# Supplementary material for: A host-directed oxadiazole compound potentiates antituberculosis treatment via zinc poisoning in human macrophages and in a mouse model of infection
Source: PLoS Biol. 2024 Apr 29;22(4):e3002259. doi: 10.1371/journal.pbio.3002259 (PMC11081512; doi:10.1371/journal.pbio.3002259)
Supplement: S2 Table — (XLSX) [file pbio.3002259.s002.xlsx]

## Sheet: MC3465-DMSO_UNF_4H
logFC	AveExpr	t	P,Value	adj,P,Val	B	sign	gene_names
-0.949965	10.7637	-8.03069	3.00923e-07	0.00225427	6.8724	0	MT-ND5
0.672202	7.22262	7.52769	7.28677e-07	0.00225427	6.09228	0	MICAL1
-1.31761	3.71401	-7.52078	7.37758e-07	0.00225427	5.43284	0	MT1X
-1.0231	8.79449	-7.2838	1.13245e-06	0.00225427	5.68978	0	CYP1B1
-1.409	7.58483	-7.20984	1.2965e-06	0.00225427	5.51503	0	THBS1
-0.99317	10.5223	-7.20821	1.30037e-06	0.00225427	5.54524	0	MT-CYB
0.629414	7.74482	7.2056	1.30661e-06	0.00225427	5.55853	0	IVNS1ABP
-0.94567	2.60045	-7.0636	1.69782e-06	0.00256308	4.6407	0	GPR82
0.571133	8.51151	6.87534	2.4128e-06	0.00323771	4.99178	0	SGK1
-1.0114	5.00199	-6.73966	3.11762e-06	0.00376515	4.66324	0	GCNT1
0.648967	6.29974	6.58389	4.19703e-06	0.00460796	4.46394	0	CXCR4
0.908047	3.41374	6.36324	6.43128e-06	0.00647254	3.63209	0	PDE2A
0.574287	4.42113	6.30843	7.15793e-06	0.00664972	3.88265	0	NECTIN4
-0.693273	7.11916	-6.26751	7.75537e-06	0.00669012	3.89782	0	CMKLR1
0.602819	5.9519	6.18849	9.05988e-06	0.00729441	3.73951	0	SAMD4A
-0.565288	5.3838	-6.07023	1.14509e-05	0.00864331	3.51458	0	RCSD1
0.560864	4.85929	5.87573	1.68998e-05	0.0119574	3.15086	0	JAKMIP2
0.540241	5.58725	5.83532	1.83346e-05	0.0119574	3.07791	0	DENND3
0.498485	7.65511	5.78886	2.01407e-05	0.0119574	3.00162	0	TNFRSF14
-0.557877	5.59934	-5.78649	2.02375e-05	0.0119574	2.98614	0	TIPARP
0.475699	6.29982	5.77222	2.08311e-05	0.0119574	2.96797	0	DFNA5
-0.977824	12.4698	-5.75021	2.17821e-05	0.0119574	2.92218	0	MT-CO1
-0.872834	4.73179	-5.70182	2.40341e-05	0.01262	2.78126	0	P2RY6
-0.836755	10.5512	-5.59006	3.01993e-05	0.0147492	2.61933	0	MT-ND2
-0.753052	8.59062	-5.58472	3.05316e-05	0.0147492	2.60864	0	MT-ND3
-0.683409	5.219	-5.52209	3.47246e-05	0.0161296	2.47944	0	LDLR
-0.80247	11.8921	-5.4622	3.92892e-05	0.0175739	2.37175	0	MT-CO3
0.527923	5.10939	5.39405	4.5241e-05	0.0190432	2.23413	0	TTLL3
0.456338	6.93207	5.36807	4.77475e-05	0.0190432	2.18633	0	RALA
0.579027	8.66448	5.36231	4.83215e-05	0.0190432	2.17357	0	NABP1
0.413291	7.41872	5.35677	4.88812e-05	0.0190432	2.1631	0	SH3BP5
-0.534049	9.50586	-5.28148	5.71795e-05	0.0206143	2.01467	0	HSPA8
-0.765324	6.76454	-5.25987	5.98182e-05	0.0206143	1.97728	0	THBD
0.462507	8.07043	5.25791	6.00642e-05	0.0206143	1.96685	0	SLC26A11
0.622772	5.91454	5.25059	6.09896e-05	0.0206143	1.9596	0	LYST
0.664316	3.46939	5.24701	6.14485e-05	0.0206143	1.82168	0	TRAF5
0.421735	6.76383	5.23384	6.31644e-05	0.0206172	1.92344	0	UAP1L1
0.571762	4.71976	5.21221	6.60899e-05	0.0210044	1.87721	0	SOX13
-0.668865	11.0601	-5.12976	7.85794e-05	0.0237755	1.71826	0	MT-ND1
-0.461899	8.92748	-5.12875	7.87462e-05	0.0237755	1.71115	0	TXNIP
0.541899	6.33277	5.08922	8.55835e-05	0.0247399	1.63794	0	NFKBID
0.622455	4.36402	5.08671	8.60377e-05	0.0247399	1.626	0	SLC22A15
0.461097	5.91366	5.07472	8.82418e-05	0.0247836	1.61274	0	AGPAT4
-0.609372	4.8775	-5.05694	9.16165e-05	0.0251467	1.57814	0	CASS4
1.31072	3.66173	5.03909	9.51357e-05	0.0255323	1.13963	0	HS3ST2
-0.787948	11.0839	-4.99404	0.000104652	0.0274002	1.44847	0	MT-ATP6
1.01232	2.22692	4.98518	0.000106633	0.0274002	0.830085	0	MYBPC3
0.427128	5.58278	4.96788	0.000110618	0.0278321	1.40407	0	ZC3H12A
0.481272	5.04967	4.93284	0.00011916	0.0293693	1.33618	0	DDIT3
-0.647736	3.98463	-4.91335	0.000124198	0.0299989	1.27157	0	GIMAP6
-0.562924	4.83052	-4.87285	0.000135379	0.0315337	1.21713	0	NLRP3
-1.38623	1.99091	-4.87148	0.000135775	0.0315337	0.709085	0	MT1E
-0.431983	9.4466	-4.79073	0.000161312	0.0367578	1.03149	0	CYBB
-0.476087	6.51354	-4.77271	0.000167651	0.0374949	0.998892	0	DHCR24
-0.823025	7.99	-4.72922	0.000184016	0.0401764	0.903657	0	MT-ATP8
0.547926	4.09374	4.72348	0.000186294	0.0401764	0.917674	0	APBB3
-0.401707	5.75493	-4.6801	0.000204472	0.043323	0.823358	0	ST8SIA4
0.579265	5.08204	4.65409	0.000216226	0.0445691	0.783257	0	UGCG
-0.404344	7.1896	-4.64945	0.00021839	0.0445691	0.745236	0	ABI3
0.395725	7.71077	4.64304	0.000221425	0.0445691	0.727865	0	LENG8
0.420122	5.40154	4.60449	0.000240581	0.0476312	0.670143	0	EGR1
0.426722	7.11352	4.59016	0.000248123	0.048332	0.624401	0	SORBS3
-0.618611	3.84536	-4.56092	0.000264277	0.0506614	0.602554	0	SCIMP
0.539014	4.44808	4.53961	0.000276715	0.052217	0.560061	0	BANP
0.452154	6.09459	4.50647	0.000297255	0.05523	0.46994	0	RALGDS
-0.549243	6.46464	-4.4973	0.000303201	0.0554812	0.446006	0	FLNB
-0.528845	7.17839	-4.48693	0.000310081	0.0557721	0.416127	0	RGL1
0.418698	5.61249	4.47867	0.00031567	0.0557721	0.420262	0	ATG16L2
-0.440764	6.37028	-4.47434	0.000318645	0.0557721	0.403053	0	LTBP2
-0.406589	8.03246	-4.45081	0.000335293	0.0578476	0.33382	0	TNFRSF11A
0.347314	7.03512	4.43613	0.000346129	0.058103	0.308127	0	RBM5
0.388649	6.24399	4.4323	0.000349016	0.058103	0.314078	0	KDM6B
-0.362973	8.73832	-4.42941	0.000351206	0.058103	0.289826	0	SAMHD1
0.405859	7.16829	4.42036	0.000358159	0.0584524	0.27335	0	SLC1A3
-0.715688	4.00378	-4.40308	0.000371833	0.0592303	0.27069	0	IL1B
-0.543451	5.04133	-4.4011	0.000373434	0.0592303	0.286468	0	TMEM119
-0.51594	5.21397	-4.39594	0.000377638	0.0592303	0.258932	0	TBL2
0.707324	3.64324	4.35343	0.000414149	0.0634545	0.184113	0	TESK2
0.497814	6.003	4.35239	0.000415079	0.0634545	0.155786	0	ST3GAL6
0.468827	6.46593	4.33756	0.000428675	0.0638182	0.112395	0	NKTR
0.368308	7.74872	4.33726	0.00042895	0.0638182	0.0989251	0	NPC1
-0.477999	3.79384	-4.33261	0.00043331	0.0638182	0.143921	0	RARG
0.532544	4.08722	4.30799	0.000457131	0.0644705	0.098884	0	C10orf128
0.395833	7.25967	4.30529	0.000459825	0.0644705	0.0363143	0	DDX39B
-0.617176	4.08705	-4.30243	0.000462692	0.0644705	0.0926776	0	GIMAP8
0.817145	4.32742	4.29889	0.00046627	0.0644705	0.0856135	0	HPSE
0.482216	5.5338	4.29552	0.000469702	0.0644705	0.0366236	0	MYO15B
0.381093	5.64202	4.29545	0.00046977	0.0644705	0.0436312	0	MOAP1
0.376216	7.02691	4.28428	0.000481335	0.0653155	-0.00387531	0	SUGP2
0.34665	8.46352	4.27781	0.000488157	0.0655053	-0.0251516	0	MMP19
0.497588	7.79934	4.25907	0.000508477	0.0674822	-0.0631881	0	FNIP2
-0.392691	6.27556	-4.25085	0.000517664	0.0679547	-0.0567241	0	HIVEP3
0.443249	6.5845	4.24293	0.000526675	0.0681571	-0.0849083	0	AFF1
0.577317	5.50014	4.23403	0.000536979	0.0681571	-0.0727669	0	DUSP1
-0.672618	1.86099	-4.23161	0.000539823	0.0681571	-0.164814	0	TCTEX1D1
-1.54182	0.970664	-4.22542	0.000547149	0.0681571	-0.782273	0	MT1M
-0.601301	11.7691	-4.22519	0.000547424	0.0681571	-0.111399	0	MT-CO2
0.47783	3.88018	4.21986	0.000553825	0.0682504	-0.0696755	0	RILPL1
0.386003	5.6705	4.21176	0.000563688	0.0687642	-0.130277	0	EZH1
-0.48948	5.35262	-4.20024	0.000578022	0.0694089	-0.154125	0	CD300LB
0.611376	2.16362	4.18957	0.000591628	0.0694089	-0.220634	0	CD72
0.518105	5.0121	4.18509	0.000597437	0.0694089	-0.151254	0	UHRF2
0.538489	5.319	4.18128	0.000602428	0.0694089	-0.175784	0	RGS1
0.497823	3.80914	4.1783	0.000606357	0.0694089	-0.151717	0	IFITM10
-0.368149	6.64186	-4.17704	0.000608025	0.0694089	-0.20609	0	MARCKSL1
-0.615285	3.71728	-4.17024	0.000617108	0.0694089	-0.167851	0	LPAR1
0.423846	6.91612	4.16265	0.000627423	0.0694089	-0.253805	0	BCL6
0.432245	6.4486	4.16184	0.000628531	0.0694089	-0.249879	0	KCTD7
0.476825	5.98541	4.15903	0.000632398	0.0694089	-0.238898	0	GPCPD1
0.435656	4.05228	4.15607	0.000636493	0.0694089	-0.200099	0	CAPS
0.306269	9.68908	4.15435	0.000638881	0.0694089	-0.27534	0	ITGAX
0.388755	5.8392	4.14804	0.000647747	0.0694089	-0.263468	0	DNAJB5
0.34949	5.99452	4.14685	0.000649434	0.0694089	-0.270931	0	STX3
0.726774	2.33622	4.12383	0.00068291	0.0713297	-0.376913	0	MTSS1L
0.352605	6.23264	4.11948	0.000689422	0.0713297	-0.329437	0	C20orf194
-0.342362	8.13434	-4.11269	0.000699722	0.0713297	-0.366554	0	SLC39A8
0.382749	4.89775	4.10925	0.000704997	0.0713297	-0.309785	0	RGS16
0.779967	2.32935	4.10762	0.000707521	0.0713297	-0.456519	0	NUPR1
0.475638	5.55756	4.10496	0.000711637	0.0713297	-0.331373	0	SETDB2
0.377784	5.23622	4.10476	0.000711947	0.0713297	-0.335066	0	SLC25A29
0.824278	1.80103	4.10302	0.000714655	0.0713297	-0.391257	0	NIPAL4
-0.470055	5.23655	-4.09303	0.000730429	0.0723065	-0.335133	0	FKBP4
0.547778	4.5025	4.07874	0.000753596	0.0739934	-0.346704	0	WHRN
0.478734	3.60798	4.07499	0.000759795	0.0740004	-0.353829	0	STUM
-0.310463	8.68921	-4.06963	0.000768758	0.0742744	-0.455721	0	LDHA
0.466422	5.75744	4.06471	0.000777068	0.0744814	-0.433098	0	FNIP1
0.48426	3.57549	4.04914	0.000803973	0.0755979	-0.404342	0	USP49
-0.6589	2.64688	-4.04742	0.000806999	0.0755979	-0.425909	0	GAPT
0.340963	8.85208	4.04714	0.000807497	0.0755979	-0.502522	0	PLAUR
0.589917	4.29343	4.0394	0.000821276	0.0760473	-0.432281	0	DNAJB9
0.4395	3.83228	4.03713	0.000825379	0.0760473	-0.431384	0	CSAD
0.365808	7.78536	4.03392	0.000831186	0.0760473	-0.528602	0	CSGALNACT2
-0.397251	5.16687	-4.02003	0.000856822	0.0778033	-0.499377	0	FAM105A
0.348658	6.86962	4.00644	0.000882679	0.0785941	-0.578157	0	CCDC93
0.350647	7.35003	4.00571	0.000884101	0.0785941	-0.585281	0	TBC1D8
-0.381132	4.48965	-4.00189	0.000891505	0.0785941	-0.519783	0	ZNF652
0.34202	5.57629	3.9996	0.000895997	0.0785941	-0.560002	0	CLCN6
0.350338	7.17694	3.99854	0.00089807	0.0785941	-0.598354	0	CHD2
0.490867	4.02809	3.99276	0.000909497	0.0790216	-0.515699	0	BBS5
-0.485747	4.51026	-3.98899	0.000917034	0.0791073	-0.54759	0	SESN3
0.371186	5.85704	3.98502	0.000925037	0.0792317	-0.605087	0	WIPI1
0.342092	7.06378	3.9709	0.000954068	0.0811428	-0.652818	0	SGSH
0.340241	5.44546	3.96348	0.000969703	0.0814125	-0.626329	0	HPS4
0.548117	4.7824	3.96035	0.00097636	0.0814125	-0.591392	0	ZFYVE28
0.490445	4.31693	3.95983	0.000977462	0.0814125	-0.593211	0	KLHDC8B
0.53428	4.76923	3.94637	0.0010067	0.0832731	-0.633857	0	TFPI
-0.396886	6.95919	-3.93689	0.00102782	0.0839545	-0.722355	0	SLA
0.340037	6.63383	3.93644	0.00102884	0.0839545	-0.719017	0	TBC1D2
0.583554	3.68268	3.92648	0.00105151	0.0852288	-0.648401	0	PRELID3A
0.31258	6.66811	3.9147	0.00107899	0.08679	-0.769975	0	NRIP3
1.14768	-0.418256	3.9121	0.00108514	0.08679	-1.64194	0	PHKG1
-0.397742	8.42969	-3.90276	0.00110759	0.0872213	-0.802052	0	IL10RA
0.329112	7.05455	3.90069	0.00111261	0.0872213	-0.798043	0	SNX9
0.342545	6.29629	3.89988	0.00111459	0.0872213	-0.782905	0	PLK3
-0.643734	2.54851	-3.8979	0.00111943	0.0872213	-0.748716	0	GIMAP7
-0.865518	1.85894	-3.89121	0.00113596	0.0879421	-0.792357	0	GPR141
0.508268	2.14604	3.87254	0.00118337	0.0905093	-0.748829	0	AGAP9
-0.432149	5.90516	-3.86977	0.00119059	0.0905093	-0.83969	0	ARRDC4
0.379865	5.94696	3.86714	0.00119745	0.0905093	-0.842493	0	AHSA2
0.486375	6.36327	3.86652	0.0011991	0.0905093	-0.852927	0	CBLB
0.368552	7.96831	3.85579	0.0012276	0.0916605	-0.900513	0	ZFP36L2
0.41867	4.03112	3.85508	0.00122953	0.0916605	-0.785636	0	RHBDF1
0.360344	7.87071	3.84928	0.00124525	0.0922632	-0.913211	0	AGAP3
-0.348378	9.09424	-3.84319	0.00126197	0.0926728	-0.922684	0	YBX1
-0.351806	6.05488	-3.83999	0.00127085	0.0926728	-0.913515	0	CHP1
0.30655	6.5769	3.83582	0.00128251	0.0926728	-0.925395	0	TESK1
0.45577	4.7768	3.83549	0.00128344	0.0926728	-0.852082	0	ID3
-0.524109	3.69255	-3.83225	0.00129257	0.0926728	-0.831857	0	XYLT2
0.40708	5.11335	3.83076	0.00129682	0.0926728	-0.885441	0	PLPP3
0.351519	4.74716	3.82233	0.001321	0.0938453	-0.88552	0	EIF4A1
0.426773	6.74787	3.80929	0.00135928	0.0948108	-0.98086	0	ZFP36
0.766858	3.86775	3.80905	0.00135998	0.0948108	-0.874817	0	SLC19A2
-0.409715	6.24674	-3.80775	0.00136389	0.0948108	-0.979628	0	S1PR2
-0.692497	2.24218	-3.80704	0.00136599	0.0948108	-0.908501	0	PIK3R3
0.359952	5.12352	3.80086	0.00138463	0.0951032	-0.9529	0	TMEM251
0.349778	5.48384	3.80042	0.00138595	0.0951032	-0.959001	0	TGIF1
-0.644032	3.45551	-3.79135	0.00141379	0.0963229	-0.905621	0	GIMAP1
0.329981	7.2865	3.78692	0.00142756	0.0963229	-1.03821	0	SLC11A2
0.393158	5.21731	3.78445	0.00143532	0.0963229	-0.991422	0	DUSP10
-1.0373	0.37079	-3.78435	0.00143563	0.0963229	-1.56247	0	FERMT1
0.377108	5.35554	3.77889	0.00145292	0.0969443	-0.991549	0	XBP1
-0.289004	6.64226	-3.77067	0.00147931	0.0980306	-1.05992	0	DNAJA1
0.344486	5.86426	3.76203	0.0015076	0.0980306	-1.05937	0	KDM5D
0.355762	5.05086	3.76189	0.00150806	0.0980306	-1.01448	0	PGS1
-0.384659	5.92806	-3.75882	0.00151825	0.0980306	-1.06785	0	IKBKE
0.378545	6.69449	3.75874	0.00151851	0.0980306	-1.08828	0	CHMP1B
-0.74216	2.18744	-3.7572	0.00152364	0.0980306	-1.0544	0	FFAR4
0.388101	7.99553	3.75641	0.00152628	0.0980306	-1.10646	0	RGCC
0.452027	5.49824	3.75407	0.00153414	0.0980306	-1.06752	0	KLHL24
-0.721636	4.83264	-3.74684	0.00155864	0.0987021	-1.01851	0	MT2A
0.444554	5.68464	3.74384	0.0015689	0.0987021	-1.05383	0	IL1R1
-0.597674	12.4196	-3.74376	0.00156916	0.0987021	-1.09633	0	MT-ND4
-0.463246	3.82273	-3.74101	0.00157865	0.0987845	-1.00977	0	PTGER2
-0.329667	6.68712	-3.73843	0.00158762	0.0988335	-1.13218	0	UBASH3B
0.323537	7.55394	3.73529	0.00159856	0.0990044	-1.14912	0	CD83
-0.991686	1.21385	-3.72975	0.0016181	0.099703	-1.5101	0	CRISPLD2
-0.711633	4.74926	-3.71943	0.00165512	0.100861	-1.05493	0	MT1G
-0.686498	1.93839	-3.71851	0.00165844	0.100861	-1.1837	0	ACVRL1
0.294877	6.37692	3.71755	0.00166195	0.100861	-1.17102	0	HERPUD1
0.330225	7.5945	3.70919	0.00169267	0.101963	-1.19725	0	ADAM8
0.593332	2.54757	3.70803	0.00169698	0.101963	-1.08306	0	PARP15
0.374507	6.48878	3.69444	0.00174827	0.104524	-1.21805	0	MANBA
-0.41035	6.13569	-3.68898	0.00176929	0.10526	-1.21279	0	FADS2
-0.663082	8.91898	-3.68585	0.00178149	0.105466	-1.24856	0	MT-ND4L
0.475585	3.26037	3.68109	0.00180014	0.10605	-1.11715	0	ARID3B
0.317634	8.07845	3.67873	0.00180949	0.106084	-1.2677	0	NR1H3
-0.45803	7.91976	-3.66284	0.00187358	0.10931	-1.30039	0	SLC7A8
-0.373367	6.9322	-3.655	0.00190604	0.110669	-1.30708	0	ZNF106
-0.598171	2.42982	-3.64378	0.00195349	0.112882	-1.22898	0	TIFAB
-0.321693	7.16853	-3.63747	0.00198067	0.113838	-1.35061	0	GALM
0.379232	6.22115	3.63486	0.001992	0.113838	-1.33567	0	PIK3IP1
-0.47017	3.52822	-3.63221	0.00200362	0.113838	-1.22138	0	NEFH
0.447248	7.65157	3.62901	0.00201769	0.113838	-1.3659	0	ID2
0.409073	6.35866	3.62735	0.00202504	0.113838	-1.34486	0	KDM7A
-0.375692	7.41158	-3.627	0.00202659	0.113838	-1.37154	0	EPHB2
0.315982	6.24994	3.62031	0.00205651	0.11463	-1.36205	0	GIGYF1
0.346706	6.06983	3.61961	0.00205968	0.11463	-1.36172	0	CLIP4
0.43392	3.83379	3.61161	0.00209608	0.116121	-1.26585	0	ENO2
0.459407	4.71695	3.60165	0.00214225	0.117844	-1.32918	0	MANF
0.406324	4.6149	3.59903	0.00215461	0.117844	-1.32755	0	ORAOV1
-0.298482	6.05652	-3.59864	0.00215645	0.117844	-1.40972	0	GTF3A
-0.423475	6.12979	-3.59283	0.00218403	0.118507	-1.39612	0	FASN
0.312882	7.54221	3.59196	0.00218821	0.118507	-1.44492	0	BRI3
0.36746	5.53498	3.58764	0.002209	0.118582	-1.40079	0	TMEM181
0.314772	7.73783	3.58731	0.00221059	0.118582	-1.4552	0	FAM214B
0.349489	5.02837	3.58356	0.00222882	0.118582	-1.37576	0	ZNF331
-0.339654	6.57329	-3.58083	0.00224217	0.118582	-1.45278	0	HMGCR
0.428996	4.41626	3.58001	0.00224623	0.118582	-1.3759	0	SLC16A10
-0.35297	5.36911	-3.57954	0.0022485	0.118582	-1.41324	0	SNX20
-0.304792	7.4443	-3.57729	0.00225962	0.11865	-1.47574	0	BTG2
0.303286	6.87036	3.57307	0.00228058	0.119232	-1.47441	0	DYNC1LI2
-0.429794	8.00167	-3.55853	0.00235433	0.122557	-1.51599	0	TUBA1A
-0.415028	5.50506	-3.55339	0.00238095	0.123411	-1.46783	0	SAMSN1
0.405598	4.3735	3.55007	0.00239831	0.12378	-1.38412	0	SLC25A37
-0.317362	5.3289	-3.54786	0.00240995	0.123851	-1.44626	0	RRM2
0.492654	3.35962	3.54523	0.00242387	0.124039	-1.37626	0	FERMT2
0.34785	4.60499	3.54274	0.00243709	0.124189	-1.45098	0	PHF13
-0.348317	6.10997	-3.5356	0.0024755	0.125272	-1.52939	0	ZC3HAV1
0.325269	5.80188	3.53493	0.0024791	0.125272	-1.5121	0	AKAP17A
0.375459	3.95001	3.53302	0.00248947	0.125272	-1.42384	0	CDR2
-0.365236	5.65777	-3.53082	0.0025015	0.125355	-1.52177	0	TLE4
-0.546561	5.085	-3.51842	0.00257027	0.127793	-1.55541	0	MT-ND6
-0.308812	5.54225	-3.51824	0.00257131	0.127793	-1.55736	0	APOBEC3C
0.414554	4.84473	3.50689	0.00263593	0.130468	-1.5352	0	CCNG2
0.417051	3.47735	3.49385	0.00271214	0.133692	-1.47536	0	OSBPL7
-0.328261	6.61015	-3.48455	0.00276787	0.135884	-1.65425	0	SLC1A5
0.358178	6.07524	3.47745	0.00281119	0.136883	-1.65575	0	KLHL6
-0.37832	5.36937	-3.47618	0.00281899	0.136883	-1.62566	0	NFATC3
0.303365	6.14418	3.47566	0.0028222	0.136883	-1.65836	0	AGO4
-0.37456	4.76264	-3.46874	0.00286516	0.13841	-1.57911	0	SEMA4B
0.320147	6.48183	3.46625	0.00288081	0.138612	-1.68458	0	PNISR
0.333725	6.69204	3.45973	0.00292216	0.140043	-1.70694	0	RHOF
-0.593546	5.17463	-3.4571	0.00293902	0.140295	-1.60359	0	CD163L1
-0.400739	4.87368	-3.45483	0.00295362	0.140437	-1.62142	0	URB1
1.14154	0.161621	3.44958	0.0029877	0.1415	-1.92058	0	RBM44
0.55506	7.25154	3.44141	0.00304148	0.143484	-1.75303	0	PLIN2
-0.326041	7.87063	-3.43217	0.00310344	0.14547	-1.77601	0	CHD4
0.370662	4.65745	3.43095	0.00311175	0.14547	-1.64622	0	DUSP5
-0.362986	7.04079	-3.42978	0.00311972	0.14547	-1.77209	0	GPR68
-0.297671	5.76471	-3.42326	0.00316444	0.146988	-1.75697	0	PAFAH1B2
0.532047	2.40849	3.42042	0.00318411	0.147335	-1.63104	0	AC025335,1
-0.266485	7.10628	-3.41057	0.0032533	0.149624	-1.81328	0	SET
0.284767	8.08354	3.4093	0.00326237	0.149624	-1.82304	0	KLF6
0.294113	6.4413	3.40634	0.00328346	0.149624	-1.80722	0	SLC2A3
0.274922	6.28854	3.40549	0.00328961	0.149624	-1.80425	0	CC2D1B
0.367627	4.57686	3.40277	0.00330918	0.149624	-1.72706	0	ZNF83
0.314548	4.86869	3.40119	0.00332063	0.149624	-1.73407	0	PCID2
0.320563	4.91349	3.40114	0.00332098	0.149624	-1.73851	0	FAM193B
0.398867	4.30075	3.39936	0.00333391	0.149624	-1.72184	0	IFNLR1
0.432441	5.7787	3.39692	0.00335166	0.149624	-1.7966	0	KCNJ5
0.447525	6.60324	3.39613	0.00335746	0.149624	-1.81892	0	SDS
0.515217	3.20352	3.39265	0.00338304	0.150015	-1.67321	0	SEC31B
0.718072	1.94949	3.39156	0.00339108	0.150015	-1.77954	0	PROC
0.842739	1.21422	3.38915	0.00340896	0.150255	-1.79928	0	MSH5
-0.28497	5.60953	-3.38535	0.00343739	0.150958	-1.82271	0	TOR1AIP2
0.38576	6.613	3.37057	0.00354996	0.155066	-1.88383	0	CLK1
0.447999	3.84547	3.36821	0.00356826	0.155066	-1.73091	0	CREB5
0.406419	5.69779	3.36713	0.00357667	0.155066	-1.85756	0	OSGIN2
0.365955	5.45786	3.36463	0.00359622	0.155066	-1.852	0	DMTF1
0.32369	5.68511	3.36185	0.00361808	0.155066	-1.85618	0	BRPF3
0.279311	6.47114	3.36075	0.00362683	0.155066	-1.89826	0	MAPK8IP3
-0.520196	4.9356	-3.35986	0.00363387	0.155066	-1.7942	0	SLC46A1
0.294862	5.15286	3.35981	0.00363422	0.155066	-1.84215	0	CBFA2T2
-0.460346	3.5722	-3.35826	0.00364651	0.155066	-1.74151	0	XXYLT1
0.32381	8.67028	3.356	0.00366456	0.155287	-1.93182	0	DDX17
-0.636752	2.63406	-3.35045	0.00370912	0.156626	-1.76586	0	WNT5A
-0.339403	6.67863	-3.34858	0.00372425	0.156717	-1.9379	0	TSPAN33
-0.291275	7.25972	-3.34371	0.00376397	0.157838	-1.94949	0	TNRC18
-0.321995	8.44328	-3.33246	0.00385744	0.160234	-1.97958	0	MPEG1
-0.405903	3.95363	-3.32942	0.003883	0.160234	-1.83873	0	SPR
-0.314497	8.49686	-3.32895	0.00388703	0.160234	-1.98701	0	SCD
-0.287962	6.23019	-3.32867	0.00388941	0.160234	-1.96237	0	PRKAR2A
0.328657	4.18547	3.32706	0.003903	0.160234	-1.85734	0	USP30
-0.893642	0.0452612	-3.32661	0.00390689	0.160234	-2.06424	0	EHF
-0.404702	6.31688	-3.32391	0.00392986	0.160234	-1.96843	0	POLR1A
-0.59519	3.38073	-3.32369	0.00393182	0.160234	-1.79028	0	MT1F
0.82774	3.06924	3.32267	0.0039405	0.160234	-1.79325	0	NR4A1
-0.429628	5.84267	-3.31482	0.00400841	0.162363	-1.94784	0	DOK2
-0.350446	4.52461	-3.31353	0.00401976	0.162363	-1.90309	0	UBIAD1
-0.287325	6.25748	-3.31143	0.00403811	0.162561	-1.98976	0	HSPH1
0.280185	6.78264	3.30736	0.00407404	0.163462	-2.01383	0	RELT
-0.293896	5.96986	-3.30169	0.00412468	0.164946	-2.00656	0	NF2
0.68901	1.39287	3.2998	0.00414163	0.165077	-1.92995	0	PGGHG
0.617818	1.72098	3.29517	0.00418359	0.166168	-1.89309	0	ERRFI1
-0.317073	6.58852	-3.29375	0.00419651	0.166168	-2.0452	0	INPP5D
0.386671	4.47541	3.28927	0.00423766	0.167249	-1.93175	0	SS18L1
-0.258413	6.42021	-3.28358	0.00429044	0.167335	-2.05411	0	RIN2
-0.345264	4.89496	-3.28273	0.00429834	0.167335	-2.01291	0	SIGLEC10
0.440418	3.76934	3.28198	0.0043054	0.167335	-1.89666	0	SLCO4A1
-0.289535	6.68825	-3.28171	0.00430785	0.167335	-2.07024	0	EIF3I
0.283872	6.4201	3.28016	0.00432244	0.167335	-2.05462	0	DENND5A
-0.344688	4.57194	-3.2801	0.00432296	0.167335	-1.97852	0	BTN3A2
0.356928	4.72318	3.27612	0.00436056	0.167957	-1.97508	0	BBS2
-0.297678	6.04586	-3.27481	0.00437306	0.167957	-2.0599	0	PIK3R1
-0.480051	3.22798	-3.27302	0.00439005	0.167957	-1.89198	0	FAM120C
-0.302733	6.12846	-3.27217	0.00439817	0.167957	-2.07142	0	FADS1
0.367649	4.37385	3.27108	0.00440858	0.167957	-1.96508	0	C6orf1
0.350816	6.43442	3.26729	0.0044451	0.168686	-2.08642	0	STX7
0.391092	3.5181	3.2662	0.00445565	0.168686	-1.94697	0	TAGLN
0.331758	6.03538	3.25882	0.00452772	0.170558	-2.08189	0	SMAD7
0.364381	4.76283	3.25726	0.00454301	0.170558	-2.01012	0	NFKBIZ
0.289181	6.44359	3.25681	0.00454746	0.170558	-2.11317	0	FAM213B
-0.295631	5.30992	-3.24964	0.00461889	0.172701	-2.06013	0	PRDM1
0.336357	5.68141	3.24616	0.00465393	0.173474	-2.10517	0	N4BP2L2
0.322737	7.19691	3.24365	0.00467942	0.173887	-2.15081	0	SRSF7
0.400549	3.99501	3.2333	0.00478571	0.177292	-2.01965	0	STARD13
0.290057	5.52096	3.22785	0.00484267	0.178345	-2.12556	0	TJAP1
0.359263	4.78123	3.22775	0.00484369	0.178345	-2.07761	0	LONRF3
0.411816	5.23588	3.22633	0.0048587	0.178354	-2.11253	0	ZCCHC14
0.441293	5.79641	3.22018	0.00492396	0.180202	-2.15273	0	MAP4K3
0.283409	6.42685	3.21752	0.00495248	0.180641	-2.18695	0	ARL8A
0.259671	6.1334	3.21562	0.00497292	0.180641	-2.17947	0	GTPBP2
-0.322348	7.75468	-3.21489	0.00498081	0.180641	-2.21979	0	KIAA0100
0.563359	3.58256	3.2079	0.00505692	0.182852	-2.00687	0	HAMP
-0.848508	3.16619	-3.20216	0.00512019	0.184587	-2.019	0	MT1H
0.288176	5.38409	3.19902	0.00515525	0.185287	-2.17608	0	MBD6
0.313953	5.04256	3.19675	0.00518068	0.185287	-2.15842	0	TEPSIN
0.400267	3.62287	3.19631	0.00518563	0.185287	-2.06576	0	OTUD3
-0.248297	7.13811	-3.19345	0.00521789	0.185889	-2.25871	0	PTP4A2
-0.350638	5.49006	-3.19143	0.00524071	0.186	-2.20704	0	SPECC1
0.532888	3.03889	3.19046	0.0052518	0.186	-2.04107	0	CXCL2
0.324379	9.05848	3.18866	0.00527235	0.186182	-2.26999	0	SAT1
-0.387547	5.10513	-3.18342	0.00533256	0.187698	-2.18516	0	TRPS1
0.353849	6.04775	3.18198	0.00534922	0.187698	-2.25352	0	BMF
0.383828	6.11576	3.18088	0.00536191	0.187698	-2.24517	0	SREK1
0.348315	4.67911	3.17378	0.00544508	0.189978	-2.1855	0	EIF2AK3
0.388164	3.0805	3.17264	0.00545852	0.189978	-2.08929	0	CLDN15
0.294828	4.57161	3.16624	0.00553471	0.190996	-2.1893	0	FAM65A
0.265539	7.86155	3.16579	0.00554007	0.190996	-2.31953	0	SLC11A1
0.250712	6.00599	3.16522	0.00554697	0.190996	-2.27567	0	SYVN1
0.321549	4.97363	3.16304	0.00557319	0.190996	-2.2283	0	BCAR3
0.814646	0.0752168	3.16212	0.00558424	0.190996	-2.34541	0	UPK3B
-0.280627	5.67197	-3.16187	0.00558722	0.190996	-2.27024	0	FZD1
0.292763	6.14548	3.15919	0.00561974	0.190996	-2.29774	0	ANKRD10
-0.310271	5.41114	-3.15804	0.00563375	0.190996	-2.27882	0	DHRS3
-0.736976	2.56885	-3.1575	0.00564036	0.190996	-2.09359	0	NR2F6
-0.268893	5.90165	-3.15597	0.00565903	0.190996	-2.31546	0	FAM213A
-0.340647	5.26183	-3.15575	0.00566173	0.190996	-2.26115	0	EXTL3
-0.387287	4.27876	-3.15408	0.00568224	0.191154	-2.18777	0	LAMB3
0.251246	7.29969	3.15223	0.00570514	0.191392	-2.34026	0	RASGRP3
0.746995	0.642304	3.14979	0.00573531	0.191871	-2.26642	0	NEB
0.491637	4.50283	3.14767	0.0057617	0.191901	-2.20391	0	CDC42EP3
-0.337453	3.77055	-3.14687	0.00577165	0.191901	-2.21583	0	CYP19A1
0.358245	4.77298	3.14581	0.00578487	0.191901	-2.23289	0	SLC33A1
0.366315	3.53003	3.14462	0.00579976	0.191901	-2.15768	0	ENDOV
0.416489	3.93605	3.14301	0.00582006	0.192046	-2.18262	0	SLC16A5
0.246698	7.95329	3.13987	0.00585964	0.192825	-2.37164	0	MAPK13
-0.299265	5.98363	-3.13536	0.00591708	0.193402	-2.33627	0	RANGAP1
0.286837	5.83805	3.1347	0.00592561	0.193402	-2.32918	0	ARFGAP3
0.274766	7.98895	3.13371	0.00593819	0.193402	-2.38363	0	SPAG9
0.409993	4.0195	3.13151	0.00596662	0.193402	-2.20757	0	C6orf136
0.2459	6.21836	3.13123	0.00597017	0.193402	-2.3592	0	LILRB3
0.270444	7.20531	3.13099	0.00597324	0.193402	-2.38312	0	MAN2C1
0.279787	5.56513	3.1275	0.00601856	0.193425	-2.3412	0	CIPC
0.36624	4.0598	3.12728	0.00602143	0.193425	-2.24793	0	C15orf52
0.607556	2.14851	3.12723	0.006022	0.193425	-2.15795	0	FAM221A
-0.279438	6.21769	-3.12518	0.00604874	0.193768	-2.35876	0	NOLC1
0.435392	5.58018	3.11104	0.00623642	0.198579	-2.35927	0	SPSB1
-0.289778	10.5942	-3.10907	0.00626293	0.198579	-2.41659	0	ENO1
0.295354	5.37782	3.10798	0.0062777	0.198579	-2.36589	0	SIGLEC14
-0.253536	6.25161	-3.10751	0.00628413	0.198579	-2.4061	0	KPNA2
0.803906	0.840752	3.10684	0.00629321	0.198579	-2.33586	0	HAVCR1
0.37039	3.73025	3.10652	0.00629757	0.198579	-2.24332	0	EP400NL
0.238661	6.71938	3.10373	0.0063356	0.199258	-2.4281	0	DSCR3
0.752887	1.72051	3.09867	0.00640516	0.200815	-2.2074	0	LINC00672
-0.423821	7.52483	-3.0966	0.00643384	0.200815	-2.44357	0	SEMA6B
-0.312934	5.8905	-3.09632	0.00643782	0.200815	-2.42377	0	FLI1
0.256932	7.05308	3.09532	0.00645163	0.200815	-2.45182	0	LCP2
0.386077	7.09246	3.09378	0.00647316	0.200967	-2.45583	0	DENND4C
-0.294513	6.84493	-3.09237	0.0064929	0.201063	-2.45328	0	IMPDH1
-0.288597	5.579	-3.08865	0.00654515	0.201826	-2.40641	0	SRGAP2
0.260229	6.35035	3.08824	0.00655094	0.201826	-2.44734	0	EAF1
0.409673	3.42134	3.0851	0.00659554	0.202254	-2.25558	0	NAPB
-0.300175	6.43288	-3.08327	0.00662159	0.202254	-2.46261	0	BAZ1B
-0.274668	6.01844	-3.08284	0.00662778	0.202254	-2.44828	0	CHSY1
0.360942	4.33598	3.08192	0.00664097	0.202254	-2.32899	0	PAN2
0.483027	2.62667	3.08138	0.00664859	0.202254	-2.23089	0	TTC21A
-0.297817	5.3432	-3.0801	0.006667	0.202305	-2.41107	0	TNFAIP8L1
-0.90674	1.33165	-3.07801	0.00669716	0.202461	-2.35753	0	HS3ST3B1
-0.289111	6.39821	-3.07742	0.00670566	0.202461	-2.47728	0	AIM1
-0.287879	5.86571	-3.07574	0.00672999	0.202688	-2.46264	0	FLVCR2
-0.324778	4.50985	-3.07404	0.00675466	0.202925	-2.4069	0	S100A8
-0.264901	6.72203	-3.07065	0.00680425	0.203908	-2.49587	0	MIEF1
-0.249007	7.80632	-3.06547	0.0068806	0.204051	-2.52106	0	RPL7
0.313117	4.90418	3.06484	0.00689003	0.204051	-2.41132	0	MAPK7
0.244586	7.42511	3.06434	0.00689741	0.204051	-2.52143	0	GLIPR2
-0.260471	8.16315	-3.06375	0.00690617	0.204051	-2.52354	0	FBP1
-0.28497	6.98472	-3.06239	0.00692646	0.204051	-2.51846	0	AHCY
0.394856	3.64747	3.06159	0.00693836	0.204051	-2.31443	0	RND3
-0.507045	2.71489	-3.06158	0.00693848	0.204051	-2.26706	0	ETS1
-0.305983	4.38167	-3.0612	0.00694419	0.204051	-2.39791	0	PLCL2
-0.504937	2.15436	-3.05955	0.00696898	0.204283	-2.26888	0	PXMP4
-0.341611	3.80958	-3.05831	0.00698767	0.204334	-2.33921	0	ZNF503
0.358327	5.94504	3.05529	0.00703326	0.205171	-2.49045	0	MYSM1
0.231392	7.54215	3.05027	0.00710969	0.206693	-2.54766	0	DENND4B
0.430737	2.95136	3.04962	0.00711966	0.206693	-2.29063	0	DNASE1
0.355821	4.17227	3.04785	0.00714672	0.206981	-2.41508	0	MCOLN3
-0.307031	4.27403	-3.04201	0.00723724	0.208701	-2.40977	0	ULK2
-0.260167	6.55374	-3.04179	0.00724068	0.208701	-2.54682	0	MTA2
0.235915	6.47315	3.03925	0.00728024	0.209342	-2.55167	0	C16orf70
0.326217	3.72644	3.03424	0.00735915	0.211108	-2.37911	0	ZNF251
0.335835	4.49292	3.03254	0.00738614	0.211132	-2.45162	0	WDR19
0.427191	4.89207	3.03099	0.00741078	0.211132	-2.47894	0	PKN2
-0.633443	1.26612	-3.03089	0.00741243	0.211132	-2.35846	0	MMP17
-0.334562	6.09908	-3.02979	0.00743	0.211134	-2.56923	0	ITGB7
-0.251575	6.15398	-3.0284	0.00745217	0.211267	-2.55707	0	PHRF1
-0.42578	3.08924	-3.02372	0.00752761	0.21245	-2.34711	0	MB21D1
0.564589	4.35283	3.02363	0.00752908	0.21245	-2.41945	0	B3GNT5
0.262563	6.15811	3.02158	0.00756235	0.212892	-2.57552	0	SRSF4
-0.425154	2.61137	-3.01625	0.00764953	0.214597	-2.35626	0	OCEL1
0.494542	2.47391	3.0157	0.00765846	0.214597	-2.34645	0	FRS3
0.392466	4.88194	3.01286	0.00770543	0.214991	-2.49603	0	C9orf72
-0.260344	5.7856	-3.01223	0.00771584	0.214991	-2.57502	0	CYTIP
0.266927	5.62442	3.01162	0.00772594	0.214991	-2.5679	0	PDE8A
-0.260938	9.87719	-3.00984	0.00775547	0.215317	-2.62353	0	TUBB
0.324955	6.3106	3.00773	0.00779085	0.215741	-2.60758	0	CDK5RAP3
0.461448	2.77687	3.00671	0.00780785	0.215741	-2.36711	0	RP11-295K3,1
0.307672	5.8552	3.00573	0.00782435	0.215741	-2.5978	0	COL4A3BP
0.347221	5.34961	3.00375	0.00785765	0.216166	-2.56914	0	SLC4A8
0.349565	5.02602	2.99608	0.0079882	0.219258	-2.54076	0	RFX2
-0.324155	5.72881	-2.99386	0.00802633	0.219376	-2.62852	0	TLR8
-0.316942	6.77244	-2.99371	0.00802882	0.219376	-2.64238	0	IRF2BP2
-0.286674	7.12179	-2.98924	0.00810622	0.220991	-2.66746	0	B4GALT1
0.544655	2.36161	2.98187	0.00823551	0.223608	-2.41333	0	SH3BP4
0.339124	4.48316	2.98165	0.00823925	0.223608	-2.55688	0	ZMYND15
0.334019	4.42989	2.97821	0.00830037	0.224761	-2.49627	0	FAN1
0.452237	3.34467	2.96999	0.00844791	0.226875	-2.44865	0	SENP7
0.249675	7.18013	2.96904	0.00846518	0.226875	-2.70828	0	LACTB
-0.286575	4.95743	-2.96898	0.00846619	0.226875	-2.59669	0	RGS14
0.500833	1.65937	2.96713	0.00849989	0.226875	-2.43811	0	STX16-NPEPL1
0.382437	3.23011	2.96709	0.00850061	0.226875	-2.4671	0	LRP5L
0.631599	2.33427	2.96657	0.00851013	0.226875	-2.45967	0	ID1
0.430187	2.63251	2.96489	0.00854065	0.226875	-2.44353	0	PATL2
0.434331	4.81105	2.9648	0.00854232	0.226875	-2.58855	0	VPS13A
-0.342871	4.25244	-2.96404	0.00855639	0.226875	-2.55446	0	BCR
0.273293	5.03871	2.9635	0.00856628	0.226875	-2.61884	0	CCDC130
-0.285575	5.69057	-2.96106	0.00861116	0.227065	-2.669	0	ZC3H4
0.237279	8.4599	2.96052	0.00862108	0.227065	-2.73138	0	PCBP1
0.335251	5.59702	2.95963	0.00863755	0.227065	-2.67344	0	FGD6
0.28437	6.97118	2.95903	0.00864868	0.227065	-2.7249	0	MEF2D
-0.2341	8.4069	-2.9571	0.00868442	0.227509	-2.73821	0	YWHAG
0.411976	7.43136	2.95458	0.00873139	0.228119	-2.72918	0	MS4A7
0.27817	6.78278	2.95383	0.00874546	0.228119	-2.7262	0	WSB1
-0.302622	5.12828	-2.94617	0.00889005	0.23139	-2.66099	0	DNMBP
0.377418	4.4066	2.94385	0.00893431	0.232042	-2.57405	0	PMEPA1
0.409363	4.32912	2.94186	0.0089724	0.232323	-2.59989	0	GK
0.242168	5.8485	2.94128	0.00898359	0.232323	-2.72246	0	CDC16
-0.310669	3.98719	-2.93665	0.00907299	0.234133	-2.58452	0	ZNF143
0.324669	5.85309	2.93275	0.00914904	0.235593	-2.73193	0	FAM102B
0.639982	1.73106	2.93051	0.00919293	0.235707	-2.49552	0	ERMN
0.236742	8.85294	2.93041	0.00919482	0.235707	-2.78906	0	PDXK
-0.46717	3.78742	-2.92954	0.00921201	0.235707	-2.60378	0	NCF1
0.352577	5.5034	2.9276	0.00925032	0.236186	-2.72062	0	PLEKHG2
0.462896	1.96589	2.92322	0.00933718	0.237738	-2.5084	0	WNT2B
-0.275933	6.14286	-2.92221	0.00935747	0.237738	-2.77119	0	MKL1
-0.286477	7.65237	-2.92051	0.00939143	0.237738	-2.80925	0	G6PD
-0.313102	4.43259	-2.91912	0.00941946	0.237738	-2.67735	0	SORD
-0.734945	1.02748	-2.919	0.00942177	0.237738	-2.5426	0	BMP2
0.304607	4.73526	2.91805	0.00944101	0.237738	-2.68097	0	ERMAP
0.379872	2.94445	2.91766	0.00944891	0.237738	-2.56421	0	AMY2B
0.295351	6.4295	2.91533	0.00949593	0.238155	-2.80021	0	LRCH1
-0.500993	3.52009	-2.91489	0.00950488	0.238155	-2.60368	0	APOL3
-0.339492	4.1147	-2.9107	0.00959035	0.239798	-2.66862	0	ALDH1B1
-0.262845	5.92982	-2.90796	0.00964662	0.240572	-2.79814	0	PTPN7
0.285979	6.19103	2.90645	0.00967765	0.240572	-2.80012	0	CARD19
-0.334556	5.13034	-2.90605	0.00968596	0.240572	-2.75757	0	TRIM14
-0.251386	6.61561	-2.90533	0.00970095	0.240572	-2.82197	0	EPRS
-0.345016	5.80108	-2.90079	0.00979543	0.242057	-2.81359	0	MARCH1
-0.286998	5.65868	-2.90052	0.00980095	0.242057	-2.78826	0	FAM53B
0.284209	6.15812	2.89906	0.00983167	0.242184	-2.81353	0	NAB2
0.254502	7.17026	2.89837	0.00984616	0.242184	-2.84435	0	GGA1
0.319007	4.38231	2.89339	0.00995118	0.2438	-2.71223	0	KCP
-0.283324	4.36952	-2.89262	0.00996751	0.2438	-2.70175	0	PAQR5
-0.753186	0.671151	-2.89239	0.00997245	0.2438	-2.6555	0	SHROOM4
0.271193	6.78769	2.89118	0.00999827	0.243938	-2.85335	0	RGS12
0.626029	1.73732	2.88456	0.0101403	0.246904	-2.57604	0	GOLGA8B
-0.377365	3.12316	-2.88305	0.0101731	0.246917	-2.62161	0	HSPA1B
0.285201	6.491	2.88265	0.0101817	0.246917	-2.84498	0	CCL3
-0.266792	8.10306	-2.87962	0.0102476	0.248017	-2.89152	0	MVP
-0.278384	7.48884	-2.87748	0.0102946	0.248655	-2.89312	0	NDST1
0.23938	7.73865	2.87496	0.0103499	0.249166	-2.89954	0	VAC14
0.271537	8.0404	2.87278	0.0103981	0.249166	-2.90379	0	ATF4
-0.314327	5.09482	-2.87151	0.0104262	0.249166	-2.79448	0	POLR3H
0.223022	7.55974	2.87144	0.0104278	0.249166	-2.90521	0	SLC8B1
0.299189	3.89322	2.87055	0.0104474	0.249166	-2.7143	0	ZNF700
-0.328041	5.1469	-2.87014	0.0104567	0.249166	-2.76447	0	UNC5B
0.346916	7.72784	2.86998	0.0104602	0.249166	-2.90924	0	SLC38A2
0.507143	2.45014	2.86642	0.0105399	0.250571	-2.60694	0	ZNF567
0.288983	5.03171	2.86264	0.0106248	0.252095	-2.81663	0	TRIP10
0.266221	8.07539	2.86002	0.0106843	0.253008	-2.92883	0	CD109
0.279895	6.69103	2.85906	0.0107061	0.253028	-2.91141	0	MAN2A2
-0.258492	5.32957	-2.85658	0.0107628	0.253804	-2.86074	0	FAM46A
-0.321787	5.72131	-2.85579	0.010781	0.253804	-2.88143	0	NOP9
-0.399675	3.40968	-2.85184	0.0108718	0.255314	-2.70031	0	POLR3B
-0.223238	6.95508	-2.85057	0.0109012	0.255314	-2.93277	0	HNRNPAB
0.239541	6.34443	2.84971	0.0109212	0.255314	-2.92327	0	PCF11
-0.233301	7.33466	-2.84935	0.0109297	0.255314	-2.94199	0	HSPD1
-0.258436	6.17811	-2.84586	0.0110108	0.256337	-2.92262	0	VARS
-0.446871	4.70307	-2.84479	0.011036	0.256337	-2.83933	0	OAS1
-0.238261	6.53367	-2.84474	0.0110371	0.256337	-2.94298	0	VTI1B
-0.324052	4.4586	-2.84195	0.0111029	0.256721	-2.81622	0	GCNT2
-0.354421	3.64747	-2.84113	0.0111222	0.256721	-2.74439	0	PRR11
0.59645	1.68643	2.84062	0.0111343	0.256721	-2.65738	0	ARHGAP33
-0.306099	5.29312	-2.84043	0.0111387	0.256721	-2.8955	0	KCNK6
0.624049	1.03967	2.83892	0.0111746	0.257059	-2.67971	0	MSS51
-0.233047	7.36367	-2.83423	0.0112865	0.259139	-2.97584	0	HNRNPM
0.209283	6.92142	2.83117	0.0113601	0.259429	-2.97685	0	ANKLE2
-0.328464	6.0564	-2.83047	0.0113769	0.259429	-2.94275	0	SIPA1
-0.320734	5.01777	-2.83045	0.0113774	0.259429	-2.87991	0	PTEN
-0.311874	4.76877	-2.83013	0.0113851	0.259429	-2.86568	0	NUP88
-0.367976	5.11063	-2.82717	0.0114569	0.26039	-2.89494	0	C20orf24
-1.01528	-1.18939	-2.82661	0.0114704	0.26039	-3.04625	0	AR
-0.416521	3.25036	-2.82175	0.0115894	0.261078	-2.73347	0	KIAA0922
0.28111	4.3476	2.82149	0.0115958	0.261078	-2.84591	0	BTBD19
-0.300524	4.48249	-2.82145	0.0115969	0.261078	-2.83771	0	MPP5
0.287788	5.32951	2.82092	0.0116097	0.261078	-2.91362	0	FAM160A2
-0.294349	5.4327	-2.82063	0.0116169	0.261078	-2.91546	0	GRWD1
0.280998	4.89374	2.82009	0.0116304	0.261078	-2.88405	0	CPSF4
0.405583	5.55065	2.81492	0.0117586	0.263466	-2.94445	0	CPEB2
0.298043	4.57023	2.81258	0.0118171	0.264288	-2.87803	0	PPWD1
-0.435147	2.74417	-2.81165	0.0118404	0.264319	-2.71483	0	PYCRL
0.245839	7.34175	2.809	0.011907	0.264981	-3.02166	0	ABI1
0.2226	6.09382	2.80792	0.0119342	0.264981	-2.99868	0	PARP6
0.232024	7.03158	2.80786	0.0119359	0.264981	-3.02127	0	PDXDC1
0.261551	5.31333	2.80633	0.0119745	0.265003	-2.95133	0	ERN1
0.414993	2.87848	2.80609	0.0119807	0.265003	-2.7272	0	AC240274,1
-0.280864	5.75565	-2.80443	0.0120229	0.265159	-2.98347	0	ORAI2
-0.498872	1.8456	-2.80408	0.0120317	0.265159	-2.71132	0	AFAP1
0.275354	5.63374	2.80253	0.0120714	0.265548	-2.98709	0	DOCK3
-0.367345	3.69779	-2.79728	0.0122065	0.268032	-2.82968	0	PTDSS2
-0.557163	1.70905	-2.79632	0.0122312	0.268087	-2.72426	0	LRP6
-0.270933	5.34268	-2.79445	0.0122796	0.268646	-2.9606	0	TMPO
0.274157	5.21751	2.79363	0.0123012	0.268646	-2.95869	0	COG3
-0.300194	5.99991	-2.79174	0.0123505	0.269236	-3.00765	0	PDCD11
-0.291128	4.29499	-2.78888	0.0124254	0.269745	-2.90882	0	PTER
-0.280579	10.1648	-2.78841	0.0124377	0.269745	-3.05499	0	MYH9
0.243083	5.21813	2.78715	0.0124709	0.269745	-2.98308	0	STX2
-0.319878	4.33661	-2.787	0.0124749	0.269745	-2.89424	0	ACACA
-0.25531	5.88204	-2.78586	0.0125051	0.269745	-2.99887	0	BCL9L
0.21272	7.2597	2.78575	0.0125079	0.269745	-3.06853	0	IL18BP
0.320994	4.92382	2.78343	0.0125695	0.270485	-2.93762	0	TJP2
0.275539	6.57604	2.78277	0.0125869	0.270485	-3.05558	0	RDX
0.419299	2.56681	2.78186	0.0126113	0.270528	-2.76873	0	LGALSL
0.57162	1.8015	2.77691	0.012744	0.270996	-2.75691	0	ICA1L
0.279347	4.99198	2.77677	0.0127477	0.270996	-2.98481	0	VAMP2
-0.216733	8.99764	-2.77672	0.0127491	0.270996	-3.08927	0	HSP90AA1
0.306178	4.1523	2.77649	0.0127554	0.270996	-2.90366	0	RIMKLB
0.45423	3.53168	2.77633	0.0127596	0.270996	-2.81444	0	ZNF117
0.432606	4.28179	2.77603	0.0127678	0.270996	-2.81277	0	CCL4
-0.341435	4.279	-2.77494	0.0127971	0.271142	-2.92365	0	NUDT19
0.293284	5.4008	2.77132	0.0128955	0.272477	-3.01957	0	TBC1D15
0.364581	4.57461	2.76957	0.0129432	0.272477	-2.8533	0	SULT1C2
0.222062	8.18124	2.76942	0.0129473	0.272477	-3.10696	0	ATF3
0.235775	5.55938	2.76905	0.0129575	0.272477	-3.03222	0	PAPD7
-0.564064	1.31614	-2.76848	0.0129729	0.272477	-2.77554	0	CXCR5
-0.257039	6.39956	-2.7655	0.013055	0.273723	-3.0898	0	TMEM109
0.224743	6.03584	2.76391	0.0130988	0.274167	-3.076	0	CCNK
0.238635	6.94323	2.76204	0.0131506	0.274775	-3.11598	0	TM4SF19
0.27568	7.34706	2.7602	0.0132018	0.275197	-3.11984	0	TDP2
-0.231321	5.32517	-2.75947	0.0132224	0.275197	-3.04507	0	SPATS2L
-0.23226	9.96508	-2.75808	0.0132611	0.275197	-3.11859	0	ENG
0.228587	6.89419	2.75805	0.013262	0.275197	-3.1121	0	CCNL2
0.922122	-0.858338	2.75612	0.0133161	0.275844	-2.97331	0	ZNF365
0.277994	4.73081	2.75531	0.0133388	0.275844	-3.01093	0	RUFY3
-0.235892	6.85609	-2.75034	0.0134794	0.278275	-3.12967	0	MITF
0.374781	5.08545	2.74216	0.013714	0.280473	-3.05132	0	FEM1C
0.277346	5.68668	2.74166	0.0137284	0.280473	-3.10049	0	P2RX7
-0.241113	6.96154	-2.74112	0.0137443	0.280473	-3.14865	0	CCT7
-0.291209	6.98361	-2.74068	0.0137568	0.280473	-3.15035	0	ARRB1
0.426681	4.64512	2.74007	0.0137747	0.280473	-2.98061	0	TNFSF15
0.298149	7.03805	2.73941	0.0137937	0.280473	-3.15452	0	VMP1
-0.256276	6.14247	-2.73908	0.0138033	0.280473	-3.12896	0	ST3GAL2
-0.676989	1.1319	-2.73807	0.0138328	0.280473	-2.87258	0	NKD1
0.209734	8.82773	2.73724	0.0138569	0.280473	-3.16609	0	FGR
0.387503	2.27249	2.73649	0.0138789	0.280473	-2.85632	0	PILRB
0.318328	6.25605	2.73541	0.0139107	0.280473	-3.14367	0	FCHO2
-1.09852	2.1251	-2.73458	0.0139349	0.280473	-3.16814	0	ADAM19
0.59897	2.38296	2.73443	0.0139394	0.280473	-2.83775	0	NPHP3
-0.272021	6.76114	-2.73438	0.0139407	0.280473	-3.15564	0	NCLN
0.648197	0.45793	2.73389	0.0139551	0.280473	-2.88833	0	VENTX
-0.214765	6.51594	-2.73381	0.0139575	0.280473	-3.15389	0	CD86
-0.469247	2.19333	-2.7313	0.0140315	0.281492	-2.85347	0	TM7SF2
0.665478	0.758902	2.72848	0.014115	0.282384	-2.8914	0	TEN1-CDK3
0.453827	2.10567	2.72822	0.0141227	0.282384	-2.83811	0	CH507-9B2,1
-0.264759	5.22798	-2.72727	0.0141511	0.282483	-3.07855	0	WDR3
0.291567	4.22465	2.72047	0.0143551	0.2858	-3.04988	0	MZF1
-0.369658	3.8285	-2.72016	0.0143646	0.2858	-2.98753	0	ADCY9
-0.240926	6.6347	-2.71825	0.0144223	0.286371	-3.1937	0	C10orf54
0.713648	0.307756	2.71744	0.0144469	0.286371	-2.97003	0	CBWD7
-0.339104	4.83326	-2.71621	0.0144842	0.286371	-3.08403	0	TNFAIP8L2
-0.474654	1.76537	-2.71609	0.0144881	0.286371	-2.85891	0	CHST10
0.36483	3.9683	2.71505	0.0145198	0.286442	-2.97424	0	MAMLD1
0.255187	5.22751	2.71395	0.0145532	0.286442	-3.13699	0	NQO2
0.245947	7.95434	2.71164	0.0146243	0.286442	-3.21807	0	ATP6V1F
-0.245296	11.2577	-2.7108	0.01465	0.286442	-3.18964	0	PKM
0.294117	5.55057	2.71055	0.0146577	0.286442	-3.12572	0	OXR1
0.297957	5.68659	2.71018	0.0146692	0.286442	-3.15848	0	DDHD1
0.258532	4.61627	2.71018	0.0146692	0.286442	-3.08671	0	PLPP5
0.322771	4.21676	2.70978	0.0146814	0.286442	-3.0282	0	ERVK3-1
-0.889618	0.92784	-2.70494	0.0148317	0.288692	-3.0076	0	FAM124B
-0.617178	1.53273	-2.70396	0.0148621	0.288692	-2.87842	0	SLX4IP
0.238068	6.15077	2.70376	0.0148684	0.288692	-3.18617	0	MAEA
-0.287149	5.43544	-2.70071	0.0149638	0.290077	-3.15361	0	GTF2I
-0.297078	6.50194	-2.69887	0.0150219	0.290736	-3.21766	0	ETV5
-0.274913	4.67598	-2.69774	0.0150576	0.290961	-3.10361	0	FBXL19
0.221795	7.70928	2.69682	0.0150868	0.291059	-3.24635	0	AMPD3
-0.217977	7.05036	-2.69371	0.0151856	0.292498	-3.24455	0	HSPA4
0.285565	3.99613	2.6905	0.0152883	0.293115	-3.03897	0	ANKMY1
0.410853	2.48984	2.6904	0.0152914	0.293115	-2.92336	0	L3MBTL1
0.364913	5.50463	2.69003	0.0153033	0.293115	-3.18251	0	ZBED5
0.232725	6.63011	2.68967	0.0153147	0.293115	-3.24057	0	SLC17A5
0.471627	5.07451	2.68762	0.015381	0.293699	-3.14913	0	UBALD2
-0.232477	7.32532	-2.68722	0.0153938	0.293699	-3.26128	0	IDH1
0.377575	4.37892	2.6857	0.0154428	0.293839	-3.11095	0	ZMYM6
-0.243105	5.68232	-2.68527	0.0154569	0.293839	-3.21235	0	TSPAN17
0.244428	6.96394	2.68442	0.0154846	0.293839	-3.25396	0	IFFO1
-0.754675	0.60381	-2.68399	0.0154985	0.293839	-2.9948	0	ZNF771
0.272055	5.45097	2.6823	0.0155535	0.29442	-3.1724	0	SLC29A1
-1.1348	-0.358744	-2.68091	0.0155989	0.294792	-3.05851	0	PIP5K1B
0.493163	2.88478	2.68019	0.0156224	0.294792	-2.93895	0	PGAP1
0.421656	2.61457	2.67946	0.0156464	0.294792	-2.95638	0	GABBR1
0.259364	6.51062	2.67668	0.0157377	0.294873	-3.25644	0	DDX3Y
0.639548	1.02833	2.6766	0.0157404	0.294873	-2.96766	0	ZNF852
-0.365387	3.81006	-2.67538	0.0157808	0.294873	-3.07728	0	TRANK1
0.208703	7.61099	2.67505	0.0157915	0.294873	-3.28767	0	CYTH1
-0.224956	5.88706	-2.67488	0.0157971	0.294873	-3.22649	0	TSR1
0.216545	6.04389	2.67488	0.0157972	0.294873	-3.25308	0	GBA2
0.736968	-0.0055354	2.67006	0.0159575	0.297405	-3.06215	0	AF011889,5
-0.432525	4.25768	-2.66707	0.016058	0.298668	-3.12733	0	C17orf96
0.266385	4.5992	2.66657	0.0160747	0.298668	-3.15986	0	SPIDR
0.284204	4.94876	2.66504	0.0161264	0.299168	-3.17977	0	SOCS6
0.287652	8.16771	2.66125	0.0162546	0.300823	-3.31601	0	MAP2K3
-0.320491	5.78391	-2.66094	0.0162654	0.300823	-3.26699	0	PTGFRN
0.223741	7.56652	2.6551	0.0164652	0.304052	-3.32442	0	IL6R
0.297116	8.44575	2.65391	0.0165064	0.304347	-3.32958	0	DMXL2
0.320315	5.33439	2.65209	0.0165692	0.30504	-3.24535	0	MDM4
0.53044	1.84666	2.65042	0.0166271	0.305372	-2.966	0	MISP3
0.377928	3.43464	2.65011	0.0166378	0.305372	-3.04657	0	ZNF449
-0.407843	2.87749	-2.64863	0.0166895	0.305715	-3.04034	0	TXNRD3
-0.285337	7.97634	-2.64803	0.0167103	0.305715	-3.34087	0	HADHA
-0.297622	4.3295	-2.6474	0.0167325	0.305715	-3.15143	0	NCDN
0.380484	2.76019	2.64666	0.0167584	0.305726	-3.02126	0	SLC25A34
0.407559	4.14076	2.64522	0.0168087	0.306182	-3.14374	0	SCML1
-0.226165	7.18943	-2.64318	0.0168807	0.307031	-3.34442	0	CCND1
-0.409847	7.13065	-2.64033	0.0169814	0.308334	-3.348	0	IFI6
0.321861	3.59336	2.63971	0.0170034	0.308334	-3.12203	0	KCNMB1
0.278494	3.72941	2.63669	0.017111	0.309819	-3.14788	0	MAP3K12
-0.198652	6.86901	-2.6345	0.0171894	0.310773	-3.352	0	DNAJB6
0.278795	5.77545	2.63362	0.017221	0.310878	-3.29318	0	PXDC1
0.272226	4.62261	2.63277	0.0172517	0.310968	-3.22221	0	UVSSA
-0.352406	5.12915	-2.63037	0.0173382	0.312061	-3.27739	0	MEGF8
0.271446	4.55288	2.628	0.0174241	0.312695	-3.20153	0	INPP5E
0.25465	6.977	2.62797	0.0174252	0.312695	-3.36725	0	GPATCH2L
0.224524	5.92857	2.62573	0.0175068	0.313002	-3.3393	0	SPG7
0.398904	2.25165	2.62539	0.0175192	0.313002	-3.0366	0	MLPH
-0.814275	0.942452	-2.62537	0.01752	0.313002	-3.04141	0	HIC1
-0.241207	5.83378	-2.62246	0.0176265	0.314231	-3.33355	0	CCL22
-0.220399	10.8973	-2.62183	0.0176499	0.314231	-3.36831	0	GAPDH
0.856702	-0.66666	2.62137	0.0176669	0.314231	-3.18745	0	CCDC180
-0.405886	2.73059	-2.61994	0.0177195	0.314704	-3.09958	0	OTUD7B
-0.24766	6.7452	-2.61849	0.0177731	0.315053	-3.38151	0	PYGB
-0.225645	7.34624	-2.618	0.0177914	0.315053	-3.39093	0	SERBP1
-0.220373	6.8298	-2.61663	0.0178421	0.31549	-3.38516	0	AGPAT3
-0.244626	4.49193	-2.61482	0.0179097	0.316222	-3.25814	0	TTC39C
0.247632	5.02457	2.61376	0.0179491	0.316455	-3.29329	0	DNAH1
0.283996	4.80429	2.61047	0.0180728	0.317792	-3.28998	0	SGK3
-0.223762	7.57169	-2.60926	0.0181183	0.317792	-3.41065	0	G3BP1
-0.278459	5.11137	-2.60921	0.0181201	0.317792	-3.3215	0	ATP10D
0.281917	6.34875	2.60811	0.0181618	0.317792	-3.38883	0	UBXN7
-0.386213	4.22966	-2.60756	0.0181826	0.317792	-3.19525	0	THEM6
0.309464	3.50936	2.60693	0.0182063	0.317792	-3.1277	0	MUTYH
0.535616	1.07675	2.60686	0.0182091	0.317792	-3.04833	0	CATSPER2
0.24401	5.50547	2.60579	0.0182496	0.318038	-3.32953	0	LPIN1
0.318809	5.19525	2.6039	0.0183217	0.318356	-3.29875	0	IRAK2
0.622764	1.72511	2.60295	0.0183578	0.318356	-3.04199	0	MET
0.250523	7.59118	2.60248	0.0183756	0.318356	-3.42504	0	SRSF5
0.212796	6.63344	2.60105	0.0184307	0.318356	-3.40852	0	MAFG
0.417118	2.31632	2.601	0.0184325	0.318356	-3.05726	0	FBXO36
-0.387664	3.58076	-2.59991	0.0184743	0.318356	-3.16134	0	ALDH18A1
0.236339	6.30933	2.59944	0.0184924	0.318356	-3.40091	0	TP53BP2
-0.266041	13.2304	-2.59911	0.0185049	0.318356	-3.36856	0	FTH1
0.259486	5.70186	2.59911	0.0185051	0.318356	-3.3683	0	VPS13B
0.329622	4.0664	2.59759	0.0185638	0.318695	-3.2132	0	RAPGEF3
-0.208746	6.91822	-2.59723	0.0185776	0.318695	-3.42685	0	PTDSS1
0.315042	3.5776	2.5953	0.0186524	0.319521	-3.16437	0	SH3D21
0.244089	5.03529	2.59462	0.0186786	0.319521	-3.33151	0	TRMT5
0.237901	5.51825	2.59252	0.0187604	0.320194	-3.3566	0	SUN1
0.356248	2.77281	2.59225	0.018771	0.320194	-3.1068	0	CDK11A
0.275372	8.81818	2.59099	0.0188202	0.320581	-3.44852	0	C6orf62
-0.324428	6.06386	-2.58989	0.018863	0.320857	-3.41406	0	NSD1
0.294679	3.73897	2.58832	0.0189249	0.321457	-3.22583	0	ANKRD6
0.276969	4.93933	2.58562	0.0190312	0.322615	-3.34144	0	AGTPBP1
-0.241985	6.21144	-2.58507	0.019053	0.322615	-3.43128	0	APEH
0.317895	3.93044	2.58456	0.0190732	0.322615	-3.21734	0	PRDM10
-0.20363	8.87605	-2.58385	0.0191012	0.322637	-3.46061	0	PTMA
0.258021	4.51152	2.5827	0.0191469	0.322923	-3.28692	0	DPYSL3
-0.291479	5.31186	-2.58208	0.0191717	0.322923	-3.30391	0	C1orf21
0.26693	5.73073	2.5799	0.0192586	0.323935	-3.4036	0	DEDD2
0.414319	2.95529	2.57811	0.0193306	0.324182	-3.12009	0	ZGRF1
-0.211902	7.8167	-2.57771	0.0193464	0.324182	-3.47434	0	CDC42
0.306494	4.63784	2.57753	0.0193538	0.324182	-3.34015	0	PHLPP1
0.456836	2.99503	2.5746	0.0194716	0.325704	-3.10892	0	ITGB3
-0.325064	7.39513	-2.57375	0.019506	0.325828	-3.47401	0	RUNX3
0.222788	10.0719	2.57084	0.0196241	0.327348	-3.47697	0	CTSL
0.198261	8.12597	2.5691	0.019695	0.327742	-3.49092	0	LITAF
0.265918	5.64866	2.56842	0.0197229	0.327742	-3.41184	0	DCAF15
-0.963977	-1.32678	-2.56652	0.0198008	0.327742	-3.37939	0	CDON
-0.223985	7.74731	-2.56571	0.0198341	0.327742	-3.49681	0	ARPC4
-0.204027	7.04498	-2.56515	0.0198572	0.327742	-3.48957	0	NUDT3
-0.203126	6.22253	-2.56464	0.0198779	0.327742	-3.45822	0	PAICS
0.293863	4.74815	2.56428	0.0198928	0.327742	-3.32167	0	VEGFA
0.233036	6.43213	2.56389	0.0199092	0.327742	-3.46769	0	FNBP4
-0.208823	6.0799	-2.56366	0.0199184	0.327742	-3.45513	0	TOP1
0.402225	4.03984	2.56319	0.019938	0.327742	-3.24894	0	STX1A
0.201309	9.75893	2.56299	0.0199462	0.327742	-3.49161	0	ATP6V1B2
0.318126	6.66584	2.56067	0.0200425	0.328741	-3.48627	0	MSC
-0.505704	1.40111	-2.55938	0.0200959	0.328741	-3.11099	0	GLT1D1
0.358855	3.36838	2.55895	0.0201139	0.328741	-3.2172	0	U2AF1L4
-0.232955	8.93701	-2.5589	0.0201159	0.328741	-3.50732	0	RPS2
-0.845939	-0.866418	-2.55504	0.0202774	0.330932	-3.3004	0	SOBP
0.425855	2.65806	2.55415	0.0203149	0.331098	-3.16203	0	GPS2
0.281341	6.43488	2.55338	0.0203471	0.33112	-3.48108	0	SMURF2
0.302337	5.50647	2.55165	0.0204204	0.33112	-3.46437	0	PTGDS
0.265097	5.14343	2.55074	0.0204589	0.33112	-3.42657	0	RRAGC
-0.278264	7.18554	-2.54957	0.0205081	0.33112	-3.52088	0	PTAFR
0.714851	-0.250483	2.54945	0.0205132	0.33112	-3.24621	0	AURKC
0.285928	5.55714	2.54929	0.0205203	0.33112	-3.45673	0	AMDHD2
0.32608	3.98863	2.54901	0.0205319	0.33112	-3.32787	0	TPRG1
-0.854025	-0.285136	-2.54635	0.0206455	0.33112	-3.27987	0	CACHD1
0.221024	5.67973	2.54623	0.0206504	0.33112	-3.47075	0	PLXNA3
0.492821	3.3778	2.54584	0.0206674	0.33112	-3.24241	0	FSD1L
-0.79911	-0.315874	-2.54476	0.0207135	0.33112	-3.25994	0	TMEM236
-0.236346	6.55825	-2.54467	0.0207173	0.33112	-3.50939	0	ANKRD52
-0.243194	4.72	-2.54452	0.0207238	0.33112	-3.40015	0	CLEC4A
0.217258	8.9232	2.54444	0.020727	0.33112	-3.53639	0	TNFAIP2
-0.35452	3.12291	-2.54443	0.0207276	0.33112	-3.2039	0	PLEKHA7
0.190614	6.6624	2.54262	0.0208055	0.331926	-3.51537	0	MLX
0.227196	8.66641	2.54072	0.0208873	0.332792	-3.54261	0	HSPA5
-0.21752	5.64352	-2.53948	0.020941	0.33315	-3.48009	0	NUTF2
0.272199	3.96214	2.53868	0.0209754	0.33315	-3.34857	0	DNAJA4
-0.220417	6.11419	-2.53783	0.0210124	0.33315	-3.5157	0	CPT1A
0.735457	-0.65718	2.53765	0.0210201	0.33315	-3.25173	0	EFEMP2
0.264228	4.09224	2.53637	0.0210758	0.333595	-3.34652	0	KIAA0355
-0.697242	0.780718	-2.53518	0.0211276	0.333977	-3.15859	0	BATF2
0.463003	5.70385	2.53141	0.0212931	0.334566	-3.48711	0	ANKRD12
-0.456759	2.48692	-2.53076	0.0213216	0.334566	-3.19181	0	SOX12
0.26585	5.94593	2.52981	0.0213635	0.334566	-3.50992	0	MAFK
-0.45212	2.21192	-2.52969	0.0213687	0.334566	-3.196	0	LYPD1
-0.30591	4.43788	-2.52942	0.0213807	0.334566	-3.38845	0	FAM101B
0.279467	4.78688	2.52929	0.0213862	0.334566	-3.41894	0	CLDND1
0.404117	4.86565	2.52796	0.0214452	0.334566	-3.42812	0	ZDHHC17
0.203305	5.78001	2.5271	0.0214831	0.334566	-3.52025	0	CHKA
0.376742	6.85941	2.52666	0.0215028	0.334566	-3.55563	0	ZFYVE16
0.26818	5.82551	2.52571	0.021545	0.334566	-3.51155	0	SPG11
-0.229084	9.88677	-2.52531	0.0215627	0.334566	-3.56219	0	EEF2
-0.357119	4.035	-2.52475	0.0215878	0.334566	-3.33953	0	LRP3
0.31437	3.49131	2.52469	0.0215905	0.334566	-3.2761	0	PTPDC1
0.52647	1.52201	2.52467	0.0215912	0.334566	-3.1672	0	CTD-3088G3,8
-0.245368	5.20358	-2.52431	0.0216075	0.334566	-3.46678	0	UCK2
-0.208994	7.47964	-2.52408	0.0216175	0.334566	-3.57114	0	LDHB
0.238234	7.48194	2.52367	0.0216359	0.334566	-3.56989	0	EIF4A2
-0.252026	7.04167	-2.52263	0.0216823	0.334855	-3.56675	0	EHD4
0.242174	4.73313	2.51996	0.021802	0.335319	-3.42786	0	SLC25A28
-0.200142	6.05661	-2.51925	0.0218341	0.335319	-3.54391	0	SAR1A
-0.285931	7.5041	-2.51862	0.0218624	0.335319	-3.58182	0	S100A9
-0.331835	3.97803	-2.51842	0.0218714	0.335319	-3.36988	0	MVB12B
-0.201496	7.88818	-2.5182	0.0218812	0.335319	-3.58594	0	RPS24
0.279664	3.82935	2.5173	0.0219219	0.335319	-3.35636	0	MARCH9
-0.579851	1.5673	-2.51671	0.0219486	0.335319	-3.17701	0	SLC25A15
-0.248972	5.64929	-2.51587	0.0219869	0.335319	-3.51614	0	KLHL18
0.244592	5.44739	2.51586	0.0219872	0.335319	-3.5084	0	OSGEP
0.28603	3.60457	2.5158	0.02199	0.335319	-3.3303	0	TSNARE1
-0.341547	3.91298	-2.51474	0.0220379	0.335344	-3.32151	0	TPX2
0.330718	6.61653	2.51388	0.0220771	0.335344	-3.57734	0	UBXN11
-0.244845	5.46284	-2.51346	0.0220963	0.335344	-3.51153	0	NAA15
-0.377716	2.64368	-2.51332	0.0221027	0.335344	-3.24205	0	PSPH
-0.285029	5.48344	-2.5117	0.0221764	0.33604	-3.50935	0	ALDH16A1
-0.243543	8.43867	-2.51071	0.0222218	0.336306	-3.59927	0	SPTAN1
0.243505	5.77238	2.50858	0.0223197	0.337365	-3.5434	0	MTMR10
-0.340572	4.78086	-2.50615	0.0224314	0.33863	-3.47511	0	ST6GAL1
-1.07645	-0.24521	-2.50386	0.0225374	0.33952	-3.37288	0	VWA1
0.192284	7.51562	2.50294	0.0225803	0.33952	-3.61172	0	MADD
0.27815	3.81226	2.50262	0.022595	0.33952	-3.36528	0	CLN3
0.542032	1.09531	2.50217	0.0226163	0.33952	-3.20693	0	HAUS7
0.262436	4.91268	2.50185	0.0226309	0.33952	-3.48409	0	PHF1
0.206603	5.9174	2.50124	0.0226595	0.339527	-3.57668	0	FLCN
-0.283766	3.67724	-2.49876	0.0227753	0.340623	-3.36914	0	MYCBP
-0.269557	4.33852	-2.4981	0.0228065	0.340623	-3.40309	0	RRS1
-0.294572	4.44695	-2.49787	0.0228172	0.340623	-3.49621	0	LTBP3
-0.237091	5.75823	-2.49671	0.0228718	0.341016	-3.56517	0	BMS1
-0.349816	2.92844	-2.49559	0.0229244	0.341379	-3.31426	0	RPP25
-0.276945	4.43349	-2.49449	0.0229763	0.34173	-3.45089	0	TIE1
0.305465	5.24857	2.4931	0.0230424	0.342292	-3.53647	0	PER3
0.32579	4.31552	2.49048	0.0231666	0.343014	-3.43754	0	CEP295
0.198031	8.70605	2.49044	0.0231687	0.343014	-3.63716	0	ANXA1
0.379374	3.0083	2.48964	0.0232065	0.343014	-3.3021	0	ZNF419
-0.290894	5.34991	-2.48913	0.0232311	0.343014	-3.57306	0	TNFAIP8L3
0.230821	7.28345	2.48898	0.0232381	0.343014	-3.63691	0	SPOCD1
0.259074	5.92396	2.48828	0.0232715	0.343014	-3.57821	0	ARGLU1
0.305685	3.9821	2.4879	0.0232899	0.343014	-3.42872	0	NSMCE2
0.346997	4.76033	2.48537	0.0234113	0.344219	-3.52421	0	REV3L
-0.225066	6.86953	-2.48501	0.0234287	0.344219	-3.63044	0	NISCH
0.442128	2.35947	2.48162	0.0235921	0.346199	-3.25544	0	SEC61A2
0.302394	5.92589	2.48074	0.023635	0.346226	-3.6038	0	RSRP1
-0.404048	2.87325	-2.4804	0.0236514	0.346226	-3.32336	0	CBR3
0.436263	2.9713	2.47895	0.0237219	0.346226	-3.31064	0	NPIPB5
0.548145	0.895841	2.47834	0.0237518	0.346226	-3.23648	0	PLXNB1
0.63985	0.371591	2.47827	0.0237552	0.346226	-3.28371	0	ADTRP
0.21846	6.95213	2.47805	0.0237659	0.346226	-3.64597	0	GDI1
0.201675	6.48644	2.47604	0.0238641	0.347221	-3.6408	0	KDM3A
0.318437	5.21711	2.47501	0.0239148	0.347221	-3.55376	0	PAXBP1
0.207315	7.24677	2.47444	0.0239425	0.347221	-3.66339	0	CA2
0.208229	5.6254	2.4743	0.0239492	0.347221	-3.5974	0	NFATC2IP
0.212441	5.5459	2.47316	0.0240053	0.347616	-3.58042	0	MYO19
0.23171	5.67844	2.47092	0.0241159	0.347998	-3.60155	0	CNTROB
0.201113	6.26596	2.4699	0.0241666	0.347998	-3.63635	0	CDK4
0.499587	1.22166	2.46974	0.0241748	0.347998	-3.27028	0	MUC20
-0.418213	3.74374	-2.46911	0.0242058	0.347998	-3.38954	0	NBL1
-0.275504	5.97225	-2.46864	0.0242292	0.347998	-3.59854	0	CARD9
0.428279	1.37532	2.46862	0.0242301	0.347998	-3.27104	0	TM4SF19-TCTEX1D2
-0.232419	5.72601	-2.46855	0.0242334	0.347998	-3.62304	0	FOXK1
0.267005	5.80324	2.46633	0.0243444	0.349177	-3.63164	0	TM6SF1
-0.412151	1.99429	-2.46373	0.0244743	0.350331	-3.27004	0	GPT2
0.247298	4.29377	2.46356	0.0244829	0.350331	-3.50393	0	SLC37A1
-0.205019	6.87931	-2.46295	0.0245136	0.350356	-3.67744	0	CCNI
0.319918	3.76509	2.46105	0.0246091	0.351065	-3.43701	0	TMCC3
0.245501	5.67757	2.4608	0.0246214	0.351065	-3.62593	0	LAMTOR5
-0.34516	5.59616	-2.46018	0.0246527	0.351098	-3.57782	0	MKI67
0.215963	5.78482	2.45867	0.0247293	0.351246	-3.63308	0	CLK3
-0.455532	1.63983	-2.45841	0.0247422	0.351246	-3.26787	0	KIAA1958
-0.329252	3.19888	-2.45784	0.0247713	0.351246	-3.39567	0	TCAF1
0.241697	6.21834	2.45712	0.024808	0.351246	-3.66811	0	JOSD1
-0.243206	6.076	-2.45702	0.0248128	0.351246	-3.65713	0	LARS
-0.21157	7.43022	-2.45604	0.0248628	0.351246	-3.69961	0	RRBP1
0.222331	6.92133	2.45596	0.0248667	0.351246	-3.68705	0	CAMSAP1
-0.283475	5.2102	-2.45489	0.0249214	0.351607	-3.61479	0	EYA3
0.480295	1.6727	2.45391	0.0249715	0.35162	-3.27966	0	WDR27
0.30017	4.58069	2.45373	0.0249805	0.35162	-3.54301	0	RCOR3
0.249619	6.70048	2.45279	0.0250287	0.351888	-3.68765	0	USP12
-0.340543	4.75682	-2.45181	0.0250792	0.352187	-3.53073	0	POLR1B
-0.298786	4.62911	-2.44917	0.0252151	0.353433	-3.55891	0	LRRC8B
-0.34017	4.77735	-2.44861	0.0252435	0.353433	-3.54152	0	GPR35
-0.218771	8.4771	-2.44824	0.0252626	0.353433	-3.71567	0	FAM20C
0.210014	5.07852	2.44735	0.0253089	0.353433	-3.61474	0	LOXL3
-0.298399	3.98816	-2.44725	0.0253142	0.353433	-3.53731	0	DHRS4L2
-0.231853	4.50381	-2.44653	0.0253513	0.353542	-3.60648	0	JUP
0.517427	0.747926	2.44581	0.0253888	0.353631	-3.29224	0	SLC22A1
0.278435	5.91293	2.44525	0.025418	0.353631	-3.65971	0	ANKRD28
-0.236825	7.90073	-2.44472	0.0254455	0.353631	-3.72306	0	HLA-DPA1
0.311631	4.70692	2.44133	0.0256225	0.355681	-3.52946	0	SMAD6
-0.203443	7.01842	-2.44057	0.0256622	0.355823	-3.7204	0	CLPTM1
0.217952	6.79175	2.43919	0.0257347	0.356164	-3.7185	0	STX4
-0.193781	8.66652	-2.43864	0.0257635	0.356164	-3.73309	0	RPS6
-0.295779	4.60431	-2.43842	0.0257752	0.356164	-3.56496	0	B3GALT6
-0.231838	8.26206	-2.4373	0.0258342	0.35657	-3.73699	0	EIF5A
0.218059	6.22721	2.43648	0.0258772	0.356757	-3.70784	0	NCK1
-0.445124	1.84588	-2.43423	0.0259964	0.357621	-3.36054	0	FAM81A
-0.210818	7.2835	-2.43395	0.0260115	0.357621	-3.73358	0	CCT3
0.562962	1.52136	2.43257	0.0260848	0.357621	-3.30924	0	LAT
-0.292953	4.54804	-2.43214	0.0261079	0.357621	-3.60848	0	PMVK
-0.227277	4.62507	-2.43195	0.0261179	0.357621	-3.58671	0	NOL10
-0.226349	5.08102	-2.4318	0.0261262	0.357621	-3.62588	0	NHP2
0.194007	6.16754	2.43055	0.0261925	0.357621	-3.71502	0	GGNBP2
0.265706	4.23523	2.43023	0.0262096	0.357621	-3.5477	0	ZNF337
-0.306107	3.64339	-2.42981	0.0262323	0.357621	-3.48219	0	TANGO6
-0.217408	8.0832	-2.42974	0.026236	0.357621	-3.75048	0	KLF13
0.217251	5.02756	2.42592	0.0264414	0.359363	-3.64726	0	UPF3A
0.202521	10.293	2.42495	0.0264939	0.359363	-3.74142	0	ZYX
-0.365022	3.81615	-2.42461	0.0265123	0.359363	-3.54501	0	CASP10
0.293761	4.8187	2.42428	0.02653	0.359363	-3.62614	0	ZNF224
-0.364779	4.09983	-2.42381	0.0265555	0.359363	-3.59458	0	RAB3D
-0.238847	6.79672	-2.42326	0.0265851	0.359363	-3.72748	0	ADAM15
-0.213173	7.54595	-2.42312	0.0265928	0.359363	-3.76157	0	IL13RA1
-0.250584	5.78104	-2.42289	0.0266051	0.359363	-3.68162	0	CBX6
0.43592	3.30753	2.42204	0.0266516	0.359363	-3.44875	0	DNAJC24
0.292626	3.84163	2.42152	0.0266795	0.359363	-3.53606	0	DNHD1
0.578374	2.15117	2.42109	0.026703	0.359363	-3.34946	0	REC8
0.240932	4.19343	2.42057	0.0267316	0.359363	-3.5619	0	TBP
0.205246	5.32067	2.42022	0.0267507	0.359363	-3.66395	0	ENOSF1
-0.207087	6.65523	-2.41757	0.0268955	0.360309	-3.74871	0	PA2G4
-0.206364	8.47763	-2.41684	0.0269354	0.360309	-3.7727	0	HDLBP
-0.260317	8.10708	-2.41684	0.0269355	0.360309	-3.76492	0	HLA-DRB1
0.328021	2.90097	2.41675	0.0269404	0.360309	-3.42898	0	ABHD16A
0.814054	-1.02702	2.41367	0.0271097	0.362172	-3.45444	0	DNAJC12
-0.240659	5.68661	-2.41298	0.0271483	0.362287	-3.71479	0	BAK1
0.286633	4.62798	2.41233	0.0271838	0.362361	-3.62672	0	USP9Y
-0.235987	7.25077	-2.41151	0.0272293	0.362568	-3.76984	0	FSCN1
-0.21139	7.75492	-2.41042	0.0272902	0.362849	-3.78586	0	RPN1
0.369163	5.52782	2.41005	0.0273106	0.362849	-3.68428	0	GOLGA7B
0.291232	3.46751	2.40916	0.0273601	0.362871	-3.52193	0	VMAC
-0.505198	1.57985	-2.40865	0.0273885	0.362871	-3.34444	0	CDR2L
-0.598401	2.61348	-2.4084	0.0274024	0.362871	-3.36761	0	CTTNBP2
-0.191714	7.04033	-2.40668	0.0274987	0.363294	-3.78604	0	RTN3
-0.214752	5.78506	-2.40628	0.0275208	0.363294	-3.73451	0	GOT2
-0.246005	5.28827	-2.40544	0.027568	0.363294	-3.68098	0	RBM14
-0.206213	5.96162	-2.405	0.0275924	0.363294	-3.73157	0	ZNF516
-0.22434	11.1738	-2.4047	0.0276096	0.363294	-3.76531	0	LYZ
0.268296	4.25385	2.40461	0.0276148	0.363294	-3.60799	0	CENPC
-0.321709	3.76762	-2.40248	0.0277345	0.364056	-3.59855	0	FNDC10
0.330078	3.38428	2.40211	0.0277551	0.364056	-3.49073	0	ZNF529
0.305937	4.41282	2.40197	0.0277631	0.364056	-3.58531	0	ANKDD1A
-0.209343	8.96108	-2.40142	0.0277943	0.364069	-3.79884	0	PGD
-0.322831	4.73656	-2.3997	0.0278915	0.364946	-3.6674	0	NLRC4
-0.225188	7.24007	-2.39793	0.027992	0.365307	-3.80158	0	MLEC
0.195126	6.7792	2.39768	0.0280064	0.365307	-3.78779	0	ZC3H11A
0.205879	5.59007	2.39727	0.0280301	0.365307	-3.74203	0	RBM6
0.388046	5.46116	2.39709	0.02804	0.365307	-3.6941	0	AATK
-0.274882	4.9209	-2.39538	0.0281378	0.36583	-3.68898	0	BRI3BP
-0.197755	7.23708	-2.39533	0.0281408	0.36583	-3.80719	0	EFCAB14
0.348071	3.7729	2.39399	0.0282175	0.366185	-3.50535	0	NOL4L
0.364323	2.86241	2.39379	0.0282287	0.366185	-3.43759	0	ZNF354B
0.246662	4.83119	2.39241	0.0283081	0.366534	-3.67065	0	NAT9
0.372381	5.31005	2.39227	0.0283163	0.366534	-3.71521	0	RICTOR
0.286087	6.48476	2.39022	0.0284344	0.366939	-3.7903	0	ULK3
-0.275046	4.73259	-2.38982	0.028457	0.366939	-3.64179	0	BOP1
0.238639	4.73393	2.38928	0.0284884	0.366939	-3.67367	0	P4HTM
-0.202976	7.48003	-2.3891	0.0284989	0.366939	-3.8199	0	EIF3B
0.326788	3.30452	2.38909	0.0284995	0.366939	-3.51385	0	TMEM234
0.252542	4.96712	2.38709	0.0286156	0.367528	-3.69302	0	TMEM268
0.341766	2.14001	2.3869	0.0286264	0.367528	-3.43289	0	SPTBN5
0.229329	5.12853	2.38673	0.0286366	0.367528	-3.69943	0	MLLT10
0.28159	3.59275	2.38604	0.0286764	0.367649	-3.56874	0	TMEM80
-0.219158	6.59254	-2.38306	0.0288505	0.369274	-3.81652	0	PTPA
0.252563	6.7395	2.38173	0.0289284	0.369274	-3.82121	0	ERBIN
-0.241509	11.1459	-2.38123	0.0289576	0.369274	-3.80679	0	GM2A
-0.292873	4.29029	-2.38087	0.0289791	0.369274	-3.63001	0	AURKA
-0.230112	9.24297	-2.38086	0.0289797	0.369274	-3.83405	0	HLA-DRA
-0.256946	5.96092	-2.38057	0.0289968	0.369274	-3.80301	0	ACO1
0.321676	3.57687	2.37991	0.0290355	0.369274	-3.54814	0	GORAB
-0.316459	4.46499	-2.37936	0.0290678	0.369274	-3.64785	0	RUVBL1
0.294474	4.23519	2.37872	0.0291054	0.369274	-3.64027	0	ZFAND2A
-0.231438	5.00562	-2.37866	0.0291089	0.369274	-3.72755	0	ALG1
0.274682	3.78947	2.37721	0.0291951	0.369978	-3.60017	0	AHI1
-0.252851	9.46911	-2.37625	0.0292518	0.370308	-3.83849	0	CD4
-0.31506	2.98533	-2.37388	0.0293925	0.371309	-3.5372	0	FCGR1A
-0.251333	5.6024	-2.37342	0.0294199	0.371309	-3.77182	0	MBOAT7
0.270043	3.83001	2.37337	0.0294231	0.371309	-3.59563	0	ZBTB5
-0.218785	10.3728	-2.37059	0.0295889	0.372546	-3.83981	0	ALDOA
-0.303267	5.95962	-2.37012	0.0296174	0.372546	-3.78427	0	NAV1
0.418644	3.20198	2.36972	0.0296411	0.372546	-3.52637	0	ZNF514
-0.621715	1.10106	-2.36914	0.029676	0.372546	-3.40209	0	AMIGO1
-0.263078	6.82741	-2.36884	0.0296943	0.372546	-3.84129	0	TIMP1
0.177142	7.77728	2.3673	0.0297868	0.372546	-3.86418	0	ATP6V1H
-0.23131	7.62523	-2.36706	0.0298015	0.372546	-3.86454	0	SLC1A4
0.28332	5.17439	2.36694	0.0298087	0.372546	-3.78616	0	DPEP2
0.295319	4.89917	2.36661	0.0298286	0.372546	-3.72062	0	EPM2AIP1
0.211778	5.31702	2.3652	0.0299135	0.372546	-3.76681	0	CUL9
-0.239936	4.52992	-2.36518	0.0299149	0.372546	-3.71673	0	PRADC1
-0.206343	6.45477	-2.36481	0.0299371	0.372546	-3.83687	0	SHISA5
-0.193904	7.49017	-2.36444	0.0299601	0.372546	-3.8688	0	IL2RG
0.192034	6.9398	2.36423	0.0299728	0.372546	-3.85546	0	PATL1
0.214022	5.59562	2.36319	0.0300358	0.372546	-3.77013	0	LPCAT1
-0.206729	7.81052	-2.36271	0.0300647	0.372546	-3.87186	0	HK1
0.200885	5.71614	2.36195	0.0301113	0.372546	-3.79995	0	AKIRIN2
-0.276863	4.08204	-2.36175	0.0301236	0.372546	-3.68404	0	HSPA1A
-0.197102	6.21599	-2.36157	0.0301344	0.372546	-3.83731	0	NQO1
-0.461863	2.46195	-2.36151	0.0301381	0.372546	-3.4726	0	HSPA6
-0.24498	6.05757	-2.35994	0.0302342	0.373352	-3.84098	0	CD99L2
0.197404	5.76111	2.35919	0.0302795	0.373529	-3.81557	0	PIGG
-0.547461	2.52479	-2.35738	0.0303906	0.374518	-3.44649	0	LBH
-0.274907	4.83281	-2.35656	0.0304414	0.374761	-3.74988	0	PHACTR2
-0.191415	7.85029	-2.35554	0.0305039	0.375149	-3.88597	0	XRCC5
0.200011	9.19523	2.35448	0.0305695	0.375572	-3.8825	0	KCNAB2
-0.213852	6.07658	-2.35307	0.030657	0.375737	-3.84784	0	AP3M1
-0.20898	6.82789	-2.35293	0.0306651	0.375737	-3.87875	0	SUMF2
-0.209838	6.49299	-2.35276	0.0306762	0.375737	-3.86573	0	LRRC25
0.255344	4.51238	2.35172	0.0307406	0.376144	-3.73567	0	P2RY1
-0.222101	4.98448	-2.35004	0.0308447	0.377036	-3.75672	0	FARSB
-0.364568	2.61713	-2.34945	0.0308817	0.377106	-3.48173	0	FUT10
-0.226334	5.24843	-2.34801	0.0309715	0.377672	-3.78901	0	POLD2
0.538881	0.894251	2.34725	0.0310192	0.377672	-3.44063	0	KCNIP2
0.381671	2.2881	2.34707	0.0310307	0.377672	-3.51989	0	TFCP2L1
-0.205477	5.57831	-2.34671	0.0310531	0.377672	-3.82349	0	MRPL3
-0.198048	6.36579	-2.3454	0.0311356	0.378295	-3.87948	0	CKAP4
-0.646332	0.273335	-2.34375	0.0312391	0.378885	-3.44623	0	GRIN3A
0.255389	4.00095	2.34314	0.031278	0.378885	-3.68	0	STARD9
-0.351224	3.1912	-2.34271	0.0313047	0.378885	-3.56847	0	AGAP2
0.267719	3.76067	2.34258	0.0313129	0.378885	-3.62787	0	TULP3
0.318572	2.84765	2.34179	0.0313633	0.378885	-3.54172	0	ZNF250
-0.330354	5.779	-2.34139	0.0313885	0.378885	-3.85619	0	EMILIN1
0.272589	3.98055	2.34113	0.0314048	0.378885	-3.69457	0	HSPBAP1
0.220678	6.39991	2.34065	0.0314352	0.378885	-3.88423	0	ZNF655
0.291519	4.13842	2.33964	0.0314992	0.379278	-3.7114	0	CAPRIN2
0.210708	8.39248	2.33774	0.0316205	0.38036	-3.91836	0	PLEKHM2
0.239609	5.6341	2.33704	0.0316651	0.380517	-3.83882	0	THOC2
0.245686	4.62086	2.33604	0.0317286	0.380568	-3.74231	0	LXN
-0.195897	7.41833	-2.33598	0.0317324	0.380568	-3.91691	0	ACTN4
-0.216073	6.85323	-2.335	0.0317954	0.38075	-3.90967	0	H6PD
0.256584	4.54738	2.33433	0.0318384	0.38075	-3.76148	0	GEM
-0.226765	4.82382	-2.33419	0.0318474	0.38075	-3.78004	0	BZW2
0.202894	5.49671	2.33296	0.0319264	0.38075	-3.8312	0	KLC1
0.613116	0.0488815	2.33155	0.0320171	0.38075	-3.48886	0	MYO5C
-0.281872	4.00764	-2.33131	0.0320328	0.38075	-3.71689	0	ZNF618
-0.422418	2.2576	-2.3311	0.0320463	0.38075	-3.48278	0	FAM216A
-0.219378	6.08924	-2.33102	0.0320516	0.38075	-3.88904	0	MYO18A
0.264413	4.56872	2.33094	0.0320565	0.38075	-3.79217	0	TES
-0.244466	4.98143	-2.33085	0.0320628	0.38075	-3.80526	0	SLC27A4
-0.285325	3.52826	-2.32743	0.0322844	0.381893	-3.66511	0	RAB11FIP3
-0.337029	3.87363	-2.32728	0.032294	0.381893	-3.68603	0	ZNF562
-0.290273	4.68017	-2.32671	0.0323313	0.381893	-3.79923	0	ANKS1A
-0.33941	5.23295	-2.32652	0.0323436	0.381893	-3.74229	0	SMOX
0.219539	6.35873	2.32609	0.0323715	0.381893	-3.90558	0	SGSM2
-0.588021	0.231775	-2.32601	0.0323764	0.381893	-3.49596	0	PLPP7
0.29027	4.75337	2.32554	0.0324075	0.381893	-3.76885	0	PRPF39
-0.204441	7.75598	-2.32547	0.0324121	0.381893	-3.94012	0	SLAMF8
1.01083	-1.37745	2.32397	0.0325095	0.382632	-3.61909	0	CFAP70
-0.209495	7.11616	-2.32354	0.0325381	0.382632	-3.93856	0	NFAM1
-0.202728	6.18537	-2.32173	0.0326566	0.383651	-3.91127	0	ICMT
0.499521	1.84462	2.32101	0.0327044	0.383839	-3.47837	0	LIN7B
-0.302427	3.88077	-2.31948	0.0328046	0.384398	-3.71735	0	GIMAP4
0.191812	6.13995	2.31883	0.0328477	0.384398	-3.90921	0	BSDC1
0.198469	7.53085	2.31801	0.032902	0.384398	-3.95036	0	RBM39
0.297513	2.8712	2.31786	0.032912	0.384398	-3.63017	0	GRHL1
-0.377855	2.42673	-2.31768	0.0329241	0.384398	-3.53187	0	KIF24
0.338991	2.98508	2.31739	0.032943	0.384398	-3.59103	0	CEP83
0.200587	6.24982	2.31605	0.0330322	0.385021	-3.92369	0	DNAJB2
-0.465863	1.98166	-2.3152	0.0330887	0.385021	-3.5078	0	KHK
-0.192092	7.82421	-2.31515	0.033092	0.385021	-3.95543	0	TRIM28
0.176422	7.74628	2.31464	0.0331259	0.385045	-3.95736	0	ACIN1
0.326494	3.78402	2.3138	0.0331817	0.385057	-3.67715	0	LRRC40
-0.245148	4.79391	-2.3133	0.0332152	0.385057	-3.84429	0	FOCAD
0.297017	6.19734	2.31148	0.0333366	0.385057	-3.92341	0	ZNF267
0.222006	5.40543	2.31132	0.0333478	0.385057	-3.88812	0	CCRL2
0.24793	5.62194	2.31049	0.0334033	0.385057	-3.88854	0	METTL17
0.864246	-0.0269248	2.31037	0.0334111	0.385057	-3.51957	0	LCNL1
-0.197407	6.33212	-2.31037	0.0334112	0.385057	-3.9354	0	USP5
-0.267909	5.58379	-2.30953	0.0334679	0.385057	-3.91579	0	HLA-DRB5
0.217924	6.31239	2.30925	0.0334864	0.385057	-3.94067	0	HBP1
0.269379	4.18453	2.30915	0.0334935	0.385057	-3.77527	0	NLRP1
-0.278371	4.09331	-2.30896	0.0335062	0.385057	-3.73671	0	ANAPC1
-0.231813	5.61833	-2.30888	0.0335113	0.385057	-3.89929	0	SIGLEC7
0.250777	4.86544	2.30797	0.0335728	0.385057	-3.83856	0	ANAPC4
0.238254	5.28621	2.30796	0.0335733	0.385057	-3.87764	0	ABTB1
-0.260565	3.82113	-2.30682	0.0336505	0.385576	-3.72994	0	DDX10
-0.24729	8.20786	-2.30496	0.0337759	0.385642	-3.97735	0	RPL13
-0.277717	4.18611	-2.30477	0.0337889	0.385642	-3.7077	0	PLXNA2
-0.760583	1.10395	-2.30465	0.0337969	0.385642	-3.54891	0	CD200R1
-0.354302	4.1481	-2.30436	0.0338168	0.385642	-3.76046	0	FAM13A
-0.278307	3.62867	-2.30396	0.033844	0.385642	-3.69599	0	TMEM209
-0.219207	5.8209	-2.3039	0.0338479	0.385642	-3.91238	0	LETM1
0.506827	1.5377	2.30247	0.0339452	0.385772	-3.50132	0	RALGPS1
-0.279438	3.8855	-2.302	0.0339776	0.385772	-3.73161	0	MRPL12
0.216559	5.58794	2.30196	0.0339804	0.385772	-3.90836	0	ZBTB43
-0.457342	1.95022	-2.30145	0.0340152	0.385772	-3.52693	0	CEP19
-0.283423	3.81801	-2.30133	0.0340229	0.385772	-3.73477	0	FAM102A
-0.190945	6.65559	-2.30092	0.0340509	0.385772	-3.96358	0	PARK7
0.295474	3.83734	2.2998	0.0341276	0.386274	-3.69051	0	NBPF1
0.238091	4.50465	2.2992	0.0341687	0.386274	-3.81246	0	CRTC1
-0.239273	6.42728	-2.29887	0.0341911	0.386274	-3.96794	0	ATP2A3
0.482749	2.36891	2.29726	0.0343023	0.386923	-3.5205	0	OSM
0.176826	7.75147	2.29711	0.0343127	0.386923	-3.99012	0	DOK3
-0.209018	5.98515	-2.29661	0.0343467	0.386945	-3.94647	0	FKBP5
0.52997	2.65448	2.29606	0.0343848	0.387013	-3.59677	0	NOXA1
-0.24185	4.85926	-2.29375	0.0345444	0.388231	-3.83154	0	CCDC86
-0.174039	7.78337	-2.29353	0.0345594	0.388231	-3.99754	0	GDI2
-0.388381	2.27547	-2.29285	0.0346064	0.388231	-3.55278	0	SRGAP2C
0.260737	4.11614	2.29264	0.0346216	0.388231	-3.80079	0	SLC45A4
-0.211037	5.86911	-2.29185	0.0346761	0.388481	-3.94929	0	DNAJB1
0.275106	4.01102	2.28932	0.0348526	0.389483	-3.77219	0	MITD1
-0.773777	-0.298262	-2.28916	0.0348636	0.389483	-3.5679	0	CYSLTR2
0.258546	4.01176	2.28901	0.0348736	0.389483	-3.77333	0	NPEPL1
0.234809	6.40996	2.28872	0.0348945	0.389483	-3.97984	0	ARRDC2
-0.296509	4.8295	-2.2881	0.0349375	0.389603	-3.85575	0	HBEGF
-0.363139	5.30086	-2.28706	0.0350107	0.389623	-3.85123	0	HLA-DQA1
0.275356	3.52216	2.28686	0.0350245	0.389623	-3.74583	0	CYGB
-0.215385	7.42611	-2.28669	0.035036	0.389623	-4.00766	0	SND1
0.224654	5.26942	2.28612	0.0350766	0.389715	-3.8993	0	ZBTB34
0.240997	5.34208	2.28466	0.0351788	0.39021	-3.91662	0	RIPK2
0.24375	6.98735	2.28456	0.0351858	0.39021	-4.00118	0	CCNL1
0.250948	9.62231	2.28335	0.0352711	0.390514	-4.00794	0	EMP1
0.231307	5.24787	2.28326	0.0352779	0.390514	-3.90868	0	RNF146
-0.184992	9.14269	-2.28191	0.0353735	0.390998	-4.01379	0	RPL4
-0.210441	6.08812	-2.28163	0.0353932	0.390998	-3.97587	0	ARHGAP35
0.543347	1.02732	2.28127	0.0354187	0.390998	-3.52856	0	ATP6AP1L
0.247835	4.14584	2.28051	0.0354722	0.39123	-3.83609	0	LPAR2
0.189068	8.24142	2.28	0.0355084	0.391273	-4.02228	0	LRRFIP1
-0.216801	5.28473	-2.27916	0.0355685	0.391514	-3.92723	0	AATF
0.212977	6.26853	2.27851	0.0356143	0.391514	-3.9901	0	B4GALT5
-0.385434	2.02445	-2.27828	0.0356308	0.391514	-3.58241	0	GGACT
-0.242394	6.65285	-2.27787	0.03566	0.391514	-4.00732	0	CPD
-0.32954	2.59646	-2.27601	0.0357932	0.392619	-3.62179	0	COQ3
-0.199743	6.02784	-2.27549	0.0358299	0.392666	-3.98112	0	TOMM70
-0.418875	1.92979	-2.27503	0.0358631	0.392673	-3.57274	0	MAP6D1
0.41701	1.78875	2.27431	0.0359146	0.392753	-3.55594	0	ALS2CL
0.262346	5.30541	2.27402	0.0359354	0.392753	-3.93457	0	PPARG
0.221172	7.17547	2.27324	0.0359916	0.393011	-4.02731	0	JARID2
-0.190487	9.80979	-2.27042	0.0361952	0.394877	-4.02922	0	CSF1R
-0.217654	5.75674	-2.26866	0.0363225	0.395909	-3.98338	0	TSPYL1
0.331109	3.1914	2.26666	0.0364679	0.396703	-3.69154	0	WDR5B
0.254338	7.10641	2.26654	0.0364764	0.396703	-4.02603	0	FOSL2
0.241652	4.73395	2.2663	0.0364939	0.396703	-3.88348	0	CCDC14
0.17791	6.73677	2.265	0.0365889	0.397105	-4.02713	0	QRICH1
0.201648	5.92194	2.26489	0.0365967	0.397105	-4.00836	0	GPAT3
0.189856	6.83615	2.26397	0.0366639	0.397478	-4.03301	0	MARCH6
-0.255068	4.24113	-2.26234	0.0367834	0.398139	-3.87274	0	ABHD15
0.205847	6.87665	2.26224	0.0367908	0.398139	-4.03257	0	TOM1
0.898897	-1.2112	2.26085	0.036893	0.398886	-3.6483	0	ABCA10
0.184312	6.47685	2.25991	0.0369626	0.399174	-4.0342	0	WDR91
0.328231	4.65243	2.25824	0.0370859	0.399174	-3.90392	0	GEN1
0.587364	0.862464	2.25786	0.0371137	0.399174	-3.56184	0	GPR156
0.198036	5.74154	2.25745	0.0371439	0.399174	-3.98881	0	RPRD1B
0.227179	5.5358	2.2573	0.0371556	0.399174	-3.94152	0	SDCCAG3
-1.04112	-1.49105	-2.25713	0.0371682	0.399174	-3.64875	0	TSPAN7
-0.233585	4.75862	-2.25705	0.0371735	0.399174	-3.90903	0	NDC1
-0.260416	4.80162	-2.25691	0.037184	0.399174	-3.92108	0	IFIH1
-0.231343	3.89494	-2.25603	0.0372494	0.399522	-3.84879	0	TBC1D30
0.248618	3.62871	2.25496	0.0373287	0.399656	-3.8019	0	RABL2B
0.218787	5.62492	2.25477	0.037343	0.399656	-3.98812	0	FAM111A
0.245883	4.51449	2.25453	0.0373613	0.399656	-3.87333	0	PRKAB2
0.315575	4.01554	2.24718	0.037912	0.405188	-3.83015	0	QTRT1
0.274548	5.48606	2.24474	0.0380967	0.406523	-3.99759	0	TBK1
0.314899	4.20675	2.24464	0.0381042	0.406523	-3.86142	0	FAM110A
0.525369	1.79045	2.24407	0.0381477	0.406629	-3.58403	0	SNAI1
-0.25045	4.19057	-2.24238	0.0382756	0.407632	-3.91106	0	SFXN4
0.17783	6.91792	2.23924	0.0385157	0.409798	-4.0711	0	ZNF710
-0.206723	5.34446	-2.23883	0.0385469	0.409798	-4.00253	0	PPP2R5D
0.226259	5.69595	2.23795	0.0386145	0.409822	-4.02218	0	PCNX4
0.214072	5.31971	2.23789	0.0386188	0.409822	-3.97095	0	POLE
0.2683	6.87195	2.23721	0.0386712	0.409822	-4.0768	0	SRSF11
0.211183	4.69709	2.23704	0.0386848	0.409822	-3.92754	0	GTF2IRD1
0.910748	-1.18862	2.23573	0.0387851	0.410338	-3.72644	0	TIMD4
0.191619	6.03292	2.23552	0.0388015	0.410338	-4.04613	0	HECTD3
0.182979	6.7049	2.23466	0.0388676	0.410351	-4.08585	0	BCL2L1
0.241199	4.58311	2.2344	0.0388881	0.410351	-3.94021	0	HSDL1
-0.493026	2.83726	-2.23399	0.0389198	0.410351	-3.69787	0	TMEM160
-0.20278	8.5473	-2.23374	0.0389387	0.410351	-4.1039	0	SLC16A3
0.17043	7.5198	2.23099	0.0391519	0.412115	-4.10367	0	ADPGK
-0.219043	4.27578	-2.23068	0.039176	0.412115	-3.91071	0	SFXN1
-0.464071	1.45128	-2.23027	0.0392084	0.412115	-3.60948	0	SEMA4C
0.16948	7.20242	2.22674	0.039484	0.414651	-4.10678	0	MED15
0.232379	5.91606	2.22504	0.0396177	0.415693	-4.05828	0	MORC3
-0.217608	6.77793	-2.22381	0.0397144	0.416346	-4.1115	0	ITGAL
0.20247	7.5345	2.2221	0.0398488	0.417092	-4.12059	0	UBR5
-0.268375	5.1352	-2.22197	0.0398595	0.417092	-3.98459	0	GADD45GIP1
0.464351	2.47493	2.22159	0.0398898	0.417092	-3.68999	0	GRASP
-0.232256	5.49499	-2.22038	0.0399849	0.417092	-4.04123	0	GYS1
0.288302	3.11497	2.22023	0.0399968	0.417092	-3.78868	0	SOWAHD
-0.218844	5.98161	-2.21949	0.0400562	0.417092	-4.09191	0	DCAF11
0.194025	5.8143	2.21936	0.040066	0.417092	-4.06866	0	KBTBD2
0.42726	1.72814	2.21915	0.0400829	0.417092	-3.63499	0	ZNF596
-0.221775	6.71557	-2.21898	0.0400963	0.417092	-4.10892	0	CHTF8
-0.219814	7.55212	-2.21765	0.0402023	0.417492	-4.13129	0	CYB561A3
0.268199	9.50065	2.21761	0.0402051	0.417492	-4.12582	0	ATP13A3
0.242881	4.47338	2.21678	0.0402713	0.417492	-3.95501	0	UTY
-0.196811	5.19479	-2.21636	0.0403048	0.417492	-4.02835	0	COPS6
0.678531	0.488443	2.21543	0.0403791	0.417492	-3.61926	0	CC2D2B
0.247932	6.32734	2.21502	0.040412	0.417492	-4.09493	0	B3GNT2
-0.186933	9.07251	-2.2145	0.0404535	0.417492	-4.13095	0	ATP1A1
-0.202695	6.97091	-2.21446	0.0404568	0.417492	-4.12761	0	C6orf106
-0.198134	5.69582	-2.21428	0.0404711	0.417492	-4.07443	0	DYNLL2
0.258223	4.20676	2.21412	0.0404841	0.417492	-3.91921	0	ZC3H12D
0.177858	6.37629	2.21361	0.0405252	0.417492	-4.10605	0	RHEB
0.224655	4.37	2.21331	0.0405496	0.417492	-3.96417	0	PLCXD1
0.379427	5.61602	2.21166	0.0406823	0.418501	-4.03903	0	TNFRSF12A
-0.254358	5.25514	-2.20995	0.0408197	0.419557	-3.95028	0	PMP22
0.318161	5.64897	2.20948	0.0408583	0.419597	-4.07047	0	RB1CC1
0.315147	2.84464	2.20804	0.0409743	0.42043	-3.7764	0	ZNF624
-0.366056	1.85302	-2.20689	0.0410675	0.421029	-3.68795	0	MPZL3
0.232349	6.43757	2.20496	0.041225	0.422105	-4.1245	0	RBMS1
0.35179	3.70112	2.20458	0.0412558	0.422105	-3.87229	0	SLC35A3
-0.304947	3.78032	-2.20432	0.0412773	0.422105	-3.90964	0	ZCCHC24
-0.195725	5.98034	-2.20326	0.0413642	0.422506	-4.11585	0	BAG1
0.287749	3.29853	2.20298	0.0413865	0.422506	-3.82455	0	STARD5
-0.270961	3.94728	-2.20252	0.0414242	0.422522	-3.91466	0	PER2
0.264401	3.05977	2.20211	0.041458	0.422522	-3.80976	0	SLC25A45
-0.20893	4.98406	-2.20132	0.0415226	0.422823	-4.05232	0	MEGF9
-0.210572	5.27601	-2.20058	0.0415839	0.422984	-4.0412	0	RANBP1
-0.232576	4.81079	-2.19973	0.0416536	0.422984	-4.02254	0	TRUB2
0.486718	3.60103	2.19938	0.041682	0.422984	-3.67245	0	CCL3L3
0.425777	1.45197	2.1993	0.0416888	0.422984	-3.65106	0	CCDC150
0.310383	5.88717	2.199	0.0417135	0.422984	-4.08845	0	CD58
0.462583	1.24212	2.19804	0.0417931	0.423435	-3.65429	0	CRYGS
0.24525	4.96589	2.19655	0.0419162	0.424326	-4.02022	0	SMC4
0.200107	5.44518	2.19528	0.0420217	0.424907	-4.0727	0	ARNTL
-0.189663	7.22398	-2.19483	0.0420585	0.424907	-4.16515	0	FAM120A
0.292891	4.60593	2.19458	0.042079	0.424907	-4.01191	0	LRIG2
-0.191124	8.49608	-2.19348	0.0421709	0.42522	-4.17388	0	NCOA4
0.218345	8.56992	2.19333	0.0421831	0.42522	-4.17468	0	ATP6V1A
-0.19404	6.63658	-2.19294	0.0422157	0.42522	-4.15179	0	ATP13A1
-0.216337	7.4403	-2.19191	0.0423016	0.425454	-4.17006	0	RPL18A
-0.255536	4.66896	-2.19182	0.0423094	0.425454	-3.98533	0	RAVER1
-0.206558	5.65368	-2.1908	0.0423943	0.425953	-4.1088	0	SGK223
0.380286	5.74329	2.18934	0.0425169	0.42683	-4.07352	0	RAB3IL1
-0.27083	3.37157	-2.18885	0.0425582	0.42689	-3.87242	0	MB21D2
-0.36898	2.19077	-2.18788	0.0426396	0.427351	-3.708	0	ZFAND4
0.257975	4.80954	2.18522	0.0428636	0.428776	-4.06339	0	AVPI1
0.184881	7.77722	2.1851	0.0428741	0.428776	-4.18811	0	DAPK1
0.525055	1.34053	2.18493	0.0428882	0.428776	-3.6667	0	ZNF493
0.482996	0.904801	2.18412	0.0429566	0.42887	-3.66477	0	RAD9B
-0.242435	4.69942	-2.18398	0.0429687	0.42887	-4.03631	0	POP1
-0.227677	6.44141	-2.18275	0.0430732	0.429076	-4.16427	0	ZNF609
0.203565	4.74843	2.18244	0.0430995	0.429076	-4.04553	0	CDK18
0.434818	1.14914	2.18203	0.0431344	0.429076	-3.67603	0	ASIC3
0.247253	3.74219	2.18176	0.0431568	0.429076	-3.94224	0	STRADA
-0.192677	6.36825	-2.18164	0.0431673	0.429076	-4.17333	0	RAB13
-0.216113	8.041	-2.18123	0.0432025	0.429076	-4.19591	0	ADAR
-0.178399	6.57326	-2.18058	0.0432572	0.429267	-4.17247	0	RSL1D1
-0.220362	4.59157	-2.17999	0.0433077	0.429364	-4.03622	0	ALG5
0.319877	3.56533	2.17964	0.0433382	0.429364	-3.9449	0	PPP1R3B
0.285413	4.53606	2.1788	0.0434098	0.429722	-4.02136	0	NAA16
-0.212499	5.78858	-2.17795	0.0434825	0.430088	-4.13132	0	RRP12
-0.312902	4.0785	-2.17629	0.0436248	0.430805	-4.03844	0	FRY
-0.194618	5.7365	-2.17579	0.0436672	0.430805	-4.13893	0	ATIC
0.185883	6.54346	2.17527	0.0437125	0.430805	-4.18006	0	ARFGAP1
0.193743	5.23784	2.17486	0.0437478	0.430805	-4.10543	0	ZNF266
-0.433143	1.0216	-2.17484	0.0437493	0.430805	-3.68871	0	GRIN2D
-0.259694	6.09775	-2.17461	0.043769	0.430805	-4.15961	0	ELMSAN1
0.615987	0.129206	2.17381	0.0438377	0.431089	-3.68645	0	HIST1H2AE
-0.208973	7.581	-2.17345	0.0438692	0.431089	-4.20772	0	NAGA
0.307504	5.1431	2.17142	0.0440444	0.432093	-4.10796	0	AKAP9
-0.238644	4.77831	-2.17135	0.0440506	0.432093	-4.03773	0	HGH1
0.213412	4.90599	2.17073	0.0441049	0.432093	-4.07074	0	COMMD2
0.203695	5.27862	2.17062	0.0441145	0.432093	-4.09922	0	ABHD6
-0.413866	1.91381	-2.16896	0.0442582	0.432607	-3.74934	0	NAT8L
-0.219644	4.90342	-2.16879	0.0442733	0.432607	-4.07315	0	GPATCH4
0.204837	6.56819	2.16878	0.0442744	0.432607	-4.19116	0	BTAF1
-0.207329	9.36371	-2.16792	0.0443487	0.432982	-4.20886	0	KIAA0930
-0.248928	7.57231	-2.16693	0.0444353	0.433459	-4.21547	0	HIPK2
-0.210931	6.63729	-2.16601	0.0445156	0.433459	-4.20316	0	DYRK2
0.1965	5.30339	2.16576	0.0445377	0.433459	-4.11209	0	SLC25A13
-0.308494	3.88854	-2.16522	0.0445848	0.433459	-3.99005	0	NFE2L3
-0.19884	5.88626	-2.16515	0.0445912	0.433459	-4.16172	0	VDR
0.322135	2.59844	2.16429	0.0446663	0.433459	-3.83543	0	RABL2A
0.548952	0.619482	2.16379	0.0447102	0.433459	-3.68976	0	TBC1D32
0.272321	4.10184	2.16347	0.0447387	0.433459	-4.04683	0	TPM2
-0.231256	5.52794	-2.16336	0.0447479	0.433459	-4.14707	0	NEK9
0.263864	4.68554	2.16247	0.0448268	0.433459	-4.06577	0	CCDC82
0.30973	4.07813	2.16236	0.044836	0.433459	-3.94012	0	FOSL1
-0.23232	6.34949	-2.16216	0.0448538	0.433459	-4.19745	0	PSME2
-0.182201	6.46855	-2.16204	0.0448641	0.433459	-4.19936	0	CCT4
-0.26968	3.83412	-2.16123	0.0449362	0.433789	-3.97016	0	KAT14
-0.515678	0.970127	-2.16023	0.0450244	0.433789	-3.69502	0	FCRLA
0.680464	-0.149574	2.15981	0.0450614	0.433789	-3.70431	0	KRTCAP3
-0.253279	5.32055	-2.15955	0.0450848	0.433789	-4.1176	0	MRPS34
0.306939	3.37272	2.15888	0.0451433	0.433789	-3.91403	0	NBPF12
-0.254038	8.00757	-2.15865	0.0451645	0.433789	-4.23418	0	SGPL1
-0.251405	3.63879	-2.15813	0.0452103	0.433789	-3.97194	0	USP13
0.169546	5.74333	2.15813	0.0452103	0.433789	-4.1716	0	DCAF8
-0.220549	4.33246	-2.158	0.0452215	0.433789	-4.02965	0	CCDC117
0.195014	5.28182	2.15724	0.0452894	0.433823	-4.12692	0	DHX34
-0.186123	5.16603	-2.15688	0.0453215	0.433823	-4.12464	0	TIMM10B
0.331252	4.01302	2.15661	0.0453452	0.433823	-3.97103	0	OTUD1
-0.314433	5.22336	-2.15616	0.0453853	0.433823	-4.08888	0	ZNF366
0.181088	5.13815	2.15594	0.0454046	0.433823	-4.15908	0	H1F0
0.215303	4.453	2.15449	0.0455344	0.434427	-4.04675	0	POFUT2
0.207817	5.34081	2.15443	0.0455398	0.434427	-4.14929	0	ARMCX3
0.265738	4.66672	2.15295	0.045672	0.434692	-4.05055	0	FADS3
-0.246968	5.73531	-2.15282	0.0456841	0.434692	-4.1879	0	SUFU
0.310695	3.31351	2.15223	0.0457367	0.434692	-3.8524	0	RAD51AP1
-0.176151	8.18187	-2.15217	0.0457425	0.434692	-4.24673	0	GPI
0.232044	4.50645	2.15211	0.0457476	0.434692	-4.06581	0	NIT1
0.343125	3.06054	2.14952	0.0459807	0.436563	-3.87113	0	CHML
0.225294	4.20727	2.14792	0.0461245	0.43744	-4.02656	0	ZNF333
-0.198073	4.69593	-2.14747	0.0461655	0.43744	-4.1003	0	FBXO21
0.29647	2.78653	2.14729	0.0461816	0.43744	-3.93604	0	ECHDC2
-0.176449	6.44549	-2.14631	0.0462701	0.437935	-4.22974	0	ABCD1
0.175062	6.3611	2.14523	0.0463683	0.438408	-4.21827	0	KMT2B
-0.313657	2.63798	-2.14496	0.0463927	0.438408	-3.84394	0	NARS2
-0.335045	2.53983	-2.14444	0.0464402	0.438501	-3.84618	0	DGAT2
0.392463	2.36995	2.14406	0.0464752	0.438501	-3.79852	0	TTC32
0.224675	4.21307	2.14306	0.0465665	0.438576	-4.03921	0	TM2D3
-0.182829	6.12901	-2.14281	0.0465886	0.438576	-4.22149	0	WDR43
0.238308	3.98654	2.14268	0.0466011	0.438576	-4.01598	0	RAD9A
-0.293444	3.13708	-2.14238	0.0466285	0.438576	-3.96525	0	GPR155
-0.215465	5.18879	-2.14159	0.0467004	0.438702	-4.16688	0	MVD
-0.198879	9.74556	-2.14093	0.0467609	0.438702	-4.25514	0	TUBA1B
-0.235106	4.87035	-2.14074	0.0467783	0.438702	-4.11936	0	SCAP
-0.258872	3.10104	-2.14064	0.0467871	0.438702	-3.91369	0	DCUN1D3
0.291129	3.55357	2.13974	0.0468698	0.439136	-3.96462	0	WASL
-0.28808	2.93684	-2.13879	0.0469565	0.439481	-3.97138	0	VNN1
0.273884	2.86949	2.13855	0.0469794	0.439481	-3.88009	0	PPOX
-0.165176	8.18671	-2.13766	0.0470612	0.439906	-4.27184	0	RPS4X
-0.200873	6.55137	-2.13668	0.0471508	0.440024	-4.24589	0	PPM1F
-0.167488	6.84838	-2.13634	0.0471827	0.440024	-4.25986	0	PRDX6
-0.240365	4.64448	-2.13633	0.0471831	0.440024	-4.07262	0	ATAD3A
-0.257259	3.81195	-2.1342	0.0473801	0.441281	-4.0095	0	BOLA3
0.19679	6.09151	2.13369	0.0474279	0.441281	-4.23424	0	TSC1
0.195058	5.96228	2.13361	0.0474353	0.441281	-4.21585	0	METAP1
-0.880103	-1.15329	-2.1332	0.0474733	0.441281	-3.84105	0	LRFN3
0.326887	4.34025	2.13239	0.0475485	0.441281	-4.09684	0	PCMTD1
0.255231	5.84144	2.13235	0.0475517	0.441281	-4.21854	0	PABPN1
-0.254293	3.59806	-2.13177	0.0476064	0.441281	-3.99554	0	XKR8
0.203869	4.72675	2.13156	0.0476258	0.441281	-4.09218	0	JAG1
-0.346636	1.89461	-2.13115	0.0476634	0.441281	-3.82635	0	BMPR1A
-0.34007	2.53762	-2.13094	0.0476834	0.441281	-3.85128	0	RWDD2B
0.371968	2.63014	2.12996	0.0477743	0.441784	-3.86589	0	CHKB
0.189733	5.21817	2.12874	0.047889	0.442217	-4.18629	0	CCDC92
-0.177749	6.74347	-2.12868	0.0478943	0.442217	-4.27872	0	AQP9
-0.174432	11.1167	-2.12739	0.048015	0.442993	-4.25825	0	EEF1A1
-0.187271	6.75188	-2.12578	0.0481663	0.4433	-4.27858	0	SMAP2
-0.203971	6.96955	-2.12565	0.048179	0.4433	-4.27568	0	SLC16A1
-0.203296	5.44797	-2.12544	0.0481984	0.4433	-4.22052	0	NOMO1
0.398929	2.32081	2.12532	0.0482094	0.4433	-3.80788	0	HSF4
0.306491	3.68447	2.12508	0.0482319	0.4433	-3.92849	0	NID1
-0.177042	7.3579	-2.12455	0.0482819	0.443422	-4.28713	0	HDGF
-0.237441	4.10271	-2.12349	0.048382	0.444004	-4.1076	0	ADPRH
-0.188826	5.72066	-2.12079	0.0486376	0.445586	-4.24787	0	NSF
0.469227	1.96754	2.12062	0.0486534	0.445586	-3.80064	0	ZNF680
-1.10954	-0.969231	-2.1205	0.048665	0.445586	-3.81455	0	PPBP
0.225529	4.27618	2.1199	0.0487225	0.445774	-4.11147	0	CCDC84
-0.167426	7.56561	-2.11894	0.0488141	0.446088	-4.30136	0	PTTG1IP
-0.195457	5.74131	-2.11857	0.0488487	0.446088	-4.23017	0	ABCF2
-0.21885	4.95245	-2.11817	0.0488865	0.446088	-4.16859	0	NDE1
-0.287297	4.20394	-2.11793	0.0489101	0.446088	-4.08749	0	SERPINB9
0.199042	5.10528	2.11741	0.048959	0.446088	-4.17791	0	REV1
-0.30512	3.88501	-2.11685	0.0490125	0.446088	-4.06684	0	HERC6
0.212319	4.36262	2.11654	0.0490425	0.446088	-4.11431	0	WDR59
-0.435237	1.79327	-2.11613	0.0490816	0.446088	-3.79336	0	RTP4
-0.783716	-0.240784	-2.11605	0.0490892	0.446088	-3.80463	0	PDXP
-0.208132	4.30777	-2.11498	0.0491916	0.446533	-4.12053	0	BPNT1
-0.189323	5.88797	-2.11477	0.0492122	0.446533	-4.24562	0	USP10
-0.238342	4.31586	-2.11376	0.0493091	0.446694	-4.09563	0	KRI1
-0.338678	5.92485	-2.11355	0.0493288	0.446694	-4.26702	0	FGL2
0.226751	4.73511	2.11343	0.0493409	0.446694	-4.14399	0	CENPT
0.336013	2.10284	2.11289	0.049393	0.446831	-3.86876	0	GSTM2
-0.196096	5.1177	-2.11248	0.0494319	0.446848	-4.20242	0	SLC35C1
-0.259723	4.16769	-2.11194	0.0494842	0.446986	-4.08226	0	UTP14A
0.204098	6.79731	2.11067	0.0496072	0.447762	-4.28907	0	ATP6V1G1
0.230603	4.6175	2.10897	0.0497715	0.448284	-4.14283	0	ASPSCR1
-0.194659	6.1451	-2.1084	0.0498265	0.448284	-4.26634	0	C1QBP
0.493681	1.43605	2.10793	0.0498719	0.448284	-3.81554	0	TMEM163
-0.26099	6.1919	-2.1077	0.0498943	0.448284	-4.29758	0	SORL1
0.192237	5.43287	2.10745	0.0499183	0.448284	-4.21845	0	CLK2
-0.290648	4.61404	-2.10742	0.0499215	0.448284	-4.14914	0	SLC5A3
-0.200337	6.11328	-2.10734	0.0499296	0.448284	-4.26885	0	NFIC
-0.190053	7.29675	-2.10701	0.0499619	0.448284	-4.31941	0	ARL6IP5
0.235144	4.71289	2.1058	0.0500792	0.448455	-4.17798	0	BIN3
0.173306	6.13873	2.10547	0.0501114	0.448455	-4.27567	0	TFG
0.163703	8.24604	2.10546	0.0501122	0.448455	-4.32616	0	EVL
-0.207436	6.1254	-2.10528	0.0501295	0.448455	-4.28282	0	INTS1
0.169033	6.48667	2.10488	0.0501692	0.448478	-4.30738	0	ATP6V0D2
0.22751	5.07782	2.10277	0.0503753	0.449987	-4.18551	0	HMGB2
0.321504	2.66205	2.10207	0.0504436	0.450057	-3.96962	0	TCTEX1D2
0.174442	7.27208	2.10135	0.0505142	0.450057	-4.32307	0	RBM25
0.199675	6.12579	2.10061	0.0505878	0.450057	-4.29417	0	DYRK1A
-0.206687	6.70528	-2.10038	0.0506097	0.450057	-4.31866	0	UGGT1
-0.249742	4.1157	-2.10038	0.0506098	0.450057	-4.10531	0	ARHGAP11A
-0.339944	3.82344	-2.09989	0.0506578	0.450057	-4.06348	0	DDX58
-0.24173	5.53433	-2.09985	0.0506622	0.450057	-4.23105	0	PVR
-0.234233	4.47614	-2.09966	0.0506813	0.450057	-4.128	0	NETO2
0.230167	4.28952	2.09916	0.0507302	0.450161	-4.13997	0	TRNAU1AP
0.304064	4.11077	2.09498	0.0511434	0.452749	-4.09897	0	KATNBL1
-0.30145	3.52193	-2.09495	0.051147	0.452749	-4.03588	0	RGS3
-0.202351	5.8281	-2.09461	0.0511804	0.452749	-4.30018	0	TPMT
0.221109	5.59199	2.09409	0.0512322	0.452749	-4.29113	0	SPATA13
-0.252983	4.74472	-2.09395	0.0512463	0.452749	-4.18254	0	GPR132
-0.213357	6.43625	-2.09394	0.0512468	0.452749	-4.3198	0	IFNAR2
0.287067	3.98321	2.09258	0.0513829	0.453603	-4.09221	0	FAM122B
0.241309	4.50926	2.09222	0.0514186	0.453603	-4.15954	0	PMF1
0.172224	6.15652	2.09101	0.0515394	0.453802	-4.30844	0	NFX1
-0.209957	5.80748	-2.09041	0.0515996	0.453802	-4.26939	0	EDEM3
-0.196744	5.24268	-2.09028	0.0516131	0.453802	-4.24987	0	RNF20
-0.194549	6.61858	-2.09016	0.0516248	0.453802	-4.33739	0	TBC1D1
-0.170662	8.91233	-2.09	0.0516402	0.453802	-4.34969	0	EIF4G1
0.185938	5.05053	2.08946	0.051695	0.453802	-4.22702	0	PARP8
0.261944	5.24201	2.08937	0.0517042	0.453802	-4.23716	0	TRIM24
0.161137	6.9801	2.08749	0.0518924	0.454287	-4.34515	0	GABARAPL1
-0.228373	4.01021	-2.08723	0.0519189	0.454287	-4.14819	0	STS
0.286605	2.78448	2.087	0.0519423	0.454287	-3.9591	0	AHNAK2
0.275591	4.17019	2.08615	0.0520278	0.454287	-4.09978	0	WDR90
-0.257957	3.34902	-2.08606	0.0520368	0.454287	-4.02369	0	PLD6
0.274073	4.01731	2.08593	0.0520505	0.454287	-4.09988	0	FAM76B
-0.245463	3.89883	-2.08592	0.0520511	0.454287	-4.10958	0	TAF3
-0.178289	9.26466	-2.08583	0.0520604	0.454287	-4.35471	0	RPLP0
0.378907	3.13016	2.08518	0.0521258	0.454351	-3.9553	0	HELLS
0.235709	5.41929	2.08501	0.0521429	0.454351	-4.26962	0	PBX3
0.420997	0.983539	2.08427	0.0522183	0.454357	-3.80755	0	HIST1H2BJ
-0.200784	6.50633	-2.08426	0.0522189	0.454357	-4.33582	0	SMC1A
0.229081	5.18128	2.08371	0.0522748	0.45445	-4.24763	0	PLAGL1
0.183039	7.33236	2.08341	0.0523048	0.45445	-4.35223	0	HGS
0.191643	6.27403	2.08166	0.0524827	0.455664	-4.33062	0	SEMA7A
-0.51391	0.762899	-2.08129	0.05252	0.455664	-3.79736	0	FAM185A
0.198264	5.65512	2.08072	0.0525779	0.455839	-4.28814	0	TPP2
-0.266149	3.99116	-2.07992	0.0526598	0.456221	-4.1254	0	ARMC5
-0.783928	-0.440533	-2.0794	0.0527132	0.456356	-3.82865	0	ACTL10
-0.260414	4.4211	-2.07862	0.0527923	0.456527	-4.19534	0	FAM212B
-0.22976	4.31763	-2.07847	0.0528084	0.456527	-4.18777	0	PLA2G4A
0.193762	6.07598	2.07679	0.0529803	0.457424	-4.32981	0	ZBTB1
0.175512	6.19033	2.07653	0.0530066	0.457424	-4.33488	0	MSL1
-0.188749	8.37698	-2.07596	0.0530655	0.457424	-4.37668	0	GANAB
-0.207082	10.1061	-2.07547	0.0531157	0.457424	-4.36153	0	TLN1
0.197342	6.5918	2.07524	0.0531392	0.457424	-4.35091	0	WDFY1
-0.184934	5.01214	-2.07515	0.0531487	0.457424	-4.24846	0	RRP36
0.188595	6.65865	2.07487	0.0531774	0.457424	-4.36004	0	NOP10
0.219914	4.17694	2.07351	0.0533171	0.458299	-4.16979	0	ERICH1
0.283692	3.62011	2.07302	0.0533681	0.458412	-4.10582	0	VAMP1
0.15899	7.34636	2.07265	0.0534061	0.458412	-4.376	0	PTPN1
-0.185908	6.88857	-2.07165	0.0535092	0.458971	-4.36718	0	SETD7
-0.176442	6.08075	-2.07114	0.053562	0.459097	-4.34769	0	PIP4K2A
-0.190755	8.28568	-2.07073	0.0536048	0.459138	-4.3859	0	PRPF8
-0.533655	-0.398963	-2.06922	0.0537616	0.459557	-3.81585	0	MAP2K6
-0.183134	8.73839	-2.06891	0.0537945	0.459557	-4.38593	0	TPI1
0.190135	4.85784	2.06854	0.0538329	0.459557	-4.25202	0	YPEL4
-0.207004	5.79251	-2.06828	0.0538593	0.459557	-4.33185	0	TMEM87B
-0.210711	6.62389	-2.06823	0.0538643	0.459557	-4.36846	0	UHRF1BP1
0.168657	6.69996	2.06742	0.0539487	0.459557	-4.36904	0	CPSF7
-0.394184	6.17954	-2.06738	0.0539533	0.459557	-4.334	0	OAS3
0.210382	5.46551	2.06733	0.0539581	0.459557	-4.29914	0	LSM14B
-0.373221	1.83075	-2.06502	0.0542003	0.460171	-3.90658	0	SARDH
-0.205025	6.47859	-2.06452	0.0542524	0.460171	-4.36105	0	SELPLG
-0.352632	1.74359	-2.06392	0.054315	0.460171	-3.89645	0	ZSCAN16
-0.391309	1.54484	-2.06388	0.0543191	0.460171	-3.87492	0	PRX
-0.259657	3.37128	-2.06372	0.0543358	0.460171	-4.15407	0	SLAMF9
0.226038	5.24845	2.06278	0.0544352	0.460171	-4.29682	0	ARID4A
-0.185113	6.05876	-2.06261	0.0544524	0.460171	-4.36217	0	OSTF1
0.331467	3.63836	2.0621	0.054506	0.460171	-4.08973	0	CEP290
-0.200542	7.93341	-2.06058	0.0546663	0.460171	-4.40129	0	SRGN
0.186532	5.73533	2.06054	0.0546709	0.460171	-4.34527	0	CALCOCO1
0.17496	5.69741	2.06038	0.0546876	0.460171	-4.31709	0	CPNE1
0.162733	7.00706	2.06013	0.0547139	0.460171	-4.38551	0	ANKRD11
0.358282	2.59669	2.06008	0.0547192	0.460171	-4.00376	0	WASH1
0.218763	8.29611	2.06004	0.0547233	0.460171	-4.40357	0	HEXA
-0.33283	2.10779	-2.05992	0.0547366	0.460171	-3.91131	0	LRG1
-0.280479	3.5704	-2.05935	0.0547971	0.460171	-4.13013	0	DHCR7
0.233679	4.06714	2.05901	0.0548328	0.460171	-4.16018	0	ZCCHC9
-0.18448	5.2903	-2.0589	0.0548444	0.460171	-4.31285	0	TCTN3
0.19762	5.74113	2.0587	0.0548655	0.460171	-4.34536	0	CSNK1E
-0.239145	4.44216	-2.05864	0.0548718	0.460171	-4.23109	0	EGLN1
0.157639	7.18431	2.05838	0.0548992	0.460171	-4.3947	0	SLC20A1
-0.184695	4.90605	-2.05838	0.0548997	0.460171	-4.27446	0	PHAX
-0.17545	8.09439	-2.05831	0.0549065	0.460171	-4.40692	0	EFHD2
-0.223432	4.29301	-2.05695	0.0550509	0.460748	-4.15052	0	NXPE3
0.203081	5.75409	2.05642	0.0551069	0.460748	-4.33761	0	AXIN1
-0.248276	6.16767	-2.05625	0.0551258	0.460748	-4.36673	0	MICAL2
-0.20858	5.75443	-2.05623	0.0551281	0.460748	-4.3354	0	POFUT1
-0.182721	5.81863	-2.05581	0.0551721	0.460797	-4.34628	0	PIP4K2B
-0.212798	7.81564	-2.05522	0.0552355	0.461009	-4.40976	0	KCTD12
0.348715	2.30744	2.05481	0.0552784	0.461048	-3.91985	0	NMRK2
0.186263	5.88778	2.05399	0.0553661	0.461461	-4.35379	0	MAP3K7
0.185313	7.06916	2.0532	0.0554504	0.461845	-4.39914	0	KIF1B
0.226945	5.15236	2.05198	0.0555815	0.462421	-4.32561	0	TREML1
-0.179607	8.12124	-2.05173	0.0556079	0.462421	-4.41803	0	KPNB1
-0.227802	4.56714	-2.05148	0.0556345	0.462421	-4.24793	0	OGFOD3
-0.432896	3.31541	-2.05047	0.0557426	0.463001	-4.05172	0	NAIP
-0.156433	8.06796	-2.04936	0.0558626	0.463679	-4.42202	0	YWHAB
0.168385	5.94696	2.04898	0.0559037	0.463702	-4.36634	0	SPG20
0.37105	2.54728	2.04855	0.0559498	0.463765	-3.98469	0	KCNC4
0.182138	5.68345	2.04766	0.0560452	0.463936	-4.35723	0	TMEM55B
-0.312714	2.98424	-2.04746	0.0560671	0.463936	-3.96578	0	CDKN2C
-0.176617	6.63129	-2.04729	0.0560856	0.463936	-4.40403	0	MTHFD1
-0.161877	8.96293	-2.04646	0.0561756	0.464337	-4.42319	0	NCL
0.824029	1.2608	2.04604	0.0562207	0.464337	-3.84205	0	DLL1
-0.191549	5.44671	-2.04573	0.0562546	0.464337	-4.33892	0	UROS
0.190556	5.42043	2.04525	0.0563062	0.464337	-4.33085	0	VWA5A
-0.507884	1.74686	-2.04507	0.0563264	0.464337	-3.92008	0	KLF2
0.174772	5.93652	2.04467	0.0563691	0.464372	-4.37461	0	YY1AP1
0.287937	3.67276	2.04415	0.0564258	0.464401	-4.11581	0	POLI
0.277287	6.04683	2.04347	0.0565001	0.464401	-4.36391	0	TAF1D
0.278165	6.41594	2.04325	0.0565235	0.464401	-4.40081	0	DMXL1
0.299548	3.70335	2.04302	0.0565483	0.464401	-4.18831	0	FBXO32
0.246579	4.17509	2.04287	0.0565649	0.464401	-4.2082	0	SDR39U1
0.175251	5.74426	2.04248	0.0566079	0.464401	-4.36104	0	VEZT
-0.172478	5.78454	-2.04216	0.0566418	0.464401	-4.37847	0	RMND5A
-0.20194	5.75644	-2.04111	0.0567573	0.465033	-4.361	0	ACE
0.274297	3.12366	2.04003	0.0568753	0.46551	-4.04949	0	HAUS5
0.20021	5.64232	2.03952	0.0569311	0.46551	-4.36346	0	TICAM1
0.306875	2.86705	2.03927	0.0569585	0.46551	-4.02574	0	TRMT11
-0.197627	4.74573	-2.0389	0.0569988	0.46551	-4.30295	0	UBE2D4
-0.191284	5.21844	-2.03881	0.0570084	0.46551	-4.31712	0	TRIB1
0.19878	4.74072	2.03846	0.0570469	0.46551	-4.28182	0	C18orf8
-0.265939	3.50419	-2.03728	0.057176	0.466066	-4.13654	0	RBMXL1
0.163332	7.57211	2.03714	0.0571921	0.466066	-4.43918	0	IST1
-0.383936	3.88929	-2.03652	0.0572604	0.466308	-4.25153	0	CD101
0.317236	4.09326	2.03498	0.0574294	0.467368	-4.23908	0	ZHX2
0.63727	-0.822691	2.03182	0.0577797	0.469903	-3.88248	0	RP11-15H20,8
0.200622	6.78655	2.03137	0.0578296	0.469992	-4.42584	0	LFNG
0.205791	4.21009	2.03085	0.0578875	0.470146	-4.22694	0	TMEM150A
-0.234359	3.74444	-2.03042	0.0579346	0.470212	-4.17686	0	GGT1
0.651498	-0.248406	2.02908	0.0580836	0.470391	-3.87329	0	CPT1B
-0.33022	4.14188	-2.02893	0.0581007	0.470391	-4.1969	0	CHST2
0.21031	6.68482	2.02861	0.0581365	0.470391	-4.42745	0	CEP170
0.263703	2.7012	2.0281	0.0581936	0.470391	-4.04711	0	KRTCAP2
-0.171354	6.75225	-2.02757	0.0582526	0.470391	-4.43374	0	ANKFY1
-0.258124	4.36249	-2.02752	0.0582579	0.470391	-4.2405	0	GEMIN5
-0.212871	4.91721	-2.02715	0.0582995	0.470391	-4.33457	0	FIBP
0.222098	4.33868	2.02656	0.0583653	0.470391	-4.275	0	PCED1A
0.59875	-0.688367	2.02628	0.0583973	0.470391	-3.87972	0	CEP295NL
-0.185368	8.54426	-2.02622	0.0584038	0.470391	-4.45994	0	ZEB2
-0.214465	4.98807	-2.02584	0.0584467	0.470391	-4.32929	0	MSH6
0.266314	3.48306	2.02581	0.0584495	0.470391	-4.17169	0	SH3YL1
-0.219461	4.59401	-2.02569	0.0584629	0.470391	-4.29108	0	ZHX3
0.183457	8.00239	2.0251	0.0585289	0.470608	-4.46176	0	PPP1R15A
0.210726	5.17151	2.02424	0.0586258	0.470772	-4.32785	0	KIF22
-0.216332	4.95038	-2.02415	0.0586361	0.470772	-4.34059	0	ZDHHC24
0.200425	4.83811	2.02388	0.0586662	0.470772	-4.31299	0	CRY1
-0.208322	5.21094	-2.02248	0.0588238	0.47144	-4.35971	0	ASB13
0.226618	6.11838	2.02245	0.0588275	0.47144	-4.39072	0	FNDC3A
0.302317	2.5139	2.02157	0.0589274	0.471907	-4.0221	0	FBXO48
0.178966	8.8316	2.02103	0.0589884	0.471907	-4.46682	0	CYTH4
-0.207243	6.837	-2.0209	0.0590031	0.471907	-4.45909	0	HLA-DPB1
0.167336	8.94773	2.01998	0.0591063	0.47242	-4.46794	0	SRRM2
0.279415	3.31763	2.01916	0.0591997	0.472854	-4.12508	0	STK19
-0.175694	6.90539	-2.01825	0.059303	0.473196	-4.46339	0	AGO1
0.192578	5.69092	2.01783	0.0593504	0.473196	-4.42732	0	PRAM1
-0.250499	5.34327	-2.01775	0.0593601	0.473196	-4.3738	0	WDFY4
0.299955	3.49417	2.01633	0.0595211	0.473719	-4.14554	0	PIGA
0.216005	6.58237	2.01589	0.059572	0.473719	-4.45324	0	TGFBR1
0.516041	-0.0646852	2.01588	0.059573	0.473719	-3.87956	0	CHMP4C
-0.169943	6.40685	-2.01535	0.0596328	0.473719	-4.44688	0	RPL23A
0.186704	6.44885	2.01535	0.0596334	0.473719	-4.44439	0	MALT1
-0.187452	7.21315	-2.01511	0.059661	0.473719	-4.47252	0	RIN3
0.224758	6.75612	2.01399	0.0597888	0.474231	-4.45654	0	GNPDA1
0.327475	3.53417	2.01371	0.0598207	0.474231	-4.15231	0	TSKU
0.230029	4.73415	2.01319	0.05988	0.474231	-4.32123	0	MOSPD2
-0.279078	7.66679	-2.01283	0.0599215	0.474231	-4.47346	0	MERTK
-0.160334	7.77494	-2.01283	0.0599218	0.474231	-4.48133	0	RPL14
-0.27843	3.65206	-2.01234	0.0599782	0.474252	-4.15371	0	GOLM1
-0.227407	5.23642	-2.01212	0.060003	0.474252	-4.39525	0	BACE1
0.190737	4.93007	2.01155	0.0600688	0.474265	-4.33964	0	MAD2L1BP
-0.253275	3.85765	-2.01142	0.0600832	0.474265	-4.29547	0	SULF2
-0.350592	4.54889	-2.01086	0.0601478	0.474465	-4.34124	0	TNFSF13B
-0.21351	4.29226	-2.01046	0.060194	0.474519	-4.3021	0	SEL1L3
-0.245123	4.5784	-2.00933	0.0603242	0.475235	-4.35116	0	EBP
0.637974	0.867404	2.00857	0.060412	0.475617	-3.89993	0	MTCP1
-0.208367	4.3796	-2.00696	0.0605985	0.476774	-4.29851	0	NECTIN1
-0.334297	2.54155	-2.00393	0.0609499	0.478935	-3.98677	0	ANKRD33B
0.33109	2.26359	2.00391	0.0609524	0.478935	-4.03533	0	FARS2
-0.172477	6.72684	-2.00347	0.0610037	0.479026	-4.47947	0	PARVB
-0.183753	4.42905	-2.00252	0.0611147	0.479586	-4.34203	0	ALG8
0.16723	7.33382	2.00116	0.0612727	0.480417	-4.49444	0	WBP2
0.198414	4.33962	2.00055	0.0613447	0.480417	-4.29048	0	TRAF6
-0.535501	0.936209	-2.00049	0.0613513	0.480417	-3.90412	0	TGFB3
0.185576	5.50215	2.00025	0.0613798	0.480417	-4.40687	0	ANAPC2
-0.289672	2.66976	-1.99945	0.0614734	0.480491	-4.05234	0	ARHGEF18
-0.25407	3.71668	-1.99874	0.061557	0.480491	-4.24598	0	NOD1
0.268722	3.07066	1.99862	0.0615706	0.480491	-4.13326	0	TMTC4
-0.316019	3.42431	-1.99828	0.0616113	0.480491	-4.11404	0	UBE2S
0.159689	7.31808	1.99804	0.0616392	0.480491	-4.50071	0	CSNK1D
0.193163	5.03822	1.9977	0.0616796	0.480491	-4.36609	0	DYNLT1
0.212037	4.37399	1.99741	0.0617139	0.480491	-4.29265	0	ZCCHC11
0.226473	4.67765	1.99726	0.061731	0.480491	-4.33585	0	TTC14
0.249824	4.05344	1.99712	0.0617473	0.480491	-4.26419	0	C8orf59
-0.247092	6.72225	-1.99656	0.0618131	0.480693	-4.48192	0	AGRN
0.166708	5.60918	1.99548	0.0619412	0.48138	-4.42332	0	STRIP1
-0.177752	6.3013	-1.99325	0.0622051	0.48312	-4.47733	0	PCNX3
0.215003	5.43156	1.99246	0.0622991	0.483539	-4.40981	0	HOMER3
0.19409	5.84724	1.99193	0.0623618	0.483714	-4.45089	0	TMEM189
-0.209578	4.80923	-1.99147	0.0624165	0.483737	-4.34915	0	NUBP2
0.381621	1.40639	1.99123	0.0624448	0.483737	-3.9564	0	CALML4
0.430027	2.86922	1.99035	0.0625494	0.484103	-4.06314	0	SYT1
0.172238	7.11567	1.99016	0.0625722	0.484103	-4.50718	0	ARHGEF1
-0.232456	3.23526	-1.9896	0.0626392	0.484311	-4.19446	0	ALG14
0.258952	5.2519	1.9888	0.0627343	0.484736	-4.36865	0	MCUB
0.188735	5.39199	1.98841	0.0627809	0.484786	-4.41307	0	CDKN2AIP
-0.249951	5.62475	-1.98796	0.0628354	0.484896	-4.43429	0	PSTPIP2
-0.27155	3.25194	-1.98558	0.0631211	0.486586	-4.1491	0	LYSMD2
-0.681877	2.26466	-1.98546	0.0631354	0.486586	-3.92072	0	GFRA2
-0.200128	6.49385	-1.98491	0.0632012	0.486586	-4.50423	0	PAK1
0.26462	4.22952	1.98479	0.0632155	0.486586	-4.2981	0	RASA2
-0.219109	5.06092	-1.98441	0.0632608	0.486625	-4.39001	0	DDX49
-0.25334	3.55529	-1.98333	0.0633913	0.487313	-4.23853	0	CWC27
-0.168196	7.30854	-1.98235	0.0635105	0.487313	-4.52639	0	EEF1B2
-0.185516	5.06723	-1.98207	0.0635439	0.487313	-4.40309	0	METTL16
-0.193274	6.05412	-1.98201	0.0635507	0.487313	-4.49263	0	LSM4
0.158744	6.10818	1.98198	0.0635546	0.487313	-4.49183	0	GRIPAP1
-0.338251	2.90728	-1.98096	0.0636779	0.487313	-4.14238	0	MANEAL
-0.195591	5.4763	-1.98074	0.0637051	0.487313	-4.45619	0	IVD
-0.184393	5.01838	-1.98058	0.0637246	0.487313	-4.39888	0	UBQLN4
0.160021	6.60936	1.98026	0.0637627	0.487313	-4.51732	0	TMEM138
0.239712	3.17025	1.98013	0.063779	0.487313	-4.17724	0	TBC1D7
0.209168	6.28188	1.97917	0.0638956	0.487313	-4.50153	0	FAM219B
-0.19562	5.88736	-1.979	0.0639159	0.487313	-4.4725	0	LRRK1
0.184547	4.9934	1.97858	0.0639665	0.487313	-4.39665	0	ATXN2
0.172153	6.14808	1.97842	0.063986	0.487313	-4.49833	0	MROH1
0.537714	-0.122402	1.97811	0.0640242	0.487313	-3.92551	0	LYG1
0.197238	7.31198	1.97752	0.0640964	0.487313	-4.53008	0	TLE3
-0.208376	5.54023	-1.97747	0.0641019	0.487313	-4.45763	0	ALYREF
-0.169925	6.55665	-1.97737	0.0641142	0.487313	-4.51389	0	GTF2F1
-0.201382	7.3465	-1.97735	0.0641169	0.487313	-4.53556	0	KCTD20
-0.156752	7.08857	-1.97608	0.064271	0.487781	-4.5313	0	LRRC59
0.42569	1.91033	1.97595	0.0642873	0.487781	-4.02481	0	AP1S3
0.189368	4.81397	1.9755	0.0643421	0.487781	-4.39003	0	IRAK4
-0.257888	4.82411	-1.97462	0.0644505	0.487781	-4.37792	0	WDFY2
-0.213524	4.52161	-1.97406	0.0645192	0.487781	-4.33953	0	FZD5
0.219814	4.61972	1.97377	0.0645539	0.487781	-4.37729	0	PDK1
0.220224	4.98785	1.97375	0.0645563	0.487781	-4.41408	0	AZI2
-0.166161	6.39604	-1.97364	0.0645701	0.487781	-4.51527	0	RPL7L1
-0.184077	6.49255	-1.97338	0.0646027	0.487781	-4.51325	0	NOL6
-0.199765	5.51946	-1.9733	0.0646117	0.487781	-4.47157	0	PGLS
-0.190033	5.77604	-1.97229	0.0647362	0.487781	-4.48447	0	TARS
0.18435	4.85907	1.97223	0.0647432	0.487781	-4.40692	0	ATG14
0.218634	4.53731	1.97211	0.0647575	0.487781	-4.36454	0	MTERF4
0.325226	4.67409	1.97206	0.064764	0.487781	-4.39029	0	CREBRF
0.171712	6.31542	1.9719	0.0647844	0.487781	-4.51007	0	PLCB3
0.167499	6.2494	1.97139	0.0648467	0.487946	-4.51169	0	RNF166
0.165792	5.5591	1.97106	0.0648878	0.487951	-4.46432	0	ENTPD4
0.228122	3.7709	1.97029	0.0649822	0.488357	-4.27148	0	DALRD3
0.161374	6.61552	1.96983	0.0650386	0.488477	-4.52411	0	ZMIZ2
-0.179054	6.47003	-1.96932	0.0651022	0.488651	-4.52651	0	EIF4E2
-0.388534	1.74852	-1.96839	0.0652166	0.488774	-3.99991	0	IPO4
-0.190017	4.67392	-1.96825	0.0652343	0.488774	-4.40298	0	PDZD8
0.446721	2.40084	1.9682	0.0652401	0.488774	-4.02589	0	SLC16A7
0.394592	1.70001	1.96718	0.0653663	0.488905	-3.99901	0	CCDC78
0.225244	4.25879	1.96716	0.0653691	0.488905	-4.32152	0	EXOSC8
-0.151102	7.86892	-1.96648	0.0654537	0.488905	-4.55867	0	RPL6
-0.367213	1.57382	-1.96638	0.0654664	0.488905	-3.99792	0	NTHL1
-0.233996	4.80498	-1.96621	0.0654875	0.488905	-4.45669	0	CCDC69
0.436192	1.62432	1.96555	0.0655689	0.488905	-3.97356	0	DUSP8
0.270071	2.73432	1.96545	0.0655811	0.488905	-4.14682	0	CCDC191
0.241079	3.96426	1.96545	0.0655813	0.488905	-4.29544	0	ADAT2
-0.203666	5.66579	-1.96501	0.0656358	0.489009	-4.49405	0	JMJD8
-0.15853	6.57415	-1.96456	0.0656925	0.489129	-4.53875	0	KARS
0.163914	6.41406	1.96383	0.0657828	0.4895	-4.52743	0	SETD5
0.240086	4.02865	1.96299	0.0658888	0.489804	-4.30903	0	HCFC2
-0.94626	-0.935829	-1.96286	0.0659047	0.489804	-3.99562	0	ADGRA2
0.287655	3.14838	1.96229	0.0659756	0.490029	-4.18252	0	C16orf52
0.170703	6.73676	1.96124	0.0661072	0.490118	-4.54718	0	NXF1
0.230077	4.27049	1.96103	0.0661335	0.490118	-4.35629	0	2008-09-01
0.229445	3.79597	1.96093	0.0661459	0.490118	-4.29579	0	PDE6D
0.341627	3.16427	1.96073	0.0661704	0.490118	-4.26205	0	GOLGA8A
0.281425	2.79678	1.96057	0.0661905	0.490118	-4.10598	0	GEMIN2
-0.527884	0.333399	-1.96023	0.0662339	0.490139	-3.94689	0	CEBPE
-0.304575	2.58877	-1.95936	0.0663428	0.490509	-4.14866	0	ABCA3
0.203896	5.73976	1.95918	0.0663651	0.490509	-4.50555	0	TMEM86A
0.229443	5.94636	1.95865	0.0664326	0.490707	-4.50902	0	KIAA1109
-0.189509	5.35095	-1.95761	0.0665638	0.491331	-4.4774	0	SRPRB
0.165398	6.9807	1.95733	0.0665984	0.491331	-4.56004	0	DUSP3
-0.19749	5.26989	-1.95664	0.0666856	0.491674	-4.46485	0	PSKH1
0.263169	4.81956	1.95507	0.0668843	0.4927	-4.42175	0	LUC7L2
-0.190993	7.12929	-1.95489	0.0669064	0.4927	-4.56631	0	PRKDC
-0.19758	5.17379	-1.95452	0.0669534	0.492746	-4.45909	0	OGFOD1
-0.306259	7.22099	-1.95264	0.0671916	0.494198	-4.57157	0	XYLT1
-0.254794	5.36795	-1.95049	0.0674659	0.495913	-4.52167	0	RTN1
-0.177462	6.68203	-1.94983	0.06755	0.496229	-4.56406	0	SF3B3
0.207849	4.79668	1.94726	0.0678794	0.497881	-4.45747	0	FCHSD1
-0.220029	5.4286	-1.94684	0.0679329	0.497881	-4.48394	0	NCAPD2
-0.162279	5.89256	-1.9467	0.0679509	0.497881	-4.5464	0	UFC1
-0.269622	3.65247	-1.94653	0.0679734	0.497881	-4.26254	0	B4GALT2
0.213694	4.62086	1.94647	0.067981	0.497881	-4.41069	0	KCTD13
0.249119	7.61555	1.94535	0.0681242	0.498278	-4.59155	0	GNA13
0.311571	2.78907	1.94519	0.0681446	0.498278	-4.16265	0	KPNA5
0.257281	3.38191	1.94508	0.0681589	0.498278	-4.20526	0	CHTF18
-0.194581	5.90894	-1.94454	0.0682293	0.498491	-4.53837	0	CIITA
0.192187	5.21595	1.94334	0.0683832	0.499313	-4.4767	0	TTC31
-0.479945	1.65626	-1.94235	0.0685109	0.499659	-4.03352	0	TNFSF10
0.353078	3.17019	1.94234	0.0685133	0.499659	-4.21612	0	HRH1
-0.169777	6.63496	-1.94175	0.0685891	0.499739	-4.57757	0	PSMC3
0.237714	4.07739	1.94161	0.0686071	0.499739	-4.34123	0	USP21
0.177412	6.70906	1.94045	0.068757	0.500423	-4.5791	0	ITSN2
-0.252892	8.16776	-1.94025	0.0687838	0.500423	-4.60037	0	INSIG1
0.189905	5.1657	1.93918	0.0689231	0.501047	-4.48426	0	BCL2L2
-0.16657	6.64885	-1.93895	0.0689526	0.501047	-4.58271	0	PHB
-0.24991	4.23414	-1.93806	0.0690679	0.501583	-4.40527	0	PGM1
-0.280245	3.35129	-1.93735	0.0691603	0.501699	-4.26614	0	CNNM3
0.162416	5.79244	1.9373	0.069167	0.501699	-4.54057	0	ZC3H7A
-0.15103	6.78932	-1.93574	0.0693705	0.502873	-4.59009	0	ADI1
0.392304	2.29729	1.93497	0.0694716	0.503031	-4.09673	0	TRIB3
0.201562	4.99551	1.9347	0.0695076	0.503031	-4.45993	0	IFRD1
0.292628	2.54223	1.93462	0.0695172	0.503031	-4.13321	0	CLCN2
-0.195852	5.69684	-1.93409	0.0695874	0.503238	-4.53332	0	FTSJ3
-0.172948	7.92151	-1.93376	0.069631	0.503252	-4.61183	0	RXRA
0.205927	4.41803	1.93301	0.0697288	0.503375	-4.42099	0	SIAH1
-0.146747	7.31148	-1.93299	0.0697315	0.503375	-4.60806	0	ATP1B3
0.207969	4.88062	1.93225	0.0698283	0.503773	-4.46442	0	KAT2A
-0.199382	3.88353	-1.93167	0.0699048	0.503825	-4.33653	0	SHQ1
0.236254	3.65677	1.93117	0.0699716	0.503825	-4.30575	0	ZCCHC4
-0.4892	2.85489	-1.93057	0.0700506	0.503825	-4.15909	0	TPGS1
-0.215767	3.70216	-1.93016	0.0701036	0.503825	-4.38407	0	NIPSNAP1
-0.157891	6.18622	-1.93008	0.0701148	0.503825	-4.57789	0	TMX2
0.173191	6.71839	1.93006	0.0701176	0.503825	-4.59247	0	SPIRE1
0.200774	5.38401	1.92937	0.0702084	0.503825	-4.50649	0	ZBTB17
0.194371	5.08229	1.92886	0.0702765	0.503825	-4.50638	0	BTBD6
0.194503	5.43784	1.92859	0.0703119	0.503825	-4.53296	0	ZNF589
0.198644	5.01559	1.92842	0.0703337	0.503825	-4.47663	0	ZNF276
0.196872	7.87568	1.92822	0.0703602	0.503825	-4.61506	0	NFKBIA
-0.227251	5.78296	-1.92818	0.0703655	0.503825	-4.56249	0	SNX11
-0.206067	4.67934	-1.92809	0.0703778	0.503825	-4.43176	0	EXOSC2
0.366095	1.80227	1.9274	0.0704695	0.504182	-4.04471	0	FO538757,1
-0.208234	4.31426	-1.9254	0.0707352	0.505675	-4.44859	0	TSPAN31
0.237361	5.652	1.92481	0.0708133	0.505675	-4.55542	0	PCSK6
0.176918	5.46013	1.92471	0.0708271	0.505675	-4.53988	0	TTYH2
-0.178027	9.34925	-1.92457	0.0708456	0.505675	-4.61965	0	COTL1
-0.393246	1.5894	-1.92376	0.0709531	0.505692	-4.03223	0	MMACHC
-0.195233	5.23198	-1.92359	0.070977	0.505692	-4.52917	0	ISOC2
0.184853	6.81735	1.92336	0.0710071	0.505692	-4.60406	0	ELL2
0.204221	4.10525	1.9233	0.0710154	0.505692	-4.40862	0	FICD
0.202033	4.08951	1.92271	0.0710938	0.505951	-4.40075	0	LPCAT4
-0.168233	4.91049	-1.92209	0.0711773	0.506157	-4.5117	0	CWF19L1
0.196025	6.03162	1.92187	0.0712065	0.506157	-4.57068	0	U2SURP
0.234545	4.84295	1.92131	0.0712811	0.50639	-4.47785	0	PLEKHF2
0.228437	5.69054	1.92083	0.0713458	0.506551	-4.55506	0	GSAP
-0.474551	2.60109	-1.92042	0.071401	0.506583	-4.23776	0	GBP4
0.186317	5.54552	1.92007	0.0714472	0.506583	-4.55594	0	SGSM3
0.291748	3.73471	1.91984	0.0714781	0.506583	-4.36075	0	DISC1
-0.165357	5.64731	-1.91926	0.0715568	0.506583	-4.56035	0	NOP14
0.29083	5.33873	1.91887	0.071609	0.506583	-4.50214	0	CREBZF
-0.589917	0.756219	-1.91844	0.0716672	0.506583	-4.00485	0	GLB1L2
-0.154416	7.52801	-1.91843	0.0716675	0.506583	-4.63457	0	MAP4
0.15088	5.92729	1.91816	0.0717046	0.506583	-4.57745	0	MMS19
-0.153345	7.74068	-1.91799	0.0717279	0.506583	-4.63758	0	SLC7A7
-0.162918	7.39134	-1.91739	0.0718081	0.506854	-4.63482	0	SEPN1
0.189621	6.16753	1.91687	0.0718789	0.506951	-4.59421	0	ZNF706
0.19118	4.98461	1.91631	0.0719535	0.506951	-4.51061	0	TBC1D17
-0.517413	0.515634	-1.91587	0.072014	0.506951	-4.00399	0	NOTCH4
0.318252	2.23762	1.91559	0.0720507	0.506951	-4.24155	0	SHOX2
0.214302	5.47373	1.9154	0.0720771	0.506951	-4.54051	0	MPG
0.166835	7.51579	1.91525	0.0720978	0.506951	-4.63439	0	CALHM2
-0.228245	4.59915	-1.91461	0.0721838	0.506951	-4.46314	0	CLPB
-0.198093	5.02162	-1.9146	0.072185	0.506951	-4.50549	0	PNPO
-0.223191	3.9906	-1.91449	0.0721997	0.506951	-4.39626	0	GPD1L
0.172352	5.56176	1.91288	0.0724193	0.508014	-4.57128	0	HPS3
-0.166964	6.23698	-1.91252	0.072467	0.508014	-4.603	0	EIF2S1
0.260532	3.83927	1.91219	0.0725131	0.508014	-4.40756	0	NRBP2
-0.680495	0.734941	-1.91179	0.072567	0.508014	-4.00344	0	PDF
-0.196948	5.44897	-1.91153	0.0726026	0.508014	-4.55607	0	CHMP7
0.457712	0.617557	1.91145	0.0726128	0.508014	-4.01	0	EBLN2
-0.205147	3.67698	-1.91119	0.0726485	0.508014	-4.3978	0	GBP3
-0.20164	4.26169	-1.91066	0.072721	0.508014	-4.43092	0	SPECC1L
0.195265	4.34364	1.91051	0.0727411	0.508014	-4.42717	0	HTRA2
0.259796	4.23392	1.91029	0.0727717	0.508014	-4.41127	0	GAS2L3
-0.217941	5.8756	-1.90967	0.0728566	0.508043	-4.59434	0	MBD3
0.167512	5.91596	1.90964	0.07286	0.508043	-4.59845	0	GLOD4
0.168062	5.96628	1.90886	0.0729673	0.508497	-4.60791	0	RRAGD
-0.204176	5.72608	-1.90751	0.0731519	0.509402	-4.58831	0	RPRD2
0.176376	4.92197	1.90722	0.0731917	0.509402	-4.50261	0	FAM219A
-0.193434	11.353	-1.90688	0.0732382	0.509402	-4.61654	0	LCP1
0.190455	7.17097	1.90668	0.0732658	0.509402	-4.6469	0	RNF13
-0.147349	6.03796	-1.90606	0.0733512	0.509702	-4.61206	0	TXNDC12
0.152779	6.95083	1.90549	0.0734284	0.50983	-4.64213	0	TRPC4AP
0.208289	4.02755	1.90531	0.073454	0.50983	-4.39426	0	CDK2AP2
0.193562	5.12203	1.90459	0.0735537	0.509972	-4.53905	0	NEMP1
0.200612	7.02859	1.90455	0.0735589	0.509972	-4.64972	0	RPS6KA2
-0.170682	6.76264	-1.90424	0.0736019	0.509977	-4.63712	0	GCN1
-0.543318	-0.239297	-1.90384	0.0736566	0.510064	-4.01372	0	SYNM
-0.604841	0.69377	-1.90302	0.0737692	0.510378	-4.0235	0	WWC1
0.157316	7.8538	1.90232	0.073867	0.510378	-4.66089	0	DGKZ
0.77928	-1.58034	1.902	0.0739106	0.510378	-4.05488	0	CAV1
0.241434	3.61364	1.90147	0.0739835	0.510378	-4.33652	0	PCGF1
0.17371	7.49122	1.90042	0.0741299	0.510378	-4.66188	0	HECTD1
0.229365	4.46958	1.90031	0.0741443	0.510378	-4.46769	0	PIAS2
0.388622	2.78777	1.90011	0.0741722	0.510378	-4.23737	0	ZNF92
0.193863	4.71389	1.89982	0.0742134	0.510378	-4.50076	0	GMPPA
-0.272963	2.63417	-1.89853	0.0743916	0.510378	-4.20031	0	C17orf51
0.208565	4.23656	1.89836	0.0744155	0.510378	-4.47233	0	FAS
-0.180138	7.12697	-1.89813	0.074448	0.510378	-4.66087	0	LAP3
0.199214	4.17126	1.89771	0.0745064	0.510378	-4.43524	0	TMEM39A
0.155686	7.25642	1.89755	0.0745286	0.510378	-4.65675	0	KIFC3
0.148461	8.73929	1.89725	0.0745706	0.510378	-4.66845	0	HEXB
0.192754	5.87301	1.89715	0.0745842	0.510378	-4.61563	0	RAB22A
-0.248592	3.53728	-1.89706	0.0745967	0.510378	-4.30148	0	PDPN
0.18904	4.8798	1.89697	0.0746093	0.510378	-4.52377	0	RCBTB1
-0.38631	3.67647	-1.8969	0.0746191	0.510378	-4.29918	0	IRF7
0.272472	3.21499	1.89575	0.0747798	0.510378	-4.32503	0	PPP1R3E
-0.165065	6.16919	-1.89574	0.074781	0.510378	-4.63203	0	SLC25A19
-0.216297	5.10534	-1.89557	0.0748055	0.510378	-4.54929	0	ZMYM3
0.475804	0.563958	1.89552	0.0748118	0.510378	-4.02705	0	SDCBP2
-0.400681	1.56414	-1.89532	0.0748401	0.510378	-4.09783	0	STXBP4
0.19096	5.42381	1.89497	0.0748894	0.510378	-4.5656	0	BRD1
-0.234098	4.28167	-1.8947	0.0749263	0.510378	-4.43985	0	KLHL8
-0.445706	4.87298	-1.89456	0.074947	0.510378	-4.51103	0	IFIT3
-0.177808	5.67766	-1.89416	0.0750028	0.510378	-4.59721	0	VGLL4
0.178839	6.15529	1.89396	0.0750304	0.510378	-4.63078	0	LILRA6
0.494126	0.077384	1.89392	0.075036	0.510378	-4.02425	0	NPTXR
0.201328	5.60434	1.89392	0.0750361	0.510378	-4.57998	0	SBF2
-0.345075	2.12856	-1.8934	0.0751094	0.510378	-4.17623	0	ADGRE1
-0.224681	4.11839	-1.89317	0.0751412	0.510378	-4.44028	0	TCEANC2
-0.184214	9.13099	-1.89286	0.0751844	0.510378	-4.67241	0	ARPC1B
-0.234376	4.76131	-1.89253	0.0752317	0.510378	-4.51573	0	ST6GALNAC4
0.322661	3.99382	1.892	0.0753055	0.510378	-4.42069	0	LYSMD3
0.576977	1.40379	1.89158	0.075365	0.510378	-4.03299	0	ITGA2
-0.213361	4.57064	-1.89153	0.0753722	0.510378	-4.48402	0	REXO4
-0.161996	6.26842	-1.89147	0.0753808	0.510378	-4.64657	0	PGAM1
0.629161	-1.15349	1.89076	0.0754799	0.510378	-4.04651	0	C1orf56
0.256962	2.19227	1.89075	0.0754819	0.510378	-4.32534	0	KIAA0319
0.17847	9.68779	1.8906	0.0755027	0.510378	-4.6734	0	ZMIZ1
-0.206013	4.20493	-1.8905	0.0755169	0.510378	-4.4986	0	GPAT2
0.657365	-0.0289703	1.89049	0.0755192	0.510378	-4.02914	0	PLXNB3
0.171643	5.93168	1.89013	0.0755688	0.510425	-4.63062	0	SCFD1
0.304174	2.5626	1.88984	0.0756107	0.510425	-4.23232	0	SLC25A14
-0.155665	8.21589	-1.88934	0.0756817	0.510553	-4.68436	0	RPL27A
0.289059	3.2355	1.8891	0.0757145	0.510553	-4.32265	0	C12orf76
-0.245937	4.16198	-1.88881	0.0757565	0.510553	-4.35999	0	ANLN
0.19548	5.06983	1.88832	0.0758258	0.510615	-4.54989	0	MUS81
0.167128	5.11771	1.88804	0.0758655	0.510615	-4.5585	0	CCDC43
-0.1768	7.57742	-1.88779	0.0759	0.510615	-4.68449	0	LRP10
-0.627161	-0.630211	-1.88737	0.0759593	0.510615	-4.03123	0	C10orf105
0.227314	3.54576	1.88725	0.0759771	0.510615	-4.37098	0	ARMCX6
0.225523	4.50552	1.88634	0.0761055	0.510963	-4.48473	0	POLK
-0.186	7.0898	-1.88629	0.0761135	0.510963	-4.68153	0	PLOD1
-0.27285	4.40804	-1.88583	0.076179	0.511119	-4.3715	0	SIRPB2
0.200544	4.52206	1.88491	0.0763091	0.511454	-4.49389	0	CLCN5
-0.223587	4.67881	-1.88488	0.0763136	0.511454	-4.53685	0	SLC35D1
0.406311	1.07117	1.88422	0.0764072	0.511797	-4.05924	0	ZNF547
0.247244	6.40554	1.88307	0.0765719	0.512027	-4.65756	0	SGTB
0.298636	4.10015	1.883	0.0765816	0.512027	-4.24055	0	ST18
-0.1898	6.86707	-1.88299	0.0765825	0.512027	-4.67768	0	CAMK1
-0.179795	7.33429	-1.88279	0.0766111	0.512027	-4.68482	0	TNFRSF1A
0.570685	-0.453848	1.88232	0.0766781	0.512191	-4.03683	0	DCDC2
0.178913	6.73649	1.88158	0.0767851	0.512623	-4.67162	0	UBXN4
-0.190275	5.74681	-1.88119	0.07684	0.512705	-4.61377	0	NAT10
0.233549	2.92899	1.88065	0.0769185	0.512946	-4.31362	0	ZNF846
-0.287409	5.77488	-1.88019	0.0769845	0.513103	-4.61053	0	BCL3
0.156356	6.002	1.8795	0.0770829	0.513475	-4.65063	0	TPCN2
-0.303216	2.92323	-1.87813	0.0772797	0.514175	-4.30415	0	DHFR2
0.421756	3.33976	1.87754	0.0773648	0.514175	-4.38866	0	PDK4
0.530407	-0.052077	1.8771	0.0774278	0.514175	-4.0428	0	KIAA1024
0.235934	3.32518	1.87689	0.0774586	0.514175	-4.39544	0	YPEL3
0.173109	6.28233	1.87643	0.0775253	0.514175	-4.66171	0	AGO2
0.285031	2.36346	1.87639	0.0775303	0.514175	-4.2024	0	EPOR
0.195209	4.47503	1.87628	0.0775465	0.514175	-4.53211	0	MPPE1
0.160178	5.84691	1.87624	0.0775519	0.514175	-4.63464	0	ZNF384
-0.174959	5.9376	-1.87611	0.0775711	0.514175	-4.65688	0	HNMT
-0.188003	4.33083	-1.87521	0.0777011	0.514467	-4.49838	0	FAM83H
0.217171	3.80584	1.87515	0.0777106	0.514467	-4.4108	0	PASK
-0.478336	0.904796	-1.87492	0.0777429	0.514467	-4.07947	0	LMO7
0.238427	3.55773	1.87459	0.0777915	0.514506	-4.33661	0	SOCS3
-0.198706	5.43368	-1.87349	0.0779507	0.514762	-4.62169	0	ZFHX3
-0.269523	2.74145	-1.87292	0.0780336	0.514762	-4.29341	0	RGS18
0.266844	3.58412	1.87263	0.0780758	0.514762	-4.30481	0	ZNF704
0.230381	7.94757	1.87258	0.0780828	0.514762	-4.70998	0	HIF1A
-0.344094	3.60202	-1.87202	0.0781646	0.514762	-4.35482	0	CCDC85B
0.261022	6.84051	1.87156	0.0782311	0.514762	-4.68886	0	TFEC
0.360136	2.46742	1.87131	0.0782673	0.514762	-4.2237	0	PTBP2
-0.395009	2.0833	-1.87123	0.0782787	0.514762	-4.17865	0	FAM173B
0.167208	5.86293	1.87114	0.0782923	0.514762	-4.66591	0	SPAG7
0.528026	0.39044	1.87043	0.0783955	0.514762	-4.0602	0	RGL3
-0.191466	4.35741	-1.87027	0.0784193	0.514762	-4.49574	0	RITA1
-0.166669	6.22992	-1.86998	0.0784605	0.514762	-4.69132	0	ARHGEF3
0.331407	2.34815	1.86979	0.0784894	0.514762	-4.27051	0	LY6G5B
0.230552	3.65713	1.86956	0.0785225	0.514762	-4.36171	0	SNAPC1
0.167827	5.92827	1.86949	0.0785324	0.514762	-4.65862	0	UPP1
-0.180182	5.10347	-1.86937	0.0785503	0.514762	-4.58995	0	POLR2D
-0.169283	6.54223	-1.86926	0.0785662	0.514762	-4.68678	0	DCAF12
-0.17921	5.46187	-1.86905	0.0785974	0.514762	-4.63228	0	UBE2L6
-0.147945	6.71512	-1.86851	0.0786764	0.515	-4.69632	0	CPPED1
-0.261525	4.12931	-1.86731	0.0788516	0.515791	-4.46016	0	TBC1D4
-0.219219	5.7137	-1.86661	0.078954	0.515791	-4.66567	0	C3
-0.237555	4.18443	-1.86649	0.0789713	0.515791	-4.50294	0	BAG4
-0.248707	3.99724	-1.86612	0.0790258	0.515791	-4.49774	0	FAM89B
-0.15949	6.18282	-1.86569	0.0790889	0.515791	-4.67206	0	AARS
0.18514	5.87591	1.86548	0.0791205	0.515791	-4.66459	0	KLF11
0.396315	0.7776	1.86538	0.0791347	0.515791	-4.13963	0	SLC6A16
-0.190318	5.08119	-1.86535	0.0791389	0.515791	-4.59732	0	PFKFB4
0.226622	4.55632	1.86472	0.0792318	0.515823	-4.51601	0	CAPN10
0.253002	4.92792	1.86423	0.0793037	0.515823	-4.54275	0	HLX
0.186732	4.52115	1.86346	0.0794168	0.515823	-4.52794	0	TRIM3
-0.175363	6.39968	-1.86336	0.079432	0.515823	-4.6981	0	GDE1
-0.173192	8.01916	-1.86302	0.0794825	0.515823	-4.7258	0	PTPRJ
-0.18363	8.29033	-1.8629	0.0795007	0.515823	-4.72619	0	TGFB1
0.374253	2.47047	1.86285	0.0795077	0.515823	-4.19209	0	DNAJC6
-0.259355	4.63696	-1.8623	0.0795885	0.515823	-4.48952	0	WDR18
-0.13952	7.17418	-1.8622	0.0796031	0.515823	-4.71524	0	CCT6A
-0.159479	6.57763	-1.86206	0.0796244	0.515823	-4.70228	0	VCL
0.237225	7.01117	1.86203	0.0796285	0.515823	-4.71761	0	ITPKB
0.203874	4.78118	1.86091	0.0797942	0.515823	-4.57611	0	EMC2
-0.148981	5.9932	-1.86059	0.0798415	0.515823	-4.67946	0	MKNK2
-0.151325	7.86655	-1.86053	0.0798507	0.515823	-4.72779	0	RPS17
-0.37806	2.1064	-1.86006	0.0799198	0.515823	-4.2302	0	CHPF
0.281613	2.35728	1.85993	0.0799397	0.515823	-4.30327	0	ARMCX4
-0.173737	5.26933	-1.85983	0.0799551	0.515823	-4.6266	0	KIF3B
0.563964	-0.344229	1.85981	0.0799574	0.515823	-4.06192	0	ITIH4
-0.22651	3.57882	-1.85896	0.080084	0.515823	-4.42612	0	TST
0.188116	4.39629	1.8587	0.0801222	0.515823	-4.5187	0	ZNF84
-0.214601	4.46872	-1.8586	0.0801367	0.515823	-4.49213	0	TSHZ3
0.625473	-0.451689	1.85821	0.0801948	0.515823	-4.06774	0	NIPSNAP3B
-0.24735	3.45269	-1.85795	0.0802337	0.515823	-4.45026	0	CASP9
0.168277	7.94507	1.85778	0.0802595	0.515823	-4.7321	0	MEF2A
-0.300839	2.82745	-1.85757	0.0802902	0.515823	-4.30189	0	ZNF772
0.182975	6.16758	1.85701	0.0803744	0.515823	-4.69126	0	TRAPPC8
-0.337968	3.7849	-1.85666	0.0804267	0.515823	-4.38419	0	SLC19A1
0.27133	2.94018	1.8566	0.0804344	0.515823	-4.26596	0	BCL7A
-0.189389	5.15114	-1.85655	0.0804429	0.515823	-4.62983	0	SLC35B4
0.203181	4.36379	1.85593	0.0805349	0.515823	-4.53054	0	HHEX
0.239395	4.29886	1.85524	0.0806384	0.515823	-4.55928	0	DHRS1
0.238911	4.26817	1.8552	0.0806434	0.515823	-4.49918	0	LINS1
0.247387	3.57281	1.8552	0.0806443	0.515823	-4.44268	0	DIRAS1
-0.201402	4.84987	-1.8551	0.0806584	0.515823	-4.58028	0	UTP20
0.226416	5.16024	1.85494	0.0806826	0.515823	-4.62476	0	ZNF395
0.63894	-0.446884	1.8547	0.0807185	0.515823	-4.07218	0	LRGUK
-0.208823	7.70042	-1.85462	0.0807313	0.515823	-4.73854	0	TGFBR2
-0.164662	7.29637	-1.85438	0.0807668	0.515823	-4.73727	0	HSD17B4
-0.169691	4.67292	-1.85392	0.080836	0.515831	-4.57046	0	HCCS
-0.159013	5.68084	-1.85374	0.0808619	0.515831	-4.67273	0	PHF20
-0.187006	5.40309	-1.85325	0.0809366	0.515831	-4.64822	0	SLC25A1
-0.184117	4.41324	-1.85299	0.080975	0.515831	-4.55017	0	AP5S1
-0.179782	5.05458	-1.85295	0.0809816	0.515831	-4.62858	0	ARSD
0.270639	2.95442	1.85193	0.0811342	0.516268	-4.31684	0	GLI4
0.388288	2.40053	1.85191	0.0811373	0.516268	-4.22699	0	MXD3
0.285254	4.09023	1.85109	0.0812602	0.516268	-4.48638	0	TMEM161B
-0.173596	5.9242	-1.85107	0.0812628	0.516268	-4.68944	0	FDPS
0.183749	5.51713	1.85107	0.0812639	0.516268	-4.65539	0	NR2C2
-0.162563	7.31781	-1.84997	0.0814285	0.517041	-4.741	0	RNPEP
0.250042	4.73528	1.84881	0.0816037	0.517881	-4.58977	0	ARAP2
-0.169389	5.74789	-1.84785	0.0817498	0.518179	-4.67009	0	SURF6
-0.22299	4.47369	-1.84723	0.0818428	0.518179	-4.53728	0	GNG2
-0.166246	6.40005	-1.84716	0.0818544	0.518179	-4.72259	0	SMARCA2
0.220988	4.21424	1.84672	0.081921	0.518179	-4.51573	0	MRGBP
0.207385	4.74253	1.84641	0.0819674	0.518179	-4.59653	0	AGO3
-0.436151	4.81282	-1.84638	0.0819719	0.518179	-4.44835	0	CFD
-0.215305	5.37953	-1.84633	0.0819798	0.518179	-4.67462	0	GALNT10
-0.231767	4.18257	-1.84603	0.082025	0.518179	-4.49997	0	HSPBP1
-0.349393	2.39814	-1.84557	0.0820948	0.518179	-4.24898	0	C18orf32
-0.283162	3.55097	-1.84546	0.0821118	0.518179	-4.41991	0	LRRC3
0.161156	6.69729	1.84539	0.0821226	0.518179	-4.73522	0	ARHGAP25
-0.27197	2.91562	-1.845	0.0821811	0.518277	-4.29108	0	FBXL18
-0.184545	5.68703	-1.84372	0.0823768	0.518916	-4.68089	0	ZNF629
-0.339592	2.52891	-1.84369	0.0823804	0.518916	-4.23809	0	SEC14L2
-0.369561	3.75576	-1.84328	0.082444	0.518916	-4.43705	0	MYO1B
-0.171992	5.37488	-1.84321	0.0824542	0.518916	-4.65077	0	SEH1L
0.160155	5.91449	1.84222	0.0826044	0.51959	-4.69141	0	WHSC1
0.223659	3.24576	1.84139	0.0827319	0.519901	-4.4216	0	CABLES2
0.387696	2.56521	1.84115	0.0827681	0.519901	-4.20539	0	LIF
-0.2025	4.43647	-1.84106	0.0827829	0.519901	-4.56375	0	MRPL30
0.261178	2.95301	1.83991	0.0829581	0.52073	-4.38554	0	MC1R
0.171533	4.66312	1.83932	0.0830491	0.520944	-4.59013	0	EME2
-0.186865	5.28328	-1.83898	0.0831008	0.520944	-4.64792	0	THOP1
0.252704	3.58069	1.83885	0.0831216	0.520944	-4.4568	0	USE1
0.1706	6.47377	1.83832	0.0832028	0.520964	-4.73448	0	MBD4
-0.197513	4.55184	-1.83826	0.0832111	0.520964	-4.58732	0	TEF
-0.516796	-0.0371462	-1.83775	0.0832901	0.521189	-4.08891	0	CARNS1
0.249762	2.89289	1.8374	0.0833434	0.521224	-4.35348	0	CROCC
-0.166102	8.36876	-1.83715	0.0833821	0.521224	-4.76631	0	ABHD2
-0.200526	4.10197	-1.8363	0.0835134	0.521659	-4.53421	0	TXNL4B
-0.170738	6.287	-1.83614	0.0835379	0.521659	-4.73029	0	FEM1A
-0.155169	7.8146	-1.83514	0.0836926	0.522354	-4.76865	0	RPL32
-0.166016	5.43124	-1.83365	0.0839229	0.522823	-4.6834	0	LRRC8D
-0.205334	6.49708	-1.83333	0.0839731	0.522823	-4.74495	0	GALNT6
-0.142269	7.64141	-1.83332	0.0839734	0.522823	-4.7711	0	STARD7
0.474646	-0.129011	1.83252	0.0840981	0.522823	-4.09281	0	ANKRD24
0.178823	6.02802	1.83239	0.0841187	0.522823	-4.72799	0	TNK2
0.179733	6.00078	1.83195	0.0841861	0.522823	-4.72656	0	PRKAG2
-0.605705	0.72187	-1.83186	0.0842	0.522823	-4.11366	0	F5
0.179358	6.41042	1.83154	0.0842498	0.522823	-4.73422	0	POR
-0.164814	5.70359	-1.83129	0.0842896	0.522823	-4.71234	0	RALBP1
0.188567	4.7965	1.83117	0.0843073	0.522823	-4.63147	0	FAM222B
-0.183629	4.36759	-1.83093	0.0843445	0.522823	-4.5683	0	PPM1D
0.199654	5.67975	1.83061	0.0843952	0.522823	-4.71228	0	OLR1
0.199155	3.96063	1.83048	0.0844146	0.522823	-4.52069	0	EXOSC1
0.157779	6.01976	1.8304	0.0844279	0.522823	-4.72549	0	PPIL2
-0.190034	8.37568	-1.83023	0.084454	0.522823	-4.77753	0	CYBA
-0.340904	4.77356	-1.83019	0.0844604	0.522823	-4.6392	0	NDRG2
0.257081	4.73696	1.82947	0.0845717	0.523181	-4.60181	0	SMNDC1
-0.412368	5.06853	-1.82926	0.0846049	0.523181	-4.63082	0	OAS2
-0.16162	10.0465	-1.827	0.0849587	0.524876	-4.76474	0	TMBIM6
-0.256031	3.67265	-1.82695	0.0849659	0.524876	-4.48961	0	TTPAL
0.263559	4.15228	1.82664	0.085014	0.524905	-4.55196	0	KIFC2
0.175634	5.26078	1.82508	0.0852583	0.526144	-4.67063	0	LAMTOR3
0.22992	7.46693	1.8244	0.0853661	0.526541	-4.78239	0	BCAT1
0.161664	4.91536	1.82256	0.0856553	0.527743	-4.64427	0	EIF4ENIF1
-0.149549	7.41872	-1.82235	0.0856883	0.527743	-4.78372	0	ACLY
-0.143591	7.61275	-1.82212	0.0857252	0.527743	-4.78868	0	GSR
-0.158891	6.06763	-1.82142	0.0858361	0.527743	-4.73674	0	NOC2L
0.220835	6.66141	1.82139	0.0858397	0.527743	-4.76499	0	ZFYVE26
0.393709	1.53002	1.82094	0.0859115	0.527743	-4.19555	0	TOPORS-AS1
-0.222663	4.55595	-1.82078	0.085937	0.527743	-4.64214	0	DAPP1
0.555474	0.815548	1.82073	0.085944	0.527743	-4.12884	0	RORA
0.155157	6.52724	1.82051	0.0859787	0.527743	-4.75863	0	ZSWIM8
0.148112	8.56732	1.82026	0.0860191	0.527743	-4.79224	0	SF3B1
0.250416	2.68329	1.82011	0.0860417	0.527743	-4.34541	0	ZNF232
-0.292432	2.50725	-1.81916	0.0861935	0.527927	-4.32372	0	DTD2
-0.327957	4.81829	-1.81913	0.0861975	0.527927	-4.5841	0	MIF
-0.286039	2.7514	-1.81883	0.0862446	0.527927	-4.31723	0	SAC3D1
-0.159198	5.26711	-1.81882	0.0862466	0.527927	-4.67549	0	FAM98A
-0.197092	11.2359	-1.81792	0.0863899	0.527958	-4.74739	0	FN1
0.496536	1.92788	1.81762	0.0864371	0.527958	-4.21595	0	PXYLP1
-0.17037	5.19442	-1.81754	0.08645	0.527958	-4.68001	0	GMPS
-0.185987	4.10938	-1.81752	0.0864527	0.527958	-4.58074	0	ENDOD1
0.19407	5.56146	1.81741	0.0864702	0.527958	-4.71737	0	SATB1
-0.158543	6.51979	-1.81658	0.086603	0.5284	-4.77369	0	MPDU1
0.267236	2.33302	1.81641	0.0866301	0.5284	-4.29742	0	LIN37
-0.177188	5.96419	-1.81407	0.0870036	0.529883	-4.75169	0	LIMD1
0.195521	4.13657	1.81406	0.0870049	0.529883	-4.57974	0	SSH3
-0.184762	9.03516	-1.81406	0.087005	0.529883	-4.79647	0	NCKAP1L
0.346971	1.67433	1.81372	0.0870585	0.529942	-4.19101	0	CEP72
-0.257515	3.58134	-1.81253	0.0872501	0.530002	-4.42534	0	MINA
0.154294	7.1702	1.81243	0.087266	0.530002	-4.79353	0	OGT
-0.227956	5.32887	-1.81239	0.0872713	0.530002	-4.70396	0	MEF2C
0.323758	2.0028	1.81196	0.0873405	0.530002	-4.25923	0	PABPC1L
-0.166083	6.91153	-1.81171	0.0873813	0.530002	-4.7895	0	MTHFD2
0.427521	1.01022	1.8117	0.0873825	0.530002	-4.18025	0	ROBO3
-0.235305	5.35032	-1.81129	0.0874486	0.530002	-4.71727	0	APOL6
0.201501	6.05393	1.81097	0.0875004	0.530002	-4.75747	0	PIM1
0.172313	4.64525	1.81085	0.0875197	0.530002	-4.64165	0	ARMC7
0.154198	6.61525	1.81066	0.0875489	0.530002	-4.78046	0	CUL4A
0.35447	1.29186	1.81065	0.087551	0.530002	-4.20417	0	C8orf44
-0.196439	4.82554	-1.81014	0.0876339	0.530238	-4.65368	0	PSMB10
0.164573	5.04464	1.80893	0.0878284	0.531148	-4.67858	0	LETMD1
-0.409032	0.447109	-1.8086	0.0878808	0.531199	-4.16348	0	MPV17L
0.175447	4.66055	1.80793	0.0879891	0.531284	-4.63172	0	ZFPL1
[truncated: 10,078 more rows]

## Sheet: pv>0,05
S2 Table. List of differentially expressed genes by uninfected macrophages after 4h of MC3465 treatment.
logFC	AveExpr	t	P,Value	adj,P,Val	B	sign	gene_names
-1.54182	0.970664	-4.22542	0.000547149	0.0681571	-0.782273	0	MT1M
-1.409	7.58483	-7.20984	1.2965e-06	0.00225427	5.51503	0	THBS1
-1.38623	1.99091	-4.87148	0.000135775	0.0315337	0.709085	0	MT1E
-1.31761	3.71401	-7.52078	7.37758e-07	0.00225427	5.43284	0	MT1X
-1.1348	-0.358744	-2.68091	0.0155989	0.294792	-3.05851	0	PIP5K1B
-1.10954	-0.969231	-2.1205	0.048665	0.445586	-3.81455	0	PPBP
-1.09852	2.1251	-2.73458	0.0139349	0.280473	-3.16814	0	ADAM19
-1.07645	-0.24521	-2.50386	0.0225374	0.33952	-3.37288	0	VWA1
-1.04112	-1.49105	-2.25713	0.0371682	0.399174	-3.64875	0	TSPAN7
-1.0373	0.37079	-3.78435	0.00143563	0.0963229	-1.56247	0	FERMT1
-1.0231	8.79449	-7.2838	1.13245e-06	0.00225427	5.68978	0	CYP1B1
-1.01528	-1.18939	-2.82661	0.0114704	0.26039	-3.04625	0	AR
-1.0114	5.00199	-6.73966	3.11762e-06	0.00376515	4.66324	0	GCNT1
-0.99317	10.5223	-7.20821	1.30037e-06	0.00225427	5.54524	0	MT-CYB
-0.991686	1.21385	-3.72975	0.0016181	0.099703	-1.5101	0	CRISPLD2
-0.977824	12.4698	-5.75021	2.17821e-05	0.0119574	2.92218	0	MT-CO1
-0.963977	-1.32678	-2.56652	0.0198008	0.327742	-3.37939	0	CDON
-0.949965	10.7637	-8.03069	3.00923e-07	0.00225427	6.8724	0	MT-ND5
-0.94567	2.60045	-7.0636	1.69782e-06	0.00256308	4.6407	0	GPR82
-0.90674	1.33165	-3.07801	0.00669716	0.202461	-2.35753	0	HS3ST3B1
-0.893642	0.0452612	-3.32661	0.00390689	0.160234	-2.06424	0	EHF
-0.889618	0.92784	-2.70494	0.0148317	0.288692	-3.0076	0	FAM124B
-0.880103	-1.15329	-2.1332	0.0474733	0.441281	-3.84105	0	LRFN3
-0.872834	4.73179	-5.70182	2.40341e-05	0.01262	2.78126	0	P2RY6
-0.865518	1.85894	-3.89121	0.00113596	0.0879421	-0.792357	0	GPR141
-0.854025	-0.285136	-2.54635	0.0206455	0.33112	-3.27987	0	CACHD1
-0.848508	3.16619	-3.20216	0.00512019	0.184587	-2.019	0	MT1H
-0.845939	-0.866418	-2.55504	0.0202774	0.330932	-3.3004	0	SOBP
-0.836755	10.5512	-5.59006	3.01993e-05	0.0147492	2.61933	0	MT-ND2
-0.823025	7.99	-4.72922	0.000184016	0.0401764	0.903657	0	MT-ATP8
-0.814275	0.942452	-2.62537	0.01752	0.313002	-3.04141	0	HIC1
-0.80247	11.8921	-5.4622	3.92892e-05	0.0175739	2.37175	0	MT-CO3
-0.79911	-0.315874	-2.54476	0.0207135	0.33112	-3.25994	0	TMEM236
-0.787948	11.0839	-4.99404	0.000104652	0.0274002	1.44847	0	MT-ATP6
-0.783716	-0.240784	-2.11605	0.0490892	0.446088	-3.80463	0	PDXP
-0.773777	-0.298262	-2.28916	0.0348636	0.389483	-3.5679	0	CYSLTR2
-0.765324	6.76454	-5.25987	5.98182e-05	0.0206143	1.97728	0	THBD
-0.760583	1.10395	-2.30465	0.0337969	0.385642	-3.54891	0	CD200R1
-0.754675	0.60381	-2.68399	0.0154985	0.293839	-2.9948	0	ZNF771
-0.753186	0.671151	-2.89239	0.00997245	0.2438	-2.6555	0	SHROOM4
-0.753052	8.59062	-5.58472	3.05316e-05	0.0147492	2.60864	0	MT-ND3
-0.74216	2.18744	-3.7572	0.00152364	0.0980306	-1.0544	0	FFAR4
-0.736976	2.56885	-3.1575	0.00564036	0.190996	-2.09359	0	NR2F6
-0.734945	1.02748	-2.919	0.00942177	0.237738	-2.5426	0	BMP2
-0.721636	4.83264	-3.74684	0.00155864	0.0987021	-1.01851	0	MT2A
-0.715688	4.00378	-4.40308	0.000371833	0.0592303	0.27069	0	IL1B
-0.711633	4.74926	-3.71943	0.00165512	0.100861	-1.05493	0	MT1G
-0.697242	0.780718	-2.53518	0.0211276	0.333977	-3.15859	0	BATF2
-0.693273	7.11916	-6.26751	7.75537e-06	0.00669012	3.89782	0	CMKLR1
-0.692497	2.24218	-3.80704	0.00136599	0.0948108	-0.908501	0	PIK3R3
-0.686498	1.93839	-3.71851	0.00165844	0.100861	-1.1837	0	ACVRL1
-0.683409	5.219	-5.52209	3.47246e-05	0.0161296	2.47944	0	LDLR
-0.676989	1.1319	-2.73807	0.0138328	0.280473	-2.87258	0	NKD1
-0.672618	1.86099	-4.23161	0.000539823	0.0681571	-0.164814	0	TCTEX1D1
-0.668865	11.0601	-5.12976	7.85794e-05	0.0237755	1.71826	0	MT-ND1
-0.663082	8.91898	-3.68585	0.00178149	0.105466	-1.24856	0	MT-ND4L
-0.6589	2.64688	-4.04742	0.000806999	0.0755979	-0.425909	0	GAPT
-0.647736	3.98463	-4.91335	0.000124198	0.0299989	1.27157	0	GIMAP6
-0.646332	0.273335	-2.34375	0.0312391	0.378885	-3.44623	0	GRIN3A
-0.644032	3.45551	-3.79135	0.00141379	0.0963229	-0.905621	0	GIMAP1
-0.643734	2.54851	-3.8979	0.00111943	0.0872213	-0.748716	0	GIMAP7
-0.636752	2.63406	-3.35045	0.00370912	0.156626	-1.76586	0	WNT5A
-0.633443	1.26612	-3.03089	0.00741243	0.211132	-2.35846	0	MMP17
-0.621715	1.10106	-2.36914	0.029676	0.372546	-3.40209	0	AMIGO1
-0.618611	3.84536	-4.56092	0.000264277	0.0506614	0.602554	0	SCIMP
-0.617178	1.53273	-2.70396	0.0148621	0.288692	-2.87842	0	SLX4IP
-0.617176	4.08705	-4.30243	0.000462692	0.0644705	0.0926776	0	GIMAP8
-0.615285	3.71728	-4.17024	0.000617108	0.0694089	-0.167851	0	LPAR1
-0.609372	4.8775	-5.05694	9.16165e-05	0.0251467	1.57814	0	CASS4
-0.601301	11.7691	-4.22519	0.000547424	0.0681571	-0.111399	0	MT-CO2
-0.598401	2.61348	-2.4084	0.0274024	0.362871	-3.36761	0	CTTNBP2
-0.598171	2.42982	-3.64378	0.00195349	0.112882	-1.22898	0	TIFAB
-0.597674	12.4196	-3.74376	0.00156916	0.0987021	-1.09633	0	MT-ND4
-0.59519	3.38073	-3.32369	0.00393182	0.160234	-1.79028	0	MT1F
-0.593546	5.17463	-3.4571	0.00293902	0.140295	-1.60359	0	CD163L1
-0.588021	0.231775	-2.32601	0.0323764	0.381893	-3.49596	0	PLPP7
-0.579851	1.5673	-2.51671	0.0219486	0.335319	-3.17701	0	SLC25A15
-0.565288	5.3838	-6.07023	1.14509e-05	0.00864331	3.51458	0	RCSD1
-0.564064	1.31614	-2.76848	0.0129729	0.272477	-2.77554	0	CXCR5
-0.562924	4.83052	-4.87285	0.000135379	0.0315337	1.21713	0	NLRP3
-0.557877	5.59934	-5.78649	2.02375e-05	0.0119574	2.98614	0	TIPARP
-0.557163	1.70905	-2.79632	0.0122312	0.268087	-2.72426	0	LRP6
-0.549243	6.46464	-4.4973	0.000303201	0.0554812	0.446006	0	FLNB
-0.547461	2.52479	-2.35738	0.0303906	0.374518	-3.44649	0	LBH
-0.546561	5.085	-3.51842	0.00257027	0.127793	-1.55541	0	MT-ND6
-0.543451	5.04133	-4.4011	0.000373434	0.0592303	0.286468	0	TMEM119
-0.534049	9.50586	-5.28148	5.71795e-05	0.0206143	2.01467	0	HSPA8
-0.528845	7.17839	-4.48693	0.000310081	0.0557721	0.416127	0	RGL1
-0.524109	3.69255	-3.83225	0.00129257	0.0926728	-0.831857	0	XYLT2
-0.520196	4.9356	-3.35986	0.00363387	0.155066	-1.7942	0	SLC46A1
-0.51594	5.21397	-4.39594	0.000377638	0.0592303	0.258932	0	TBL2
-0.515678	0.970127	-2.16023	0.0450244	0.433789	-3.69502	0	FCRLA
-0.507045	2.71489	-3.06158	0.00693848	0.204051	-2.26706	0	ETS1
-0.505704	1.40111	-2.55938	0.0200959	0.328741	-3.11099	0	GLT1D1
-0.505198	1.57985	-2.40865	0.0273885	0.362871	-3.34444	0	CDR2L
-0.504937	2.15436	-3.05955	0.00696898	0.204283	-2.26888	0	PXMP4
-0.500993	3.52009	-2.91489	0.00950488	0.238155	-2.60368	0	APOL3
-0.498872	1.8456	-2.80408	0.0120317	0.265159	-2.71132	0	AFAP1
-0.493026	2.83726	-2.23399	0.0389198	0.410351	-3.69787	0	TMEM160
-0.48948	5.35262	-4.20024	0.000578022	0.0694089	-0.154125	0	CD300LB
-0.485747	4.51026	-3.98899	0.000917034	0.0791073	-0.54759	0	SESN3
-0.480051	3.22798	-3.27302	0.00439005	0.167957	-1.89198	0	FAM120C
-0.477999	3.79384	-4.33261	0.00043331	0.0638182	0.143921	0	RARG
-0.476087	6.51354	-4.77271	0.000167651	0.0374949	0.998892	0	DHCR24
-0.474654	1.76537	-2.71609	0.0144881	0.286371	-2.85891	0	CHST10
-0.47017	3.52822	-3.63221	0.00200362	0.113838	-1.22138	0	NEFH
-0.470055	5.23655	-4.09303	0.000730429	0.0723065	-0.335133	0	FKBP4
-0.469247	2.19333	-2.7313	0.0140315	0.281492	-2.85347	0	TM7SF2
-0.46717	3.78742	-2.92954	0.00921201	0.235707	-2.60378	0	NCF1
-0.465863	1.98166	-2.3152	0.0330887	0.385021	-3.5078	0	KHK
-0.464071	1.45128	-2.23027	0.0392084	0.412115	-3.60948	0	SEMA4C
-0.463246	3.82273	-3.74101	0.00157865	0.0987845	-1.00977	0	PTGER2
-0.461899	8.92748	-5.12875	7.87462e-05	0.0237755	1.71115	0	TXNIP
-0.461863	2.46195	-2.36151	0.0301381	0.372546	-3.4726	0	HSPA6
-0.460346	3.5722	-3.35826	0.00364651	0.155066	-1.74151	0	XXYLT1
-0.45803	7.91976	-3.66284	0.00187358	0.10931	-1.30039	0	SLC7A8
-0.457342	1.95022	-2.30145	0.0340152	0.385772	-3.52693	0	CEP19
-0.456759	2.48692	-2.53076	0.0213216	0.334566	-3.19181	0	SOX12
-0.455532	1.63983	-2.45841	0.0247422	0.351246	-3.26787	0	KIAA1958
-0.45212	2.21192	-2.52969	0.0213687	0.334566	-3.196	0	LYPD1
-0.446871	4.70307	-2.84479	0.011036	0.256337	-2.83933	0	OAS1
-0.445124	1.84588	-2.43423	0.0259964	0.357621	-3.36054	0	FAM81A
-0.440764	6.37028	-4.47434	0.000318645	0.0557721	0.403053	0	LTBP2
-0.435237	1.79327	-2.11613	0.0490816	0.446088	-3.79336	0	RTP4
-0.435147	2.74417	-2.81165	0.0118404	0.264319	-2.71483	0	PYCRL
-0.433143	1.0216	-2.17484	0.0437493	0.430805	-3.68871	0	GRIN2D
-0.432525	4.25768	-2.66707	0.016058	0.298668	-3.12733	0	C17orf96
-0.432149	5.90516	-3.86977	0.00119059	0.0905093	-0.83969	0	ARRDC4
-0.431983	9.4466	-4.79073	0.000161312	0.0367578	1.03149	0	CYBB
-0.429794	8.00167	-3.55853	0.00235433	0.122557	-1.51599	0	TUBA1A
-0.429628	5.84267	-3.31482	0.00400841	0.162363	-1.94784	0	DOK2
-0.42578	3.08924	-3.02372	0.00752761	0.21245	-2.34711	0	MB21D1
-0.425154	2.61137	-3.01625	0.00764953	0.214597	-2.35626	0	OCEL1
-0.423821	7.52483	-3.0966	0.00643384	0.200815	-2.44357	0	SEMA6B
-0.423475	6.12979	-3.59283	0.00218403	0.118507	-1.39612	0	FASN
-0.422418	2.2576	-2.3311	0.0320463	0.38075	-3.48278	0	FAM216A
-0.418875	1.92979	-2.27503	0.0358631	0.392673	-3.57274	0	MAP6D1
-0.418213	3.74374	-2.46911	0.0242058	0.347998	-3.38954	0	NBL1
-0.416521	3.25036	-2.82175	0.0115894	0.261078	-2.73347	0	KIAA0922
-0.415028	5.50506	-3.55339	0.00238095	0.123411	-1.46783	0	SAMSN1
-0.413866	1.91381	-2.16896	0.0442582	0.432607	-3.74934	0	NAT8L
-0.412151	1.99429	-2.46373	0.0244743	0.350331	-3.27004	0	GPT2
-0.41035	6.13569	-3.68898	0.00176929	0.10526	-1.21279	0	FADS2
-0.409847	7.13065	-2.64033	0.0169814	0.308334	-3.348	0	IFI6
-0.409715	6.24674	-3.80775	0.00136389	0.0948108	-0.979628	0	S1PR2
-0.407843	2.87749	-2.64863	0.0166895	0.305715	-3.04034	0	TXNRD3
-0.406589	8.03246	-4.45081	0.000335293	0.0578476	0.33382	0	TNFRSF11A
-0.405903	3.95363	-3.32942	0.003883	0.160234	-1.83873	0	SPR
-0.405886	2.73059	-2.61994	0.0177195	0.314704	-3.09958	0	OTUD7B
-0.404702	6.31688	-3.32391	0.00392986	0.160234	-1.96843	0	POLR1A
-0.404344	7.1896	-4.64945	0.00021839	0.0445691	0.745236	0	ABI3
-0.404048	2.87325	-2.4804	0.0236514	0.346226	-3.32336	0	CBR3
-0.401707	5.75493	-4.6801	0.000204472	0.043323	0.823358	0	ST8SIA4
-0.400739	4.87368	-3.45483	0.00295362	0.140437	-1.62142	0	URB1
-0.399675	3.40968	-2.85184	0.0108718	0.255314	-2.70031	0	POLR3B
-0.397742	8.42969	-3.90276	0.00110759	0.0872213	-0.802052	0	IL10RA
-0.397251	5.16687	-4.02003	0.000856822	0.0778033	-0.499377	0	FAM105A
-0.396886	6.95919	-3.93689	0.00102782	0.0839545	-0.722355	0	SLA
-0.392691	6.27556	-4.25085	0.000517664	0.0679547	-0.0567241	0	HIVEP3
-0.388381	2.27547	-2.29285	0.0346064	0.388231	-3.55278	0	SRGAP2C
-0.387664	3.58076	-2.59991	0.0184743	0.318356	-3.16134	0	ALDH18A1
-0.387547	5.10513	-3.18342	0.00533256	0.187698	-2.18516	0	TRPS1
-0.387287	4.27876	-3.15408	0.00568224	0.191154	-2.18777	0	LAMB3
-0.386213	4.22966	-2.60756	0.0181826	0.317792	-3.19525	0	THEM6
-0.385434	2.02445	-2.27828	0.0356308	0.391514	-3.58241	0	GGACT
-0.384659	5.92806	-3.75882	0.00151825	0.0980306	-1.06785	0	IKBKE
-0.381132	4.48965	-4.00189	0.000891505	0.0785941	-0.519783	0	ZNF652
-0.37832	5.36937	-3.47618	0.00281899	0.136883	-1.62566	0	NFATC3
-0.377855	2.42673	-2.31768	0.0329241	0.384398	-3.53187	0	KIF24
-0.377716	2.64368	-2.51332	0.0221027	0.335344	-3.24205	0	PSPH
-0.377365	3.12316	-2.88305	0.0101731	0.246917	-2.62161	0	HSPA1B
-0.375692	7.41158	-3.627	0.00202659	0.113838	-1.37154	0	EPHB2
-0.37456	4.76264	-3.46874	0.00286516	0.13841	-1.57911	0	SEMA4B
-0.373367	6.9322	-3.655	0.00190604	0.110669	-1.30708	0	ZNF106
-0.369658	3.8285	-2.72016	0.0143646	0.2858	-2.98753	0	ADCY9
-0.36898	2.19077	-2.18788	0.0426396	0.427351	-3.708	0	ZFAND4
-0.368149	6.64186	-4.17704	0.000608025	0.0694089	-0.20609	0	MARCKSL1
-0.367976	5.11063	-2.82717	0.0114569	0.26039	-2.89494	0	C20orf24
-0.367345	3.69779	-2.79728	0.0122065	0.268032	-2.82968	0	PTDSS2
-0.366056	1.85302	-2.20689	0.0410675	0.421029	-3.68795	0	MPZL3
-0.365387	3.81006	-2.67538	0.0157808	0.294873	-3.07728	0	TRANK1
-0.365236	5.65777	-3.53082	0.0025015	0.125355	-1.52177	0	TLE4
-0.365022	3.81615	-2.42461	0.0265123	0.359363	-3.54501	0	CASP10
-0.364779	4.09983	-2.42381	0.0265555	0.359363	-3.59458	0	RAB3D
-0.364568	2.61713	-2.34945	0.0308817	0.377106	-3.48173	0	FUT10
-0.363139	5.30086	-2.28706	0.0350107	0.389623	-3.85123	0	HLA-DQA1
-0.362986	7.04079	-3.42978	0.00311972	0.14547	-1.77209	0	GPR68
-0.362973	8.73832	-4.42941	0.000351206	0.058103	0.289826	0	SAMHD1
-0.357119	4.035	-2.52475	0.0215878	0.334566	-3.33953	0	LRP3
-0.35452	3.12291	-2.54443	0.0207276	0.33112	-3.2039	0	PLEKHA7
-0.354421	3.64747	-2.84113	0.0111222	0.256721	-2.74439	0	PRR11
-0.354302	4.1481	-2.30436	0.0338168	0.385642	-3.76046	0	FAM13A
-0.35297	5.36911	-3.57954	0.0022485	0.118582	-1.41324	0	SNX20
-0.352406	5.12915	-2.63037	0.0173382	0.312061	-3.27739	0	MEGF8
-0.351806	6.05488	-3.83999	0.00127085	0.0926728	-0.913515	0	CHP1
-0.351224	3.1912	-2.34271	0.0313047	0.378885	-3.56847	0	AGAP2
-0.350638	5.49006	-3.19143	0.00524071	0.186	-2.20704	0	SPECC1
-0.350446	4.52461	-3.31353	0.00401976	0.162363	-1.90309	0	UBIAD1
-0.349816	2.92844	-2.49559	0.0229244	0.341379	-3.31426	0	RPP25
-0.348378	9.09424	-3.84319	0.00126197	0.0926728	-0.922684	0	YBX1
-0.348317	6.10997	-3.5356	0.0024755	0.125272	-1.52939	0	ZC3HAV1
-0.346636	1.89461	-2.13115	0.0476634	0.441281	-3.82635	0	BMPR1A
-0.345264	4.89496	-3.28273	0.00429834	0.167335	-2.01291	0	SIGLEC10
-0.34516	5.59616	-2.46018	0.0246527	0.351098	-3.57782	0	MKI67
-0.345016	5.80108	-2.90079	0.00979543	0.242057	-2.81359	0	MARCH1
-0.344688	4.57194	-3.2801	0.00432296	0.167335	-1.97852	0	BTN3A2
-0.342871	4.25244	-2.96404	0.00855639	0.226875	-2.55446	0	BCR
-0.342362	8.13434	-4.11269	0.000699722	0.0713297	-0.366554	0	SLC39A8
-0.341611	3.80958	-3.05831	0.00698767	0.204334	-2.33921	0	ZNF503
-0.341547	3.91298	-2.51474	0.0220379	0.335344	-3.32151	0	TPX2
-0.341435	4.279	-2.77494	0.0127971	0.271142	-2.92365	0	NUDT19
-0.340647	5.26183	-3.15575	0.00566173	0.190996	-2.26115	0	EXTL3
-0.340572	4.78086	-2.50615	0.0224314	0.33863	-3.47511	0	ST6GAL1
-0.340543	4.75682	-2.45181	0.0250792	0.352187	-3.53073	0	POLR1B
-0.34017	4.77735	-2.44861	0.0252435	0.353433	-3.54152	0	GPR35
-0.34007	2.53762	-2.13094	0.0476834	0.441281	-3.85128	0	RWDD2B
-0.339944	3.82344	-2.09989	0.0506578	0.450057	-4.06348	0	DDX58
-0.339654	6.57329	-3.58083	0.00224217	0.118582	-1.45278	0	HMGCR
-0.339492	4.1147	-2.9107	0.00959035	0.239798	-2.66862	0	ALDH1B1
-0.33941	5.23295	-2.32652	0.0323436	0.381893	-3.74229	0	SMOX
-0.339403	6.67863	-3.34858	0.00372425	0.156717	-1.9379	0	TSPAN33
-0.339104	4.83326	-2.71621	0.0144842	0.286371	-3.08403	0	TNFAIP8L2
-0.338678	5.92485	-2.11355	0.0493288	0.446694	-4.26702	0	FGL2
-0.337453	3.77055	-3.14687	0.00577165	0.191901	-2.21583	0	CYP19A1
-0.337029	3.87363	-2.32728	0.032294	0.381893	-3.68603	0	ZNF562
-0.335045	2.53983	-2.14444	0.0464402	0.438501	-3.84618	0	DGAT2
-0.334562	6.09908	-3.02979	0.00743	0.211134	-2.56923	0	ITGB7
-0.334556	5.13034	-2.90605	0.00968596	0.240572	-2.75757	0	TRIM14
-0.331835	3.97803	-2.51842	0.0218714	0.335319	-3.36988	0	MVB12B
-0.330354	5.779	-2.34139	0.0313885	0.378885	-3.85619	0	EMILIN1
-0.329667	6.68712	-3.73843	0.00158762	0.0988335	-1.13218	0	UBASH3B
-0.32954	2.59646	-2.27601	0.0357932	0.392619	-3.62179	0	COQ3
-0.329252	3.19888	-2.45784	0.0247713	0.351246	-3.39567	0	TCAF1
-0.328464	6.0564	-2.83047	0.0113769	0.259429	-2.94275	0	SIPA1
-0.328261	6.61015	-3.48455	0.00276787	0.135884	-1.65425	0	SLC1A5
-0.328041	5.1469	-2.87014	0.0104567	0.249166	-2.76447	0	UNC5B
-0.326041	7.87063	-3.43217	0.00310344	0.14547	-1.77601	0	CHD4
-0.325064	7.39513	-2.57375	0.019506	0.325828	-3.47401	0	RUNX3
-0.324778	4.50985	-3.07404	0.00675466	0.202925	-2.4069	0	S100A8
-0.324428	6.06386	-2.58989	0.018863	0.320857	-3.41406	0	NSD1
-0.324155	5.72881	-2.99386	0.00802633	0.219376	-2.62852	0	TLR8
-0.324052	4.4586	-2.84195	0.0111029	0.256721	-2.81622	0	GCNT2
-0.322831	4.73656	-2.3997	0.0278915	0.364946	-3.6674	0	NLRC4
-0.322348	7.75468	-3.21489	0.00498081	0.180641	-2.21979	0	KIAA0100
-0.321995	8.44328	-3.33246	0.00385744	0.160234	-1.97958	0	MPEG1
-0.321787	5.72131	-2.85579	0.010781	0.253804	-2.88143	0	NOP9
-0.321709	3.76762	-2.40248	0.0277345	0.364056	-3.59855	0	FNDC10
-0.321693	7.16853	-3.63747	0.00198067	0.113838	-1.35061	0	GALM
-0.320734	5.01777	-2.83045	0.0113774	0.259429	-2.87991	0	PTEN
-0.320491	5.78391	-2.66094	0.0162654	0.300823	-3.26699	0	PTGFRN
-0.319878	4.33661	-2.787	0.0124749	0.269745	-2.89424	0	ACACA
-0.317362	5.3289	-3.54786	0.00240995	0.123851	-1.44626	0	RRM2
-0.317073	6.58852	-3.29375	0.00419651	0.166168	-2.0452	0	INPP5D
-0.316942	6.77244	-2.99371	0.00802882	0.219376	-2.64238	0	IRF2BP2
-0.316459	4.46499	-2.37936	0.0290678	0.369274	-3.64785	0	RUVBL1
-0.31506	2.98533	-2.37388	0.0293925	0.371309	-3.5372	0	FCGR1A
-0.314497	8.49686	-3.32895	0.00388703	0.160234	-1.98701	0	SCD
-0.314433	5.22336	-2.15616	0.0453853	0.433823	-4.08888	0	ZNF366
-0.314327	5.09482	-2.87151	0.0104262	0.249166	-2.79448	0	POLR3H
-0.313657	2.63798	-2.14496	0.0463927	0.438408	-3.84394	0	NARS2
-0.313102	4.43259	-2.91912	0.00941946	0.237738	-2.67735	0	SORD
-0.312934	5.8905	-3.09632	0.00643782	0.200815	-2.42377	0	FLI1
-0.312902	4.0785	-2.17629	0.0436248	0.430805	-4.03844	0	FRY
-0.311874	4.76877	-2.83013	0.0113851	0.259429	-2.86568	0	NUP88
-0.310669	3.98719	-2.93665	0.00907299	0.234133	-2.58452	0	ZNF143
-0.310463	8.68921	-4.06963	0.000768758	0.0742744	-0.455721	0	LDHA
-0.310271	5.41114	-3.15804	0.00563375	0.190996	-2.27882	0	DHRS3
-0.308812	5.54225	-3.51824	0.00257131	0.127793	-1.55736	0	APOBEC3C
-0.308494	3.88854	-2.16522	0.0445848	0.433459	-3.99005	0	NFE2L3
-0.307031	4.27403	-3.04201	0.00723724	0.208701	-2.40977	0	ULK2
-0.306107	3.64339	-2.42981	0.0262323	0.357621	-3.48219	0	TANGO6
-0.306099	5.29312	-2.84043	0.0111387	0.256721	-2.8955	0	KCNK6
-0.305983	4.38167	-3.0612	0.00694419	0.204051	-2.39791	0	PLCL2
-0.30591	4.43788	-2.52942	0.0213807	0.334566	-3.38845	0	FAM101B
-0.30512	3.88501	-2.11685	0.0490125	0.446088	-4.06684	0	HERC6
-0.304947	3.78032	-2.20432	0.0412773	0.422105	-3.90964	0	ZCCHC24
-0.304792	7.4443	-3.57729	0.00225962	0.11865	-1.47574	0	BTG2
-0.303267	5.95962	-2.37012	0.0296174	0.372546	-3.78427	0	NAV1
-0.302733	6.12846	-3.27217	0.00439817	0.167957	-2.07142	0	FADS1
-0.302622	5.12828	-2.94617	0.00889005	0.23139	-2.66099	0	DNMBP
-0.302427	3.88077	-2.31948	0.0328046	0.384398	-3.71735	0	GIMAP4
-0.300524	4.48249	-2.82145	0.0115969	0.261078	-2.83771	0	MPP5
-0.300194	5.99991	-2.79174	0.0123505	0.269236	-3.00765	0	PDCD11
-0.300175	6.43288	-3.08327	0.00662159	0.202254	-2.46261	0	BAZ1B
-0.299265	5.98363	-3.13536	0.00591708	0.193402	-2.33627	0	RANGAP1
-0.298786	4.62911	-2.44917	0.0252151	0.353433	-3.55891	0	LRRC8B
-0.298482	6.05652	-3.59864	0.00215645	0.117844	-1.40972	0	GTF3A
-0.298399	3.98816	-2.44725	0.0253142	0.353433	-3.53731	0	DHRS4L2
-0.297817	5.3432	-3.0801	0.006667	0.202305	-2.41107	0	TNFAIP8L1
-0.297678	6.04586	-3.27481	0.00437306	0.167957	-2.0599	0	PIK3R1
-0.297671	5.76471	-3.42326	0.00316444	0.146988	-1.75697	0	PAFAH1B2
-0.297622	4.3295	-2.6474	0.0167325	0.305715	-3.15143	0	NCDN
-0.297078	6.50194	-2.69887	0.0150219	0.290736	-3.21766	0	ETV5
-0.296509	4.8295	-2.2881	0.0349375	0.389603	-3.85575	0	HBEGF
-0.295779	4.60431	-2.43842	0.0257752	0.356164	-3.56496	0	B3GALT6
-0.295631	5.30992	-3.24964	0.00461889	0.172701	-2.06013	0	PRDM1
-0.294572	4.44695	-2.49787	0.0228172	0.340623	-3.49621	0	LTBP3
-0.294513	6.84493	-3.09237	0.0064929	0.201063	-2.45328	0	IMPDH1
-0.294349	5.4327	-2.82063	0.0116169	0.261078	-2.91546	0	GRWD1
-0.293896	5.96986	-3.30169	0.00412468	0.164946	-2.00656	0	NF2
-0.293444	3.13708	-2.14238	0.0466285	0.438576	-3.96525	0	GPR155
-0.292953	4.54804	-2.43214	0.0261079	0.357621	-3.60848	0	PMVK
-0.292873	4.29029	-2.38087	0.0289791	0.369274	-3.63001	0	AURKA
-0.291479	5.31186	-2.58208	0.0191717	0.322923	-3.30391	0	C1orf21
-0.291275	7.25972	-3.34371	0.00376397	0.157838	-1.94949	0	TNRC18
-0.291209	6.98361	-2.74068	0.0137568	0.280473	-3.15035	0	ARRB1
-0.291128	4.29499	-2.78888	0.0124254	0.269745	-2.90882	0	PTER
-0.290894	5.34991	-2.48913	0.0232311	0.343014	-3.57306	0	TNFAIP8L3
-0.290648	4.61404	-2.10742	0.0499215	0.448284	-4.14914	0	SLC5A3
-0.290273	4.68017	-2.32671	0.0323313	0.381893	-3.79923	0	ANKS1A
-0.289778	10.5942	-3.10907	0.00626293	0.198579	-2.41659	0	ENO1
-0.289535	6.68825	-3.28171	0.00430785	0.167335	-2.07024	0	EIF3I
-0.289111	6.39821	-3.07742	0.00670566	0.202461	-2.47728	0	AIM1
-0.289004	6.64226	-3.77067	0.00147931	0.0980306	-1.05992	0	DNAJA1
-0.288597	5.579	-3.08865	0.00654515	0.201826	-2.40641	0	SRGAP2
-0.28808	2.93684	-2.13879	0.0469565	0.439481	-3.97138	0	VNN1
-0.287962	6.23019	-3.32867	0.00388941	0.160234	-1.96237	0	PRKAR2A
-0.287879	5.86571	-3.07574	0.00672999	0.202688	-2.46264	0	FLVCR2
-0.287325	6.25748	-3.31143	0.00403811	0.162561	-1.98976	0	HSPH1
-0.287297	4.20394	-2.11793	0.0489101	0.446088	-4.08749	0	SERPINB9
-0.287149	5.43544	-2.70071	0.0149638	0.290077	-3.15361	0	GTF2I
-0.286998	5.65868	-2.90052	0.00980095	0.242057	-2.78826	0	FAM53B
-0.286674	7.12179	-2.98924	0.00810622	0.220991	-2.66746	0	B4GALT1
-0.286575	4.95743	-2.96898	0.00846619	0.226875	-2.59669	0	RGS14
-0.286477	7.65237	-2.92051	0.00939143	0.237738	-2.80925	0	G6PD
-0.285931	7.5041	-2.51862	0.0218624	0.335319	-3.58182	0	S100A9
-0.285575	5.69057	-2.96106	0.00861116	0.227065	-2.669	0	ZC3H4
-0.285337	7.97634	-2.64803	0.0167103	0.305715	-3.34087	0	HADHA
-0.285325	3.52826	-2.32743	0.0322844	0.381893	-3.66511	0	RAB11FIP3
-0.285029	5.48344	-2.5117	0.0221764	0.33604	-3.50935	0	ALDH16A1
-0.28497	5.60953	-3.38535	0.00343739	0.150958	-1.82271	0	TOR1AIP2
-0.28497	6.98472	-3.06239	0.00692646	0.204051	-2.51846	0	AHCY
-0.283766	3.67724	-2.49876	0.0227753	0.340623	-3.36914	0	MYCBP
-0.283475	5.2102	-2.45489	0.0249214	0.351607	-3.61479	0	EYA3
-0.283423	3.81801	-2.30133	0.0340229	0.385772	-3.73477	0	FAM102A
-0.283324	4.36952	-2.89262	0.00996751	0.2438	-2.70175	0	PAQR5
-0.281872	4.00764	-2.33131	0.0320328	0.38075	-3.71689	0	ZNF618
-0.280864	5.75565	-2.80443	0.0120229	0.265159	-2.98347	0	ORAI2
-0.280627	5.67197	-3.16187	0.00558722	0.190996	-2.27024	0	FZD1
-0.280579	10.1648	-2.78841	0.0124377	0.269745	-3.05499	0	MYH9
-0.279438	6.21769	-3.12518	0.00604874	0.193768	-2.35876	0	NOLC1
-0.279438	3.8855	-2.302	0.0339776	0.385772	-3.73161	0	MRPL12
-0.278459	5.11137	-2.60921	0.0181201	0.317792	-3.3215	0	ATP10D
-0.278384	7.48884	-2.87748	0.0102946	0.248655	-2.89312	0	NDST1
-0.278371	4.09331	-2.30896	0.0335062	0.385057	-3.73671	0	ANAPC1
-0.278307	3.62867	-2.30396	0.033844	0.385642	-3.69599	0	TMEM209
-0.278264	7.18554	-2.54957	0.0205081	0.33112	-3.52088	0	PTAFR
-0.277717	4.18611	-2.30477	0.0337889	0.385642	-3.7077	0	PLXNA2
-0.276945	4.43349	-2.49449	0.0229763	0.34173	-3.45089	0	TIE1
-0.276863	4.08204	-2.36175	0.0301236	0.372546	-3.68404	0	HSPA1A
-0.275933	6.14286	-2.92221	0.00935747	0.237738	-2.77119	0	MKL1
-0.275504	5.97225	-2.46864	0.0242292	0.347998	-3.59854	0	CARD9
-0.275046	4.73259	-2.38982	0.028457	0.366939	-3.64179	0	BOP1
-0.274913	4.67598	-2.69774	0.0150576	0.290961	-3.10361	0	FBXL19
-0.274907	4.83281	-2.35656	0.0304414	0.374761	-3.74988	0	PHACTR2
-0.274882	4.9209	-2.39538	0.0281378	0.36583	-3.68898	0	BRI3BP
-0.274668	6.01844	-3.08284	0.00662778	0.202254	-2.44828	0	CHSY1
-0.272021	6.76114	-2.73438	0.0139407	0.280473	-3.15564	0	NCLN
-0.270961	3.94728	-2.20252	0.0414242	0.422522	-3.91466	0	PER2
-0.270933	5.34268	-2.79445	0.0122796	0.268646	-2.9606	0	TMPO
-0.27083	3.37157	-2.18885	0.0425582	0.42689	-3.87242	0	MB21D2
-0.26968	3.83412	-2.16123	0.0449362	0.433789	-3.97016	0	KAT14
-0.269557	4.33852	-2.4981	0.0228065	0.340623	-3.40309	0	RRS1
-0.268893	5.90165	-3.15597	0.00565903	0.190996	-2.31546	0	FAM213A
-0.268375	5.1352	-2.22197	0.0398595	0.417092	-3.98459	0	GADD45GIP1
-0.267909	5.58379	-2.30953	0.0334679	0.385057	-3.91579	0	HLA-DRB5
-0.266792	8.10306	-2.87962	0.0102476	0.248017	-2.89152	0	MVP
-0.266485	7.10628	-3.41057	0.0032533	0.149624	-1.81328	0	SET
-0.266041	13.2304	-2.59911	0.0185049	0.318356	-3.36856	0	FTH1
-0.264901	6.72203	-3.07065	0.00680425	0.203908	-2.49587	0	MIEF1
-0.264759	5.22798	-2.72727	0.0141511	0.282483	-3.07855	0	WDR3
-0.263078	6.82741	-2.36884	0.0296943	0.372546	-3.84129	0	TIMP1
-0.262845	5.92982	-2.90796	0.00964662	0.240572	-2.79814	0	PTPN7
-0.26099	6.1919	-2.1077	0.0498943	0.448284	-4.29758	0	SORL1
-0.260938	9.87719	-3.00984	0.00775547	0.215317	-2.62353	0	TUBB
-0.260565	3.82113	-2.30682	0.0336505	0.385576	-3.72994	0	DDX10
-0.260471	8.16315	-3.06375	0.00690617	0.204051	-2.52354	0	FBP1
-0.260416	4.80162	-2.25691	0.037184	0.399174	-3.92108	0	IFIH1
-0.260344	5.7856	-3.01223	0.00771584	0.214991	-2.57502	0	CYTIP
-0.260317	8.10708	-2.41684	0.0269355	0.360309	-3.76492	0	HLA-DRB1
-0.260167	6.55374	-3.04179	0.00724068	0.208701	-2.54682	0	MTA2
-0.259723	4.16769	-2.11194	0.0494842	0.446986	-4.08226	0	UTP14A
-0.259694	6.09775	-2.17461	0.043769	0.430805	-4.15961	0	ELMSAN1
-0.258872	3.10104	-2.14064	0.0467871	0.438702	-3.91369	0	DCUN1D3
-0.258492	5.32957	-2.85658	0.0107628	0.253804	-2.86074	0	FAM46A
-0.258436	6.17811	-2.84586	0.0110108	0.256337	-2.92262	0	VARS
-0.258413	6.42021	-3.28358	0.00429044	0.167335	-2.05411	0	RIN2
-0.257259	3.81195	-2.1342	0.0473801	0.441281	-4.0095	0	BOLA3
-0.257039	6.39956	-2.7655	0.013055	0.273723	-3.0898	0	TMEM109
-0.256946	5.96092	-2.38057	0.0289968	0.369274	-3.80301	0	ACO1
-0.256276	6.14247	-2.73908	0.0138033	0.280473	-3.12896	0	ST3GAL2
-0.255536	4.66896	-2.19182	0.0423094	0.425454	-3.98533	0	RAVER1
-0.25531	5.88204	-2.78586	0.0125051	0.269745	-2.99887	0	BCL9L
-0.255068	4.24113	-2.26234	0.0367834	0.398139	-3.87274	0	ABHD15
-0.254358	5.25514	-2.20995	0.0408197	0.419557	-3.95028	0	PMP22
-0.254293	3.59806	-2.13177	0.0476064	0.441281	-3.99554	0	XKR8
-0.254038	8.00757	-2.15865	0.0451645	0.433789	-4.23418	0	SGPL1
-0.253536	6.25161	-3.10751	0.00628413	0.198579	-2.4061	0	KPNA2
-0.253279	5.32055	-2.15955	0.0450848	0.433789	-4.1176	0	MRPS34
-0.252851	9.46911	-2.37625	0.0292518	0.370308	-3.83849	0	CD4
-0.252026	7.04167	-2.52263	0.0216823	0.334855	-3.56675	0	EHD4
-0.251575	6.15398	-3.0284	0.00745217	0.211267	-2.55707	0	PHRF1
-0.251405	3.63879	-2.15813	0.0452103	0.433789	-3.97194	0	USP13
-0.251386	6.61561	-2.90533	0.00970095	0.240572	-2.82197	0	EPRS
-0.251333	5.6024	-2.37342	0.0294199	0.371309	-3.77182	0	MBOAT7
-0.250584	5.78104	-2.42289	0.0266051	0.359363	-3.68162	0	CBX6
-0.25045	4.19057	-2.24238	0.0382756	0.407632	-3.91106	0	SFXN4
-0.249742	4.1157	-2.10038	0.0506098	0.450057	-4.10531	0	ARHGAP11A
-0.249007	7.80632	-3.06547	0.0068806	0.204051	-2.52106	0	RPL7
-0.248972	5.64929	-2.51587	0.0219869	0.335319	-3.51614	0	KLHL18
-0.248928	7.57231	-2.16693	0.0444353	0.433459	-4.21547	0	HIPK2
-0.248297	7.13811	-3.19345	0.00521789	0.185889	-2.25871	0	PTP4A2
-0.24766	6.7452	-2.61849	0.0177731	0.315053	-3.38151	0	PYGB
-0.24729	8.20786	-2.30496	0.0337759	0.385642	-3.97735	0	RPL13
-0.246968	5.73531	-2.15282	0.0456841	0.434692	-4.1879	0	SUFU
-0.246005	5.28827	-2.40544	0.027568	0.363294	-3.68098	0	RBM14
-0.245368	5.20358	-2.52431	0.0216075	0.334566	-3.46678	0	UCK2
-0.245296	11.2577	-2.7108	0.01465	0.286442	-3.18964	0	PKM
-0.245148	4.79391	-2.3133	0.0332152	0.385057	-3.84429	0	FOCAD
-0.24498	6.05757	-2.35994	0.0302342	0.373352	-3.84098	0	CD99L2
-0.244845	5.46284	-2.51346	0.0220963	0.335344	-3.51153	0	NAA15
-0.244626	4.49193	-2.61482	0.0179097	0.316222	-3.25814	0	TTC39C
-0.244466	4.98143	-2.33085	0.0320628	0.38075	-3.80526	0	SLC27A4
-0.243543	8.43867	-2.51071	0.0222218	0.336306	-3.59927	0	SPTAN1
-0.243206	6.076	-2.45702	0.0248128	0.351246	-3.65713	0	LARS
-0.243194	4.72	-2.54452	0.0207238	0.33112	-3.40015	0	CLEC4A
-0.243105	5.68232	-2.68527	0.0154569	0.293839	-3.21235	0	TSPAN17
-0.242435	4.69942	-2.18398	0.0429687	0.42887	-4.03631	0	POP1
-0.242394	6.65285	-2.27787	0.03566	0.391514	-4.00732	0	CPD
-0.241985	6.21144	-2.58507	0.019053	0.322615	-3.43128	0	APEH
-0.24185	4.85926	-2.29375	0.0345444	0.388231	-3.83154	0	CCDC86
-0.24173	5.53433	-2.09985	0.0506622	0.450057	-4.23105	0	PVR
-0.241509	11.1459	-2.38123	0.0289576	0.369274	-3.80679	0	GM2A
-0.241207	5.83378	-2.62246	0.0176265	0.314231	-3.33355	0	CCL22
-0.241113	6.96154	-2.74112	0.0137443	0.280473	-3.14865	0	CCT7
-0.240926	6.6347	-2.71825	0.0144223	0.286371	-3.1937	0	C10orf54
-0.240659	5.68661	-2.41298	0.0271483	0.362287	-3.71479	0	BAK1
-0.240365	4.64448	-2.13633	0.0471831	0.440024	-4.07262	0	ATAD3A
-0.239936	4.52992	-2.36518	0.0299149	0.372546	-3.71673	0	PRADC1
-0.239273	6.42728	-2.29887	0.0341911	0.386274	-3.96794	0	ATP2A3
-0.238847	6.79672	-2.42326	0.0265851	0.359363	-3.72748	0	ADAM15
-0.238644	4.77831	-2.17135	0.0440506	0.432093	-4.03773	0	HGH1
-0.238342	4.31586	-2.11376	0.0493091	0.446694	-4.09563	0	KRI1
-0.238261	6.53367	-2.84474	0.0110371	0.256337	-2.94298	0	VTI1B
-0.237441	4.10271	-2.12349	0.048382	0.444004	-4.1076	0	ADPRH
-0.237091	5.75823	-2.49671	0.0228718	0.341016	-3.56517	0	BMS1
-0.236825	7.90073	-2.44472	0.0254455	0.353631	-3.72306	0	HLA-DPA1
-0.236346	6.55825	-2.54467	0.0207173	0.33112	-3.50939	0	ANKRD52
-0.235987	7.25077	-2.41151	0.0272293	0.362568	-3.76984	0	FSCN1
-0.235892	6.85609	-2.75034	0.0134794	0.278275	-3.12967	0	MITF
-0.235106	4.87035	-2.14074	0.0467783	0.438702	-4.11936	0	SCAP
-0.234233	4.47614	-2.09966	0.0506813	0.450057	-4.128	0	NETO2
-0.2341	8.4069	-2.9571	0.00868442	0.227509	-2.73821	0	YWHAG
-0.233585	4.75862	-2.25705	0.0371735	0.399174	-3.90903	0	NDC1
-0.233301	7.33466	-2.84935	0.0109297	0.255314	-2.94199	0	HSPD1
-0.233047	7.36367	-2.83423	0.0112865	0.259139	-2.97584	0	HNRNPM
-0.232955	8.93701	-2.5589	0.0201159	0.328741	-3.50732	0	RPS2
-0.232576	4.81079	-2.19973	0.0416536	0.422984	-4.02254	0	TRUB2
-0.232477	7.32532	-2.68722	0.0153938	0.293699	-3.26128	0	IDH1
-0.232419	5.72601	-2.46855	0.0242334	0.347998	-3.62304	0	FOXK1
-0.23232	6.34949	-2.16216	0.0448538	0.433459	-4.19745	0	PSME2
-0.23226	9.96508	-2.75808	0.0132611	0.275197	-3.11859	0	ENG
-0.232256	5.49499	-2.22038	0.0399849	0.417092	-4.04123	0	GYS1
-0.231853	4.50381	-2.44653	0.0253513	0.353542	-3.60648	0	JUP
-0.231838	8.26206	-2.4373	0.0258342	0.35657	-3.73699	0	EIF5A
-0.231813	5.61833	-2.30888	0.0335113	0.385057	-3.89929	0	SIGLEC7
-0.231438	5.00562	-2.37866	0.0291089	0.369274	-3.72755	0	ALG1
-0.231343	3.89494	-2.25603	0.0372494	0.399522	-3.84879	0	TBC1D30
-0.231321	5.32517	-2.75947	0.0132224	0.275197	-3.04507	0	SPATS2L
-0.23131	7.62523	-2.36706	0.0298015	0.372546	-3.86454	0	SLC1A4
-0.231256	5.52794	-2.16336	0.0447479	0.433459	-4.14707	0	NEK9
-0.230112	9.24297	-2.38086	0.0289797	0.369274	-3.83405	0	HLA-DRA
-0.229084	9.88677	-2.52531	0.0215627	0.334566	-3.56219	0	EEF2
-0.227677	6.44141	-2.18275	0.0430732	0.429076	-4.16427	0	ZNF609
-0.227277	4.62507	-2.43195	0.0261179	0.357621	-3.58671	0	NOL10
-0.226765	4.82382	-2.33419	0.0318474	0.38075	-3.78004	0	BZW2
-0.226349	5.08102	-2.4318	0.0261262	0.357621	-3.62588	0	NHP2
-0.226334	5.24843	-2.34801	0.0309715	0.377672	-3.78901	0	POLD2
-0.226165	7.18943	-2.64318	0.0168807	0.307031	-3.34442	0	CCND1
-0.225645	7.34624	-2.618	0.0177914	0.315053	-3.39093	0	SERBP1
-0.225188	7.24007	-2.39793	0.027992	0.365307	-3.80158	0	MLEC
-0.225066	6.86953	-2.48501	0.0234287	0.344219	-3.63044	0	NISCH
-0.224956	5.88706	-2.67488	0.0157971	0.294873	-3.22649	0	TSR1
-0.22434	11.1738	-2.4047	0.0276096	0.363294	-3.76531	0	LYZ
-0.223985	7.74731	-2.56571	0.0198341	0.327742	-3.49681	0	ARPC4
-0.223762	7.57169	-2.60926	0.0181183	0.317792	-3.41065	0	G3BP1
-0.223238	6.95508	-2.85057	0.0109012	0.255314	-2.93277	0	HNRNPAB
-0.222101	4.98448	-2.35004	0.0308447	0.377036	-3.75672	0	FARSB
-0.221775	6.71557	-2.21898	0.0400963	0.417092	-4.10892	0	CHTF8
-0.220549	4.33246	-2.158	0.0452215	0.433789	-4.02965	0	CCDC117
-0.220417	6.11419	-2.53783	0.0210124	0.33315	-3.5157	0	CPT1A
-0.220399	10.8973	-2.62183	0.0176499	0.314231	-3.36831	0	GAPDH
-0.220373	6.8298	-2.61663	0.0178421	0.31549	-3.38516	0	AGPAT3
-0.220362	4.59157	-2.17999	0.0433077	0.429364	-4.03622	0	ALG5
-0.219814	7.55212	-2.21765	0.0402023	0.417492	-4.13129	0	CYB561A3
-0.219644	4.90342	-2.16879	0.0442733	0.432607	-4.07315	0	GPATCH4
-0.219378	6.08924	-2.33102	0.0320516	0.38075	-3.88904	0	MYO18A
-0.219207	5.8209	-2.3039	0.0338479	0.385642	-3.91238	0	LETM1
-0.219158	6.59254	-2.38306	0.0288505	0.369274	-3.81652	0	PTPA
-0.219043	4.27578	-2.23068	0.039176	0.412115	-3.91071	0	SFXN1
-0.21885	4.95245	-2.11817	0.0488865	0.446088	-4.16859	0	NDE1
-0.218844	5.98161	-2.21949	0.0400562	0.417092	-4.09191	0	DCAF11
-0.218785	10.3728	-2.37059	0.0295889	0.372546	-3.83981	0	ALDOA
-0.218771	8.4771	-2.44824	0.0252626	0.353433	-3.71567	0	FAM20C
-0.217977	7.05036	-2.69371	0.0151856	0.292498	-3.24455	0	HSPA4
-0.217654	5.75674	-2.26866	0.0363225	0.395909	-3.98338	0	TSPYL1
-0.217608	6.77793	-2.22381	0.0397144	0.416346	-4.1115	0	ITGAL
-0.21752	5.64352	-2.53948	0.020941	0.33315	-3.48009	0	NUTF2
-0.217408	8.0832	-2.42974	0.026236	0.357621	-3.75048	0	KLF13
-0.216801	5.28473	-2.27916	0.0355685	0.391514	-3.92723	0	AATF
-0.216733	8.99764	-2.77672	0.0127491	0.270996	-3.08927	0	HSP90AA1
-0.216337	7.4403	-2.19191	0.0423016	0.425454	-4.17006	0	RPL18A
-0.216113	8.041	-2.18123	0.0432025	0.429076	-4.19591	0	ADAR
-0.216073	6.85323	-2.335	0.0317954	0.38075	-3.90967	0	H6PD
-0.215465	5.18879	-2.14159	0.0467004	0.438702	-4.16688	0	MVD
-0.215385	7.42611	-2.28669	0.035036	0.389623	-4.00766	0	SND1
-0.214765	6.51594	-2.73381	0.0139575	0.280473	-3.15389	0	CD86
-0.214752	5.78506	-2.40628	0.0275208	0.363294	-3.73451	0	GOT2
-0.213852	6.07658	-2.35307	0.030657	0.375737	-3.84784	0	AP3M1
-0.213173	7.54595	-2.42312	0.0265928	0.359363	-3.76157	0	IL13RA1
-0.212499	5.78858	-2.17795	0.0434825	0.430088	-4.13132	0	RRP12
-0.211902	7.8167	-2.57771	0.0193464	0.324182	-3.47434	0	CDC42
-0.21157	7.43022	-2.45604	0.0248628	0.351246	-3.69961	0	RRBP1
-0.21139	7.75492	-2.41042	0.0272902	0.362849	-3.78586	0	RPN1
-0.211037	5.86911	-2.29185	0.0346761	0.388481	-3.94929	0	DNAJB1
-0.210931	6.63729	-2.16601	0.0445156	0.433459	-4.20316	0	DYRK2
-0.210818	7.2835	-2.43395	0.0260115	0.357621	-3.73358	0	CCT3
-0.210572	5.27601	-2.20058	0.0415839	0.422984	-4.0412	0	RANBP1
-0.210441	6.08812	-2.28163	0.0353932	0.390998	-3.97587	0	ARHGAP35
-0.209838	6.49299	-2.35276	0.0306762	0.375737	-3.86573	0	LRRC25
-0.209495	7.11616	-2.32354	0.0325381	0.382632	-3.93856	0	NFAM1
-0.209343	8.96108	-2.40142	0.0277943	0.364069	-3.79884	0	PGD
-0.209018	5.98515	-2.29661	0.0343467	0.386945	-3.94647	0	FKBP5
-0.208994	7.47964	-2.52408	0.0216175	0.334566	-3.57114	0	LDHB
-0.20898	6.82789	-2.35293	0.0306651	0.375737	-3.87875	0	SUMF2
-0.208973	7.581	-2.17345	0.0438692	0.431089	-4.20772	0	NAGA
-0.20893	4.98406	-2.20132	0.0415226	0.422823	-4.05232	0	MEGF9
-0.208823	6.0799	-2.56366	0.0199184	0.327742	-3.45513	0	TOP1
-0.208746	6.91822	-2.59723	0.0185776	0.318695	-3.42685	0	PTDSS1
-0.208132	4.30777	-2.11498	0.0491916	0.446533	-4.12053	0	BPNT1
-0.207436	6.1254	-2.10528	0.0501295	0.448455	-4.28282	0	INTS1
-0.207329	9.36371	-2.16792	0.0443487	0.432982	-4.20886	0	KIAA0930
-0.207087	6.65523	-2.41757	0.0268955	0.360309	-3.74871	0	PA2G4
-0.206729	7.81052	-2.36271	0.0300647	0.372546	-3.87186	0	HK1
-0.206723	5.34446	-2.23883	0.0385469	0.409798	-4.00253	0	PPP2R5D
-0.206687	6.70528	-2.10038	0.0506097	0.450057	-4.31866	0	UGGT1
-0.206558	5.65368	-2.1908	0.0423943	0.425953	-4.1088	0	SGK223
-0.206364	8.47763	-2.41684	0.0269354	0.360309	-3.7727	0	HDLBP
-0.206343	6.45477	-2.36481	0.0299371	0.372546	-3.83687	0	SHISA5
-0.206213	5.96162	-2.405	0.0275924	0.363294	-3.73157	0	ZNF516
-0.205477	5.57831	-2.34671	0.0310531	0.377672	-3.82349	0	MRPL3
-0.205019	6.87931	-2.46295	0.0245136	0.350356	-3.67744	0	CCNI
-0.204441	7.75598	-2.32547	0.0324121	0.381893	-3.94012	0	SLAMF8
-0.204027	7.04498	-2.56515	0.0198572	0.327742	-3.48957	0	NUDT3
-0.203971	6.96955	-2.12565	0.048179	0.4433	-4.27568	0	SLC16A1
-0.20363	8.87605	-2.58385	0.0191012	0.322637	-3.46061	0	PTMA
-0.203443	7.01842	-2.44057	0.0256622	0.355823	-3.7204	0	CLPTM1
-0.203296	5.44797	-2.12544	0.0481984	0.4433	-4.22052	0	NOMO1
-0.203126	6.22253	-2.56464	0.0198779	0.327742	-3.45822	0	PAICS
-0.202976	7.48003	-2.3891	0.0284989	0.366939	-3.8199	0	EIF3B
-0.20278	8.5473	-2.23374	0.0389387	0.410351	-4.1039	0	SLC16A3
-0.202728	6.18537	-2.32173	0.0326566	0.383651	-3.91127	0	ICMT
-0.202695	6.97091	-2.21446	0.0404568	0.417492	-4.12761	0	C6orf106
-0.201496	7.88818	-2.5182	0.0218812	0.335319	-3.58594	0	RPS24
-0.200873	6.55137	-2.13668	0.0471508	0.440024	-4.24589	0	PPM1F
-0.200337	6.11328	-2.10734	0.0499296	0.448284	-4.26885	0	NFIC
-0.200142	6.05661	-2.51925	0.0218341	0.335319	-3.54391	0	SAR1A
-0.199743	6.02784	-2.27549	0.0358299	0.392666	-3.98112	0	TOMM70
-0.198879	9.74556	-2.14093	0.0467609	0.438702	-4.25514	0	TUBA1B
-0.19884	5.88626	-2.16515	0.0445912	0.433459	-4.16172	0	VDR
-0.198652	6.86901	-2.6345	0.0171894	0.310773	-3.352	0	DNAJB6
-0.198134	5.69582	-2.21428	0.0404711	0.417492	-4.07443	0	DYNLL2
-0.198073	4.69593	-2.14747	0.0461655	0.43744	-4.1003	0	FBXO21
-0.198048	6.36579	-2.3454	0.0311356	0.378295	-3.87948	0	CKAP4
-0.197755	7.23708	-2.39533	0.0281408	0.36583	-3.80719	0	EFCAB14
-0.197407	6.33212	-2.31037	0.0334112	0.385057	-3.9354	0	USP5
-0.197102	6.21599	-2.36157	0.0301344	0.372546	-3.83731	0	NQO1
-0.196811	5.19479	-2.21636	0.0403048	0.417492	-4.02835	0	COPS6
-0.196096	5.1177	-2.11248	0.0494319	0.446848	-4.20242	0	SLC35C1
-0.195897	7.41833	-2.33598	0.0317324	0.380568	-3.91691	0	ACTN4
-0.195725	5.98034	-2.20326	0.0413642	0.422506	-4.11585	0	BAG1
-0.195457	5.74131	-2.11857	0.0488487	0.446088	-4.23017	0	ABCF2
-0.194659	6.1451	-2.1084	0.0498265	0.448284	-4.26634	0	C1QBP
-0.194618	5.7365	-2.17579	0.0436672	0.430805	-4.13893	0	ATIC
-0.19404	6.63658	-2.19294	0.0422157	0.42522	-4.15179	0	ATP13A1
-0.193904	7.49017	-2.36444	0.0299601	0.372546	-3.8688	0	IL2RG
-0.193781	8.66652	-2.43864	0.0257635	0.356164	-3.73309	0	RPS6
-0.192677	6.36825	-2.18164	0.0431673	0.429076	-4.17333	0	RAB13
-0.192092	7.82421	-2.31515	0.033092	0.385021	-3.95543	0	TRIM28
-0.191714	7.04033	-2.40668	0.0274987	0.363294	-3.78604	0	RTN3
-0.191415	7.85029	-2.35554	0.0305039	0.375149	-3.88597	0	XRCC5
-0.191124	8.49608	-2.19348	0.0421709	0.42522	-4.17388	0	NCOA4
-0.190945	6.65559	-2.30092	0.0340509	0.385772	-3.96358	0	PARK7
-0.190487	9.80979	-2.27042	0.0361952	0.394877	-4.02922	0	CSF1R
-0.190053	7.29675	-2.10701	0.0499619	0.448284	-4.31941	0	ARL6IP5
-0.189663	7.22398	-2.19483	0.0420585	0.424907	-4.16515	0	FAM120A
-0.189323	5.88797	-2.11477	0.0492122	0.446533	-4.24562	0	USP10
-0.188826	5.72066	-2.12079	0.0486376	0.445586	-4.24787	0	NSF
-0.187271	6.75188	-2.12578	0.0481663	0.4433	-4.27858	0	SMAP2
-0.186933	9.07251	-2.2145	0.0404535	0.417492	-4.13095	0	ATP1A1
-0.186123	5.16603	-2.15688	0.0453215	0.433823	-4.12464	0	TIMM10B
-0.184992	9.14269	-2.28191	0.0353735	0.390998	-4.01379	0	RPL4
-0.182829	6.12901	-2.14281	0.0465886	0.438576	-4.22149	0	WDR43
-0.182201	6.46855	-2.16204	0.0448641	0.433459	-4.19936	0	CCT4
-0.178399	6.57326	-2.18058	0.0432572	0.429267	-4.17247	0	RSL1D1
-0.177749	6.74347	-2.12868	0.0478943	0.442217	-4.27872	0	AQP9
-0.177042	7.3579	-2.12455	0.0482819	0.443422	-4.28713	0	HDGF
-0.176449	6.44549	-2.14631	0.0462701	0.437935	-4.22974	0	ABCD1
-0.176151	8.18187	-2.15217	0.0457425	0.434692	-4.24673	0	GPI
-0.174432	11.1167	-2.12739	0.048015	0.442993	-4.25825	0	EEF1A1
-0.174039	7.78337	-2.29353	0.0345594	0.388231	-3.99754	0	GDI2
-0.167488	6.84838	-2.13634	0.0471827	0.440024	-4.25986	0	PRDX6
-0.167426	7.56561	-2.11894	0.0488141	0.446088	-4.30136	0	PTTG1IP
-0.165176	8.18671	-2.13766	0.0470612	0.439906	-4.27184	0	RPS4X
0.163703	8.24604	2.10546	0.0501122	0.448455	-4.32616	0	EVL
0.169033	6.48667	2.10488	0.0501692	0.448478	-4.30738	0	ATP6V0D2
0.16948	7.20242	2.22674	0.039484	0.414651	-4.10678	0	MED15
0.169546	5.74333	2.15813	0.0452103	0.433789	-4.1716	0	DCAF8
0.17043	7.5198	2.23099	0.0391519	0.412115	-4.10367	0	ADPGK
0.173306	6.13873	2.10547	0.0501114	0.448455	-4.27567	0	TFG
0.174442	7.27208	2.10135	0.0505142	0.450057	-4.32307	0	RBM25
0.175062	6.3611	2.14523	0.0463683	0.438408	-4.21827	0	KMT2B
0.176422	7.74628	2.31464	0.0331259	0.385045	-3.95736	0	ACIN1
0.176826	7.75147	2.29711	0.0343127	0.386923	-3.99012	0	DOK3
0.177142	7.77728	2.3673	0.0297868	0.372546	-3.86418	0	ATP6V1H
0.17783	6.91792	2.23924	0.0385157	0.409798	-4.0711	0	ZNF710
0.177858	6.37629	2.21361	0.0405252	0.417492	-4.10605	0	RHEB
0.17791	6.73677	2.265	0.0365889	0.397105	-4.02713	0	QRICH1
0.181088	5.13815	2.15594	0.0454046	0.433823	-4.15908	0	H1F0
0.182979	6.7049	2.23466	0.0388676	0.410351	-4.08585	0	BCL2L1
0.184312	6.47685	2.25991	0.0369626	0.399174	-4.0342	0	WDR91
0.184881	7.77722	2.1851	0.0428741	0.428776	-4.18811	0	DAPK1
0.185883	6.54346	2.17527	0.0437125	0.430805	-4.18006	0	ARFGAP1
0.189068	8.24142	2.28	0.0355084	0.391273	-4.02228	0	LRRFIP1
0.189733	5.21817	2.12874	0.047889	0.442217	-4.18629	0	CCDC92
0.189856	6.83615	2.26397	0.0366639	0.397478	-4.03301	0	MARCH6
0.190614	6.6624	2.54262	0.0208055	0.331926	-3.51537	0	MLX
0.191619	6.03292	2.23552	0.0388015	0.410338	-4.04613	0	HECTD3
0.191812	6.13995	2.31883	0.0328477	0.384398	-3.90921	0	BSDC1
0.192034	6.9398	2.36423	0.0299728	0.372546	-3.85546	0	PATL1
0.192237	5.43287	2.10745	0.0499183	0.448284	-4.21845	0	CLK2
0.192284	7.51562	2.50294	0.0225803	0.33952	-3.61172	0	MADD
0.193743	5.23784	2.17486	0.0437478	0.430805	-4.10543	0	ZNF266
0.194007	6.16754	2.43055	0.0261925	0.357621	-3.71502	0	GGNBP2
0.194025	5.8143	2.21936	0.040066	0.417092	-4.06866	0	KBTBD2
0.195014	5.28182	2.15724	0.0452894	0.433823	-4.12692	0	DHX34
0.195058	5.96228	2.13361	0.0474353	0.441281	-4.21585	0	METAP1
0.195126	6.7792	2.39768	0.0280064	0.365307	-3.78779	0	ZC3H11A
0.1965	5.30339	2.16576	0.0445377	0.433459	-4.11209	0	SLC25A13
0.19679	6.09151	2.13369	0.0474279	0.441281	-4.23424	0	TSC1
0.197404	5.76111	2.35919	0.0302795	0.373529	-3.81557	0	PIGG
0.198031	8.70605	2.49044	0.0231687	0.343014	-3.63716	0	ANXA1
0.198036	5.74154	2.25745	0.0371439	0.399174	-3.98881	0	RPRD1B
0.198261	8.12597	2.5691	0.019695	0.327742	-3.49092	0	LITAF
0.198469	7.53085	2.31801	0.032902	0.384398	-3.95036	0	RBM39
0.199042	5.10528	2.11741	0.048959	0.446088	-4.17791	0	REV1
0.199675	6.12579	2.10061	0.0505878	0.450057	-4.29417	0	DYRK1A
0.200011	9.19523	2.35448	0.0305695	0.375572	-3.8825	0	KCNAB2
0.200107	5.44518	2.19528	0.0420217	0.424907	-4.0727	0	ARNTL
0.200587	6.24982	2.31605	0.0330322	0.385021	-3.92369	0	DNAJB2
0.200885	5.71614	2.36195	0.0301113	0.372546	-3.79995	0	AKIRIN2
0.201113	6.26596	2.4699	0.0241666	0.347998	-3.63635	0	CDK4
0.201309	9.75893	2.56299	0.0199462	0.327742	-3.49161	0	ATP6V1B2
0.201648	5.92194	2.26489	0.0365967	0.397105	-4.00836	0	GPAT3
0.201675	6.48644	2.47604	0.0238641	0.347221	-3.6408	0	KDM3A
0.20247	7.5345	2.2221	0.0398488	0.417092	-4.12059	0	UBR5
0.202521	10.293	2.42495	0.0264939	0.359363	-3.74142	0	ZYX
0.202894	5.49671	2.33296	0.0319264	0.38075	-3.8312	0	KLC1
0.203305	5.78001	2.5271	0.0214831	0.334566	-3.52025	0	CHKA
0.203565	4.74843	2.18244	0.0430995	0.429076	-4.04553	0	CDK18
0.203695	5.27862	2.17062	0.0441145	0.432093	-4.09922	0	ABHD6
0.203869	4.72675	2.13156	0.0476258	0.441281	-4.09218	0	JAG1
0.204098	6.79731	2.11067	0.0496072	0.447762	-4.28907	0	ATP6V1G1
0.204837	6.56819	2.16878	0.0442744	0.432607	-4.19116	0	BTAF1
0.205246	5.32067	2.42022	0.0267507	0.359363	-3.66395	0	ENOSF1
0.205847	6.87665	2.26224	0.0367908	0.398139	-4.03257	0	TOM1
0.205879	5.59007	2.39727	0.0280301	0.365307	-3.74203	0	RBM6
0.206603	5.9174	2.50124	0.0226595	0.339527	-3.57668	0	FLCN
0.207315	7.24677	2.47444	0.0239425	0.347221	-3.66339	0	CA2
0.207817	5.34081	2.15443	0.0455398	0.434427	-4.14929	0	ARMCX3
0.208229	5.6254	2.4743	0.0239492	0.347221	-3.5974	0	NFATC2IP
0.208703	7.61099	2.67505	0.0157915	0.294873	-3.28767	0	CYTH1
0.209283	6.92142	2.83117	0.0113601	0.259429	-2.97685	0	ANKLE2
0.209734	8.82773	2.73724	0.0138569	0.280473	-3.16609	0	FGR
0.210014	5.07852	2.44735	0.0253089	0.353433	-3.61474	0	LOXL3
0.210708	8.39248	2.33774	0.0316205	0.38036	-3.91836	0	PLEKHM2
0.211183	4.69709	2.23704	0.0386848	0.409822	-3.92754	0	GTF2IRD1
0.211778	5.31702	2.3652	0.0299135	0.372546	-3.76681	0	CUL9
0.212319	4.36262	2.11654	0.0490425	0.446088	-4.11431	0	WDR59
0.212441	5.5459	2.47316	0.0240053	0.347616	-3.58042	0	MYO19
0.21272	7.2597	2.78575	0.0125079	0.269745	-3.06853	0	IL18BP
0.212796	6.63344	2.60105	0.0184307	0.318356	-3.40852	0	MAFG
0.212977	6.26853	2.27851	0.0356143	0.391514	-3.9901	0	B4GALT5
0.213412	4.90599	2.17073	0.0441049	0.432093	-4.07074	0	COMMD2
0.214022	5.59562	2.36319	0.0300358	0.372546	-3.77013	0	LPCAT1
0.214072	5.31971	2.23789	0.0386188	0.409822	-3.97095	0	POLE
0.215303	4.453	2.15449	0.0455344	0.434427	-4.04675	0	POFUT2
0.215963	5.78482	2.45867	0.0247293	0.351246	-3.63308	0	CLK3
0.216545	6.04389	2.67488	0.0157972	0.294873	-3.25308	0	GBA2
0.216559	5.58794	2.30196	0.0339804	0.385772	-3.90836	0	ZBTB43
0.217251	5.02756	2.42592	0.0264414	0.359363	-3.64726	0	UPF3A
0.217258	8.9232	2.54444	0.020727	0.33112	-3.53639	0	TNFAIP2
0.217924	6.31239	2.30925	0.0334864	0.385057	-3.94067	0	HBP1
0.217952	6.79175	2.43919	0.0257347	0.356164	-3.7185	0	STX4
0.218059	6.22721	2.43648	0.0258772	0.356757	-3.70784	0	NCK1
0.218345	8.56992	2.19333	0.0421831	0.42522	-4.17468	0	ATP6V1A
0.21846	6.95213	2.47805	0.0237659	0.346226	-3.64597	0	GDI1
0.218787	5.62492	2.25477	0.037343	0.399656	-3.98812	0	FAM111A
0.219539	6.35873	2.32609	0.0323715	0.381893	-3.90558	0	SGSM2
0.220678	6.39991	2.34065	0.0314352	0.378885	-3.88423	0	ZNF655
0.221024	5.67973	2.54623	0.0206504	0.33112	-3.47075	0	PLXNA3
0.221172	7.17547	2.27324	0.0359916	0.393011	-4.02731	0	JARID2
0.221795	7.70928	2.69682	0.0150868	0.291059	-3.24635	0	AMPD3
0.222006	5.40543	2.31132	0.0333478	0.385057	-3.88812	0	CCRL2
0.222062	8.18124	2.76942	0.0129473	0.272477	-3.10696	0	ATF3
0.222331	6.92133	2.45596	0.0248667	0.351246	-3.68705	0	CAMSAP1
0.2226	6.09382	2.80792	0.0119342	0.264981	-2.99868	0	PARP6
0.222788	10.0719	2.57084	0.0196241	0.327348	-3.47697	0	CTSL
0.223022	7.55974	2.87144	0.0104278	0.249166	-2.90521	0	SLC8B1
0.223741	7.56652	2.6551	0.0164652	0.304052	-3.32442	0	IL6R
0.224524	5.92857	2.62573	0.0175068	0.313002	-3.3393	0	SPG7
0.224654	5.26942	2.28612	0.0350766	0.389715	-3.8993	0	ZBTB34
0.224655	4.37	2.21331	0.0405496	0.417492	-3.96417	0	PLCXD1
0.224675	4.21307	2.14306	0.0465665	0.438576	-4.03921	0	TM2D3
0.224743	6.03584	2.76391	0.0130988	0.274167	-3.076	0	CCNK
0.225294	4.20727	2.14792	0.0461245	0.43744	-4.02656	0	ZNF333
0.225529	4.27618	2.1199	0.0487225	0.445774	-4.11147	0	CCDC84
0.226259	5.69595	2.23795	0.0386145	0.409822	-4.02218	0	PCNX4
0.226751	4.73511	2.11343	0.0493409	0.446694	-4.14399	0	CENPT
0.227179	5.5358	2.2573	0.0371556	0.399174	-3.94152	0	SDCCAG3
0.227196	8.66641	2.54072	0.0208873	0.332792	-3.54261	0	HSPA5
0.22751	5.07782	2.10277	0.0503753	0.449987	-4.18551	0	HMGB2
0.228587	6.89419	2.75805	0.013262	0.275197	-3.1121	0	CCNL2
0.229329	5.12853	2.38673	0.0286366	0.367528	-3.69943	0	MLLT10
0.230167	4.28952	2.09916	0.0507302	0.450161	-4.13997	0	TRNAU1AP
0.230603	4.6175	2.10897	0.0497715	0.448284	-4.14283	0	ASPSCR1
0.230821	7.28345	2.48898	0.0232381	0.343014	-3.63691	0	SPOCD1
0.231307	5.24787	2.28326	0.0352779	0.390514	-3.90868	0	RNF146
0.231392	7.54215	3.05027	0.00710969	0.206693	-2.54766	0	DENND4B
0.23171	5.67844	2.47092	0.0241159	0.347998	-3.60155	0	CNTROB
0.232024	7.03158	2.80786	0.0119359	0.264981	-3.02127	0	PDXDC1
0.232044	4.50645	2.15211	0.0457476	0.434692	-4.06581	0	NIT1
0.232349	6.43757	2.20496	0.041225	0.422105	-4.1245	0	RBMS1
0.232379	5.91606	2.22504	0.0396177	0.415693	-4.05828	0	MORC3
0.232725	6.63011	2.68967	0.0153147	0.293115	-3.24057	0	SLC17A5
0.233036	6.43213	2.56389	0.0199092	0.327742	-3.46769	0	FNBP4
0.234809	6.40996	2.28872	0.0348945	0.389483	-3.97984	0	ARRDC2
0.235144	4.71289	2.1058	0.0500792	0.448455	-4.17798	0	BIN3
0.235775	5.55938	2.76905	0.0129575	0.272477	-3.03222	0	PAPD7
0.235915	6.47315	3.03925	0.00728024	0.209342	-2.55167	0	C16orf70
0.236339	6.30933	2.59944	0.0184924	0.318356	-3.40091	0	TP53BP2
0.236742	8.85294	2.93041	0.00919482	0.235707	-2.78906	0	PDXK
0.237279	8.4599	2.96052	0.00862108	0.227065	-2.73138	0	PCBP1
0.237901	5.51825	2.59252	0.0187604	0.320194	-3.3566	0	SUN1
0.238068	6.15077	2.70376	0.0148684	0.288692	-3.18617	0	MAEA
0.238091	4.50465	2.2992	0.0341687	0.386274	-3.81246	0	CRTC1
0.238234	7.48194	2.52367	0.0216359	0.334566	-3.56989	0	EIF4A2
0.238254	5.28621	2.30796	0.0335733	0.385057	-3.87764	0	ABTB1
0.238308	3.98654	2.14268	0.0466011	0.438576	-4.01598	0	RAD9A
0.238635	6.94323	2.76204	0.0131506	0.274775	-3.11598	0	TM4SF19
0.238639	4.73393	2.38928	0.0284884	0.366939	-3.67367	0	P4HTM
0.238661	6.71938	3.10373	0.0063356	0.199258	-2.4281	0	DSCR3
0.23938	7.73865	2.87496	0.0103499	0.249166	-2.89954	0	VAC14
0.239541	6.34443	2.84971	0.0109212	0.255314	-2.92327	0	PCF11
0.239609	5.6341	2.33704	0.0316651	0.380517	-3.83882	0	THOC2
0.240932	4.19343	2.42057	0.0267316	0.359363	-3.5619	0	TBP
0.240997	5.34208	2.28466	0.0351788	0.39021	-3.91662	0	RIPK2
0.241199	4.58311	2.2344	0.0388881	0.410351	-3.94021	0	HSDL1
0.241652	4.73395	2.2663	0.0364939	0.396703	-3.88348	0	CCDC14
0.241697	6.21834	2.45712	0.024808	0.351246	-3.66811	0	JOSD1
0.242168	5.8485	2.94128	0.00898359	0.232323	-2.72246	0	CDC16
0.242174	4.73313	2.51996	0.021802	0.335319	-3.42786	0	SLC25A28
0.242881	4.47338	2.21678	0.0402713	0.417492	-3.95501	0	UTY
0.243083	5.21813	2.78715	0.0124709	0.269745	-2.98308	0	STX2
0.243505	5.77238	2.50858	0.0223197	0.337365	-3.5434	0	MTMR10
0.24375	6.98735	2.28456	0.0351858	0.39021	-4.00118	0	CCNL1
0.24401	5.50547	2.60579	0.0182496	0.318038	-3.32953	0	LPIN1
0.244089	5.03529	2.59462	0.0186786	0.319521	-3.33151	0	TRMT5
0.244428	6.96394	2.68442	0.0154846	0.293839	-3.25396	0	IFFO1
0.244586	7.42511	3.06434	0.00689741	0.204051	-2.52143	0	GLIPR2
0.244592	5.44739	2.51586	0.0219872	0.335319	-3.5084	0	OSGEP
0.24525	4.96589	2.19655	0.0419162	0.424326	-4.02022	0	SMC4
0.245501	5.67757	2.4608	0.0246214	0.351065	-3.62593	0	LAMTOR5
0.245686	4.62086	2.33604	0.0317286	0.380568	-3.74231	0	LXN
0.245839	7.34175	2.809	0.011907	0.264981	-3.02166	0	ABI1
0.245883	4.51449	2.25453	0.0373613	0.399656	-3.87333	0	PRKAB2
0.2459	6.21836	3.13123	0.00597017	0.193402	-2.3592	0	LILRB3
0.245947	7.95434	2.71164	0.0146243	0.286442	-3.21807	0	ATP6V1F
0.246662	4.83119	2.39241	0.0283081	0.366534	-3.67065	0	NAT9
0.246698	7.95329	3.13987	0.00585964	0.192825	-2.37164	0	MAPK13
0.247253	3.74219	2.18176	0.0431568	0.429076	-3.94224	0	STRADA
0.247298	4.29377	2.46356	0.0244829	0.350331	-3.50393	0	SLC37A1
0.247632	5.02457	2.61376	0.0179491	0.316455	-3.29329	0	DNAH1
0.247835	4.14584	2.28051	0.0354722	0.39123	-3.83609	0	LPAR2
0.24793	5.62194	2.31049	0.0334033	0.385057	-3.88854	0	METTL17
0.247932	6.32734	2.21502	0.040412	0.417492	-4.09493	0	B3GNT2
0.248618	3.62871	2.25496	0.0373287	0.399656	-3.8019	0	RABL2B
0.249619	6.70048	2.45279	0.0250287	0.351888	-3.68765	0	USP12
0.249675	7.18013	2.96904	0.00846518	0.226875	-2.70828	0	LACTB
0.250523	7.59118	2.60248	0.0183756	0.318356	-3.42504	0	SRSF5
0.250712	6.00599	3.16522	0.00554697	0.190996	-2.27567	0	SYVN1
0.250777	4.86544	2.30797	0.0335728	0.385057	-3.83856	0	ANAPC4
0.250948	9.62231	2.28335	0.0352711	0.390514	-4.00794	0	EMP1
0.251246	7.29969	3.15223	0.00570514	0.191392	-2.34026	0	RASGRP3
0.252542	4.96712	2.38709	0.0286156	0.367528	-3.69302	0	TMEM268
0.252563	6.7395	2.38173	0.0289284	0.369274	-3.82121	0	ERBIN
0.254338	7.10641	2.26654	0.0364764	0.396703	-4.02603	0	FOSL2
0.254502	7.17026	2.89837	0.00984616	0.242184	-2.84435	0	GGA1
0.25465	6.977	2.62797	0.0174252	0.312695	-3.36725	0	GPATCH2L
0.255187	5.22751	2.71395	0.0145532	0.286442	-3.13699	0	NQO2
0.255231	5.84144	2.13235	0.0475517	0.441281	-4.21854	0	PABPN1
0.255344	4.51238	2.35172	0.0307406	0.376144	-3.73567	0	P2RY1
0.255389	4.00095	2.34314	0.031278	0.378885	-3.68	0	STARD9
0.256584	4.54738	2.33433	0.0318384	0.38075	-3.76148	0	GEM
0.256932	7.05308	3.09532	0.00645163	0.200815	-2.45182	0	LCP2
0.257975	4.80954	2.18522	0.0428636	0.428776	-4.06339	0	AVPI1
0.258021	4.51152	2.5827	0.0191469	0.322923	-3.28692	0	DPYSL3
0.258223	4.20676	2.21412	0.0404841	0.417492	-3.91921	0	ZC3H12D
0.258532	4.61627	2.71018	0.0146692	0.286442	-3.08671	0	PLPP5
0.258546	4.01176	2.28901	0.0348736	0.389483	-3.77333	0	NPEPL1
0.259074	5.92396	2.48828	0.0232715	0.343014	-3.57821	0	ARGLU1
0.259364	6.51062	2.67668	0.0157377	0.294873	-3.25644	0	DDX3Y
0.259486	5.70186	2.59911	0.0185051	0.318356	-3.3683	0	VPS13B
0.259671	6.1334	3.21562	0.00497292	0.180641	-2.17947	0	GTPBP2
0.260229	6.35035	3.08824	0.00655094	0.201826	-2.44734	0	EAF1
0.260737	4.11614	2.29264	0.0346216	0.388231	-3.80079	0	SLC45A4
0.261551	5.31333	2.80633	0.0119745	0.265003	-2.95133	0	ERN1
0.262346	5.30541	2.27402	0.0359354	0.392753	-3.93457	0	PPARG
0.262436	4.91268	2.50185	0.0226309	0.33952	-3.48409	0	PHF1
0.262563	6.15811	3.02158	0.00756235	0.212892	-2.57552	0	SRSF4
0.263864	4.68554	2.16247	0.0448268	0.433459	-4.06577	0	CCDC82
0.264228	4.09224	2.53637	0.0210758	0.333595	-3.34652	0	KIAA0355
0.264401	3.05977	2.20211	0.041458	0.422522	-3.80976	0	SLC25A45
0.264413	4.56872	2.33094	0.0320565	0.38075	-3.79217	0	TES
0.265097	5.14343	2.55074	0.0204589	0.33112	-3.42657	0	RRAGC
0.265539	7.86155	3.16579	0.00554007	0.190996	-2.31953	0	SLC11A1
0.265706	4.23523	2.43023	0.0262096	0.357621	-3.5477	0	ZNF337
0.265738	4.66672	2.15295	0.045672	0.434692	-4.05055	0	FADS3
0.26585	5.94593	2.52981	0.0213635	0.334566	-3.50992	0	MAFK
0.265918	5.64866	2.56842	0.0197229	0.327742	-3.41184	0	DCAF15
0.266221	8.07539	2.86002	0.0106843	0.253008	-2.92883	0	CD109
0.266385	4.5992	2.66657	0.0160747	0.298668	-3.15986	0	SPIDR
0.266927	5.62442	3.01162	0.00772594	0.214991	-2.5679	0	PDE8A
0.26693	5.73073	2.5799	0.0192586	0.323935	-3.4036	0	DEDD2
0.267005	5.80324	2.46633	0.0243444	0.349177	-3.63164	0	TM6SF1
0.267719	3.76067	2.34258	0.0313129	0.378885	-3.62787	0	TULP3
0.26818	5.82551	2.52571	0.021545	0.334566	-3.51155	0	SPG11
0.268199	9.50065	2.21761	0.0402051	0.417492	-4.12582	0	ATP13A3
0.268296	4.25385	2.40461	0.0276148	0.363294	-3.60799	0	CENPC
0.2683	6.87195	2.23721	0.0386712	0.409822	-4.0768	0	SRSF11
0.269379	4.18453	2.30915	0.0334935	0.385057	-3.77527	0	NLRP1
0.270043	3.83001	2.37337	0.0294231	0.371309	-3.59563	0	ZBTB5
0.270444	7.20531	3.13099	0.00597324	0.193402	-2.38312	0	MAN2C1
0.271193	6.78769	2.89118	0.00999827	0.243938	-2.85335	0	RGS12
0.271446	4.55288	2.628	0.0174241	0.312695	-3.20153	0	INPP5E
0.271537	8.0404	2.87278	0.0103981	0.249166	-2.90379	0	ATF4
0.272055	5.45097	2.6823	0.0155535	0.29442	-3.1724	0	SLC29A1
0.272199	3.96214	2.53868	0.0209754	0.33315	-3.34857	0	DNAJA4
0.272226	4.62261	2.63277	0.0172517	0.310968	-3.22221	0	UVSSA
0.272321	4.10184	2.16347	0.0447387	0.433459	-4.04683	0	TPM2
0.272589	3.98055	2.34113	0.0314048	0.378885	-3.69457	0	HSPBAP1
0.273293	5.03871	2.9635	0.00856628	0.226875	-2.61884	0	CCDC130
0.273884	2.86949	2.13855	0.0469794	0.439481	-3.88009	0	PPOX
0.274157	5.21751	2.79363	0.0123012	0.268646	-2.95869	0	COG3
0.274548	5.48606	2.24474	0.0380967	0.406523	-3.99759	0	TBK1
0.274682	3.78947	2.37721	0.0291951	0.369978	-3.60017	0	AHI1
0.274766	7.98895	3.13371	0.00593819	0.193402	-2.38363	0	SPAG9
0.274922	6.28854	3.40549	0.00328961	0.149624	-1.80425	0	CC2D1B
0.275106	4.01102	2.28932	0.0348526	0.389483	-3.77219	0	MITD1
0.275354	5.63374	2.80253	0.0120714	0.265548	-2.98709	0	DOCK3
0.275356	3.52216	2.28686	0.0350245	0.389623	-3.74583	0	CYGB
0.275372	8.81818	2.59099	0.0188202	0.320581	-3.44852	0	C6orf62
0.275539	6.57604	2.78277	0.0125869	0.270485	-3.05558	0	RDX
0.27568	7.34706	2.7602	0.0132018	0.275197	-3.11984	0	TDP2
0.276969	4.93933	2.58562	0.0190312	0.322615	-3.34144	0	AGTPBP1
0.277346	5.68668	2.74166	0.0137284	0.280473	-3.10049	0	P2RX7
0.277994	4.73081	2.75531	0.0133388	0.275844	-3.01093	0	RUFY3
0.27815	3.81226	2.50262	0.022595	0.33952	-3.36528	0	CLN3
0.27817	6.78278	2.95383	0.00874546	0.228119	-2.7262	0	WSB1
0.278435	5.91293	2.44525	0.025418	0.353631	-3.65971	0	ANKRD28
0.278494	3.72941	2.63669	0.017111	0.309819	-3.14788	0	MAP3K12
0.278795	5.77545	2.63362	0.017221	0.310878	-3.29318	0	PXDC1
0.279311	6.47114	3.36075	0.00362683	0.155066	-1.89826	0	MAPK8IP3
0.279347	4.99198	2.77677	0.0127477	0.270996	-2.98481	0	VAMP2
0.279467	4.78688	2.52929	0.0213862	0.334566	-3.41894	0	CLDND1
0.279664	3.82935	2.5173	0.0219219	0.335319	-3.35636	0	MARCH9
0.279787	5.56513	3.1275	0.00601856	0.193425	-2.3412	0	CIPC
0.279895	6.69103	2.85906	0.0107061	0.253028	-2.91141	0	MAN2A2
0.280185	6.78264	3.30736	0.00407404	0.163462	-2.01383	0	RELT
0.280998	4.89374	2.82009	0.0116304	0.261078	-2.88405	0	CPSF4
0.28111	4.3476	2.82149	0.0115958	0.261078	-2.84591	0	BTBD19
0.281341	6.43488	2.55338	0.0203471	0.33112	-3.48108	0	SMURF2
0.28159	3.59275	2.38604	0.0286764	0.367649	-3.56874	0	TMEM80
0.281917	6.34875	2.60811	0.0181618	0.317792	-3.38883	0	UBXN7
0.28332	5.17439	2.36694	0.0298087	0.372546	-3.78616	0	DPEP2
0.283409	6.42685	3.21752	0.00495248	0.180641	-2.18695	0	ARL8A
0.283872	6.4201	3.28016	0.00432244	0.167335	-2.05462	0	DENND5A
0.283996	4.80429	2.61047	0.0180728	0.317792	-3.28998	0	SGK3
0.284204	4.94876	2.66504	0.0161264	0.299168	-3.17977	0	SOCS6
0.284209	6.15812	2.89906	0.00983167	0.242184	-2.81353	0	NAB2
0.28437	6.97118	2.95903	0.00864868	0.227065	-2.7249	0	MEF2D
0.284767	8.08354	3.4093	0.00326237	0.149624	-1.82304	0	KLF6
0.285201	6.491	2.88265	0.0101817	0.246917	-2.84498	0	CCL3
0.285413	4.53606	2.1788	0.0434098	0.429722	-4.02136	0	NAA16
0.285565	3.99613	2.6905	0.0152883	0.293115	-3.03897	0	ANKMY1
0.285928	5.55714	2.54929	0.0205203	0.33112	-3.45673	0	AMDHD2
0.285979	6.19103	2.90645	0.00967765	0.240572	-2.80012	0	CARD19
0.28603	3.60457	2.5158	0.02199	0.335319	-3.3303	0	TSNARE1
0.286087	6.48476	2.39022	0.0284344	0.366939	-3.7903	0	ULK3
0.286633	4.62798	2.41233	0.0271838	0.362361	-3.62672	0	USP9Y
0.286837	5.83805	3.1347	0.00592561	0.193402	-2.32918	0	ARFGAP3
0.287652	8.16771	2.66125	0.0162546	0.300823	-3.31601	0	MAP2K3
0.287749	3.29853	2.20298	0.0413865	0.422506	-3.82455	0	STARD5
0.287788	5.32951	2.82092	0.0116097	0.261078	-2.91362	0	FAM160A2
0.288176	5.38409	3.19902	0.00515525	0.185287	-2.17608	0	MBD6
0.288302	3.11497	2.22023	0.0399968	0.417092	-3.78868	0	SOWAHD
0.288983	5.03171	2.86264	0.0106248	0.252095	-2.81663	0	TRIP10
0.289181	6.44359	3.25681	0.00454746	0.170558	-2.11317	0	FAM213B
0.290057	5.52096	3.22785	0.00484267	0.178345	-2.12556	0	TJAP1
0.29027	4.75337	2.32554	0.0324075	0.381893	-3.76885	0	PRPF39
0.291129	3.55357	2.13974	0.0468698	0.439136	-3.96462	0	WASL
0.291232	3.46751	2.40916	0.0273601	0.362871	-3.52193	0	VMAC
0.291519	4.13842	2.33964	0.0314992	0.379278	-3.7114	0	CAPRIN2
0.291567	4.22465	2.72047	0.0143551	0.2858	-3.04988	0	MZF1
0.292626	3.84163	2.42152	0.0266795	0.359363	-3.53606	0	DNHD1
0.292763	6.14548	3.15919	0.00561974	0.190996	-2.29774	0	ANKRD10
0.292891	4.60593	2.19458	0.042079	0.424907	-4.01191	0	LRIG2
0.293284	5.4008	2.77132	0.0128955	0.272477	-3.01957	0	TBC1D15
0.293761	4.8187	2.42428	0.02653	0.359363	-3.62614	0	ZNF224
0.293863	4.74815	2.56428	0.0198928	0.327742	-3.32167	0	VEGFA
0.294113	6.4413	3.40634	0.00328346	0.149624	-1.80722	0	SLC2A3
0.294117	5.55057	2.71055	0.0146577	0.286442	-3.12572	0	OXR1
0.294474	4.23519	2.37872	0.0291054	0.369274	-3.64027	0	ZFAND2A
0.294679	3.73897	2.58832	0.0189249	0.321457	-3.22583	0	ANKRD6
0.294828	4.57161	3.16624	0.00553471	0.190996	-2.1893	0	FAM65A
0.294862	5.15286	3.35981	0.00363422	0.155066	-1.84215	0	CBFA2T2
0.294877	6.37692	3.71755	0.00166195	0.100861	-1.17102	0	HERPUD1
0.295319	4.89917	2.36661	0.0298286	0.372546	-3.72062	0	EPM2AIP1
0.295351	6.4295	2.91533	0.00949593	0.238155	-2.80021	0	LRCH1
0.295354	5.37782	3.10798	0.0062777	0.198579	-2.36589	0	SIGLEC14
0.295474	3.83734	2.2998	0.0341276	0.386274	-3.69051	0	NBPF1
0.29647	2.78653	2.14729	0.0461816	0.43744	-3.93604	0	ECHDC2
0.297017	6.19734	2.31148	0.0333366	0.385057	-3.92341	0	ZNF267
0.297116	8.44575	2.65391	0.0165064	0.304347	-3.32958	0	DMXL2
0.297513	2.8712	2.31786	0.032912	0.384398	-3.63017	0	GRHL1
0.297957	5.68659	2.71018	0.0146692	0.286442	-3.15848	0	DDHD1
0.298043	4.57023	2.81258	0.0118171	0.264288	-2.87803	0	PPWD1
0.298149	7.03805	2.73941	0.0137937	0.280473	-3.15452	0	VMP1
0.299189	3.89322	2.87055	0.0104474	0.249166	-2.7143	0	ZNF700
0.30017	4.58069	2.45373	0.0249805	0.35162	-3.54301	0	RCOR3
0.302337	5.50647	2.55165	0.0204204	0.33112	-3.46437	0	PTGDS
0.302394	5.92589	2.48074	0.023635	0.346226	-3.6038	0	RSRP1
0.303286	6.87036	3.57307	0.00228058	0.119232	-1.47441	0	DYNC1LI2
0.303365	6.14418	3.47566	0.0028222	0.136883	-1.65836	0	AGO4
0.304607	4.73526	2.91805	0.00944101	0.237738	-2.68097	0	ERMAP
0.305465	5.24857	2.4931	0.0230424	0.342292	-3.53647	0	PER3
0.305685	3.9821	2.4879	0.0232899	0.343014	-3.42872	0	NSMCE2
0.305937	4.41282	2.40197	0.0277631	0.364056	-3.58531	0	ANKDD1A
0.306178	4.1523	2.77649	0.0127554	0.270996	-2.90366	0	RIMKLB
0.306269	9.68908	4.15435	0.000638881	0.0694089	-0.27534	0	ITGAX
0.306491	3.68447	2.12508	0.0482319	0.4433	-3.92849	0	NID1
0.306494	4.63784	2.57753	0.0193538	0.324182	-3.34015	0	PHLPP1
0.30655	6.5769	3.83582	0.00128251	0.0926728	-0.925395	0	TESK1
0.306939	3.37272	2.15888	0.0451433	0.433789	-3.91403	0	NBPF12
0.307504	5.1431	2.17142	0.0440444	0.432093	-4.10796	0	AKAP9
0.307672	5.8552	3.00573	0.00782435	0.215741	-2.5978	0	COL4A3BP
0.309464	3.50936	2.60693	0.0182063	0.317792	-3.1277	0	MUTYH
0.30973	4.07813	2.16236	0.044836	0.433459	-3.94012	0	FOSL1
0.310383	5.88717	2.199	0.0417135	0.422984	-4.08845	0	CD58
0.310695	3.31351	2.15223	0.0457367	0.434692	-3.8524	0	RAD51AP1
0.311631	4.70692	2.44133	0.0256225	0.355681	-3.52946	0	SMAD6
0.31258	6.66811	3.9147	0.00107899	0.08679	-0.769975	0	NRIP3
0.312882	7.54221	3.59196	0.00218821	0.118507	-1.44492	0	BRI3
0.313117	4.90418	3.06484	0.00689003	0.204051	-2.41132	0	MAPK7
0.313953	5.04256	3.19675	0.00518068	0.185287	-2.15842	0	TEPSIN
0.31437	3.49131	2.52469	0.0215905	0.334566	-3.2761	0	PTPDC1
0.314548	4.86869	3.40119	0.00332063	0.149624	-1.73407	0	PCID2
0.314772	7.73783	3.58731	0.00221059	0.118582	-1.4552	0	FAM214B
0.314899	4.20675	2.24464	0.0381042	0.406523	-3.86142	0	FAM110A
0.315042	3.5776	2.5953	0.0186524	0.319521	-3.16437	0	SH3D21
0.315147	2.84464	2.20804	0.0409743	0.42043	-3.7764	0	ZNF624
0.315575	4.01554	2.24718	0.037912	0.405188	-3.83015	0	QTRT1
0.315982	6.24994	3.62031	0.00205651	0.11463	-1.36205	0	GIGYF1
0.317634	8.07845	3.67873	0.00180949	0.106084	-1.2677	0	NR1H3
0.317895	3.93044	2.58456	0.0190732	0.322615	-3.21734	0	PRDM10
0.318126	6.66584	2.56067	0.0200425	0.328741	-3.48627	0	MSC
0.318161	5.64897	2.20948	0.0408583	0.419597	-4.07047	0	RB1CC1
0.318328	6.25605	2.73541	0.0139107	0.280473	-3.14367	0	FCHO2
0.318437	5.21711	2.47501	0.0239148	0.347221	-3.55376	0	PAXBP1
0.318572	2.84765	2.34179	0.0313633	0.378885	-3.54172	0	ZNF250
0.318809	5.19525	2.6039	0.0183217	0.318356	-3.29875	0	IRAK2
0.319007	4.38231	2.89339	0.00995118	0.2438	-2.71223	0	KCP
0.319877	3.56533	2.17964	0.0433382	0.429364	-3.9449	0	PPP1R3B
0.319918	3.76509	2.46105	0.0246091	0.351065	-3.43701	0	TMCC3
0.320147	6.48183	3.46625	0.00288081	0.138612	-1.68458	0	PNISR
0.320315	5.33439	2.65209	0.0165692	0.30504	-3.24535	0	MDM4
0.320563	4.91349	3.40114	0.00332098	0.149624	-1.73851	0	FAM193B
0.320994	4.92382	2.78343	0.0125695	0.270485	-2.93762	0	TJP2
0.321504	2.66205	2.10207	0.0504436	0.450057	-3.96962	0	TCTEX1D2
0.321549	4.97363	3.16304	0.00557319	0.190996	-2.2283	0	BCAR3
0.321676	3.57687	2.37991	0.0290355	0.369274	-3.54814	0	GORAB
0.321861	3.59336	2.63971	0.0170034	0.308334	-3.12203	0	KCNMB1
0.322135	2.59844	2.16429	0.0446663	0.433459	-3.83543	0	RABL2A
0.322737	7.19691	3.24365	0.00467942	0.173887	-2.15081	0	SRSF7
0.322771	4.21676	2.70978	0.0146814	0.286442	-3.0282	0	ERVK3-1
0.323537	7.55394	3.73529	0.00159856	0.0990044	-1.14912	0	CD83
0.32369	5.68511	3.36185	0.00361808	0.155066	-1.85618	0	BRPF3
0.32381	8.67028	3.356	0.00366456	0.155287	-1.93182	0	DDX17
0.324379	9.05848	3.18866	0.00527235	0.186182	-2.26999	0	SAT1
0.324669	5.85309	2.93275	0.00914904	0.235593	-2.73193	0	FAM102B
0.324955	6.3106	3.00773	0.00779085	0.215741	-2.60758	0	CDK5RAP3
0.325269	5.80188	3.53493	0.0024791	0.125272	-1.5121	0	AKAP17A
0.32579	4.31552	2.49048	0.0231666	0.343014	-3.43754	0	CEP295
0.32608	3.98863	2.54901	0.0205319	0.33112	-3.32787	0	TPRG1
0.326217	3.72644	3.03424	0.00735915	0.211108	-2.37911	0	ZNF251
0.326494	3.78402	2.3138	0.0331817	0.385057	-3.67715	0	LRRC40
0.326788	3.30452	2.38909	0.0284995	0.366939	-3.51385	0	TMEM234
0.326887	4.34025	2.13239	0.0475485	0.441281	-4.09684	0	PCMTD1
0.328021	2.90097	2.41675	0.0269404	0.360309	-3.42898	0	ABHD16A
0.328231	4.65243	2.25824	0.0370859	0.399174	-3.90392	0	GEN1
0.328657	4.18547	3.32706	0.003903	0.160234	-1.85734	0	USP30
0.329112	7.05455	3.90069	0.00111261	0.0872213	-0.798043	0	SNX9
0.329622	4.0664	2.59759	0.0185638	0.318695	-3.2132	0	RAPGEF3
0.329981	7.2865	3.78692	0.00142756	0.0963229	-1.03821	0	SLC11A2
0.330078	3.38428	2.40211	0.0277551	0.364056	-3.49073	0	ZNF529
0.330225	7.5945	3.70919	0.00169267	0.101963	-1.19725	0	ADAM8
0.330718	6.61653	2.51388	0.0220771	0.335344	-3.57734	0	UBXN11
0.331109	3.1914	2.26666	0.0364679	0.396703	-3.69154	0	WDR5B
0.331252	4.01302	2.15661	0.0453452	0.433823	-3.97103	0	OTUD1
0.331758	6.03538	3.25882	0.00452772	0.170558	-2.08189	0	SMAD7
0.333725	6.69204	3.45973	0.00292216	0.140043	-1.70694	0	RHOF
0.334019	4.42989	2.97821	0.00830037	0.224761	-2.49627	0	FAN1
0.335251	5.59702	2.95963	0.00863755	0.227065	-2.67344	0	FGD6
0.335835	4.49292	3.03254	0.00738614	0.211132	-2.45162	0	WDR19
0.336013	2.10284	2.11289	0.049393	0.446831	-3.86876	0	GSTM2
0.336357	5.68141	3.24616	0.00465393	0.173474	-2.10517	0	N4BP2L2
0.338991	2.98508	2.31739	0.032943	0.384398	-3.59103	0	CEP83
0.339124	4.48316	2.98165	0.00823925	0.223608	-2.55688	0	ZMYND15
0.340037	6.63383	3.93644	0.00102884	0.0839545	-0.719017	0	TBC1D2
0.340241	5.44546	3.96348	0.000969703	0.0814125	-0.626329	0	HPS4
0.340963	8.85208	4.04714	0.000807497	0.0755979	-0.502522	0	PLAUR
0.341766	2.14001	2.3869	0.0286264	0.367528	-3.43289	0	SPTBN5
0.34202	5.57629	3.9996	0.000895997	0.0785941	-0.560002	0	CLCN6
0.342092	7.06378	3.9709	0.000954068	0.0811428	-0.652818	0	SGSH
0.342545	6.29629	3.89988	0.00111459	0.0872213	-0.782905	0	PLK3
0.343125	3.06054	2.14952	0.0459807	0.436563	-3.87113	0	CHML
0.344486	5.86426	3.76203	0.0015076	0.0980306	-1.05937	0	KDM5D
0.34665	8.46352	4.27781	0.000488157	0.0655053	-0.0251516	0	MMP19
0.346706	6.06983	3.61961	0.00205968	0.11463	-1.36172	0	CLIP4
0.346916	7.72784	2.86998	0.0104602	0.249166	-2.90924	0	SLC38A2
0.346997	4.76033	2.48537	0.0234113	0.344219	-3.52421	0	REV3L
0.347221	5.34961	3.00375	0.00785765	0.216166	-2.56914	0	SLC4A8
0.347314	7.03512	4.43613	0.000346129	0.058103	0.308127	0	RBM5
0.34785	4.60499	3.54274	0.00243709	0.124189	-1.45098	0	PHF13
0.348071	3.7729	2.39399	0.0282175	0.366185	-3.50535	0	NOL4L
0.348315	4.67911	3.17378	0.00544508	0.189978	-2.1855	0	EIF2AK3
0.348658	6.86962	4.00644	0.000882679	0.0785941	-0.578157	0	CCDC93
0.349489	5.02837	3.58356	0.00222882	0.118582	-1.37576	0	ZNF331
0.34949	5.99452	4.14685	0.000649434	0.0694089	-0.270931	0	STX3
0.349565	5.02602	2.99608	0.0079882	0.219258	-2.54076	0	RFX2
0.349778	5.48384	3.80042	0.00138595	0.0951032	-0.959001	0	TGIF1
0.350338	7.17694	3.99854	0.00089807	0.0785941	-0.598354	0	CHD2
0.350647	7.35003	4.00571	0.000884101	0.0785941	-0.585281	0	TBC1D8
0.350816	6.43442	3.26729	0.0044451	0.168686	-2.08642	0	STX7
0.351519	4.74716	3.82233	0.001321	0.0938453	-0.88552	0	EIF4A1
0.35179	3.70112	2.20458	0.0412558	0.422105	-3.87229	0	SLC35A3
0.352577	5.5034	2.9276	0.00925032	0.236186	-2.72062	0	PLEKHG2
0.352605	6.23264	4.11948	0.000689422	0.0713297	-0.329437	0	C20orf194
0.353849	6.04775	3.18198	0.00534922	0.187698	-2.25352	0	BMF
0.355762	5.05086	3.76189	0.00150806	0.0980306	-1.01448	0	PGS1
0.355821	4.17227	3.04785	0.00714672	0.206981	-2.41508	0	MCOLN3
0.356248	2.77281	2.59225	0.018771	0.320194	-3.1068	0	CDK11A
0.356928	4.72318	3.27612	0.00436056	0.167957	-1.97508	0	BBS2
0.358178	6.07524	3.47745	0.00281119	0.136883	-1.65575	0	KLHL6
0.358245	4.77298	3.14581	0.00578487	0.191901	-2.23289	0	SLC33A1
0.358327	5.94504	3.05529	0.00703326	0.205171	-2.49045	0	MYSM1
0.358855	3.36838	2.55895	0.0201139	0.328741	-3.2172	0	U2AF1L4
0.359263	4.78123	3.22775	0.00484369	0.178345	-2.07761	0	LONRF3
0.359952	5.12352	3.80086	0.00138463	0.0951032	-0.9529	0	TMEM251
0.360344	7.87071	3.84928	0.00124525	0.0922632	-0.913211	0	AGAP3
0.360942	4.33598	3.08192	0.00664097	0.202254	-2.32899	0	PAN2
0.364323	2.86241	2.39379	0.0282287	0.366185	-3.43759	0	ZNF354B
0.364381	4.76283	3.25726	0.00454301	0.170558	-2.01012	0	NFKBIZ
0.364581	4.57461	2.76957	0.0129432	0.272477	-2.8533	0	SULT1C2
0.36483	3.9683	2.71505	0.0145198	0.286442	-2.97424	0	MAMLD1
0.364913	5.50463	2.69003	0.0153033	0.293115	-3.18251	0	ZBED5
0.365808	7.78536	4.03392	0.000831186	0.0760473	-0.528602	0	CSGALNACT2
0.365955	5.45786	3.36463	0.00359622	0.155066	-1.852	0	DMTF1
0.36624	4.0598	3.12728	0.00602143	0.193425	-2.24793	0	C15orf52
0.366315	3.53003	3.14462	0.00579976	0.191901	-2.15768	0	ENDOV
0.36746	5.53498	3.58764	0.002209	0.118582	-1.40079	0	TMEM181
0.367627	4.57686	3.40277	0.00330918	0.149624	-1.72706	0	ZNF83
0.367649	4.37385	3.27108	0.00440858	0.167957	-1.96508	0	C6orf1
0.368308	7.74872	4.33726	0.00042895	0.0638182	0.0989251	0	NPC1
0.368552	7.96831	3.85579	0.0012276	0.0916605	-0.900513	0	ZFP36L2
0.369163	5.52782	2.41005	0.0273106	0.362849	-3.68428	0	GOLGA7B
0.37039	3.73025	3.10652	0.00629757	0.198579	-2.24332	0	EP400NL
0.370662	4.65745	3.43095	0.00311175	0.14547	-1.64622	0	DUSP5
0.371186	5.85704	3.98502	0.000925037	0.0792317	-0.605087	0	WIPI1
0.371968	2.63014	2.12996	0.0477743	0.441784	-3.86589	0	CHKB
0.372381	5.31005	2.39227	0.0283163	0.366534	-3.71521	0	RICTOR
0.374507	6.48878	3.69444	0.00174827	0.104524	-1.21805	0	MANBA
0.374781	5.08545	2.74216	0.013714	0.280473	-3.05132	0	FEM1C
0.375459	3.95001	3.53302	0.00248947	0.125272	-1.42384	0	CDR2
0.376216	7.02691	4.28428	0.000481335	0.0653155	-0.00387531	0	SUGP2
0.376742	6.85941	2.52666	0.0215028	0.334566	-3.55563	0	ZFYVE16
0.377108	5.35554	3.77889	0.00145292	0.0969443	-0.991549	0	XBP1
0.377418	4.4066	2.94385	0.00893431	0.232042	-2.57405	0	PMEPA1
0.377575	4.37892	2.6857	0.0154428	0.293839	-3.11095	0	ZMYM6
0.377784	5.23622	4.10476	0.000711947	0.0713297	-0.335066	0	SLC25A29
0.377928	3.43464	2.65011	0.0166378	0.305372	-3.04657	0	ZNF449
0.378545	6.69449	3.75874	0.00151851	0.0980306	-1.08828	0	CHMP1B
0.379232	6.22115	3.63486	0.001992	0.113838	-1.33567	0	PIK3IP1
0.379374	3.0083	2.48964	0.0232065	0.343014	-3.3021	0	ZNF419
0.379427	5.61602	2.21166	0.0406823	0.418501	-4.03903	0	TNFRSF12A
0.379865	5.94696	3.86714	0.00119745	0.0905093	-0.842493	0	AHSA2
0.379872	2.94445	2.91766	0.00944891	0.237738	-2.56421	0	AMY2B
0.380286	5.74329	2.18934	0.0425169	0.42683	-4.07352	0	RAB3IL1
0.380484	2.76019	2.64666	0.0167584	0.305726	-3.02126	0	SLC25A34
0.381093	5.64202	4.29545	0.00046977	0.0644705	0.0436312	0	MOAP1
0.381671	2.2881	2.34707	0.0310307	0.377672	-3.51989	0	TFCP2L1
0.382437	3.23011	2.96709	0.00850061	0.226875	-2.4671	0	LRP5L
0.382749	4.89775	4.10925	0.000704997	0.0713297	-0.309785	0	RGS16
0.383828	6.11576	3.18088	0.00536191	0.187698	-2.24517	0	SREK1
0.38576	6.613	3.37057	0.00354996	0.155066	-1.88383	0	CLK1
0.386003	5.6705	4.21176	0.000563688	0.0687642	-0.130277	0	EZH1
0.386077	7.09246	3.09378	0.00647316	0.200967	-2.45583	0	DENND4C
0.386671	4.47541	3.28927	0.00423766	0.167249	-1.93175	0	SS18L1
0.387503	2.27249	2.73649	0.0138789	0.280473	-2.85632	0	PILRB
0.388046	5.46116	2.39709	0.02804	0.365307	-3.6941	0	AATK
0.388101	7.99553	3.75641	0.00152628	0.0980306	-1.10646	0	RGCC
0.388164	3.0805	3.17264	0.00545852	0.189978	-2.08929	0	CLDN15
0.388649	6.24399	4.4323	0.000349016	0.058103	0.314078	0	KDM6B
0.388755	5.8392	4.14804	0.000647747	0.0694089	-0.263468	0	DNAJB5
0.391092	3.5181	3.2662	0.00445565	0.168686	-1.94697	0	TAGLN
0.392463	2.36995	2.14406	0.0464752	0.438501	-3.79852	0	TTC32
0.392466	4.88194	3.01286	0.00770543	0.214991	-2.49603	0	C9orf72
0.393158	5.21731	3.78445	0.00143532	0.0963229	-0.991422	0	DUSP10
0.394856	3.64747	3.06159	0.00693836	0.204051	-2.31443	0	RND3
0.395725	7.71077	4.64304	0.000221425	0.0445691	0.727865	0	LENG8
0.395833	7.25967	4.30529	0.000459825	0.0644705	0.0363143	0	DDX39B
0.398867	4.30075	3.39936	0.00333391	0.149624	-1.72184	0	IFNLR1
0.398904	2.25165	2.62539	0.0175192	0.313002	-3.0366	0	MLPH
0.398929	2.32081	2.12532	0.0482094	0.4433	-3.80788	0	HSF4
0.400267	3.62287	3.19631	0.00518563	0.185287	-2.06576	0	OTUD3
0.400549	3.99501	3.2333	0.00478571	0.177292	-2.01965	0	STARD13
0.402225	4.03984	2.56319	0.019938	0.327742	-3.24894	0	STX1A
0.404117	4.86565	2.52796	0.0214452	0.334566	-3.42812	0	ZDHHC17
0.405583	5.55065	2.81492	0.0117586	0.263466	-2.94445	0	CPEB2
0.405598	4.3735	3.55007	0.00239831	0.12378	-1.38412	0	SLC25A37
0.405859	7.16829	4.42036	0.000358159	0.0584524	0.27335	0	SLC1A3
0.406324	4.6149	3.59903	0.00215461	0.117844	-1.32755	0	ORAOV1
0.406419	5.69779	3.36713	0.00357667	0.155066	-1.85756	0	OSGIN2
0.40708	5.11335	3.83076	0.00129682	0.0926728	-0.885441	0	PLPP3
0.407559	4.14076	2.64522	0.0168087	0.306182	-3.14374	0	SCML1
0.409073	6.35866	3.62735	0.00202504	0.113838	-1.34486	0	KDM7A
0.409363	4.32912	2.94186	0.0089724	0.232323	-2.59989	0	GK
0.409673	3.42134	3.0851	0.00659554	0.202254	-2.25558	0	NAPB
0.409993	4.0195	3.13151	0.00596662	0.193402	-2.20757	0	C6orf136
0.410853	2.48984	2.6904	0.0152914	0.293115	-2.92336	0	L3MBTL1
0.411816	5.23588	3.22633	0.0048587	0.178354	-2.11253	0	ZCCHC14
0.411976	7.43136	2.95458	0.00873139	0.228119	-2.72918	0	MS4A7
0.413291	7.41872	5.35677	4.88812e-05	0.0190432	2.1631	0	SH3BP5
0.414319	2.95529	2.57811	0.0193306	0.324182	-3.12009	0	ZGRF1
0.414554	4.84473	3.50689	0.00263593	0.130468	-1.5352	0	CCNG2
0.414993	2.87848	2.80609	0.0119807	0.265003	-2.7272	0	AC240274,1
0.416489	3.93605	3.14301	0.00582006	0.192046	-2.18262	0	SLC16A5
0.41701	1.78875	2.27431	0.0359146	0.392753	-3.55594	0	ALS2CL
0.417051	3.47735	3.49385	0.00271214	0.133692	-1.47536	0	OSBPL7
0.417118	2.31632	2.601	0.0184325	0.318356	-3.05726	0	FBXO36
0.418644	3.20198	2.36972	0.0296411	0.372546	-3.52637	0	ZNF514
0.41867	4.03112	3.85508	0.00122953	0.0916605	-0.785636	0	RHBDF1
0.418698	5.61249	4.47867	0.00031567	0.0557721	0.420262	0	ATG16L2
0.419299	2.56681	2.78186	0.0126113	0.270528	-2.76873	0	LGALSL
0.420122	5.40154	4.60449	0.000240581	0.0476312	0.670143	0	EGR1
0.421656	2.61457	2.67946	0.0156464	0.294792	-2.95638	0	GABBR1
0.421735	6.76383	5.23384	6.31644e-05	0.0206172	1.92344	0	UAP1L1
0.423846	6.91612	4.16265	0.000627423	0.0694089	-0.253805	0	BCL6
0.425777	1.45197	2.1993	0.0416888	0.422984	-3.65106	0	CCDC150
0.425855	2.65806	2.55415	0.0203149	0.331098	-3.16203	0	GPS2
0.426681	4.64512	2.74007	0.0137747	0.280473	-2.98061	0	TNFSF15
0.426722	7.11352	4.59016	0.000248123	0.048332	0.624401	0	SORBS3
0.426773	6.74787	3.80929	0.00135928	0.0948108	-0.98086	0	ZFP36
0.427128	5.58278	4.96788	0.000110618	0.0278321	1.40407	0	ZC3H12A
0.427191	4.89207	3.03099	0.00741078	0.211132	-2.47894	0	PKN2
0.42726	1.72814	2.21915	0.0400829	0.417092	-3.63499	0	ZNF596
0.428279	1.37532	2.46862	0.0242301	0.347998	-3.27104	0	TM4SF19-TCTEX1D2
0.428996	4.41626	3.58001	0.00224623	0.118582	-1.3759	0	SLC16A10
0.430187	2.63251	2.96489	0.00854065	0.226875	-2.44353	0	PATL2
0.430737	2.95136	3.04962	0.00711966	0.206693	-2.29063	0	DNASE1
0.432245	6.4486	4.16184	0.000628531	0.0694089	-0.249879	0	KCTD7
0.432441	5.7787	3.39692	0.00335166	0.149624	-1.7966	0	KCNJ5
0.432606	4.28179	2.77603	0.0127678	0.270996	-2.81277	0	CCL4
0.43392	3.83379	3.61161	0.00209608	0.116121	-1.26585	0	ENO2
0.434331	4.81105	2.9648	0.00854232	0.226875	-2.58855	0	VPS13A
0.434818	1.14914	2.18203	0.0431344	0.429076	-3.67603	0	ASIC3
0.435392	5.58018	3.11104	0.00623642	0.198579	-2.35927	0	SPSB1
0.435656	4.05228	4.15607	0.000636493	0.0694089	-0.200099	0	CAPS
0.43592	3.30753	2.42204	0.0266516	0.359363	-3.44875	0	DNAJC24
0.436263	2.9713	2.47895	0.0237219	0.346226	-3.31064	0	NPIPB5
0.4395	3.83228	4.03713	0.000825379	0.0760473	-0.431384	0	CSAD
0.440418	3.76934	3.28198	0.0043054	0.167335	-1.89666	0	SLCO4A1
0.441293	5.79641	3.22018	0.00492396	0.180202	-2.15273	0	MAP4K3
0.442128	2.35947	2.48162	0.0235921	0.346199	-3.25544	0	SEC61A2
0.443249	6.5845	4.24293	0.000526675	0.0681571	-0.0849083	0	AFF1
0.444554	5.68464	3.74384	0.0015689	0.0987021	-1.05383	0	IL1R1
0.447248	7.65157	3.62901	0.00201769	0.113838	-1.3659	0	ID2
0.447525	6.60324	3.39613	0.00335746	0.149624	-1.81892	0	SDS
0.447999	3.84547	3.36821	0.00356826	0.155066	-1.73091	0	CREB5
0.452027	5.49824	3.75407	0.00153414	0.0980306	-1.06752	0	KLHL24
0.452154	6.09459	4.50647	0.000297255	0.05523	0.46994	0	RALGDS
0.452237	3.34467	2.96999	0.00844791	0.226875	-2.44865	0	SENP7
0.453827	2.10567	2.72822	0.0141227	0.282384	-2.83811	0	CH507-9B2,1
0.45423	3.53168	2.77633	0.0127596	0.270996	-2.81444	0	ZNF117
0.45577	4.7768	3.83549	0.00128344	0.0926728	-0.852082	0	ID3
0.456338	6.93207	5.36807	4.77475e-05	0.0190432	2.18633	0	RALA
0.456836	2.99503	2.5746	0.0194716	0.325704	-3.10892	0	ITGB3
0.459407	4.71695	3.60165	0.00214225	0.117844	-1.32918	0	MANF
0.461097	5.91366	5.07472	8.82418e-05	0.0247836	1.61274	0	AGPAT4
0.461448	2.77687	3.00671	0.00780785	0.215741	-2.36711	0	RP11-295K3,1
0.462507	8.07043	5.25791	6.00642e-05	0.0206143	1.96685	0	SLC26A11
0.462583	1.24212	2.19804	0.0417931	0.423435	-3.65429	0	CRYGS
0.462896	1.96589	2.92322	0.00933718	0.237738	-2.5084	0	WNT2B
0.463003	5.70385	2.53141	0.0212931	0.334566	-3.48711	0	ANKRD12
0.464351	2.47493	2.22159	0.0398898	0.417092	-3.68999	0	GRASP
0.466422	5.75744	4.06471	0.000777068	0.0744814	-0.433098	0	FNIP1
0.468827	6.46593	4.33756	0.000428675	0.0638182	0.112395	0	NKTR
0.469227	1.96754	2.12062	0.0486534	0.445586	-3.80064	0	ZNF680
0.471627	5.07451	2.68762	0.015381	0.293699	-3.14913	0	UBALD2
0.475585	3.26037	3.68109	0.00180014	0.10605	-1.11715	0	ARID3B
0.475638	5.55756	4.10496	0.000711637	0.0713297	-0.331373	0	SETDB2
0.475699	6.29982	5.77222	2.08311e-05	0.0119574	2.96797	0	DFNA5
0.476825	5.98541	4.15903	0.000632398	0.0694089	-0.238898	0	GPCPD1
0.47783	3.88018	4.21986	0.000553825	0.0682504	-0.0696755	0	RILPL1
0.478734	3.60798	4.07499	0.000759795	0.0740004	-0.353829	0	STUM
0.480295	1.6727	2.45391	0.0249715	0.35162	-3.27966	0	WDR27
0.481272	5.04967	4.93284	0.00011916	0.0293693	1.33618	0	DDIT3
0.482216	5.5338	4.29552	0.000469702	0.0644705	0.0366236	0	MYO15B
0.482749	2.36891	2.29726	0.0343023	0.386923	-3.5205	0	OSM
0.482996	0.904801	2.18412	0.0429566	0.42887	-3.66477	0	RAD9B
0.483027	2.62667	3.08138	0.00664859	0.202254	-2.23089	0	TTC21A
0.48426	3.57549	4.04914	0.000803973	0.0755979	-0.404342	0	USP49
0.486375	6.36327	3.86652	0.0011991	0.0905093	-0.852927	0	CBLB
0.486718	3.60103	2.19938	0.041682	0.422984	-3.67245	0	CCL3L3
0.490445	4.31693	3.95983	0.000977462	0.0814125	-0.593211	0	KLHDC8B
0.490867	4.02809	3.99276	0.000909497	0.0790216	-0.515699	0	BBS5
0.491637	4.50283	3.14767	0.0057617	0.191901	-2.20391	0	CDC42EP3
0.492654	3.35962	3.54523	0.00242387	0.124039	-1.37626	0	FERMT2
0.492821	3.3778	2.54584	0.0206674	0.33112	-3.24241	0	FSD1L
0.493163	2.88478	2.68019	0.0156224	0.294792	-2.93895	0	PGAP1
0.493681	1.43605	2.10793	0.0498719	0.448284	-3.81554	0	TMEM163
0.494542	2.47391	3.0157	0.00765846	0.214597	-2.34645	0	FRS3
0.497588	7.79934	4.25907	0.000508477	0.0674822	-0.0631881	0	FNIP2
0.497814	6.003	4.35239	0.000415079	0.0634545	0.155786	0	ST3GAL6
0.497823	3.80914	4.1783	0.000606357	0.0694089	-0.151717	0	IFITM10
0.498485	7.65511	5.78886	2.01407e-05	0.0119574	3.00162	0	TNFRSF14
0.499521	1.84462	2.32101	0.0327044	0.383839	-3.47837	0	LIN7B
0.499587	1.22166	2.46974	0.0241748	0.347998	-3.27028	0	MUC20
0.500833	1.65937	2.96713	0.00849989	0.226875	-2.43811	0	STX16-NPEPL1
0.506827	1.5377	2.30247	0.0339452	0.385772	-3.50132	0	RALGPS1
0.507143	2.45014	2.86642	0.0105399	0.250571	-2.60694	0	ZNF567
0.508268	2.14604	3.87254	0.00118337	0.0905093	-0.748829	0	AGAP9
0.515217	3.20352	3.39265	0.00338304	0.150015	-1.67321	0	SEC31B
0.517427	0.747926	2.44581	0.0253888	0.353631	-3.29224	0	SLC22A1
0.518105	5.0121	4.18509	0.000597437	0.0694089	-0.151254	0	UHRF2
0.525055	1.34053	2.18493	0.0428882	0.428776	-3.6667	0	ZNF493
0.525369	1.79045	2.24407	0.0381477	0.406629	-3.58403	0	SNAI1
0.52647	1.52201	2.52467	0.0215912	0.334566	-3.1672	0	CTD-3088G3,8
0.527923	5.10939	5.39405	4.5241e-05	0.0190432	2.23413	0	TTLL3
0.52997	2.65448	2.29606	0.0343848	0.387013	-3.59677	0	NOXA1
0.53044	1.84666	2.65042	0.0166271	0.305372	-2.966	0	MISP3
0.532047	2.40849	3.42042	0.00318411	0.147335	-1.63104	0	AC025335,1
0.532544	4.08722	4.30799	0.000457131	0.0644705	0.098884	0	C10orf128
0.532888	3.03889	3.19046	0.0052518	0.186	-2.04107	0	CXCL2
0.53428	4.76923	3.94637	0.0010067	0.0832731	-0.633857	0	TFPI
0.535616	1.07675	2.60686	0.0182091	0.317792	-3.04833	0	CATSPER2
0.538489	5.319	4.18128	0.000602428	0.0694089	-0.175784	0	RGS1
0.538881	0.894251	2.34725	0.0310192	0.377672	-3.44063	0	KCNIP2
0.539014	4.44808	4.53961	0.000276715	0.052217	0.560061	0	BANP
0.540241	5.58725	5.83532	1.83346e-05	0.0119574	3.07791	0	DENND3
0.541899	6.33277	5.08922	8.55835e-05	0.0247399	1.63794	0	NFKBID
0.542032	1.09531	2.50217	0.0226163	0.33952	-3.20693	0	HAUS7
0.543347	1.02732	2.28127	0.0354187	0.390998	-3.52856	0	ATP6AP1L
0.544655	2.36161	2.98187	0.00823551	0.223608	-2.41333	0	SH3BP4
0.547778	4.5025	4.07874	0.000753596	0.0739934	-0.346704	0	WHRN
0.547926	4.09374	4.72348	0.000186294	0.0401764	0.917674	0	APBB3
0.548117	4.7824	3.96035	0.00097636	0.0814125	-0.591392	0	ZFYVE28
0.548145	0.895841	2.47834	0.0237518	0.346226	-3.23648	0	PLXNB1
0.548952	0.619482	2.16379	0.0447102	0.433459	-3.68976	0	TBC1D32
0.55506	7.25154	3.44141	0.00304148	0.143484	-1.75303	0	PLIN2
0.560864	4.85929	5.87573	1.68998e-05	0.0119574	3.15086	0	JAKMIP2
0.562962	1.52136	2.43257	0.0260848	0.357621	-3.30924	0	LAT
0.563359	3.58256	3.2079	0.00505692	0.182852	-2.00687	0	HAMP
0.564589	4.35283	3.02363	0.00752908	0.21245	-2.41945	0	B3GNT5
0.571133	8.51151	6.87534	2.4128e-06	0.00323771	4.99178	0	SGK1
0.57162	1.8015	2.77691	0.012744	0.270996	-2.75691	0	ICA1L
0.571762	4.71976	5.21221	6.60899e-05	0.0210044	1.87721	0	SOX13
0.574287	4.42113	6.30843	7.15793e-06	0.00664972	3.88265	0	NECTIN4
0.577317	5.50014	4.23403	0.000536979	0.0681571	-0.0727669	0	DUSP1
0.578374	2.15117	2.42109	0.026703	0.359363	-3.34946	0	REC8
0.579027	8.66448	5.36231	4.83215e-05	0.0190432	2.17357	0	NABP1
0.579265	5.08204	4.65409	0.000216226	0.0445691	0.783257	0	UGCG
0.583554	3.68268	3.92648	0.00105151	0.0852288	-0.648401	0	PRELID3A
0.587364	0.862464	2.25786	0.0371137	0.399174	-3.56184	0	GPR156
0.589917	4.29343	4.0394	0.000821276	0.0760473	-0.432281	0	DNAJB9
0.593332	2.54757	3.70803	0.00169698	0.101963	-1.08306	0	PARP15
0.59645	1.68643	2.84062	0.0111343	0.256721	-2.65738	0	ARHGAP33
0.59897	2.38296	2.73443	0.0139394	0.280473	-2.83775	0	NPHP3
0.602819	5.9519	6.18849	9.05988e-06	0.00729441	3.73951	0	SAMD4A
0.607556	2.14851	3.12723	0.006022	0.193425	-2.15795	0	FAM221A
0.611376	2.16362	4.18957	0.000591628	0.0694089	-0.220634	0	CD72
0.613116	0.0488815	2.33155	0.0320171	0.38075	-3.48886	0	MYO5C
0.615987	0.129206	2.17381	0.0438377	0.431089	-3.68645	0	HIST1H2AE
0.617818	1.72098	3.29517	0.00418359	0.166168	-1.89309	0	ERRFI1
0.622455	4.36402	5.08671	8.60377e-05	0.0247399	1.626	0	SLC22A15
0.622764	1.72511	2.60295	0.0183578	0.318356	-3.04199	0	MET
0.622772	5.91454	5.25059	6.09896e-05	0.0206143	1.9596	0	LYST
0.624049	1.03967	2.83892	0.0111746	0.257059	-2.67971	0	MSS51
0.626029	1.73732	2.88456	0.0101403	0.246904	-2.57604	0	GOLGA8B
0.629414	7.74482	7.2056	1.30661e-06	0.00225427	5.55853	0	IVNS1ABP
0.631599	2.33427	2.96657	0.00851013	0.226875	-2.45967	0	ID1
0.639548	1.02833	2.6766	0.0157404	0.294873	-2.96766	0	ZNF852
0.63985	0.371591	2.47827	0.0237552	0.346226	-3.28371	0	ADTRP
0.639982	1.73106	2.93051	0.00919293	0.235707	-2.49552	0	ERMN
0.648197	0.45793	2.73389	0.0139551	0.280473	-2.88833	0	VENTX
0.648967	6.29974	6.58389	4.19703e-06	0.00460796	4.46394	0	CXCR4
0.664316	3.46939	5.24701	6.14485e-05	0.0206143	1.82168	0	TRAF5
0.665478	0.758902	2.72848	0.014115	0.282384	-2.8914	0	TEN1-CDK3
0.672202	7.22262	7.52769	7.28677e-07	0.00225427	6.09228	0	MICAL1
0.678531	0.488443	2.21543	0.0403791	0.417492	-3.61926	0	CC2D2B
0.680464	-0.149574	2.15981	0.0450614	0.433789	-3.70431	0	KRTCAP3
0.68901	1.39287	3.2998	0.00414163	0.165077	-1.92995	0	PGGHG
0.707324	3.64324	4.35343	0.000414149	0.0634545	0.184113	0	TESK2
0.713648	0.307756	2.71744	0.0144469	0.286371	-2.97003	0	CBWD7
0.714851	-0.250483	2.54945	0.0205132	0.33112	-3.24621	0	AURKC
0.718072	1.94949	3.39156	0.00339108	0.150015	-1.77954	0	PROC
0.726774	2.33622	4.12383	0.00068291	0.0713297	-0.376913	0	MTSS1L
0.735457	-0.65718	2.53765	0.0210201	0.33315	-3.25173	0	EFEMP2
0.736968	-0.0055354	2.67006	0.0159575	0.297405	-3.06215	0	AF011889,5
0.746995	0.642304	3.14979	0.00573531	0.191871	-2.26642	0	NEB
0.752887	1.72051	3.09867	0.00640516	0.200815	-2.2074	0	LINC00672
0.766858	3.86775	3.80905	0.00135998	0.0948108	-0.874817	0	SLC19A2
0.779967	2.32935	4.10762	0.000707521	0.0713297	-0.456519	0	NUPR1
0.803906	0.840752	3.10684	0.00629321	0.198579	-2.33586	0	HAVCR1
0.814054	-1.02702	2.41367	0.0271097	0.362172	-3.45444	0	DNAJC12
0.814646	0.0752168	3.16212	0.00558424	0.190996	-2.34541	0	UPK3B
0.817145	4.32742	4.29889	0.00046627	0.0644705	0.0856135	0	HPSE
0.824278	1.80103	4.10302	0.000714655	0.0713297	-0.391257	0	NIPAL4
0.82774	3.06924	3.32267	0.0039405	0.160234	-1.79325	0	NR4A1
0.842739	1.21422	3.38915	0.00340896	0.150255	-1.79928	0	MSH5
0.856702	-0.66666	2.62137	0.0176669	0.314231	-3.18745	0	CCDC180
0.864246	-0.0269248	2.31037	0.0334111	0.385057	-3.51957	0	LCNL1
0.898897	-1.2112	2.26085	0.036893	0.398886	-3.6483	0	ABCA10
0.908047	3.41374	6.36324	6.43128e-06	0.00647254	3.63209	0	PDE2A
0.910748	-1.18862	2.23573	0.0387851	0.410338	-3.72644	0	TIMD4
0.922122	-0.858338	2.75612	0.0133161	0.275844	-2.97331	0	ZNF365
1.01083	-1.37745	2.32397	0.0325095	0.382632	-3.61909	0	CFAP70
1.01232	2.22692	4.98518	0.000106633	0.0274002	0.830085	0	MYBPC3
1.14154	0.161621	3.44958	0.0029877	0.1415	-1.92058	0	RBM44
1.14768	-0.418256	3.9121	0.00108514	0.08679	-1.64194	0	PHKG1
1.31072	3.66173	5.03909	9.51357e-05	0.0255323	1.13963	0	HS3ST2
