# Supplementary material for: A host-directed oxadiazole compound potentiates antituberculosis treatment via zinc poisoning in human macrophages and in a mouse model of infection
Source: PLoS Biol. 2024 Apr 29;22(4):e3002259. doi: 10.1371/journal.pbio.3002259 (PMC11081512; doi:10.1371/journal.pbio.3002259)
Supplement: S3 Table — (XLSX) [file pbio.3002259.s003.xlsx]

## Sheet: MC3465-DMSO_INF_4H
logFC	AveExpr	t	P,Value	adj,P,Val	B	sign	gene_names
-1.2682	5.32341	-15.0725	5.36709e-12	4.71018e-08	16.911	1	THBD
-1.0296	8.84064	-14.488	1.07186e-11	4.71018e-08	16.6588	1	CCL2
-1.36296	7.87092	-14.4154	1.17004e-11	4.71018e-08	16.5772	1	THBS1
-1.25077	5.5347	-12.099	2.36312e-10	5.3799e-07	13.2928	1	CCL8
-1.12933	4.2906	-12.0418	2.55961e-10	5.3799e-07	13.1763	1	MT1G
-1.40998	3.39966	-12.0109	2.6728e-10	5.3799e-07	12.9267	1	MT1X
-1.15966	3.13171	-11.6475	4.47521e-10	7.72102e-07	12.4586	1	FPR2
-1.3277	2.58625	-11.4449	5.99817e-10	9.05499e-07	11.6895	1	MT1E
-1.04368	5.07912	-11.0096	1.14049e-09	1.40615e-06	12.1372	1	P2RY6
-0.971918	5.74658	-10.9958	1.16432e-09	1.40615e-06	12.2416	0	MT2A
-2.10739	0.829291	-10.08	4.80357e-09	5.27389e-06	8.15458	1	MT1M
-1.46143	2.51785	-9.54746	1.14246e-08	1.14979e-05	9.02517	1	MT1H
-0.601474	7.39162	-9.10406	2.41068e-08	2.23952e-05	9.43737	0	BCL3
-0.763108	3.91929	-8.87065	3.60588e-08	2.9816e-05	8.90682	0	FPR1
-0.612445	6.80064	-8.85534	3.70324e-08	2.9816e-05	9.01673	0	HBEGF
-0.931504	3.02853	-8.61608	5.63758e-08	4.25531e-05	8.2224	0	LRG1
-0.842151	3.33977	-8.56481	6.17456e-08	4.38648e-05	8.2329	0	GIMAP6
-0.65075	5.64308	-8.48062	7.17482e-08	4.8139e-05	8.37285	0	TIPARP
-0.74316	4.45917	-8.39909	8.30486e-08	5.27883e-05	8.19254	0	WNT5A
-0.703481	3.82648	-8.31206	9.71739e-08	5.86785e-05	8.02071	0	LILRA1
-0.622546	5.89441	-7.93825	1.92944e-07	0.000105379	7.42062	0	PDE4B
-0.64649	4.67979	-7.92561	1.97535e-07	0.000105379	7.35685	0	DDIT4
-0.622237	5.39015	-7.90528	2.05157e-07	0.000105379	7.35854	0	LRRC25
-1.04483	2.55902	-7.88888	2.1153e-07	0.000105379	7.03362	1	HIC1
-0.49084	11.6105	-7.8724	2.1814e-07	0.000105379	7.27845	0	IL1B
-0.527881	5.6261	-7.80645	2.46811e-07	0.000111764	7.18164	0	SLA
-0.869629	9.0713	-7.7999	2.49866e-07	0.000111764	7.15666	0	CYP1B1
-0.566827	7.23462	-7.40269	5.32386e-07	0.000229629	6.42833	0	SAMSN1
-0.854937	2.28658	-7.31301	6.33397e-07	0.000258823	6.11057	0	GAPT
-0.853553	4.68738	-7.30532	6.42933e-07	0.000258823	6.25257	0	CCL7
-0.95087	1.89471	-7.27919	6.76463e-07	0.000259501	5.75411	0	PRDM8
0.445646	8.87637	7.27082	6.87589e-07	0.000259501	6.16354	0	SGK1
0.583479	7.55426	7.16897	8.39157e-07	0.000298314	5.97876	0	JAG1
-0.606371	4.75105	-7.16856	8.39833e-07	0.000298314	5.99813	0	MERTK
-0.520928	7.53616	-7.13215	9.02119e-07	0.000311283	5.90847	0	LILRB1
-0.566125	6.83477	-7.11227	9.38137e-07	0.000314719	5.8764	0	RUNX3
-0.742698	6.46394	-7.09156	9.7724e-07	0.000318977	5.85089	0	CXCL5
0.535593	4.46531	7.05432	1.05185e-06	0.000334293	5.78125	0	SLFN11
0.500266	4.9115	7.03919	1.08383e-06	0.000335627	5.74704	0	JAKMIP2
-0.417233	9.40976	-6.98164	1.21493e-06	0.00036576	5.60128	0	IER3
-0.491268	6.68051	-6.97067	1.24171e-06	0.00036576	5.60164	0	SMAP2
-0.482563	6.21992	-6.94552	1.3055e-06	0.000369905	5.56684	0	SLAMF1
-0.748627	3.18689	-6.9411	1.31704e-06	0.000369905	5.47015	0	ENPP2
0.541009	8.96047	6.90822	1.40638e-06	0.000377059	5.45713	0	HSPA5
-0.412476	9.04503	-6.90344	1.41986e-06	0.000377059	5.44813	0	BTG2
-0.428715	8.91686	-6.89773	1.43618e-06	0.000377059	5.43645	0	IL10RA
0.569075	5.00381	6.8742	1.50541e-06	0.000386828	5.43638	0	MANF
-0.603299	7.58224	-6.86291	1.53984e-06	0.000387429	5.38988	0	SEMA6B
-0.925737	2.93373	-6.60943	2.57024e-06	0.000633486	4.79148	0	MT1F
0.584512	4.94382	6.58842	2.68279e-06	0.000648	4.8791	0	GMPPB
-0.778933	4.16972	-6.57813	2.73971e-06	0.000648774	4.86199	0	GIMAP8
-0.779928	3.55453	-6.54078	2.95719e-06	0.000686807	4.78811	0	TIFAB
-0.456682	6.98529	-6.52688	3.04259e-06	0.000693308	4.71789	0	SERPINB1
-0.456028	5.96029	-6.49392	3.25542e-06	0.000728069	4.66438	0	KLF9
-0.486407	7.29855	-6.47233	3.40304e-06	0.000747247	4.60529	0	CMKLR1
0.442682	6.84215	6.4544	3.53095e-06	0.000761486	4.57604	0	XBP1
-0.519654	8.12304	-6.34954	4.38498e-06	0.000929077	4.3469	0	S100A9
0.465666	4.52653	6.29298	4.93132e-06	0.00101477	4.29364	0	FICD
-0.544007	6.12404	-6.29044	4.95747e-06	0.00101477	4.25806	0	ABI3
0.472513	6.47006	6.2712	5.16009e-06	0.00103864	4.20558	0	EGR1
-0.43721	9.42952	-6.23654	5.54676e-06	0.00109817	4.097	0	PFKFB3
-0.610757	6.70257	-6.21262	5.83093e-06	0.00113581	4.08326	0	EREG
-0.855953	3.04818	-6.1656	6.43413e-06	0.00123341	3.91151	0	TGFA
-0.624294	3.76062	-6.14752	6.68284e-06	0.00126107	4.01005	0	ADGRE1
-0.612525	6.23372	-6.09062	7.53202e-06	0.00137946	3.83337	0	TLR8
-0.395631	8.49974	-6.09021	7.53863e-06	0.00137946	3.80363	0	LILRB2
-0.432767	5.85109	-6.05672	8.0901e-06	0.00145827	3.7886	0	LIMK2
-0.752348	4.79218	-6.02204	8.70503e-06	0.00154604	3.74523	0	LILRA5
-0.544706	5.16487	-6.00426	9.03885e-06	0.00158206	3.713	0	SDS
-0.399136	8.55231	-5.98454	9.42444e-06	0.00162599	3.59032	0	CXCL1
-0.453889	5.71749	-5.9642	9.83987e-06	0.00167375	3.59005	0	GBP4
-0.957342	1.83086	-5.92771	1.06328e-05	0.00178351	3.32292	0	GIMAP7
-0.633229	7.40484	-5.90818	1.10841e-05	0.00183374	3.43487	0	GPR183
-0.428137	7.51175	-5.8583	1.23279e-05	0.00201194	3.33531	0	GPR68
-0.473077	7.09569	-5.75512	1.53762e-05	0.00247598	3.12186	0	AHRR
-0.360146	10.0284	-5.72406	1.64376e-05	0.00261206	3.0097	0	CDKN1A
0.461975	6.77992	5.7001	1.73078e-05	0.00270376	3.01125	0	PLIN2
0.580191	2.48715	5.69597	1.74624e-05	0.00270376	3.08872	0	RWDD2A
-0.425012	5.09092	-5.64464	1.95078e-05	0.00298223	2.95706	0	PDPN
0.468234	4.71267	5.61932	2.06056e-05	0.00311067	2.90862	0	SOX13
-0.382893	5.54435	-5.58936	2.19864e-05	0.00327815	2.80357	0	FAM20A
0.345811	7.75661	5.57418	2.27222e-05	0.00334653	2.72902	0	SH3BP5
0.603785	4.81651	5.50728	2.6277e-05	0.00382347	2.65445	0	DNAJB9
-0.816789	2.13474	-5.48477	2.75972e-05	0.00396776	2.65437	0	SCIMP
-0.555475	3.41854	-5.46906	2.85587e-05	0.00405768	2.62445	0	GCNT1
0.402775	7.41275	5.45455	2.94776e-05	0.00413955	2.47663	0	HYOU1
-0.480602	7.30177	-5.40352	3.29545e-05	0.00457462	2.36554	0	SERPINB9
-0.593798	6.30746	-5.38846	3.40592e-05	0.00466861	2.35015	0	LACC1
0.417053	4.84659	5.38385	3.44048e-05	0.00466861	2.39799	0	SLC33A1
-0.469085	5.94185	-5.37176	3.53281e-05	0.00470241	2.3371	0	NLRP3
0.350086	6.53061	5.37041	3.54326e-05	0.00470241	2.30767	0	NRIP3
-0.419216	5.22732	-5.35299	3.68122e-05	0.0048324	2.3269	0	SRGAP2
-0.412708	5.20252	-5.30506	4.08976e-05	0.00531097	2.20974	0	PTGER2
-0.387768	5.96075	-5.27227	4.39573e-05	0.00564757	2.11212	0	TLE4
-0.345065	6.07462	-5.25025	4.61426e-05	0.00586594	2.06055	0	ETV5
-0.566783	4.22554	-5.23889	4.7313e-05	0.00595207	2.13878	0	FCGR2B
0.713103	3.26106	5.20933	5.05024e-05	0.0062603	2.09212	0	HS3ST2
0.498342	3.75425	5.20667	5.07999e-05	0.0062603	2.07297	0	AP1S3
0.441626	5.84148	5.14601	5.8093e-05	0.00708676	1.85056	0	AMZ1
-1.15113	0.226946	-5.12197	6.12714e-05	0.00739974	1.7513	0	TCTEX1D1
-0.394666	6.42799	-5.11116	6.27565e-05	0.0074815	1.75312	0	LDLR
-0.56414	3.387	-5.10808	6.31873e-05	0.0074815	1.8877	0	GIMAP4
-0.387837	4.40059	-5.04264	7.30734e-05	0.00856803	1.7006	0	MB21D1
-0.887134	0.245378	-5.03709	7.39811e-05	0.00857932	1.38677	0	TTLL1
-0.362701	7.56287	-5.03182	7.48533e-05	0.00857932	1.5584	0	RGL1
-0.546614	2.76785	-5.02914	7.53008e-05	0.00857932	1.72757	0	CD38
-0.493465	4.26644	-5.0234	7.62697e-05	0.0086085	1.67474	0	RASAL1
0.398747	7.14907	5.01355	7.79609e-05	0.00871791	1.52728	0	MICAL1
-0.381975	5.19955	-4.99171	8.18475e-05	0.00899547	1.5456	0	TNFAIP8L1
0.417235	5.28301	4.99125	8.19327e-05	0.00899547	1.52541	0	NIPAL4
0.38362	5.9383	4.97739	8.45026e-05	0.00912049	1.47858	0	BCL2
0.347685	6.35895	4.97639	8.4692e-05	0.00912049	1.45497	0	STARD8
-0.555211	4.09078	-4.97299	8.53371e-05	0.00912049	1.59343	0	BATF
-0.358567	5.18049	-4.94256	9.1334e-05	0.0096758	1.43753	0	PIM2
-0.403353	6.60622	-4.91653	9.68023e-05	0.0101659	1.34441	0	G0S2
-0.314081	8.43508	-4.91234	9.7715e-05	0.0101733	1.28494	0	SOCS3
-0.630268	2.124	-4.90198	0.000100004	0.0103226	1.44549	0	RND1
0.475138	4.19798	4.85445	0.000111232	0.0113843	1.28992	0	GPR153
-0.825784	2.67304	-4.81299	0.000122067	0.0123381	1.28131	0	GIMAP1
-0.32266	5.47708	-4.81107	0.000122594	0.0123381	1.13371	0	SNX20
-0.454733	7.3231	-4.77666	0.000132443	0.0132191	0.996678	0	PTGS2
0.518741	2.71376	4.76661	0.000135467	0.0134101	1.18119	0	HILPDA
-0.342575	5.7482	-4.70009	0.000157337	0.0154485	0.882357	0	IRF2
-0.310417	6.44162	-4.65513	0.000174118	0.0169582	0.748954	0	SMIM3
0.350443	6.5801	4.63056	0.000184043	0.0177815	0.686747	0	ZFP36L2
-0.426401	4.60531	-4.61952	0.000188687	0.0180855	0.780997	0	HRH2
-0.422796	5.91477	-4.60363	0.000195577	0.0185983	0.648022	0	SLC16A6
-0.29931	5.99454	-4.57984	0.000206378	0.0194721	0.603243	0	IL15RA
0.313316	6.24449	4.54406	0.000223772	0.0209496	0.50907	0	KCTD7
-0.330998	9.57198	-4.53651	0.000227625	0.0210376	0.423342	0	IL7R
-0.319821	4.97177	-4.53541	0.000228196	0.0210376	0.559665	0	MB21D2
0.386922	3.82783	4.53026	0.000230869	0.0211227	0.610185	0	CDR2
-0.857773	1.28395	-4.52635	0.000232921	0.0211502	0.598792	0	FCRLB
0.43186	3.88556	4.51319	0.000239961	0.021627	0.614531	0	C10orf128
0.310837	7.84354	4.50899	0.000242256	0.021672	0.393212	0	SNX9
-0.319636	5.75307	-4.48613	0.000255131	0.022656	0.403389	0	DAPP1
-0.365179	5.00224	-4.4737	0.000262417	0.0231329	0.394481	0	S100A8
-0.4086	4.09739	-4.46566	0.000267244	0.0233877	0.46698	0	WWC3
-0.331108	7.01797	-4.4589	0.000271369	0.0235779	0.298286	0	ANTXR2
0.329564	6.04269	4.4449	0.000280124	0.0241647	0.300448	0	SERINC5
-0.447598	3.43581	-4.43422	0.000286992	0.0245815	0.444829	0	GIMAP2
-0.579026	2.69448	-4.40422	0.000307205	0.0259477	0.438245	0	VCAN
-0.760523	2.119	-4.40417	0.000307238	0.0259477	0.437023	0	TMEM26
-0.603548	2.34875	-4.39476	0.000313874	0.026324	0.413693	0	CXCR5
0.369288	4.88856	4.36542	0.000335502	0.0279439	0.191295	0	HOMER3
-0.270917	8.71332	-4.34517	0.000351297	0.0287929	0.00537243	0	ADGRE2
0.441888	2.3237	4.34191	0.000353903	0.0287929	0.277842	0	SHOX2
-0.634279	5.49018	-4.34106	0.000354586	0.0287929	0.0861819	0	LPAR6
0.382977	6.38291	4.34026	0.000355232	0.0287929	0.0661854	0	OSGIN1
0.322945	5.43127	4.32923	0.000364257	0.0293275	0.0640515	0	TRIM24
0.436424	3.53098	4.31971	0.000372225	0.0297706	0.205712	0	BAMBI
0.293133	5.69655	4.31485	0.000376352	0.0299027	0.0207127	0	ALG2
0.302487	7.27713	4.28671	0.000401227	0.0315863	-0.0886991	0	RIPK2
0.485373	4.02162	4.28502	0.000402773	0.0315863	0.0508623	0	CTD-3088G3,8
0.344168	6.20626	4.27791	0.000409341	0.0318943	-0.0717015	0	UAP1L1
-0.403345	4.68998	-4.274	0.000412992	0.0319725	-0.00157366	0	CD300LB
0.442588	4.01616	4.26478	0.000421748	0.0322314	0.0258402	0	PWWP2B
-0.278511	8.49688	-4.26354	0.000422944	0.0322314	-0.16662	0	BHLHE40
-0.382701	4.79234	-4.26148	0.000424926	0.0322314	-0.0336143	0	GCA
0.396984	4.13725	4.25878	0.000427546	0.0322314	0.0008993	0	CECR6
-0.612405	1.729	-4.25659	0.000429681	0.0322314	0.130595	0	GIMAP5
0.310561	4.63198	4.23386	0.000452502	0.0337337	-0.0980044	0	FAIM
0.303553	9.05099	4.19411	0.000495357	0.036702	-0.337758	0	HSP90B1
-0.269741	7.00019	-4.18598	0.000504613	0.0371598	-0.306148	0	TMEM138
-0.26266	9.25166	-4.17615	0.000516044	0.0377502	-0.378435	0	ENG
0.279035	8.11475	4.17374	0.000518881	0.0377502	-0.358913	0	IVNS1ABP
-0.30405	6.0038	-4.16516	0.000529122	0.0382647	-0.29226	0	PLSCR1
-0.275557	6.69354	-4.16044	0.00053484	0.0383994	-0.353345	0	DHCR24
-0.386959	3.92246	-4.15839	0.000537344	0.0383994	-0.212415	0	FAM105A
-0.27055	7.36264	-4.15057	0.00054701	0.0387795	-0.392268	0	NDRG1
-0.361065	5.35714	-4.14891	0.000549084	0.0387795	-0.30126	0	VEGFA
-0.405938	4.8209	-4.13874	0.000561953	0.0392619	-0.277301	0	IL1RAP
-0.263859	6.31429	-4.13838	0.000562417	0.0392619	-0.392997	0	RCSD1
0.320953	4.88093	4.12683	0.000577407	0.0399627	-0.351277	0	PGM3
0.557149	1.97337	4.12495	0.000579892	0.0399627	-0.140978	0	ZNF805
-0.343045	4.87958	-4.12307	0.000582382	0.0399627	-0.348645	0	IL21R
-0.349859	3.99452	-4.11395	0.000594612	0.0405714	-0.299248	0	ST6GAL1
-0.92936	0.746807	-4.11079	0.000598912	0.0406352	-0.225594	0	LRP5
-1.10879	-0.721174	-4.10097	0.000612463	0.0413224	-0.520927	0	FAM209B
-0.622044	1.86339	-4.09273	0.000624078	0.0417992	-0.207707	0	HAPLN3
-0.316441	5.98733	-4.08973	0.000628364	0.0417992	-0.479288	0	PTPN2
0.339002	2.98274	4.08865	0.000629912	0.0417992	-0.330496	0	ENTHD1
0.301511	5.57458	4.07921	0.000643607	0.0423508	-0.498435	0	BCAR3
0.298033	8.09386	4.0781	0.000645239	0.0423508	-0.574735	0	RHOF
0.459623	2.81466	4.0716	0.00065487	0.0424763	-0.289204	0	TRIB3
-0.520767	1.49503	-4.07055	0.000656438	0.0424763	-0.246898	0	DKK2
-0.28029	7.71233	-4.06971	0.000657701	0.0424763	-0.587694	0	APOL3
-0.351553	5.71433	-4.06509	0.000664668	0.0426979	-0.530745	0	MARCH1
-0.271722	7.98785	-4.06077	0.000671242	0.042892	-0.607198	0	CD14
-0.4608	4.11365	-4.05293	0.000683344	0.0432799	-0.457004	0	TLR7
-0.368793	4.20707	-4.05221	0.00068448	0.0432799	-0.398281	0	SEMA4B
-0.264633	9.4555	-4.04628	0.000693794	0.0436403	-0.670832	0	CSF1R
0.319488	5.9554	4.04289	0.000699172	0.0437508	-0.578104	0	CLIP2
-0.671523	1.44586	-4.03576	0.000710635	0.0440394	-0.324597	0	CHI3L2
-0.457502	2.07448	-4.03549	0.000711077	0.0440394	-0.370415	0	LRP6
-0.782772	1.56356	-4.02684	0.000725228	0.0446866	-0.376773	0	MEFV
0.331564	6.65165	4.02298	0.000731641	0.044853	-0.659085	0	MYC
-0.30226	5.62835	-3.99825	0.000774094	0.0472158	-0.66672	0	NISCH
0.314011	7.85744	3.98553	0.000796869	0.0482062	-0.774121	0	P2RX7
0.414573	5.37628	3.98418	0.00079933	0.0482062	-0.664914	0	TNFRSF12A
0.361277	5.10907	3.98255	0.000802305	0.0482062	-0.665324	0	BANP
-0.326142	5.75938	-3.9696	0.000826358	0.0494056	-0.73256	0	C3AR1
-0.279035	7.14326	-3.95447	0.000855352	0.0508357	-0.825722	0	BHLHE41
-0.348893	4.02771	-3.95148	0.000861206	0.0508357	-0.65549	0	BPGM
-0.303337	6.06445	-3.95062	0.000862906	0.0508357	-0.792833	0	N4BP2L1
0.268027	6.31525	3.94301	0.000878005	0.0514741	-0.821347	0	SPSB1
-0.320216	6.03402	-3.94067	0.000882715	0.0515003	-0.809895	0	NLRC5
0.32411	7.85138	3.93316	0.000897958	0.0521377	-0.883924	0	INF2
-0.283257	5.8571	-3.92703	0.000910587	0.052618	-0.821584	0	ARL4C
-0.46898	5.12141	-3.92477	0.000915303	0.0526386	-0.821941	0	FOXN2
0.335875	5.38704	3.92048	0.000924304	0.0529044	-0.821783	0	SIGLEC15
0.274662	5.95168	3.91278	0.000940676	0.0535875	-0.888134	0	RAP2B
0.302751	4.79166	3.90736	0.000952356	0.0539347	-0.827072	0	USP2
0.329389	5.71214	3.90507	0.000957353	0.0539347	-0.879775	0	NFATC1
0.413224	2.66715	3.90249	0.000962992	0.0539347	-0.656648	0	ERRFI1
0.456316	2.17826	3.90175	0.000964635	0.0539347	-0.60636	0	RP11-295K3,1
-0.288197	6.41887	-3.88627	0.000999273	0.0556139	-0.957567	0	FAM49A
0.299519	7.11415	3.88027	0.00101305	0.056122	-0.983804	0	ITGA3
-0.276847	5.44013	-3.87131	0.00103395	0.0570185	-0.955421	0	INPP5D
-0.59489	1.70043	-3.84162	0.00110636	0.0606379	-0.711918	0	CASP5
-0.618772	0.199777	-3.84033	0.00110963	0.0606379	-0.714154	0	ROBO1
-0.328582	4.38806	-3.83601	0.00112059	0.0609612	-0.914838	0	DOK2
0.300096	5.90185	3.83381	0.00112623	0.060993	-1.05844	0	LYST
-0.282606	5.84633	-3.82919	0.00113815	0.0613634	-1.06456	0	CHSY1
0.477913	2.43822	3.82443	0.00115057	0.0616674	-0.812459	0	AHNAK2
-0.260983	9.44915	-3.82121	0.00115905	0.0616674	-1.17792	0	TNFRSF1B
0.25204	8.77883	3.82119	0.0011591	0.0616674	-1.15859	0	SPAG9
0.291162	6.6637	3.81269	0.00118177	0.0625429	-1.13064	0	OSGIN2
0.323071	4.47652	3.81107	0.00118615	0.0625429	-1.01133	0	C22orf29
-0.263869	7.13321	-3.80924	0.0011911	0.0625429	-1.13862	0	TNFRSF1A
-0.267225	6.10552	-3.79965	0.00121741	0.063648	-1.12469	0	TNFRSF11A
0.367651	3.81376	3.79581	0.00122812	0.0639309	-1.00102	0	FOXO4
0.30788	5.93598	3.79302	0.00123595	0.0640626	-1.12579	0	TRIM47
-0.382449	4.50748	-3.78903	0.00124722	0.0643706	-1.00124	0	CD163L1
-0.39204	3.72772	-3.78441	0.00126044	0.0647761	-1.02453	0	RUNX2
-0.300336	6.16946	-3.78167	0.00126834	0.0649056	-1.16904	0	PRDM1
0.299661	4.38369	3.77785	0.00127942	0.0651965	-1.05632	0	BAALC
0.410255	3.06194	3.77359	0.00129188	0.0653845	-0.963916	0	SDC1
0.315551	7.67887	3.77289	0.00129394	0.0653845	-1.24584	0	ZFYVE16
-0.708514	1.55375	-3.76786	0.00130886	0.065863	-0.863248	0	FAM26F
-0.372365	3.02866	-3.76429	0.00131956	0.0661259	-0.9808	0	NAT1
0.293276	4.91752	3.75527	0.00134694	0.0671151	-1.14957	0	VWA5A
-0.309089	4.31311	-3.75414	0.00135042	0.0671151	-1.07646	0	CD180
0.270655	7.34976	3.75203	0.00135692	0.0671621	-1.27632	0	PDIA4
0.259284	7.85729	3.74862	0.0013675	0.0674092	-1.29693	0	RGCC
0.672622	1.49375	3.74209	0.001388	0.0681416	-0.912657	0	SOWAHD
0.300962	7.65687	3.73893	0.00139802	0.0683557	-1.30265	0	CKB
0.354331	3.31533	3.73379	0.00141448	0.0688185	-1.06382	0	DUSP8
-0.215723	8.67007	-3.73242	0.00141888	0.0688185	-1.3592	0	WARS
-0.370112	4.60364	-3.72717	0.00143594	0.0691481	-1.16466	0	CD300E
-0.268224	5.06359	-3.72681	0.00143713	0.0691481	-1.22336	0	PRKCH
-0.372695	3.87077	-3.71633	0.00147184	0.0702128	-1.16204	0	RGS2
0.311303	4.53808	3.71548	0.00147467	0.0702128	-1.2421	0	TES
-0.251326	6.21647	-3.71488	0.00147669	0.0702128	-1.32235	0	USB1
-0.291549	5.44251	-3.71068	0.00149089	0.0706098	-1.29972	0	NCF1
-0.242212	6.52453	-3.70455	0.00151181	0.0713211	-1.36259	0	IFNAR2
-0.474182	5.55698	-3.70008	0.00152729	0.0717706	-1.26805	0	CD93
-0.279482	8.68481	-3.69473	0.001546	0.0719835	-1.444	0	TXNIP
0.268723	6.11332	3.69284	0.00155268	0.0719835	-1.36512	0	CBLB
0.243197	6.5836	3.69217	0.00155503	0.0719835	-1.38941	0	GORASP2
-0.400592	5.36633	-3.6912	0.00155847	0.0719835	-1.27716	0	SMOX
0.287284	4.20133	3.68951	0.00156448	0.0719835	-1.24417	0	SSTR2
-0.342633	5.33662	-3.68864	0.00156758	0.0719835	-1.34751	0	RCBTB2
0.409775	3.5595	3.68666	0.00157464	0.072034	-1.21539	0	C16orf54
0.390514	3.35728	3.67546	0.00161529	0.0736144	-1.20983	0	ENO2
-0.534924	1.8673	-3.66857	0.00164082	0.0744971	-1.06847	0	P2RY2
0.273713	5.16122	3.65974	0.00167408	0.0757225	-1.38182	0	UGDH
0.255641	7.62696	3.65797	0.00168087	0.0757456	-1.48619	0	DAB2
-0.642053	1.40327	-3.65603	0.00168827	0.0757964	-1.08339	0	SEMA4C
-0.239844	8.1164	-3.64779	0.00172023	0.0769453	-1.52747	0	EPB41L3
0.429812	2.49395	3.63638	0.00176543	0.0783009	-1.20565	0	ZNF583
-0.908465	-0.603217	-3.63337	0.00177755	0.0783009	-1.23683	0	MMP11
0.287079	5.39429	3.63313	0.00177853	0.0783009	-1.44916	0	DDIT3
-0.263694	6.17599	-3.63306	0.00177879	0.0783009	-1.51532	0	ENC1
-0.26338	5.64675	-3.63203	0.00178296	0.0783009	-1.48182	0	CASP7
-0.434577	4.08737	-3.62179	0.00182495	0.0798547	-1.29738	0	TNFSF10
-0.402711	5.79234	-3.6177	0.00184201	0.0803105	-1.5282	0	RB1
0.283854	6.4544	3.61595	0.00184934	0.08034	-1.55595	0	ZNF316
-0.495502	2.81659	-3.61259	0.00186354	0.0806665	-1.21595	0	SNAI1
0.699477	-0.172789	3.61028	0.00187332	0.0808003	-1.20042	0	ZNF365
0.307042	9.91874	3.6084	0.00188136	0.0808583	-1.65216	0	ITGAX
-0.49165	2.70684	-3.60153	0.00191094	0.0818385	-1.27846	0	CD226
-0.253215	9.74723	-3.59827	0.00192514	0.082155	-1.67376	0	HSPA8
-0.298968	6.60893	-3.59544	0.00193754	0.0823193	-1.58457	0	IFI16
-0.262592	5.90149	-3.59429	0.00194262	0.0823193	-1.58486	0	HNMT
-0.351461	4.72848	-3.59096	0.00195737	0.0826546	-1.51549	0	PLA2G4A
-0.394629	2.40715	-3.57933	0.00200977	0.0845713	-1.33491	0	CLEC10A
-0.259455	6.6505	-3.57743	0.00201847	0.0846425	-1.63475	0	TMEM2
0.328739	4.41365	3.57226	0.00204229	0.0851685	-1.4806	0	ZFYVE28
-0.24442	6.81723	-3.57165	0.00204512	0.0851685	-1.66272	0	HMGCR
-0.278835	5.45828	-3.56324	0.00208454	0.0865119	-1.63508	0	NFE2L3
0.273772	4.32257	3.54864	0.00215475	0.0891196	-1.57163	0	PJA1
-0.310387	4.73602	-3.54623	0.00216657	0.0893026	-1.62104	0	IL15
-0.251033	7.75857	-3.53289	0.00223314	0.0916656	-1.74849	0	MX1
0.3244	4.96026	3.53172	0.00223908	0.0916656	-1.6627	0	SNX29
-0.419334	2.78695	-3.52932	0.00225126	0.0917942	-1.44548	0	FUT8
-0.733135	3.8004	-3.52812	0.00225742	0.0917942	-1.3358	0	ADAM19
0.222337	8.78475	3.52461	0.00227546	0.0922171	-1.81319	0	PDXK
-0.274993	5.59	-3.51859	0.00230674	0.0930246	-1.71048	0	GPR84
0.343415	3.85016	3.51751	0.00231238	0.0930246	-1.56147	0	SH3D21
-0.334348	5.65654	-3.51635	0.00231849	0.0930246	-1.74526	0	CERS6
-0.276165	5.1406	-3.51083	0.00234765	0.0938825	-1.70538	0	ZNF516
-0.74427	-0.502476	-3.50431	0.00238262	0.0949048	-1.46868	0	C12orf60
-0.857526	-0.297465	-3.50314	0.00238893	0.0949048	-1.44421	0	CLCN4
0.273293	5.38773	3.49629	0.00242631	0.0956265	-1.76659	0	GFPT1
-1.30722	-1.47644	-3.49547	0.00243083	0.0956265	-1.62678	0	GPC2
-0.323668	3.23609	-3.49547	0.00243085	0.0956265	-1.57865	0	POLR3B
0.604607	1.48196	3.49253	0.00244707	0.0959523	-1.41927	0	ASIC1
-0.247514	7.29626	-3.48965	0.00246309	0.0962677	-1.8333	0	OAS2
0.228545	6.66394	3.4857	0.00248523	0.0968197	-1.84228	0	CLN8
-0.226353	8.06472	-3.48407	0.00249443	0.0968655	-1.86782	0	CXCL3
-0.242387	6.6624	-3.47733	0.00253278	0.0980397	-1.86434	0	PHLDA1
-0.275672	5.90438	-3.47556	0.00254293	0.0981181	-1.84182	0	CASP3
-0.247983	5.25322	-3.47014	0.00257439	0.0990155	-1.81122	0	RDH11
0.300115	3.8078	3.46364	0.00261251	0.0999822	-1.69508	0	TIMM23B
-0.283527	3.90576	-3.46219	0.00262111	0.0999822	-1.69482	0	ANKS1A
0.407159	2.75481	3.46164	0.00262436	0.0999822	-1.5768	0	PHC1
0.23631	10.5875	3.45961	0.00263644	0.100127	-1.9991	0	SQSTM1
-0.338987	5.34368	-3.44767	0.00270863	0.102313	-1.82675	0	JAK3
0.21949	8.42337	3.44714	0.00271188	0.102313	-1.97703	0	SEC61A1
0.236138	6.73709	3.44592	0.00271943	0.102313	-1.92465	0	GLRX
0.27223	6.00846	3.44417	0.00273019	0.102399	-1.92872	0	SLC28A3
-0.262956	5.52656	-3.43938	0.00275991	0.103193	-1.91055	0	CIITA
-0.26218	5.88677	-3.43153	0.00280936	0.104718	-1.91966	0	GPR35
-0.249048	6.97629	-3.42314	0.00286317	0.106395	-1.98773	0	TIMP1
-0.325283	4.82956	-3.42141	0.00287437	0.106484	-1.85287	0	MGAT4A
0.479584	3.49609	3.41586	0.00291063	0.107497	-1.71652	0	XIRP1
0.365461	3.01984	3.4125	0.00293281	0.107986	-1.69967	0	ADRA2B
-0.270406	4.9407	-3.40955	0.00295245	0.108379	-1.89168	0	LAMB3
-0.778391	-0.436687	-3.40729	0.00296756	0.108604	-1.60937	0	CST6
-0.292324	4.37706	-3.40077	0.00301162	0.109841	-1.82249	0	LMNB1
-0.252554	12.0148	-3.39908	0.00302313	0.109841	-2.16249	0	CXCL8
0.236255	7.78307	3.39827	0.00302864	0.109841	-2.0644	0	RDX
0.329891	3.81233	3.39594	0.00304462	0.110089	-1.80743	0	TBC1D10C
-0.572735	1.18354	-3.39304	0.00306466	0.110483	-1.60529	0	ADORA3
0.480469	2.05971	3.39148	0.00307545	0.110542	-1.67005	0	CKLF
-0.345169	2.75094	-3.38297	0.00313514	0.112115	-1.77738	0	SECTM1
-0.422962	1.89846	-3.38259	0.00313776	0.112115	-1.68775	0	PDGFRA
0.307131	3.65661	3.3794	0.00316049	0.112488	-1.87664	0	TMEM159
0.268158	4.24163	3.37833	0.0031681	0.112488	-1.93076	0	PLD1
-0.263603	6.18508	-3.37721	0.00317615	0.112488	-2.06867	0	TNFRSF10D
-0.276738	3.96936	-3.37504	0.00319172	0.112572	-1.92413	0	TNFAIP8L3
-0.415885	2.06949	-3.37429	0.00319716	0.112572	-1.7126	0	SP4
-0.201347	10.942	-3.37198	0.00321384	0.11283	-2.2056	0	MT-ND1
-0.703862	0.785392	-3.36601	0.00325742	0.11377	-1.64864	0	HTR2B
0.321606	4.37028	3.36378	0.00327383	0.11377	-1.93317	0	SFI1
0.337146	3.16013	3.36307	0.00327907	0.11377	-1.84423	0	QPCTL
-0.234389	6.39825	-3.36294	0.00328004	0.11377	-2.08539	0	CSRNP1
0.312328	3.68283	3.36174	0.00328893	0.11377	-1.87666	0	DHRS9
-0.271593	6.13905	-3.36047	0.00329838	0.11377	-2.08803	0	SLC25A19
-0.579267	0.626471	-3.35937	0.00330655	0.11377	-1.6635	0	CLSTN3
-0.320445	4.59411	-3.35728	0.00332218	0.113983	-2.02091	0	ERCC6
0.265755	4.29871	3.35278	0.0033561	0.11482	-1.99347	0	FZD5
0.334031	4.33783	3.351	0.00336959	0.114956	-1.98372	0	CRELD2
-0.348674	5.10555	-3.34872	0.00338689	0.115221	-2.04583	0	SASH1
-0.266559	6.14901	-3.33802	0.00346959	0.117703	-2.14579	0	EPHB2
0.446362	1.63617	3.33529	0.00349101	0.118072	-1.74273	0	GPR156
-0.222784	8.90307	-3.33414	0.00350003	0.118072	-2.23379	0	INSIG1
-0.213894	10.5999	-3.32238	0.00359396	0.120903	-2.30821	0	MT-ND5
0.309281	5.87414	3.31755	0.0036333	0.121887	-2.18295	0	SYNE3
-0.239462	6.3031	-3.31388	0.00366344	0.122428	-2.20159	0	CD86
0.398712	2.27861	3.31312	0.0036697	0.122428	-1.85096	0	MTSS1L
0.235174	7.60951	3.31126	0.00368508	0.122603	-2.25016	0	RPN1
-0.282793	6.16381	-3.3093	0.00370141	0.122808	-2.21519	0	FGL2
-0.720548	0.615894	-3.305	0.00373742	0.123585	-1.77987	0	CTTNBP2
-0.2508	5.07526	-3.30333	0.00375148	0.123585	-2.12634	0	RRM2
-0.275727	5.99522	-3.30285	0.00375554	0.123585	-2.20983	0	EIF1B
0.26205	7.37928	3.2939	0.00383192	0.125756	-2.27458	0	SLC26A11
0.237557	8.43135	3.28426	0.00391585	0.128162	-2.32637	0	IRAK1
-0.491492	2.23241	-3.2806	0.00394817	0.128871	-1.87527	0	CRISPLD2
-0.237167	5.11749	-3.26817	0.00406004	0.131817	-2.24101	0	GBP5
-0.356731	2.83138	-3.26729	0.00406806	0.131817	-1.98244	0	ARHGEF17
-0.773645	0.228879	-3.26695	0.0040712	0.131817	-1.85488	0	DEPDC1
-0.324956	2.92961	-3.26493	0.00408967	0.132061	-2.02018	0	XXYLT1
-0.201861	9.97285	-3.26153	0.00412105	0.132561	-2.41919	0	SLAMF7
-0.268823	4.52648	-3.26087	0.00412711	0.132561	-2.18657	0	BCL2L11
0.214787	7.70921	3.2593	0.00414169	0.132677	-2.36017	0	MAPK13
0.471775	2.26108	3.25658	0.00416709	0.133137	-1.94585	0	MAMDC4
-0.465099	2.23437	-3.25179	0.00421214	0.1342	-1.97887	0	TBC1D31
0.407794	4.28552	3.25069	0.00422258	0.1342	-2.20365	0	SDF2L1
0.260149	11.2443	3.24944	0.00423438	0.134222	-2.47641	0	AHNAK
0.221036	7.69881	3.24794	0.0042487	0.134323	-2.38404	0	VAC14
0.247247	5.50089	3.24579	0.00426922	0.13462	-2.3127	0	ACVR2A
-0.210176	7.26611	-3.24328	0.00429333	0.135027	-2.38292	0	FLVCR2
0.232352	5.47036	3.24073	0.00431796	0.13519	-2.32002	0	PCSK6
0.215358	6.0966	3.24043	0.00432089	0.13519	-2.35742	0	DUSP10
0.388874	2.24386	3.23444	0.00437935	0.136148	-1.9725	0	DNM1
0.277105	5.28189	3.23294	0.00439411	0.136148	-2.31229	0	KCNJ5
0.264722	5.98889	3.23276	0.00439588	0.136148	-2.36123	0	ST3GAL6
-0.487447	2.42982	-3.23268	0.00439661	0.136148	-2.03439	0	FRA10AC1
0.266032	5.94773	3.22726	0.00445044	0.136563	-2.36197	0	SYVN1
0.256019	6.34219	3.22713	0.00445166	0.136563	-2.39677	0	GOLGA4
-0.492629	1.64585	-3.22686	0.00445437	0.136563	-1.93716	0	SPIN4
0.241694	6.87488	3.22678	0.00445524	0.136563	-2.41125	0	CAMSAP1
-0.233723	7.15104	-3.22288	0.00449428	0.136991	-2.42184	0	DSE
0.791122	-0.170593	3.22211	0.00450211	0.136991	-1.93869	0	GHRL
-0.256543	5.93783	-3.222	0.00450321	0.136991	-2.36917	0	HS3ST3B1
0.253336	4.67396	3.22027	0.00452071	0.137177	-2.28706	0	NEDD4L
0.307938	2.78309	3.21891	0.00453448	0.13725	-2.17852	0	FGD5
0.666678	-0.067779	3.21486	0.00457583	0.138156	-1.94703	0	FER1L6
-1.24206	-0.907691	-3.20922	0.00463398	0.139496	-1.98264	0	RP11-65B7,2
-0.394658	2.15682	-3.20832	0.00464333	0.139496	-2.03403	0	GPR162
0.293325	6.16076	3.20287	0.00470036	0.140859	-2.44772	0	DENND4C
0.39337	1.45997	3.20119	0.00471806	0.14104	-2.01561	0	IL11RA
-0.208353	7.99187	-3.19942	0.00473687	0.141252	-2.49113	0	LAP3
-0.194219	9.07454	-3.19766	0.00475556	0.14146	-2.52403	0	HCK
0.299931	5.27894	3.19344	0.00480061	0.142449	-2.40868	0	PAPLN
0.389969	3.10594	3.18674	0.00487312	0.144233	-2.17359	0	PBX4
-0.462914	1.91316	-3.18569	0.0048846	0.144233	-2.04083	0	POC1A
0.248584	5.92678	3.18227	0.00492208	0.144985	-2.45214	0	AKAP17A
-0.362556	2.98528	-3.17881	0.00496034	0.145757	-2.18952	0	SERPINH1
0.219085	8.82375	3.17715	0.00497882	0.145945	-2.56958	0	MSC
0.360515	3.61521	3.17461	0.00500713	0.146206	-2.23901	0	LAMA5
0.270917	4.5036	3.17418	0.00501194	0.146206	-2.32566	0	GOLGA7B
-0.59789	0.688611	-3.17236	0.00503237	0.146448	-2.0185	0	TNFRSF8
-0.527006	0.50931	-3.17079	0.0050501	0.146611	-2.03847	0	MMP12
-0.298716	3.54844	-3.16927	0.00506735	0.146759	-2.3174	0	PIGX
0.91965	-0.468799	3.16386	0.00512891	0.148186	-2.0532	0	FAM212A
-0.275122	3.77364	-3.16014	0.00517168	0.148422	-2.34618	0	NR4A2
0.245065	5.19584	3.16007	0.00517249	0.148422	-2.46292	0	EPB41L1
-0.32199	2.92776	-3.15995	0.00517393	0.148422	-2.20646	0	ARHGAP24
-0.209235	5.81212	-3.15836	0.00519235	0.148597	-2.51051	0	DNAJB1
0.334191	2.90273	3.1566	0.00521274	0.148613	-2.25287	0	NEURL2
-0.31767	5.80971	-3.15619	0.00521753	0.148613	-2.45183	0	INHBA
-0.304652	3.99824	-3.15489	0.00523272	0.148695	-2.35081	0	RARG
-0.259635	4.82969	-3.14783	0.00531592	0.15054	-2.43795	0	HCAR3
-0.219892	7.36038	-3.14727	0.00532255	0.15054	-2.59145	0	MARCKSL1
-0.230393	4.70994	-3.13438	0.00547791	0.154336	-2.4763	0	PHF21A
0.719616	-0.367239	3.13401	0.00548233	0.154336	-2.10946	0	AF011889,5
-0.345912	2.73656	-3.12941	0.00553886	0.155565	-2.21113	0	BIRC5
-0.205541	6.34787	-3.12208	0.00563017	0.157607	-2.61233	0	TBC1D14
0.211334	10.3112	3.12148	0.00563768	0.157607	-2.72639	0	TRAF1
-0.608586	0.991901	-3.11896	0.00566951	0.157784	-2.11885	0	FCRLA
0.443167	1.9752	3.11891	0.00567013	0.157784	-2.18875	0	ZFPM1
-0.336102	2.99278	-3.10983	0.00578593	0.160636	-2.34933	0	FAM120C
-0.241127	5.27592	-3.10539	0.00584342	0.161642	-2.5755	0	ELOF1
-0.223395	6.58847	-3.10356	0.0058673	0.161642	-2.64368	0	PARP9
-0.349772	2.6478	-3.10304	0.00587416	0.161642	-2.33182	0	METTL4
-0.29349	4.49459	-3.10257	0.00588022	0.161642	-2.5472	0	NDC1
-0.772477	-0.860114	-3.10092	0.00590193	0.161642	-2.18805	0	B3GALNT1
-0.246838	4.02234	-3.10088	0.00590246	0.161642	-2.47699	0	CDC42EP2
-0.213508	6.00895	-3.0977	0.00594435	0.162421	-2.64942	0	TRIM38
0.523462	1.56872	3.09282	0.00600931	0.163825	-2.17866	0	ERFE
0.343573	2.09319	3.08824	0.00607081	0.165129	-2.30793	0	GRK4
0.206405	9.75071	3.08522	0.00611172	0.165824	-2.78845	0	P4HB
-0.396983	2.90531	-3.08433	0.00612383	0.165824	-2.34483	0	NCAPG
0.232266	6.2641	3.08231	0.0061514	0.166198	-2.69	0	MAFK
-0.233941	5.51968	-3.07962	0.00618832	0.166477	-2.67533	0	PIK3R1
-0.196654	7.95322	-3.07955	0.0061893	0.166477	-2.75466	0	DNAJB6
-0.793336	-0.55837	-3.07726	0.00622094	0.166956	-2.21525	0	MARVELD2
0.331335	3.72525	3.07458	0.0062581	0.16718	-2.54444	0	CHML
-0.282548	5.33775	-3.0737	0.00627024	0.16718	-2.66192	0	IRF2BPL
0.29412	3.21663	3.07366	0.0062708	0.16718	-2.46517	0	CORO2A
-0.213161	6.35511	-3.07112	0.00630633	0.167618	-2.71865	0	IKBKE
-0.309436	2.48947	-3.0705	0.00631498	0.167618	-2.38424	0	TCAF1
0.203738	7.91244	3.06886	0.00633807	0.167816	-2.77726	0	PDIA6
0.318876	3.92627	3.068	0.00635024	0.167816	-2.50695	0	RHBDF1
0.200988	7.1273	3.06614	0.00637656	0.167986	-2.76077	0	PTGER4
-0.294503	3.61321	-3.06558	0.0063845	0.167986	-2.49975	0	CFP
0.282347	4.58398	3.06356	0.00641308	0.168371	-2.6113	0	FAM65A
0.518151	1.46356	3.05837	0.00648756	0.16992	-2.24832	0	TEX14
0.269937	4.24237	3.05749	0.00650021	0.16992	-2.61209	0	BTN3A2
0.217737	6.17961	3.05568	0.00652632	0.170234	-2.73768	0	TBC1D2
-0.259509	3.92924	-3.05217	0.00657736	0.171196	-2.57774	0	HDHD2
0.281965	3.30323	3.04546	0.00667598	0.173389	-2.51193	0	RILPL1
0.739594	-0.806311	3.0429	0.00671411	0.174005	-2.27212	0	ANO7
0.299478	2.84192	3.04033	0.00675244	0.174623	-2.50762	0	ZBED3
0.83996	-1.87443	3.03332	0.00685824	0.176981	-2.362	0	SIRPD
-0.416085	3.4745	-3.02891	0.00692564	0.178244	-2.59649	0	GPR141
-0.770474	-0.00981004	-3.02793	0.00694057	0.178244	-2.30301	0	PSRC1
0.236745	6.04563	3.02649	0.00696284	0.178244	-2.81053	0	RPS6KA2
0.203359	6.13017	3.02548	0.00697837	0.178244	-2.81407	0	HERPUD1
0.296865	7.40523	3.02531	0.00698099	0.178244	-2.84823	0	KANK1
0.283489	3.36074	3.02312	0.00701497	0.178734	-2.56493	0	PDIA5
-0.395149	5.36074	-3.01755	0.00710208	0.180572	-2.79606	0	MSMO1
-0.312102	8.23942	-3.01258	0.00718065	0.18194	-2.90093	0	NAMPT
0.23992	4.62137	3.01192	0.00719113	0.18194	-2.7454	0	TRIM35
0.204867	6.01152	3.01129	0.00720109	0.18194	-2.83778	0	CSNK1G1
-0.210341	7.9384	-3.00813	0.00725172	0.182837	-2.89792	0	SERPINE1
0.318975	5.17696	3.00514	0.00729976	0.183665	-2.80415	0	MYO15B
0.477412	1.38293	3.00313	0.00733227	0.184099	-2.37637	0	RAD51B
0.208356	8.18907	3.0015	0.00735876	0.184381	-2.91583	0	NPC1
0.21211	5.73972	2.99923	0.0073959	0.184928	-2.85092	0	COL8A2
-0.303523	3.48212	-2.99814	0.00741378	0.184992	-2.59455	0	SP110
0.387542	3.04242	2.99405	0.00748107	0.186286	-2.5804	0	CHST13
-0.560914	2.45914	-2.98941	0.00755818	0.187819	-2.4861	0	NAIP
-0.265457	3.78223	-2.98677	0.00760242	0.188531	-2.73555	0	FLRT2
0.208041	7.37853	2.98563	0.00762147	0.188616	-2.9349	0	DTX4
-0.289328	2.6401	-2.98349	0.00765774	0.189071	-2.57778	0	L3MBTL3
-0.21437	8.40646	-2.98269	0.00767117	0.189071	-2.96336	0	STAT1
0.424455	2.948	2.97767	0.00775665	0.190788	-2.5305	0	HR
0.272564	3.4821	2.9723	0.00784927	0.192674	-2.70054	0	ING2
-0.180031	8.27201	-2.97068	0.00787738	0.192723	-2.98814	0	CD40
0.584953	2.12371	2.97006	0.00788802	0.192723	-2.48089	0	CTU1
-0.58347	1.07238	-2.96943	0.00789912	0.192723	-2.45863	0	GPR82
-0.256199	3.7443	-2.96501	0.00797656	0.193005	-2.74209	0	AP3S2
0.220326	6.02019	2.96416	0.00799153	0.193005	-2.92903	0	STT3A
-0.647759	-0.58715	-2.96367	0.00800012	0.193005	-2.40968	0	ERVFRD-1
-0.305143	3.21337	-2.96359	0.00800156	0.193005	-2.61374	0	ASF1B
0.246367	5.42213	2.96316	0.0080091	0.193005	-2.90092	0	THRA
-0.231602	6.69651	-2.96283	0.00801495	0.193005	-2.921	0	MX2
-0.282211	8.4009	-2.9624	0.00802255	0.193005	-3.02004	0	TMEM123
0.269378	4.97552	2.9604	0.00805796	0.193366	-2.85136	0	DAPK3
0.25773	3.96117	2.95883	0.00808596	0.193366	-2.76871	0	JADE1
-0.272554	4.50581	-2.95791	0.00810232	0.193366	-2.76383	0	HCAR2
0.512677	0.363153	2.95686	0.00812107	0.193366	-2.41739	0	WDR63
-0.533184	0.637845	-2.95652	0.00812722	0.193366	-2.41572	0	IGFBP2
0.173279	8.03203	2.95451	0.00816322	0.193366	-3.02248	0	GPC4
-0.458666	1.7573	-2.95324	0.00818615	0.193366	-2.48881	0	APOBEC3F
0.324759	2.95634	2.95301	0.00819036	0.193366	-2.63564	0	SRGAP3
0.265915	3.81554	2.9509	0.00822858	0.193366	-2.78377	0	MTFR1
-0.28901	6.08169	-2.95004	0.00824405	0.193366	-2.97512	0	FYB
0.416564	1.51561	2.94997	0.00824536	0.193366	-2.53111	0	C12orf50
0.19464	8.67722	2.94978	0.00824877	0.193366	-3.04496	0	ANXA1
0.215459	4.54586	2.94942	0.00825545	0.193366	-2.86249	0	PLPP5
0.289334	3.78724	2.94907	0.00826171	0.193366	-2.76343	0	FAM63A
0.369169	3.11235	2.94685	0.00830231	0.19394	-2.66963	0	IFITM10
0.224924	5.0272	2.94534	0.00832987	0.194166	-2.92105	0	LONRF1
-0.210615	6.1617	-2.94424	0.00835017	0.194166	-2.98111	0	PPM1F
-0.295616	2.82955	-2.94369	0.00836022	0.194166	-2.64721	0	HSD11B1
0.41245	0.27263	2.9428	0.00837663	0.194174	-2.56942	0	GSDMA
0.224748	5.46175	2.94062	0.00841701	0.19438	-2.94331	0	EIF4A1
0.206122	7.1978	2.9402	0.00842483	0.19438	-3.02881	0	SLC1A4
0.336074	3.05551	2.93971	0.00843382	0.19438	-2.71648	0	BTN3A1
0.231037	5.32551	2.93263	0.00856636	0.196727	-2.95687	0	OXR1
0.377658	1.94185	2.93253	0.00856821	0.196727	-2.63396	0	RP11-309L24,4
0.193301	8.42153	2.93072	0.00860233	0.197135	-3.07715	0	DUSP6
0.31917	2.30622	2.92839	0.0086465	0.197772	-2.62947	0	PPP1R3E
0.223711	6.11728	2.92606	0.00869094	0.198413	-3.02128	0	COL23A1
-0.429603	1.66477	-2.91879	0.00883113	0.201233	-2.53733	0	CFB
0.25112	4.35827	2.91773	0.00885155	0.201319	-2.89767	0	LOXL3
-0.166096	9.24068	-2.91489	0.00890712	0.20187	-3.13341	0	GRB2
0.467985	1.25062	2.91478	0.00890925	0.20187	-2.5335	0	B3GNTL1
0.234453	4.23522	2.91089	0.00898577	0.203223	-2.88752	0	ZNF589
-0.384363	5.41568	-2.90917	0.00901961	0.203607	-3.00876	0	STARD4
0.296853	3.9932	2.90609	0.00908081	0.204368	-2.87522	0	SLC22A18
-0.520933	1.13433	-2.90518	0.00909903	0.204368	-2.55671	0	PIGR
-0.310457	6.2208	-2.9043	0.00911676	0.204368	-3.06559	0	UGCG
-0.238164	4.29063	-2.90408	0.00912098	0.204368	-2.91107	0	DGAT2
-1.03259	-1.57402	-2.90284	0.00914584	0.204462	-2.56571	0	GDPD1
0.243759	6.68624	2.90177	0.0091674	0.204462	-3.08856	0	TM4SF19
-0.31721	3.22331	-2.90121	0.00917878	0.204462	-2.87281	0	EHF
-0.199244	6.70423	-2.89988	0.00920553	0.204462	-3.09463	0	ORAI2
0.712272	-0.615147	2.89967	0.00920983	0.204462	-2.51602	0	NPHP1
-0.258569	4.14486	-2.89785	0.00924668	0.204903	-2.85531	0	RUBCNL
0.249676	7.35765	2.89431	0.00931872	0.206121	-3.11875	0	TNFSF15
0.219009	5.66527	2.89109	0.00938475	0.207018	-3.0658	0	PLCL1
0.291761	3.85196	2.89066	0.00939357	0.207018	-2.85791	0	RAPGEF3
0.229689	7.93273	2.88939	0.00941988	0.20722	-3.14962	0	STK10
0.233331	6.56957	2.88448	0.00952185	0.209082	-3.12158	0	KLHL21
-0.333832	2.17722	-2.88212	0.00957122	0.209622	-2.6786	0	ACVRL1
-0.190175	9.16352	-2.88133	0.00958781	0.209622	-3.19329	0	SLC43A2
-0.207868	6.11241	-2.88082	0.00959848	0.209622	-3.10667	0	TTLL4
0.409892	0.982072	2.87904	0.0096361	0.210064	-2.60072	0	HSPB7
-0.377914	1.28194	-2.87765	0.00966533	0.210321	-2.66763	0	PKIB
-0.259863	4.59038	-2.87103	0.00980656	0.212979	-3.00003	0	KCNJ2
-0.382966	2.00621	-2.87028	0.00982273	0.212979	-2.71647	0	ZNF605
0.216707	6.04209	2.86883	0.0098539	0.213272	-3.1257	0	TMEM214
-0.212371	4.55865	-2.86564	0.00992288	0.21438	-3.03986	0	FBXO21
0.322901	2.90185	2.8639	0.00996071	0.214556	-2.79733	0	CBFA2T3
0.459221	1.14108	2.86283	0.00998421	0.214556	-2.63196	0	PCDH9
0.180698	6.40865	2.86282	0.00998433	0.214556	-3.15791	0	DFNA5
0.179752	7.256	2.85627	0.0101284	0.217266	-3.20074	0	ARF6
-0.328705	3.01515	-2.85542	0.0101473	0.217286	-2.76498	0	OSM
-0.20844	6.11923	-2.85314	0.010198	0.217824	-3.16037	0	IRF2BP2
-0.221395	6.85239	-2.85267	0.0102086	0.217824	-3.197	0	CRIM1
-0.213218	5.629	-2.85035	0.0102604	0.218544	-3.09989	0	EPSTI1
0.248689	3.66729	2.84941	0.0102815	0.218598	-2.94683	0	MSTO1
0.477328	0.177157	2.84863	0.0102991	0.218598	-2.61737	0	FAM171B
-0.189393	6.66671	-2.84676	0.0103411	0.218776	-3.20347	0	FCHSD2
0.303577	2.57314	2.84665	0.0103437	0.218776	-2.84013	0	PNPLA7
-0.605775	-0.461438	-2.8442	0.0103993	0.219567	-2.61167	0	KBTBD3
-0.215888	6.22215	-2.84202	0.0104489	0.22023	-3.19314	0	CMIP
-0.207225	6.78853	-2.83852	0.010529	0.221532	-3.22443	0	HMGCS1
0.192919	8.37249	2.83713	0.0105611	0.221819	-3.27191	0	HM13
0.426128	1.51622	2.83595	0.0105882	0.222004	-2.71229	0	TOPORS-AS1
-0.242905	6.25827	-2.83381	0.0106378	0.222656	-3.20762	0	PLAGL2
0.230877	6.64435	2.83158	0.0106898	0.223358	-3.21925	0	ABTB2
-0.173794	6.76094	-2.82842	0.0107636	0.223704	-3.23971	0	CHTF8
0.235805	6.32425	2.82822	0.0107683	0.223704	-3.22432	0	SLC17A9
-0.256536	7.03634	-2.82761	0.0107827	0.223704	-3.25718	0	CAB39
-0.309545	4.09035	-2.82721	0.0107921	0.223704	-3.04663	0	MAF
0.248517	5.00765	2.82692	0.010799	0.223704	-3.13464	0	TBKBP1
0.183724	6.45406	2.82564	0.0108292	0.223946	-3.23913	0	MGAT2
0.194634	6.79934	2.82434	0.0108598	0.224194	-3.25148	0	WDFY1
-0.266196	3.99327	-2.8222	0.0109107	0.224861	-3.0046	0	TOP2A
0.373408	1.61671	2.81819	0.0110065	0.226135	-2.7349	0	MYRF
-0.466487	1.58349	-2.81804	0.01101	0.226135	-2.75255	0	RALGPS2
-0.548674	1.47183	-2.81678	0.0110403	0.226223	-2.76893	0	TPD52
-0.231595	5.3727	-2.81631	0.0110517	0.226223	-3.17825	0	PTGIR
-0.276144	3.3722	-2.8146	0.0110929	0.226682	-2.99789	0	XYLT2
0.265088	7.10388	2.81323	0.011126	0.226974	-3.28318	0	HIVEP3
0.212421	8.94851	2.81109	0.0111781	0.227653	-3.33713	0	MYO9B
0.245163	3.87768	2.80664	0.0112869	0.229481	-3.10505	0	DENND5B
0.274524	3.69709	2.80201	0.0114011	0.231197	-3.09111	0	USP30
0.212002	6.77909	2.8004	0.0114414	0.231197	-3.29497	0	SORBS3
0.236869	6.7328	2.79908	0.0114742	0.231197	-3.29632	0	RRP1
-0.185227	7.33097	-2.79878	0.0114817	0.231197	-3.32206	0	STOM
0.226175	5.79572	2.79795	0.0115024	0.231197	-3.26215	0	H1FX
-0.679808	-0.702165	-2.79739	0.0115164	0.231197	-2.68915	0	CDON
0.435976	1.67599	2.79665	0.0115349	0.231197	-2.84942	0	SYPL2
-0.214215	4.49907	-2.79628	0.0115442	0.231197	-3.14543	0	ZNF200
-0.182629	8.1401	-2.79596	0.0115522	0.231197	-3.35039	0	MTHFD2
0.186842	7.5805	2.79555	0.0115627	0.231197	-3.32903	0	NCS1
0.544037	-1.01196	2.7946	0.0115864	0.231288	-2.69502	0	DNAJC5B
0.266309	5.91362	2.79366	0.0116102	0.23138	-3.2951	0	DENND4A
0.366909	1.3536	2.79184	0.0116562	0.231915	-2.7917	0	ERMN
-0.237432	3.63482	-2.78894	0.0117299	0.232967	-3.09617	0	PUDP
0.431185	2.10431	2.78763	0.0117634	0.232967	-2.84322	0	GET4
0.215217	6.58561	2.78749	0.011767	0.232967	-3.3185	0	NFKBID
0.251279	6.4972	2.78214	0.0119046	0.235133	-3.29392	0	HLX
0.215377	5.94716	2.78173	0.0119153	0.235133	-3.29102	0	PREB
-0.275213	3.2294	-2.78091	0.0119365	0.235166	-3.05598	0	GJB2
0.225256	6.974	2.77967	0.0119686	0.235206	-3.34844	0	PHLDA3
0.388484	2.40013	2.7784	0.0120016	0.235206	-2.89443	0	TNS2
-0.239625	4.28933	-2.77708	0.0120362	0.235206	-3.18633	0	DDX10
-0.265343	4.06377	-2.7765	0.0120514	0.235206	-3.16387	0	CXorf56
-0.272078	4.85168	-2.77648	0.0120518	0.235206	-3.22316	0	DDX60
-0.273114	3.54768	-2.77509	0.0120882	0.235206	-3.08329	0	CREM
-0.214622	5.9767	-2.77506	0.0120891	0.235206	-3.27689	0	MYO1G
0.270107	2.81572	2.77441	0.0121061	0.235206	-3.0145	0	LGALSL
0.197673	7.34417	2.77366	0.0121258	0.235206	-3.36778	0	STK40
-0.513188	0.384447	-2.77338	0.0121333	0.235206	-2.73798	0	LINC00959
0.303735	2.93884	2.77117	0.0121915	0.235562	-3.05548	0	CERS4
0.592354	0.386574	2.77063	0.012206	0.235562	-2.73748	0	RAC3
-0.472464	1.19388	-2.77047	0.0122101	0.235562	-2.82552	0	NDFIP2
0.169717	8.48464	2.76669	0.0123105	0.236916	-3.42018	0	CORO1C
-0.434088	1.62742	-2.76445	0.0123707	0.236916	-2.85846	0	MPZL3
-0.254435	4.5434	-2.76442	0.0123714	0.236916	-3.22888	0	INPP5B
-0.344839	2.38905	-2.76343	0.0123979	0.236916	-2.95246	0	CPEB3
-0.184269	7.97156	-2.76326	0.0124027	0.236916	-3.41255	0	TUBA1A
-0.189763	6.49551	-2.76312	0.0124062	0.236916	-3.36154	0	SP100
0.235148	4.17705	2.7627	0.0124176	0.236916	-3.19936	0	EFNB1
0.226003	6.22999	2.76142	0.0124522	0.237201	-3.35734	0	TMEM63A
-0.18758	7.00083	-2.76047	0.012478	0.237317	-3.38717	0	CTDSP2
-0.206052	6.52693	-2.75813	0.0125413	0.238118	-3.37736	0	MXD1
-0.259955	3.95047	-2.75746	0.0125595	0.238118	-3.20054	0	PLCL2
0.306697	3.51464	2.75616	0.012595	0.238416	-3.04345	0	TMEM158
0.375731	3.00359	2.75377	0.0126602	0.238948	-3.01777	0	PPP1R35
0.275459	4.67119	2.75369	0.0126626	0.238948	-3.26997	0	SYNE1
0.249895	5.16259	2.75179	0.0127148	0.239557	-3.31602	0	HSPA13
-1.01034	-1.69228	-2.74827	0.0128121	0.240707	-2.83967	0	GOLGA8N
0.486455	1.0046	2.74772	0.0128274	0.240707	-2.84456	0	CEP70
0.207848	6.19027	2.74667	0.0128566	0.240707	-3.38451	0	ZNF746
-0.289622	3.84186	-2.74635	0.0128656	0.240707	-3.19425	0	CKAP2
0.291183	3.31716	2.74578	0.0128813	0.240707	-3.12772	0	ZNF462
0.434587	1.53434	2.74528	0.0128954	0.240707	-2.84636	0	NDRG4
-0.219786	3.93538	-2.74232	0.0129782	0.241878	-3.23166	0	SLC25A12
-0.226253	5.29702	-2.74043	0.0130314	0.242497	-3.36289	0	FRY
-0.364032	2.41724	-2.73692	0.0131308	0.243971	-3.02224	0	ARHGEF18
0.202338	4.94423	2.7343	0.0132053	0.244885	-3.3281	0	CRY1
-0.696358	-0.68138	-2.73377	0.0132206	0.244885	-2.81153	0	FAM135B
-0.606885	0.206135	-2.73279	0.0132485	0.245027	-2.81009	0	TCAF2
-0.58865	-0.108177	-2.73194	0.013273	0.245104	-2.80247	0	ASB3
0.197095	7.18864	2.73075	0.013307	0.245356	-3.45607	0	CHST2
0.240975	10.1334	2.7237	0.0135113	0.248744	-3.54553	0	PLEC
0.187797	5.83022	2.71854	0.0136626	0.250702	-3.42289	0	DHDDS
-0.193607	7.67761	-2.71792	0.0136811	0.250702	-3.4937	0	FPR3
-0.193783	5.61291	-2.7174	0.0136964	0.250702	-3.41387	0	SUPT4H1
-0.264699	4.10162	-2.71725	0.0137007	0.250702	-3.3029	0	ATP10D
0.472702	0.276154	2.71648	0.0137236	0.250741	-2.85095	0	CC2D2A
0.199035	6.4655	2.7119	0.01386	0.25285	-3.47249	0	CREB3L2
0.334972	2.75079	2.70974	0.0139245	0.253645	-3.06108	0	RCN3
0.326746	2.10588	2.70836	0.0139662	0.254021	-3.06359	0	HHEX
-0.404391	1.29312	-2.70607	0.0140354	0.254689	-2.92621	0	UBE3D
-0.199842	6.13248	-2.70447	0.0140838	0.254689	-3.47364	0	RNF24
-0.184126	6.73403	-2.70445	0.0140844	0.254689	-3.49158	0	GALNT2
0.244468	3.64277	2.70204	0.0141579	0.254689	-3.27615	0	ALDH5A1
0.266907	3.23669	2.7019	0.014162	0.254689	-3.24049	0	FAM57A
0.399219	3.8202	2.70178	0.0141658	0.254689	-3.2359	0	CDK2AP2
-0.267907	3.36378	-2.70167	0.014169	0.254689	-3.19691	0	SUOX
-0.227903	4.43633	-2.70098	0.0141903	0.254689	-3.35982	0	PCTP
-0.325746	2.42668	-2.69962	0.0142319	0.254689	-3.09098	0	HTR7
0.222134	4.15606	2.6996	0.0142323	0.254689	-3.32282	0	FHL1
-0.178881	6.00623	-2.69902	0.0142501	0.254689	-3.479	0	SERPINB6
0.199674	5.7149	2.69883	0.014256	0.254689	-3.44809	0	DHX34
0.518425	0.317653	2.69487	0.0143783	0.256494	-2.87653	0	SLC25A48
0.175072	6.35014	2.69358	0.0144181	0.256826	-3.51095	0	CAT
0.701203	-0.0343813	2.69169	0.0144769	0.257493	-2.87107	0	SSPO
-0.188977	6.28805	-2.68934	0.0145506	0.258422	-3.49971	0	CCM2
0.202509	6.45332	2.6873	0.0146143	0.259174	-3.52174	0	FOXN3
-0.208417	7.85455	-2.68512	0.0146832	0.260014	-3.55461	0	PPARD
-0.281212	3.3746	-2.68437	0.0147069	0.260052	-3.27042	0	ZBTB14
0.181469	8.07139	2.68289	0.0147539	0.260501	-3.57865	0	IL17RA
-0.173543	6.78718	-2.68133	0.0148033	0.260991	-3.53109	0	GNA15
-0.279144	2.74006	-2.68	0.0148457	0.261357	-3.19421	0	RBMS2
-0.285532	3.30706	-2.67075	0.0151438	0.265701	-3.18155	0	PDGFA
0.219983	4.89976	2.67062	0.0151482	0.265701	-3.45634	0	EIF2AK3
-0.17094	7.66181	-2.6703	0.0151584	0.265701	-3.58667	0	STAT3
-0.32892	4.83879	-2.66732	0.0152558	0.266716	-3.47506	0	SC5D
-0.272828	9.10492	-2.66718	0.0152605	0.266716	-3.62891	0	RNF213
0.227427	3.7279	2.66584	0.0153046	0.2671	-3.32328	0	NGRN
-0.255945	3.86925	-2.66364	0.015377	0.267142	-3.37972	0	MSANTD4
0.234692	5.67437	2.66343	0.0153839	0.267142	-3.52249	0	DOK1
0.169434	6.3579	2.66339	0.0153853	0.267142	-3.56284	0	DNAJB5
0.193271	8.40096	2.66286	0.0154028	0.267142	-3.62453	0	PLEKHM2
0.314135	2.7721	2.6621	0.0154278	0.267142	-3.20328	0	GPD1
0.227638	4.36893	2.66174	0.0154397	0.267142	-3.43674	0	BRE
0.646795	-0.961432	2.6601	0.0154943	0.267703	-2.9267	0	CABP4
0.316445	2.59914	2.65798	0.0155647	0.268046	-3.19922	0	RASGRF1
0.256911	6.48141	2.65784	0.0155695	0.268046	-3.57861	0	UBXN11
0.522201	0.587319	2.65686	0.0156022	0.268046	-2.95483	0	ADHFE1
-0.254415	3.42332	-2.65674	0.0156063	0.268046	-3.34042	0	KIAA1143
0.211196	6.09995	2.65618	0.0156251	0.268046	-3.57042	0	EOGT
0.200719	8.02097	2.65042	0.0158194	0.270936	-3.64578	0	CCDC88A
-0.211534	5.53017	-2.64852	0.0158837	0.270936	-3.54803	0	ATXN10
-0.362887	1.71289	-2.64825	0.015893	0.270936	-3.09282	0	RECK
-0.530977	1.84134	-2.64764	0.0159136	0.270936	-3.12907	0	SLC16A7
0.314547	3.5268	2.64749	0.0159188	0.270936	-3.34077	0	TIGD5
-0.190193	5.67586	-2.64722	0.0159282	0.270936	-3.53876	0	TRIM14
0.222296	7.05375	2.6464	0.015956	0.271028	-3.61106	0	ADAM8
0.148327	12.9061	2.64547	0.0159879	0.271187	-3.77771	0	VIM
-0.441888	1.0029	-2.64334	0.0160609	0.271972	-3.02708	0	SDHAF3
0.169386	7.05758	2.64282	0.0160791	0.271972	-3.62504	0	MSANTD3
0.900135	-1.19391	2.63952	0.0161931	0.273516	-2.96548	0	CEP295NL
-0.515881	0.107483	-2.63759	0.0162601	0.274264	-2.97545	0	NFIA
0.33161	3.2548	2.63501	0.01635	0.275395	-3.30993	0	SYNGAP1
0.257879	3.24547	2.63347	0.0164042	0.275923	-3.30412	0	E2F1
0.391324	1.25308	2.63273	0.0164301	0.275976	-3.0457	0	PCBP3
0.365667	2.18255	2.63161	0.0164694	0.276252	-3.14825	0	ZNF467
-0.212207	5.39627	-2.62843	0.0165819	0.277752	-3.56308	0	CEP164
0.64198	-0.251134	2.62726	0.0166236	0.278065	-2.97637	0	RPL39L
-0.67984	-1.46956	-2.62633	0.0166564	0.278131	-2.98971	0	CYSLTR2
0.265368	3.55982	2.62556	0.0166839	0.278131	-3.35445	0	ZNF579
-0.219807	4.55816	-2.62475	0.016713	0.278131	-3.5064	0	KCNK13
-0.463621	1.09852	-2.62399	0.0167402	0.278131	-3.01179	0	PALD1
-0.521947	0.572889	-2.62373	0.0167493	0.278131	-2.99307	0	S100A3
-0.373482	2.5404	-2.62327	0.0167657	0.278131	-3.23082	0	MAD2L1
0.582712	1.07175	2.61995	0.0168851	0.278741	-3.05551	0	PDF
0.190259	5.73302	2.61955	0.0168997	0.278741	-3.63337	0	SLC2A5
-0.449786	1.74487	-2.61888	0.0169237	0.278741	-3.19101	0	ALG6
-0.45722	0.000286349	-2.61733	0.0169799	0.278741	-3.0305	0	CNTF
0.177841	5.89015	2.61711	0.016988	0.278741	-3.63854	0	PRRC1
-0.208917	4.36324	-2.61657	0.0170076	0.278741	-3.52163	0	STIM2
0.210684	6.75249	2.61646	0.0170114	0.278741	-3.66647	0	CEP170
-0.238506	4.4573	-2.61611	0.0170244	0.278741	-3.49052	0	HERC6
0.271583	2.57268	2.61589	0.0170323	0.278741	-3.30582	0	RASL11B
0.185849	6.78624	2.61518	0.017058	0.278741	-3.67288	0	TP53BP2
0.286181	4.01887	2.61492	0.0170675	0.278741	-3.45565	0	KIFC2
0.42696	0.51638	2.6146	0.0170794	0.278741	-3.02844	0	SYNC
-0.191057	6.4057	-2.61264	0.0171507	0.279527	-3.66378	0	MAP3K8
-0.219815	8.23966	-2.61149	0.0171929	0.279542	-3.72058	0	PARP14
0.274886	2.64382	2.61119	0.0172041	0.279542	-3.26965	0	ZNF786
0.157724	7.87221	2.61072	0.0172211	0.279542	-3.71277	0	PABPC4
0.444468	0.791156	2.60809	0.0173183	0.280742	-3.08983	0	GATS
0.204595	4.36778	2.60663	0.0173723	0.281241	-3.53825	0	OSBPL1A
-0.241715	4.40315	-2.60554	0.0174125	0.281514	-3.52594	0	FGD3
0.214126	4.47136	2.60359	0.0174852	0.282221	-3.53246	0	PPARG
0.173422	5.62629	2.60278	0.0175155	0.282221	-3.64343	0	C14orf169
-0.340362	1.84289	-2.60249	0.0175263	0.282221	-3.19833	0	C12orf73
0.192419	7.96338	2.60108	0.0175791	0.282694	-3.73267	0	PPIB
-0.170799	6.88193	-2.59992	0.0176228	0.283012	-3.70609	0	ADA
0.423046	1.51991	2.59793	0.0176974	0.283012	-3.19831	0	VGF
-0.241626	5.2137	-2.59746	0.0177151	0.283012	-3.59876	0	CASS4
0.286202	2.47365	2.59714	0.0177275	0.283012	-3.27766	0	PRELID3A
-0.172027	7.56823	-2.59685	0.0177384	0.283012	-3.72656	0	CD48
-0.291116	2.63379	-2.59682	0.0177395	0.283012	-3.32888	0	OBFC1
-0.28306	2.57645	-2.59588	0.017775	0.283204	-3.30581	0	IL12RB1
0.250294	3.7212	2.58976	0.0180081	0.28654	-3.40317	0	NEURL3
0.213288	4.50242	2.58902	0.0180367	0.286618	-3.5843	0	MTMR1
0.236433	3.71672	2.58533	0.018179	0.288498	-3.49595	0	ZNF324
0.173418	7.2613	2.58389	0.0182347	0.289004	-3.75178	0	CA2
0.216819	4.96345	2.58323	0.0182603	0.28903	-3.64299	0	PPARA
-0.199268	5.37617	-2.58218	0.0183009	0.289294	-3.67655	0	SLC25A30
-0.18349	5.26233	-2.58115	0.0183411	0.289549	-3.65758	0	PDCD1LG2
0.427517	1.32962	2.5798	0.018394	0.290006	-3.17395	0	ZG16B
0.363503	3.37032	2.57896	0.0184269	0.290145	-3.46727	0	SRXN1
0.230975	4.86515	2.57614	0.0185375	0.291146	-3.62756	0	AMDHD2
0.382807	1.01598	2.57582	0.0185503	0.291146	-3.13201	0	CCDC150
-0.197866	4.82178	-2.57519	0.018575	0.291146	-3.60933	0	NCAPD2
0.304991	6.22848	2.57467	0.0185957	0.291146	-3.73234	0	NCR3LG1
-0.22183	6.01087	-2.57323	0.0186527	0.291146	-3.71462	0	PNPT1
0.215021	4.48078	2.57275	0.0186717	0.291146	-3.61403	0	PHF13
-0.157042	8.22058	-2.57257	0.0186789	0.291146	-3.80164	0	GBP1
-0.601618	-1.00895	-2.57191	0.0187052	0.291146	-3.06739	0	SLC29A4
0.207048	7.11013	2.57111	0.0187371	0.291146	-3.76585	0	TOR3A
0.179601	5.57381	2.57023	0.0187719	0.291146	-3.69939	0	MOAP1
-0.348019	2.22333	-2.5699	0.0187853	0.291146	-3.28396	0	LAPTM4B
0.177484	7.11583	2.56981	0.0187887	0.291146	-3.77577	0	LRCH1
0.222881	3.85928	2.56943	0.0188038	0.291146	-3.55843	0	SLC2A9
-0.15749	7.95024	-2.56487	0.0189869	0.293604	-3.8018	0	SLC2A3
-0.214741	3.84144	-2.56379	0.0190302	0.293898	-3.5303	0	NOD2
0.584906	-1.08758	2.56184	0.0191094	0.294743	-3.08279	0	HORMAD1
0.600351	-0.0905017	2.55981	0.0191917	0.29539	-3.0893	0	HNRNPUL2-BSCL2
-0.292551	2.47871	-2.5596	0.0192002	0.29539	-3.37621	0	POLB
0.240674	3.63731	2.55895	0.0192267	0.295421	-3.53336	0	ZNF71
-0.37517	1.13371	-2.55732	0.0192936	0.296073	-3.1973	0	SGCG
-0.313262	1.66852	-2.55607	0.0193446	0.296477	-3.2815	0	RBFOX2
0.18372	7.13204	2.55145	0.019535	0.299017	-3.80434	0	MICALL1
-0.226077	4.15483	-2.54922	0.0196277	0.300055	-3.60165	0	ZC3H12D
0.299801	2.54434	2.54828	0.0196667	0.300271	-3.40995	0	ZBTB42
0.22348	8.12139	2.5467	0.0197328	0.300821	-3.84541	0	NCOR2
-0.219873	4.46835	-2.5455	0.0197831	0.300821	-3.67657	0	ARFIP1
0.221563	3.84065	2.54384	0.0198527	0.300821	-3.62747	0	C1orf226
0.202704	5.63259	2.54272	0.0198998	0.300821	-3.75302	0	KLF16
0.29396	3.99557	2.54161	0.0199465	0.300821	-3.6074	0	LRP3
0.284362	3.24111	2.54145	0.0199532	0.300821	-3.47567	0	CLDN23
-0.279466	3.14396	-2.54092	0.0199756	0.300821	-3.52038	0	STK39
0.190092	5.45026	2.54058	0.01999	0.300821	-3.74746	0	EPB41
-0.17489	6.21023	-2.5401	0.0200102	0.300821	-3.80309	0	HPS5
0.214292	5.11657	2.54009	0.0200107	0.300821	-3.7082	0	CDK18
-0.193395	6.00546	-2.53967	0.0200288	0.300821	-3.77141	0	LTBP2
-0.227101	3.69121	-2.53939	0.0200407	0.300821	-3.59364	0	KDELC2
0.216913	4.73833	2.53931	0.020044	0.300821	-3.68078	0	FEN1
-0.207107	4.34554	-2.53782	0.0201073	0.300821	-3.64313	0	ZNF319
-0.328352	1.93119	-2.53779	0.0201084	0.300821	-3.32665	0	PLPP6
0.167305	9.36422	2.53707	0.0201392	0.300821	-3.90204	0	LHFPL2
-0.403843	1.96394	-2.53576	0.0201948	0.300821	-3.31663	0	HMMR
-0.343694	1.79655	-2.53553	0.020205	0.300821	-3.29025	0	S100A13
-0.31024	2.96415	-2.53508	0.020224	0.300821	-3.4561	0	ICAM4
0.215262	5.63489	2.53486	0.0202334	0.300821	-3.77687	0	C16orf58
-0.20692	4.73756	-2.53448	0.0202496	0.300821	-3.74775	0	SORL1
0.246557	3.98193	2.53446	0.0202507	0.300821	-3.59183	0	ME3
0.646161	-0.505731	2.53295	0.0203155	0.301413	-3.13348	0	RP11-849H4,2
0.179727	6.27826	2.53102	0.0203983	0.302175	-3.81901	0	FDX1
-0.154794	7.96564	-2.53059	0.0204169	0.302175	-3.86976	0	DPYSL2
0.255502	2.73561	2.52995	0.0204448	0.302217	-3.48097	0	RAB33B
0.160826	7.4034	2.52921	0.0204765	0.302301	-3.85915	0	COPG1
-0.211539	3.90908	-2.52764	0.0205446	0.302301	-3.63011	0	PAFAH2
0.202115	5.92834	2.52752	0.0205499	0.302301	-3.81077	0	VEGFB
-0.307175	3.15357	-2.52732	0.0205585	0.302301	-3.55486	0	NUDT15
-0.274622	3.25352	-2.52693	0.0205756	0.302301	-3.54424	0	ABHD18
0.172823	8.42732	2.52564	0.0206316	0.302456	-3.89817	0	KCNAB2
-0.177702	5.22042	-2.52541	0.0206417	0.302456	-3.76979	0	STX6
0.268864	2.30365	2.52413	0.0206978	0.302456	-3.42222	0	RP5-862P8,2
0.299825	2.46915	2.52366	0.0207182	0.302456	-3.41251	0	IPO4
-0.173506	6.04663	-2.5235	0.0207254	0.302456	-3.82613	0	PTPA
0.211302	4.19943	2.5228	0.0207559	0.302456	-3.67222	0	ZNF526
0.219083	8.01425	2.5219	0.0207952	0.302456	-3.88604	0	SPHK1
-0.183368	5.92238	-2.52129	0.0208221	0.302456	-3.82994	0	SFMBT2
-0.257384	3.45324	-2.52099	0.0208352	0.302456	-3.58911	0	NLRC4
-0.314395	1.54649	-2.52031	0.0208655	0.302456	-3.35541	0	GAL3ST4
0.189055	4.65307	2.52022	0.0208692	0.302456	-3.73083	0	2002-03-01
-0.265151	4.41336	-2.51983	0.0208866	0.302456	-3.72298	0	CREBRF
0.189235	6.04204	2.51871	0.0209361	0.302809	-3.84194	0	DOCK5
0.206394	4.32077	2.5178	0.020976	0.302974	-3.69873	0	FERMT2
-0.161902	7.99844	-2.51722	0.0210018	0.302974	-3.9024	0	FAM20C
0.274466	3.58129	2.51675	0.0210228	0.302974	-3.62839	0	DYSF
0.159225	6.74115	2.51608	0.0210525	0.303022	-3.86438	0	ARFGAP3
0.216236	4.93185	2.51554	0.0210763	0.303022	-3.7472	0	DCXR
-0.197235	4.55013	-2.5143	0.0211315	0.303455	-3.71015	0	TSC22D3
0.230879	3.88057	2.51317	0.021182	0.303819	-3.67902	0	CAMK2D
-1.01367	-1.56228	-2.51198	0.0212353	0.304221	-3.16952	0	LIMCH1
-0.197275	7.29247	-2.50775	0.0214258	0.306587	-3.89175	0	CSF2RB
0.456294	0.0120488	2.50662	0.0214767	0.306952	-3.21327	0	EDA2R
0.276762	2.77039	2.50542	0.0215312	0.307005	-3.53353	0	ZNF354B
-0.167841	5.95032	-2.50542	0.0215313	0.307005	-3.85432	0	IL10RB
-0.204087	5.16178	-2.50433	0.0215808	0.30721	-3.80348	0	VRK2
0.179708	9.79864	2.50366	0.0216113	0.30721	-3.976	0	PLXND1
-0.191036	5.37154	-2.50318	0.0216328	0.30721	-3.80865	0	KLHDC3
-0.221094	3.52837	-2.50286	0.0216474	0.30721	-3.68992	0	VNN2
0.15675	8.92178	2.50186	0.0216931	0.307497	-3.95028	0	MMP19
-0.277013	3.18349	-2.50019	0.0217696	0.308219	-3.60321	0	SNX25
0.238086	4.943	2.49793	0.0218738	0.309332	-3.79009	0	C7orf50
0.300728	2.00338	2.49496	0.0220106	0.31058	-3.42128	0	ZNF70
-0.160942	6.06182	-2.4949	0.0220135	0.31058	-3.87224	0	POFUT1
-0.203112	4.47102	-2.49418	0.0220469	0.310689	-3.73271	0	TRIM69
-0.380038	1.07238	-2.49334	0.0220861	0.310878	-3.33072	0	ZNF354C
-0.257549	5.14073	-2.49176	0.0221595	0.311383	-3.83956	0	AKAP11
-0.348642	1.7802	-2.49124	0.0221838	0.311383	-3.43549	0	AKAP7
0.186458	5.32101	2.49091	0.0221993	0.311383	-3.84165	0	EIF4ENIF1
-0.283653	3.39345	-2.48837	0.0223179	0.312651	-3.64769	0	KREMEN1
-0.354433	2.85642	-2.48787	0.0223414	0.312651	-3.52012	0	KIF11
-0.175716	5.69684	-2.4867	0.0223966	0.31306	-3.86223	0	EXOC3
0.237664	4.7172	2.48552	0.0224519	0.31347	-3.76699	0	RAB3IL1
-0.149769	7.46072	-2.48443	0.0225036	0.313829	-3.94605	0	SLC20A1
0.600827	-1.1563	2.48357	0.0225445	0.313849	-3.21046	0	SRPX
0.314229	2.16271	2.4833	0.022557	0.313849	-3.48946	0	ANKRD36
0.180666	7.28896	2.48155	0.0226403	0.314361	-3.94347	0	SGPP2
-0.25592	5.13229	-2.48143	0.0226459	0.314361	-3.81336	0	SAMD9
0.223355	4.58025	2.47912	0.022756	0.315527	-3.79074	0	TAZ
0.201351	5.5018	2.47826	0.0227975	0.315529	-3.8581	0	TRMT61A
0.197771	6.30127	2.47803	0.0228084	0.315529	-3.925	0	GOLGB1
0.244185	5.26672	2.47723	0.0228468	0.315699	-3.86026	0	ZNF219
0.357007	3.03404	2.47558	0.0229261	0.316433	-3.57973	0	PUSL1
0.203776	4.46136	2.47489	0.022959	0.316502	-3.78509	0	SS18L1
-0.268518	2.36743	-2.47438	0.0229835	0.316502	-3.52593	0	LCLAT1
0.565698	-0.994443	2.47331	0.0230354	0.316614	-3.23048	0	BMPR1B
0.559165	-0.157969	2.47313	0.0230441	0.316614	-3.22813	0	TPD52L1
-0.171383	7.18839	-2.47148	0.0231238	0.317348	-3.96329	0	RNF145
0.17139	6.65816	2.4697	0.0232105	0.318177	-3.95633	0	FGFR1
-0.256228	6.64412	-2.46863	0.0232628	0.318532	-3.96325	0	SLC30A1
-0.220425	2.99424	-2.46522	0.0234298	0.319976	-3.64463	0	BMP6
0.181292	5.98399	2.46468	0.023456	0.319976	-3.94238	0	AK4
0.264498	2.55534	2.46445	0.0234677	0.319976	-3.58274	0	CDKL5
-0.206954	3.52695	-2.46431	0.0234743	0.319976	-3.72185	0	KIAA0922
-0.193061	4.34153	-2.46265	0.0235562	0.320372	-3.80088	0	SMARCAL1
-0.220936	4.46846	-2.46228	0.0235745	0.320372	-3.81881	0	LMO2
0.191797	6.0738	2.46211	0.0235829	0.320372	-3.93653	0	BRPF3
0.204166	7.13639	2.46131	0.0236224	0.320547	-3.98255	0	PHLDB1
-0.47458	1.13416	-2.45794	0.0237901	0.322359	-3.33081	0	NUF2
-0.597953	0.27787	-2.45755	0.0238093	0.322359	-3.26955	0	STOX2
-0.211037	5.41815	-2.45676	0.0238489	0.322535	-3.92571	0	KLF3
-0.231739	4.24293	-2.45515	0.0239293	0.322589	-3.8235	0	MPP5
-0.293664	2.1131	-2.455	0.0239365	0.322589	-3.52005	0	SPATA5
0.260433	2.4464	2.45466	0.0239536	0.322589	-3.61455	0	ELOVL6
-0.19451	5.00099	-2.45454	0.0239597	0.322589	-3.89562	0	NETO2
-0.193022	4.28236	-2.45385	0.0239945	0.322696	-3.81358	0	RFT1
-0.201692	3.87441	-2.45103	0.0241363	0.323491	-3.76273	0	MOB3B
-0.201948	4.54299	-2.45097	0.0241394	0.323491	-3.86239	0	RAB34
0.427674	1.8597	2.45071	0.0241527	0.323491	-3.37066	0	TESC
-0.186141	4.42816	-2.45055	0.0241607	0.323491	-3.83803	0	TAF8
-0.311584	1.97876	-2.44966	0.0242058	0.323658	-3.47881	0	PBLD
-0.403222	1.17156	-2.44925	0.0242268	0.323658	-3.38435	0	TDO2
-0.790292	-0.858947	-2.44816	0.0242818	0.324034	-3.26497	0	CEACAM4
-0.488553	0.924889	-2.44508	0.024439	0.325216	-3.36604	0	RGS18
0.232402	3.20969	2.4448	0.0244533	0.325216	-3.69937	0	FBLN5
0.191831	7.26385	2.4446	0.0244633	0.325216	-4.02141	0	KIF1B
0.372746	1.41325	2.44431	0.0244781	0.325216	-3.44251	0	MAML3
0.153373	7.73312	2.44284	0.0245535	0.325504	-4.03733	0	LRRC59
0.651061	-1.22373	2.44219	0.024587	0.325504	-3.27203	0	BEAN1
-0.613537	-0.816054	-2.44199	0.0245971	0.325504	-3.28484	0	ACER2
-0.558913	0.183337	-2.44179	0.0246075	0.325504	-3.32064	0	SMIM10
-0.234585	6.16415	-2.44018	0.0246905	0.326153	-3.9971	0	IDI1
-0.185344	8.81049	-2.43848	0.024778	0.326153	-4.07094	0	JUNB
-0.301004	3.01959	-2.43794	0.0248065	0.326153	-3.69744	0	PRRG1
-0.172423	7.03571	-2.43761	0.0248233	0.326153	-4.0276	0	APOL6
-0.240082	3.2033	-2.4371	0.0248497	0.326153	-3.71531	0	ANKRD46
0.209393	7.21458	2.43656	0.0248778	0.326153	-4.03138	0	MAN2C1
-0.239303	2.95878	-2.43646	0.0248832	0.326153	-3.68178	0	ABCB4
-0.236327	2.94111	-2.43645	0.0248835	0.326153	-3.66981	0	PRR11
-0.216739	3.848	-2.43579	0.024918	0.326153	-3.80592	0	NSUN3
-0.409925	1.37998	-2.43562	0.0249266	0.326153	-3.37252	0	PIF1
-0.209333	3.40462	-2.43104	0.0251664	0.328615	-3.7937	0	HLCS
0.17306	7.12545	2.43098	0.0251692	0.328615	-4.04432	0	PLCB2
0.266001	2.25257	2.43018	0.0252117	0.328813	-3.57732	0	ZNF749
0.175442	6.04536	2.42897	0.0252752	0.329286	-4.01176	0	FYN
-0.182147	6.86372	-2.42769	0.0253426	0.329809	-4.04319	0	GRK3
-0.20438	6.52933	-2.42511	0.0254794	0.331232	-4.0334	0	MCOLN2
0.155697	9.06859	2.42456	0.0255087	0.331257	-4.11178	0	CANX
0.491284	0.274804	2.42352	0.025564	0.331276	-3.34751	0	DDIT4L
0.251035	4.14918	2.42316	0.0255833	0.331276	-3.8575	0	TSKU
-0.187859	5.7364	-2.42299	0.0255925	0.331276	-4.01748	0	TCF4
0.166183	7.93433	2.42142	0.0256762	0.331719	-4.08197	0	AGAP3
-0.206446	4.93057	-2.42132	0.0256817	0.331719	-3.95654	0	ABCC4
-0.186541	4.79944	-2.42011	0.0257464	0.332051	-3.92256	0	INTS9
0.200356	4.66023	2.41981	0.0257624	0.332051	-3.90257	0	POFUT2
-0.271225	2.5747	-2.41783	0.0258692	0.332745	-3.6522	0	RTN4IP1
-0.176823	8.01327	-2.41779	0.0258713	0.332745	-4.09246	0	PSTPIP2
-0.37652	0.73958	-2.41656	0.0259377	0.333244	-3.39797	0	GDPGP1
0.254384	5.29289	2.41555	0.0259922	0.333589	-3.96504	0	ACAP3
0.310505	3.21525	2.41424	0.0260633	0.334147	-3.7737	0	STUM
-0.206308	5.34356	-2.41228	0.0261698	0.334674	-4.00547	0	PTEN
-0.270595	2.96452	-2.41198	0.026186	0.334674	-3.71123	0	GINS1
0.165242	5.94456	2.41147	0.0262137	0.334674	-4.02114	0	SLC48A1
-0.297485	2.63183	-2.41133	0.0262218	0.334674	-3.57319	0	KSR1
-0.154103	11.7494	-2.41054	0.0262646	0.334674	-4.21491	0	MT-CO3
0.185511	5.0157	2.41043	0.0262707	0.334674	-3.96774	0	EPS8
-0.222935	3.5509	-2.40639	0.0264926	0.337145	-3.83142	0	DBT
0.15919	8.75832	2.40244	0.026711	0.339052	-4.14517	0	MAP2K3
0.199394	4.44679	2.40133	0.0267728	0.339052	-3.93692	0	ZNF587
0.208444	7.22691	2.40061	0.0268127	0.339052	-4.09694	0	ARHGAP4
-0.195295	4.51753	-2.40053	0.0268173	0.339052	-3.93689	0	PNPO
-0.214489	8.19014	-2.40048	0.0268198	0.339052	-4.13385	0	TNFAIP8
-0.167235	7.61894	-2.40021	0.0268352	0.339052	-4.11077	0	IRF5
-0.190033	6.21509	-2.39964	0.026867	0.339052	-4.06044	0	OLR1
-0.155144	6.44051	-2.39956	0.0268712	0.339052	-4.07474	0	BTK
0.263629	2.79741	2.3989	0.0269084	0.339052	-3.82271	0	NT5C3B
-0.192233	4.71825	-2.39863	0.0269231	0.339052	-3.96942	0	TYW3
-0.16608	5.12381	-2.39755	0.0269836	0.33946	-3.99984	0	MTHFD1L
-0.398098	0.831812	-2.39694	0.027018	0.339538	-3.42472	0	TMEM52B
-0.167166	7.58212	-2.39529	0.0271105	0.340347	-4.12033	0	NECTIN2
0.47164	0.887136	2.39468	0.0271449	0.340425	-3.46048	0	CIDEB
0.361814	1.42463	2.39306	0.0272366	0.34122	-3.50984	0	CBWD5
-0.182622	4.24497	-2.3921	0.0272906	0.34128	-3.97015	0	PRDM15
-0.198189	8.41711	-2.39197	0.0272979	0.34128	-4.15879	0	PICALM
0.185025	5.84779	2.39125	0.0273389	0.341439	-4.053	0	PDDC1
0.196548	7.27929	2.38973	0.0274254	0.342134	-4.1215	0	TNS1
0.165454	8.5781	2.38928	0.0274512	0.342134	-4.16146	0	NR1H3
0.148714	10.1431	2.38696	0.0275834	0.343428	-4.21268	0	NCF2
-0.141336	7.79484	-2.38405	0.0277502	0.344748	-4.15341	0	SLC7A7
0.762294	-1.32008	2.38378	0.0277658	0.344748	-3.36103	0	CCDC180
-0.165206	6.35761	-2.38347	0.0277838	0.344748	-4.103	0	MON1B
0.172278	5.32151	2.38276	0.0278245	0.344748	-4.0414	0	GSTM4
0.183799	7.53529	2.38263	0.0278322	0.344748	-4.14083	0	MGAT4B
0.178297	4.70629	2.38148	0.0278984	0.34517	-4.0022	0	DHRS11
0.246532	3.74509	2.38105	0.0279234	0.34517	-3.89592	0	TRAPPC9
0.181099	4.38054	2.3746	0.0282993	0.349459	-4.01782	0	SLC35F2
0.3887	0.640154	2.37234	0.0284321	0.35047	-3.45764	0	CATSPERG
-0.223061	3.14799	-2.37221	0.0284393	0.35047	-3.83131	0	SLC41A1
0.319558	2.14372	2.37171	0.0284689	0.350477	-3.63933	0	EXD3
0.267161	3.16386	2.36784	0.028698	0.352564	-3.85439	0	ADGRB1
-0.215023	3.83754	-2.36744	0.0287213	0.352564	-3.92806	0	FBXL4
0.160553	6.2886	2.36707	0.0287436	0.352564	-4.13437	0	NEU3
0.200536	4.037	2.36687	0.0287551	0.352564	-3.92983	0	TULP3
0.202976	5.45115	2.36615	0.0287983	0.352735	-4.08309	0	DOCK3
0.199311	8.14834	2.36473	0.0288827	0.35297	-4.19367	0	DOT1L
0.210292	4.2112	2.36413	0.028919	0.35297	-3.97399	0	OAF
-0.358816	1.55316	-2.364	0.0289263	0.35297	-3.57361	0	C20orf196
0.504928	-0.293521	2.36387	0.0289344	0.35297	-3.42364	0	ADPRHL1
0.341625	1.62962	2.36242	0.029021	0.353353	-3.61098	0	ZXDA
0.286481	2.69954	2.36237	0.0290245	0.353353	-3.7503	0	MTFP1
0.197842	5.67235	2.36188	0.0290536	0.353353	-4.10029	0	DEDD2
-0.157917	6.46507	-2.361	0.0291065	0.353641	-4.15315	0	STK24
0.245185	6.07038	2.35888	0.0292345	0.354839	-4.12786	0	FBRSL1
-0.363056	1.3321	-2.35823	0.0292736	0.354957	-3.56795	0	HENMT1
0.457611	0.321048	2.35584	0.0294183	0.356103	-3.477	0	GPR150
0.697562	-1.51352	2.3557	0.0294271	0.356103	-3.41017	0	ZNF835
0.192521	4.20608	2.3544	0.0295062	0.356351	-3.93773	0	GRB10
0.14411	9.44976	2.35439	0.0295066	0.356351	-4.25308	0	LASP1
0.215497	4.22804	2.35347	0.0295628	0.356673	-3.9809	0	CD22
0.266681	2.93571	2.35031	0.0297559	0.358645	-3.80777	0	USP35
0.163923	7.46912	2.34824	0.0298835	0.359017	-4.20397	0	PDE4DIP
-0.313935	1.67914	-2.34797	0.0299004	0.359017	-3.64368	0	ZFAND4
0.162288	8.97821	2.34744	0.0299329	0.359017	-4.25198	0	ABR
-0.280312	4.8094	-2.34743	0.0299331	0.359017	-4.091	0	GPR65
0.439155	0.389526	2.34732	0.0299401	0.359017	-3.48536	0	TMEM37
-0.225345	4.34897	-2.3467	0.0299786	0.359017	-4.05758	0	TMEM87B
-0.280548	2.48256	-2.34501	0.0300834	0.359017	-3.81316	0	FAM212B
0.217658	4.39773	2.34476	0.0300986	0.359017	-4.02821	0	UVSSA
0.163832	8.26097	2.34444	0.0301187	0.359017	-4.23659	0	ACTN1
0.305095	1.05031	2.34409	0.0301405	0.359017	-3.62255	0	IL36B
-0.505325	1.78415	-2.34332	0.0301878	0.359017	-3.49263	0	PPBP
0.345358	1.8761	2.34308	0.0302033	0.359017	-3.62237	0	OTOA
0.162615	6.88516	2.34275	0.0302238	0.359017	-4.20075	0	SETD5
-0.745426	-1.52468	-2.34264	0.0302304	0.359017	-3.42335	0	DNAJC12
-0.421889	0.699652	-2.34244	0.0302427	0.359017	-3.47803	0	FAM72B
0.60649	0.63164	2.34195	0.0302737	0.359017	-3.51617	0	APOC2
-0.173271	7.21026	-2.34146	0.0303041	0.359017	-4.21101	0	TNFAIP6
-0.186013	4.70901	-2.34088	0.0303402	0.359017	-4.08204	0	UBR1
0.227716	9.07578	2.34017	0.030385	0.359017	-4.26701	0	TCIRG1
-0.17175	4.50953	-2.33972	0.0304131	0.359017	-4.05825	0	ADPRH
0.250697	3.20573	2.33952	0.0304251	0.359017	-3.83527	0	ZNF296
0.168909	6.42608	2.33912	0.0304507	0.359017	-4.18903	0	SEC61B
-0.186701	4.20108	-2.3381	0.0305145	0.359017	-4.04988	0	FLI1
-0.234072	3.3766	-2.33794	0.0305247	0.359017	-3.93595	0	SLC45A4
0.503729	-0.391175	2.33731	0.0305642	0.359017	-3.45735	0	AGAP1
0.184411	6.38233	2.33714	0.0305746	0.359017	-4.20015	0	PIK3CB
-0.231917	4.96283	-2.33691	0.0305894	0.359017	-4.1103	0	CMTR2
0.171948	5.702	2.33466	0.0307315	0.360334	-4.16751	0	SRPRB
0.168619	6.52214	2.33357	0.0308006	0.360794	-4.21889	0	TTC3
-0.19041	4.31912	-2.33251	0.0308676	0.361228	-4.04263	0	AP5S1
0.460603	0.202772	2.33166	0.0309215	0.361509	-3.51507	0	TUSC3
0.269672	3.3018	2.33113	0.0309557	0.361559	-3.90077	0	KCTD17
-0.199865	5.72587	-2.32755	0.0311844	0.363863	-4.16162	0	SIPA1
-0.292176	2.75779	-2.3271	0.0312133	0.363863	-3.83665	0	CYP7B1
0.486246	-0.463282	2.32614	0.0312746	0.364	-3.47174	0	KATNAL2
0.185998	4.84685	2.32598	0.0312853	0.364	-4.12961	0	DUSP14
0.161362	7.33941	2.32538	0.0313234	0.364084	-4.24895	0	PTK2B
0.19741	5.27217	2.32434	0.0313908	0.364084	-4.1332	0	PHF1
0.373763	1.51555	2.32432	0.0313922	0.364084	-3.66698	0	CES4A
0.237352	3.18826	2.32399	0.0314131	0.364084	-3.90471	0	TASP1
0.201453	4.73256	2.32326	0.0314607	0.364117	-4.09622	0	PNKP
0.329821	0.947736	2.32232	0.0315213	0.364117	-3.62402	0	ITGBL1
-0.169189	8.28131	-2.32231	0.0315222	0.364117	-4.2791	0	CD274
-0.444152	0.253339	-2.32153	0.0315723	0.364117	-3.51466	0	KRTCAP3
0.490651	0.0719076	2.32152	0.0315733	0.364117	-3.48761	0	DNMT3B
0.164199	6.96818	2.32116	0.0315968	0.364117	-4.24576	0	CCDC93
-0.311538	1.69896	-2.31985	0.0316816	0.364146	-3.69211	0	FAM229A
0.203058	3.7815	2.3198	0.0316846	0.364146	-4.00872	0	RDH14
0.173989	10.0173	2.31972	0.0316898	0.364146	-4.3281	0	HMOX1
-0.223276	2.84749	-2.31893	0.0317416	0.364394	-3.88425	0	ZNF747
-0.193253	4.35132	-2.31708	0.0318625	0.365278	-4.07628	0	ASUN
0.155879	6.81987	2.31683	0.031879	0.365278	-4.24875	0	ODC1
0.325987	1.64755	2.31505	0.0319955	0.365478	-3.70201	0	TSPYL5
-0.190365	5.63282	-2.31482	0.0320107	0.365478	-4.18763	0	LILRA2
0.164674	6.31826	2.31448	0.0320325	0.365478	-4.2355	0	PARP6
0.207984	3.5484	2.31442	0.0320368	0.365478	-4.01208	0	SLC22A15
0.187702	4.52672	2.31425	0.0320478	0.365478	-4.0974	0	FBXO31
-0.475263	-0.537002	-2.31343	0.0321021	0.365751	-3.48663	0	ARMCX2
0.265776	2.62587	2.31267	0.0321521	0.365977	-3.88248	0	MEX3B
0.187789	5.50621	2.3109	0.0322689	0.365978	-4.20052	0	TULP4
0.209746	3.1719	2.31074	0.0322794	0.365978	-3.93463	0	INPP5A
-0.166193	4.94266	-2.31067	0.0322841	0.365978	-4.16134	0	PPFIBP2
-0.173096	7.85836	-2.31046	0.0322982	0.365978	-4.29914	0	IL13RA1
0.195879	5.32675	2.31037	0.0323037	0.365978	-4.16372	0	E4F1
0.170593	6.56552	2.30903	0.0323926	0.366478	-4.24793	0	SGSH
0.183295	6.38438	2.30879	0.0324086	0.366478	-4.24338	0	COL6A2
-0.368709	0.742891	-2.3074	0.0325015	0.366578	-3.57649	0	PDGFRB
0.375117	1.88575	2.30723	0.0325125	0.366578	-3.73761	0	PRR16
0.243745	3.13085	2.30688	0.0325363	0.366578	-3.93153	0	PSMG4
0.185942	6.35117	2.30682	0.0325402	0.366578	-4.23954	0	TRMT2A
0.152478	5.84643	2.30638	0.0325692	0.366578	-4.22342	0	STX3
-0.167184	6.37191	-2.30521	0.0326477	0.367081	-4.24714	0	MYO10
0.193591	5.31116	2.30428	0.0327099	0.367081	-4.18113	0	NES
0.495871	0.0518409	2.30397	0.0327306	0.367081	-3.50989	0	PRR7
0.161195	5.55252	2.30383	0.0327402	0.367081	-4.21077	0	BAG3
0.422605	1.10191	2.3025	0.0328293	0.367081	-3.6447	0	HGF
0.215984	3.65754	2.30126	0.0329127	0.367081	-4.0191	0	TSNARE1
0.17208	4.45803	2.30122	0.0329156	0.367081	-4.1181	0	RABIF
-0.168738	6.56034	-2.30055	0.0329605	0.367081	-4.27459	0	ZFR
0.218216	4.6393	2.30043	0.0329691	0.367081	-4.13641	0	ASPHD1
0.479807	-0.141892	2.30041	0.0329701	0.367081	-3.50383	0	ATG9B
-0.320409	1.2599	-2.30037	0.0329731	0.367081	-3.6887	0	FAM92A1
0.195477	5.04085	2.30029	0.0329786	0.367081	-4.16609	0	NUP210
0.197678	7.37275	2.29856	0.0330951	0.368038	-4.29559	0	MATK
0.166709	8.43438	2.29672	0.0332205	0.369093	-4.33046	0	MAP7D1
-0.189325	5.70769	-2.29456	0.0333672	0.370002	-4.24153	0	CPSF2
-0.437445	0.812066	-2.29424	0.0333888	0.370002	-3.62068	0	C18orf54
0.227826	3.12921	2.29417	0.0333942	0.370002	-3.97849	0	NEFH
-0.224753	3.25042	-2.29344	0.0334442	0.370216	-3.96855	0	LMAN2L
-0.215877	3.70323	-2.29237	0.0335168	0.37068	-4.04383	0	FES
0.174886	4.70834	2.29001	0.0336796	0.372139	-4.19375	0	SLC2A1
-0.203684	4.37868	-2.28936	0.0337241	0.372291	-4.1382	0	CCDC117
0.184912	6.67256	2.2881	0.033811	0.372589	-4.29425	0	TNKS1BP1
-0.244876	3.03137	-2.28807	0.0338128	0.372589	-3.95361	0	SRBD1
0.261272	2.71336	2.28639	0.0339295	0.373534	-3.90054	0	MET
-0.171765	7.01139	-2.285	0.0340255	0.373543	-4.31633	0	AIM1
-0.20185	4.65931	-2.28407	0.0340904	0.373543	-4.12936	0	FBXO6
-0.317451	2.54068	-2.28334	0.0341412	0.373543	-3.9046	0	ZCCHC24
0.155069	5.64019	2.28324	0.0341487	0.373543	-4.25615	0	VPS53
-0.190904	7.66702	-2.28294	0.0341695	0.373543	-4.33685	0	RNF144B
-0.160847	6.73451	-2.28287	0.0341742	0.373543	-4.2983	0	DYNLL1
0.209171	9.94747	2.28214	0.0342249	0.373543	-4.40333	0	LRP1
0.390878	0.703881	2.28214	0.034225	0.373543	-3.62384	0	ZNF852
0.202397	4.5896	2.28203	0.0342326	0.373543	-4.18742	0	ZNF121
-0.294757	3.19787	-2.28123	0.0342888	0.373543	-3.8207	0	IRF4
-0.212283	7.83489	-2.28117	0.0342932	0.373543	-4.35849	0	MT-ATP8
-0.208039	4.77788	-2.28062	0.0343317	0.373543	-4.19437	0	SATB1
-0.246092	4.14692	-2.28043	0.0343446	0.373543	-4.09893	0	PFKFB4
-0.272678	4.19169	-2.27978	0.0343905	0.373543	-4.1186	0	SLC16A10
-0.394593	1.01348	-2.27973	0.0343943	0.373543	-3.70917	0	MAGI3
-0.186886	4.44122	-2.27897	0.0344475	0.373785	-4.16365	0	IGF1R
-0.616833	-0.54381	-2.27833	0.0344924	0.373936	-3.53295	0	ELAVL4
-0.187778	5.49903	-2.27725	0.0345685	0.374001	-4.12547	0	PMP22
0.206537	5.05892	2.27717	0.0345738	0.374001	-4.21694	0	RND3
-0.226933	3.36437	-2.27675	0.0346036	0.374001	-4.04106	0	WDHD1
-0.224553	3.26637	-2.27649	0.0346222	0.374001	-3.98331	0	FLYWCH2
0.27062	2.12894	2.27537	0.0347012	0.374519	-3.89183	0	ANK2
-0.224532	3.90215	-2.27399	0.0347988	0.375	-4.10512	0	RFX2
-0.568785	-0.781214	-2.27288	0.0348777	0.375	-3.54319	0	FBXO15
0.211933	3.51376	2.27231	0.0349182	0.375	-4.0587	0	CLEC2D
-0.192334	4.03901	-2.27154	0.0349735	0.375	-4.14438	0	TRERF1
0.422038	0.186681	2.27131	0.0349895	0.375	-3.5996	0	EDNRB
0.194261	4.55381	2.27106	0.0350075	0.375	-4.19547	0	ZNF12
0.182968	4.92664	2.271	0.0350116	0.375	-4.22246	0	MPND
-0.190482	3.9497	-2.27072	0.035032	0.375	-4.12	0	POLR3F
-0.25535	2.42242	-2.27067	0.0350358	0.375	-3.90727	0	DZIP3
-0.191906	4.51805	-2.27008	0.0350773	0.375	-4.20667	0	POGLUT1
-0.147901	9.00713	-2.26994	0.0350873	0.375	-4.39851	0	RASSF4
-0.266245	2.23878	-2.26945	0.0351229	0.375007	-3.87624	0	PM20D2
0.160213	6.04009	2.26907	0.0351501	0.375007	-4.29781	0	EMD
-0.23306	4.17159	-2.26706	0.0352943	0.375343	-4.13343	0	TSPAN15
-0.216516	4.98317	-2.26693	0.0353035	0.375343	-4.24539	0	TNFSF13B
0.204269	3.95872	2.26659	0.0353279	0.375343	-4.14577	0	PHLPP1
-0.17091	5.86613	-2.26649	0.0353352	0.375343	-4.30737	0	AP3M1
-0.296718	2.77292	-2.26637	0.0353435	0.375343	-3.9939	0	PIGP
0.149904	6.71758	2.26603	0.0353681	0.375343	-4.34226	0	PDLIM5
-0.198411	3.34336	-2.26347	0.0355528	0.376972	-4.04018	0	C9orf64
0.562473	-1.12337	2.26295	0.035591	0.377046	-3.54305	0	PKIA
-0.213623	5.6431	-2.26094	0.0357365	0.378255	-4.3155	0	RRM2B
-0.407672	0.486195	-2.2598	0.0358195	0.378467	-3.66438	0	GUCY1B3
-0.156294	6.83048	-2.25939	0.0358498	0.378467	-4.3557	0	F3
0.176379	5.22909	2.25938	0.0358505	0.378467	-4.26865	0	FAM126A
0.212337	4.47574	2.25793	0.0359564	0.378848	-4.13541	0	OSBPL5
-0.430408	1.23747	-2.2577	0.035973	0.378848	-3.75167	0	SLC24A4
0.201965	6.77401	2.25759	0.0359807	0.378848	-4.35297	0	MTSS1
-0.176506	4.2697	-2.25627	0.0360776	0.379537	-4.18796	0	PPM1D
0.20659	3.34838	2.25501	0.0361701	0.380179	-4.07811	0	DNAAF2
0.204761	4.54394	2.25334	0.0362932	0.3808	-4.20234	0	RFNG
0.46962	0.76085	2.25236	0.0363659	0.3808	-3.67157	0	RBKS
0.186622	7.41259	2.25235	0.0363667	0.3808	-4.38277	0	CHD2
-0.682858	-1.39116	-2.25219	0.0363783	0.3808	-3.56019	0	MSANTD1
0.298648	4.06351	2.25181	0.0364064	0.3808	-4.12361	0	SPPL2B
-0.380224	0.299015	-2.2516	0.0364221	0.3808	-3.65093	0	GPBAR1
0.187035	6.2445	2.25098	0.0364677	0.3808	-4.34088	0	GAL
-0.146899	7.61492	-2.2508	0.0364814	0.3808	-4.39568	0	FKBP5
-0.306619	1.93005	-2.25017	0.0365276	0.380945	-3.8894	0	METTL25
0.446904	-0.472506	2.2493	0.0365925	0.380945	-3.59855	0	CCDC171
-0.18996	5.01934	-2.24928	0.0365937	0.380945	-4.27112	0	RAB9A
-0.199752	3.59407	-2.24891	0.0366214	0.380945	-4.14592	0	CDC42BPA
0.1516	6.03202	2.2481	0.0366819	0.381245	-4.3458	0	PPM1H
-0.187716	6.49935	-2.24727	0.0367437	0.381297	-4.36942	0	PNRC2
0.476927	0.250084	2.24718	0.03675	0.381297	-3.61783	0	ETNK2
-0.341389	1.46492	-2.24576	0.0368567	0.382036	-3.77837	0	NRCAM
-0.250347	2.7162	-2.24538	0.0368844	0.382036	-3.99575	0	GABPB2
-0.217184	7.12286	-2.24439	0.0369593	0.382483	-4.39935	0	IFNAR1
-0.240926	4.50919	-2.24306	0.0370591	0.383187	-4.24814	0	GNG2
0.31758	3.23142	2.24238	0.0371098	0.383384	-4.06389	0	SPNS1
-0.261999	3.34541	-2.24178	0.0371556	0.383528	-4.09718	0	YPEL2
0.162187	5.12717	2.24027	0.0372693	0.383753	-4.28658	0	CCDC92
-0.148514	7.44368	-2.24008	0.0372834	0.383753	-4.40677	0	SLAMF8
0.406639	0.952833	2.23983	0.0373022	0.383753	-3.69658	0	GAMT
0.171715	7.2199	2.2398	0.0373044	0.383753	-4.40118	0	FAM213B
0.15621	7.13496	2.23932	0.0373411	0.383803	-4.40071	0	SPOCD1
0.14238	6.77794	2.23749	0.0374802	0.384905	-4.38643	0	OPTN
0.188854	5.31751	2.23611	0.0375847	0.385372	-4.33448	0	TBC1D5
-0.16875	8.81566	-2.23605	0.0375895	0.385372	-4.46055	0	DDX3X
0.24357	5.01465	2.23528	0.0376479	0.385521	-4.26748	0	C19orf60
0.192976	6.86723	2.23502	0.0376678	0.385521	-4.39427	0	AP5Z1
0.153478	6.4649	2.23413	0.0377361	0.385892	-4.39176	0	RBM15B
0.168464	5.8062	2.23302	0.0378209	0.386432	-4.35927	0	ZNF318
0.150192	7.37828	2.23149	0.0379385	0.387306	-4.42325	0	SRSF7
0.253719	2.4749	2.23081	0.0379908	0.387512	-3.9622	0	PAOX
0.168238	7.51507	2.22759	0.0382389	0.389408	-4.42566	0	MAP4K4
0.201301	7.38895	2.22756	0.0382411	0.389408	-4.4372	0	SGTB
0.160361	8.59295	2.22546	0.0384045	0.390218	-4.47403	0	HK3
-0.17944	6.30254	-2.22532	0.0384151	0.390218	-4.39539	0	GCH1
0.219933	4.12995	2.22529	0.0384176	0.390218	-4.22362	0	TRAF4
0.438834	0.708042	2.22305	0.0385916	0.390485	-3.71781	0	IGFBP6
0.137918	7.26382	2.22298	0.0385971	0.390485	-4.43528	0	PAPSS1
0.190483	5.50885	2.22284	0.0386083	0.390485	-4.35174	0	TRIP6
-0.242632	2.66998	-2.22269	0.03862	0.390485	-4.02141	0	FUNDC1
-0.297734	2.23795	-2.22199	0.0386749	0.390485	-3.96729	0	MMS22L
0.67007	-1.40677	2.22181	0.0386887	0.390485	-3.60048	0	ZNF572
0.354832	0.598464	2.22138	0.0387227	0.390485	-3.73229	0	GPR75
-0.147931	6.85952	-2.22127	0.0387307	0.390485	-4.42366	0	RBM17
-0.195165	6.40053	-2.22122	0.0387349	0.390485	-4.41499	0	CD47
-0.24746	3.66547	-2.21976	0.0388494	0.391313	-4.2097	0	FAM135A
0.187426	8.18169	2.21757	0.0390221	0.391731	-4.46361	0	TNFRSF14
0.408445	1.33543	2.21739	0.039036	0.391731	-3.82286	0	LAT
0.145622	5.86322	2.21704	0.0390633	0.391731	-4.3881	0	DNAJB11
0.150552	6.47848	2.21701	0.0390661	0.391731	-4.42028	0	GLMP
-0.490704	0.625308	-2.21693	0.0390723	0.391731	-3.68662	0	TMIGD3
0.141774	5.95202	2.21676	0.0390855	0.391731	-4.3969	0	TMCO3
0.169314	4.93374	2.21549	0.0391862	0.392218	-4.30666	0	OSGEP
0.171682	7.25793	2.21518	0.0392111	0.392218	-4.45329	0	DNAJC3
0.357014	0.849567	2.21492	0.0392315	0.392218	-3.77767	0	MXRA7
0.4385	0.40959	2.21282	0.0393981	0.393489	-3.71509	0	MROH7
-0.208259	3.49516	-2.21207	0.0394577	0.393489	-4.16756	0	GOLM1
0.158489	5.79605	2.2116	0.0394951	0.393489	-4.38503	0	HEBP1
0.447815	0.570886	2.21157	0.0394971	0.393489	-3.73757	0	HAVCR1
0.410457	1.23829	2.21127	0.0395216	0.393489	-3.78314	0	DBNDD2
0.156469	5.14141	2.20913	0.0396927	0.394867	-4.362	0	C11orf45
-0.207979	3.01333	-2.206	0.0399443	0.396707	-4.11365	0	MANEAL
0.140002	9.04527	2.2056	0.0399758	0.396707	-4.51086	0	EMP1
-0.162982	5.31029	-2.2056	0.0399762	0.396707	-4.3487	0	DHX58
0.172281	5.9031	2.20492	0.0400311	0.396925	-4.39421	0	PSTPIP1
-0.230318	3.40172	-2.20419	0.04009	0.397183	-4.16469	0	CWC27
-0.265874	2.82348	-2.20317	0.0401728	0.397677	-4.05673	0	CLUAP1
-0.20367	4.39294	-2.20272	0.0402089	0.397709	-4.27596	0	SYNJ2
-0.180745	4.3541	-2.20182	0.0402822	0.398108	-4.30418	0	ZNF195
-0.648722	-1.51486	-2.20073	0.0403703	0.398165	-3.62897	0	PTPRU
0.178919	4.25494	2.20032	0.0404039	0.398165	-4.28843	0	DYRK3
-0.171861	5.53062	-2.20018	0.0404148	0.398165	-4.41147	0	FOXO3
-0.141483	6.03662	-2.20012	0.0404198	0.398165	-4.42591	0	BCL2L13
-0.232515	2.43061	-2.19948	0.0404726	0.398318	-4.04823	0	CRACR2A
-0.192791	3.68845	-2.19912	0.0405013	0.398318	-4.20677	0	TSHZ3
-0.189913	3.89905	-2.19843	0.0405578	0.398549	-4.29351	0	SLC22A23
0.168257	6.12638	2.19721	0.0406575	0.399126	-4.42702	0	CDK5RAP3
-0.184005	4.77873	-2.19676	0.0406942	0.399126	-4.34892	0	RABL3
0.380283	1.36855	2.1965	0.0407156	0.399126	-3.83641	0	RP11-119J18,1
0.508098	0.33488	2.19566	0.0407852	0.399222	-3.7211	0	SSC4D
0.267159	3.1981	2.19558	0.0407916	0.399222	-4.12272	0	GABBR1
0.215167	4.32559	2.19315	0.0409916	0.400638	-4.28395	0	FAM110A
0.161376	8.15103	2.19272	0.0410272	0.400638	-4.52199	0	ST3GAL1
0.151391	9.77485	2.19261	0.0410358	0.400638	-4.56123	0	ZYX
0.42998	0.579062	2.19195	0.0410905	0.400686	-3.70524	0	CDKN1C
0.17464	7.08831	2.19088	0.0411794	0.400686	-4.48604	0	AP5B1
0.142094	6.27724	2.19009	0.0412444	0.400686	-4.46296	0	JOSD1
-0.256882	3.01456	-2.18991	0.0412598	0.400686	-4.14175	0	AMMECR1
0.203348	3.65416	2.18919	0.0413194	0.400686	-4.23105	0	SETD6
0.18627	3.84442	2.18912	0.0413253	0.400686	-4.24682	0	TBC1D4
0.244664	2.69572	2.18886	0.0413462	0.400686	-4.05685	0	ALKBH2
0.230129	3.29875	2.18882	0.0413499	0.400686	-4.17689	0	POP5
0.750052	-0.998513	2.18875	0.0413559	0.400686	-3.64394	0	MND1
-0.165142	5.51186	-2.18825	0.041397	0.400686	-4.42335	0	CNOT8
-0.46827	0.83906	-2.18815	0.0414056	0.400686	-3.75888	0	FAM43A
-0.261637	3.98368	-2.18755	0.0414556	0.400848	-4.27277	0	CLMN
-0.186865	4.47506	-2.18687	0.0415122	0.401074	-4.33655	0	ZNHIT6
0.151099	6.46758	2.18601	0.0415844	0.401284	-4.47814	0	SEMA7A
0.171633	10.5416	2.18558	0.04162	0.401284	-4.58652	0	STAB1
0.236562	2.84593	2.18542	0.0416335	0.401284	-4.12492	0	FANCF
-0.406092	0.703071	-2.18477	0.0416883	0.401491	-3.76615	0	SRGAP2B
0.274133	2.10451	2.18357	0.0417889	0.402139	-4.04426	0	GSTM3
-0.197006	3.75166	-2.18114	0.041993	0.403782	-4.26454	0	TTLL5
0.254168	2.21939	2.17714	0.0423319	0.406716	-4.02807	0	OPRL1
0.183877	7.02708	2.17664	0.042374	0.406797	-4.51697	0	ERBIN
0.287976	2.40481	2.17558	0.042464	0.407338	-4.01078	0	HSF4
0.212824	3.5336	2.17463	0.0425451	0.407791	-4.22892	0	PCYT2
-0.36259	0.358992	-2.17238	0.0427376	0.409312	-3.83779	0	BAAT
0.186951	4.51782	2.17122	0.0428371	0.409939	-4.36338	0	ZNF777
-0.185673	3.80664	-2.16972	0.0429657	0.41012	-4.29281	0	RPAP2
0.147916	6.84632	2.1694	0.0429933	0.41012	-4.51905	0	VASH1
0.175386	7.0186	2.16845	0.0430759	0.41012	-4.52547	0	PPRC1
0.210642	3.16073	2.1683	0.0430889	0.41012	-4.16089	0	ZNF550
0.14605	5.32175	2.16755	0.0431536	0.41012	-4.45047	0	TPGS2
0.178864	3.95536	2.16745	0.0431616	0.41012	-4.31414	0	HADH
0.175107	4.73208	2.16709	0.0431936	0.41012	-4.39634	0	FAM83G
0.276109	2.02533	2.16703	0.0431985	0.41012	-3.9863	0	RASA4
-0.483515	0.934633	-2.1669	0.0432096	0.41012	-3.87403	0	CYSLTR1
0.251581	3.74185	2.16669	0.0432274	0.41012	-4.2974	0	TPM2
-0.160155	5.55752	-2.16631	0.0432608	0.41012	-4.47025	0	NSD1
0.178646	6.03709	2.16602	0.0432859	0.41012	-4.48735	0	CELSR1
-0.153271	5.28758	-2.16589	0.0432974	0.41012	-4.4261	0	RPA2
0.180663	5.78955	2.16492	0.0433809	0.410589	-4.47919	0	ATAD3B
-0.366925	1.04814	-2.16409	0.0434538	0.410933	-3.80641	0	CENPA
0.17627	4.41786	2.16356	0.0434994	0.410933	-4.36159	0	YIPF2
-0.237628	2.49649	-2.16286	0.0435608	0.410933	-4.08282	0	FANCC
-0.193743	4.72743	-2.16275	0.0435705	0.410933	-4.39578	0	EED
0.181795	8.23802	2.16255	0.0435875	0.410933	-4.57442	0	LRRFIP1
0.226844	4.49452	2.16144	0.0436849	0.411058	-4.39856	0	LTBP3
0.170011	4.12157	2.16135	0.0436928	0.411058	-4.34741	0	GID4
0.217726	2.72677	2.16086	0.0437351	0.411058	-4.16549	0	IQCG
0.188174	3.81235	2.16071	0.043748	0.411058	-4.31943	0	GAN
0.237531	4.19924	2.16002	0.0438092	0.411058	-4.21185	0	ITGB3
0.196422	3.65254	2.15973	0.0438339	0.411058	-4.28109	0	CSAD
0.350615	0.277819	2.15968	0.043839	0.411058	-3.8133	0	PVALB
0.143785	6.30937	2.159	0.0438983	0.41113	-4.52152	0	KDELR2
0.201948	6.48439	2.15881	0.0439146	0.41113	-4.53071	0	PPDPF
0.177451	6.24029	2.15648	0.0441204	0.412512	-4.50419	0	FHOD1
0.360105	0.293738	2.15636	0.0441306	0.412512	-3.80555	0	SCAMP5
-0.272855	3.77116	-2.15547	0.0442091	0.412652	-4.19782	0	USP18
-0.427135	-0.619346	-2.15517	0.0442354	0.412652	-3.74914	0	SLC17A7
0.138491	7.52061	2.15416	0.0443254	0.412652	-4.56701	0	BCL2L1
0.161559	7.73138	2.15397	0.0443423	0.412652	-4.57267	0	IRF8
-0.164183	4.51892	-2.15343	0.0443896	0.412652	-4.38255	0	SP140L
-0.299625	1.73071	-2.15295	0.0444323	0.412652	-3.96781	0	FAAP24
-0.177161	4.98074	-2.1526	0.0444636	0.412652	-4.41597	0	TNFAIP8L2
0.268823	3.8648	2.15234	0.0444871	0.412652	-4.16548	0	ST18
0.155644	4.91625	2.15215	0.0445036	0.412652	-4.45267	0	TM6SF1
-0.484631	-0.266765	-2.15193	0.0445232	0.412652	-3.76644	0	PLCXD2
-0.166467	5.37531	-2.15147	0.0445639	0.412652	-4.41708	0	PID1
0.211348	5.17042	2.15129	0.04458	0.412652	-4.43453	0	CEP170B
-0.381387	0.266686	-2.15118	0.0445898	0.412652	-3.79602	0	PCDHGA10
-0.372202	0.725099	-2.14889	0.0447942	0.413703	-3.83649	0	NUDT13
-0.205335	6.30831	-2.14878	0.0448043	0.413703	-4.5285	0	EIF2AK2
0.534171	-0.624137	2.14847	0.0448318	0.413703	-3.73226	0	SCG2
-0.20625	4.52601	-2.1482	0.044856	0.413703	-4.41142	0	C5orf22
0.151854	5.91776	2.14762	0.0449079	0.413703	-4.51643	0	CYB5R1
0.189336	8.01804	2.14761	0.0449089	0.413703	-4.59249	0	FBXW5
0.350846	1.81505	2.1449	0.0451522	0.415044	-3.96012	0	RPP21
-0.226564	2.94732	-2.14481	0.0451602	0.415044	-4.22792	0	SLFN12
0.266687	2.36051	2.14465	0.045175	0.415044	-4.15014	0	ARFGEF3
-0.180749	3.63976	-2.14444	0.0451941	0.415044	-4.33151	0	TTC39C
-0.151727	5.71018	-2.144	0.0452338	0.415044	-4.51475	0	CADM1
-0.136216	8.7896	-2.1435	0.0452791	0.415044	-4.62566	0	PTPN6
0.243398	3.05925	2.14319	0.0453069	0.415044	-4.13567	0	CHTF18
1.21971	-2.62925	2.14294	0.0453294	0.415044	-3.70639	0	ANKRD35
0.396	1.39293	2.14251	0.0453685	0.415088	-3.91604	0	METRN
-0.203816	8.47576	-2.1414	0.0454689	0.415691	-4.62399	0	CMTM6
-0.224693	3.31569	-2.14064	0.045538	0.416008	-4.25569	0	RAB28
-0.247965	2.45187	-2.1399	0.0456051	0.416306	-4.14461	0	ADGRA3
-0.401331	0.196291	-2.139	0.045687	0.416738	-3.82566	0	FZD3
0.140258	6.26804	2.13764	0.0458112	0.417556	-4.55091	0	NFX1
0.166003	7.1759	2.13705	0.0458649	0.41773	-4.5876	0	SOAT1
-0.253843	3.20633	-2.13517	0.046037	0.418981	-4.28783	0	BRMS1L
0.225364	4.24988	2.13239	0.0462924	0.420989	-4.36909	0	MYL5
0.279097	3.13752	2.1304	0.0464764	0.422344	-4.21614	0	COMTD1
0.135254	6.36299	2.12956	0.0465543	0.422734	-4.56943	0	SRP68
-0.540238	-1.21608	-2.12842	0.0466597	0.42317	-3.74053	0	RNF32
-0.508791	-1.22612	-2.12828	0.0466728	0.42317	-3.75415	0	HOXA1
0.339099	1.38864	2.12791	0.0467074	0.42317	-3.96484	0	GPRIN1
0.143196	6.20637	2.12691	0.0467998	0.423689	-4.57848	0	TXNDC11
-0.173857	7.0758	-2.12523	0.0469562	0.424254	-4.60108	0	MIDN
0.537863	-0.61595	2.12512	0.0469666	0.424254	-3.78094	0	RP11-437B10,1
0.32877	1.57936	2.12511	0.0469676	0.424254	-4.01896	0	WDPCP
-0.257401	2.32693	-2.12425	0.0470478	0.424495	-4.19684	0	RMDN2
0.16901	6.15863	2.12407	0.0470646	0.424495	-4.58142	0	UBXN7
0.24608	3.48568	2.12345	0.0471235	0.424709	-4.27207	0	D2HGDH
-0.228826	4.2436	-2.12257	0.0472053	0.424817	-4.41998	0	SNRPE
-0.442191	0.975694	-2.12257	0.0472058	0.424817	-3.89842	0	TMEM99
0.337353	1.53508	2.12151	0.0473046	0.424875	-4.03113	0	GALNT3
-0.137148	7.29693	-2.12143	0.0473121	0.424875	-4.62041	0	WDR82
0.33985	0.179442	2.1211	0.0473439	0.424875	-3.90585	0	NHS
-0.126697	10.3008	-2.12093	0.04736	0.424875	-4.69815	0	GLUL
0.211599	5.97189	2.12063	0.0473882	0.424875	-4.55778	0	KIF21B
0.161468	6.30127	2.12007	0.0474401	0.425026	-4.59058	0	ITPKB
-0.205963	8.37838	-2.11841	0.0475968	0.426006	-4.66121	0	SLC39A8
0.166471	5.52295	2.11817	0.0476201	0.426006	-4.54195	0	PITPNM1
0.281776	2.81548	2.11779	0.0476554	0.426006	-4.17356	0	HPSE
-0.15086	4.86834	-2.11625	0.047802	0.426924	-4.4927	0	RNF26
0.365463	0.707476	2.11597	0.0478289	0.426924	-3.91076	0	CDS1
-0.705449	-1.30556	-2.11545	0.0478776	0.426924	-3.74273	0	AKAP3
0.487996	-0.37345	2.11518	0.0479036	0.426924	-3.83413	0	FHAD1
-0.178078	4.79616	-2.11485	0.0479349	0.426924	-4.47233	0	C7orf43
0.433751	0.304815	2.11235	0.0481736	0.428734	-3.86497	0	ZHX1-C8orf76
0.292964	1.55258	2.11129	0.0482742	0.429313	-4.0441	0	KEL
0.223719	2.90769	2.10918	0.0484766	0.430796	-4.26055	0	ACOT1
-0.158545	4.55119	-2.10867	0.048526	0.430918	-4.4581	0	VIPAS39
-0.245797	2.432	-2.108	0.0485907	0.431175	-4.10944	0	RHCG
-0.208465	3.37221	-2.10696	0.0486903	0.43146	-4.33408	0	ZDHHC13
0.17362	4.71689	2.10692	0.0486943	0.43146	-4.49456	0	UNC13B
0.258146	2.50419	2.10409	0.0489679	0.433567	-4.1864	0	ZNF250
-0.204153	4.07655	-2.10218	0.0491539	0.434895	-4.44477	0	PLEKHA3
0.132211	6.9721	2.10101	0.0492682	0.435171	-4.64431	0	PEBP1
0.187495	4.97026	2.09948	0.0494169	0.435171	-4.52178	0	JMJD4
-0.154325	6.30229	-2.09942	0.0494236	0.435171	-4.62719	0	TAP2
-0.341286	2.33898	-2.09937	0.0494278	0.435171	-3.9291	0	GFRA2
0.182747	4.22562	2.0993	0.0494346	0.435171	-4.48192	0	MARVELD1
0.266495	1.40159	2.09928	0.0494364	0.435171	-4.14473	0	COL6A3
-0.32546	1.83183	-2.09891	0.0494733	0.435171	-4.0753	0	ZIK1
0.147234	5.91497	2.0983	0.0495328	0.435171	-4.59363	0	GOLGA2
0.455048	-0.0681894	2.09813	0.0495499	0.435171	-3.8617	0	SHANK1
0.138341	7.3213	2.09785	0.0495774	0.435171	-4.66469	0	CALU
0.173259	4.76105	2.09754	0.0496076	0.435171	-4.50103	0	FGFRL1
0.218833	3.93188	2.09742	0.0496195	0.435171	-4.3993	0	C6orf1
-0.24194	2.94905	-2.09679	0.0496813	0.435171	-4.30042	0	CEP97
-0.167646	4.76095	-2.0967	0.0496895	0.435171	-4.49905	0	CHCHD7
0.179373	4.83689	2.09565	0.0497934	0.435238	-4.5189	0	ACOT2
0.141894	6.71038	2.09557	0.0498014	0.435238	-4.64002	0	STEAP3
0.20136	3.80278	2.09553	0.0498054	0.435238	-4.36302	0	CXorf21
-0.285509	2.46581	-2.09418	0.0499381	0.436082	-4.24347	0	UMAD1
0.381299	1.65453	2.09199	0.050155	0.437611	-4.04162	0	AKAP2
0.174659	6.9875	2.09168	0.0501856	0.437611	-4.66471	0	ABCC3
-0.204424	5.01131	-2.09051	0.0503015	0.438014	-4.56131	0	SMIM15
-0.150829	5.51023	-2.0903	0.0503223	0.438014	-4.56837	0	TOR1B
-0.914457	-1.86187	-2.09012	0.0503406	0.438014	-3.77801	0	CEBPE
0.146925	7.07548	2.08886	0.0504661	0.43879	-4.67069	0	ERAP1
0.128085	9.2294	2.08774	0.0505779	0.439101	-4.72423	0	TNF
-0.24621	3.98208	-2.08737	0.0506144	0.439101	-4.47377	0	PHF6
-0.136862	10.845	-2.08727	0.0506245	0.439101	-4.78986	0	MT-ATP6
-0.221987	2.95793	-2.08704	0.0506473	0.439101	-4.26603	0	GMPR
0.15179	6.21229	2.08592	0.0507598	0.43976	-4.6316	0	TESK1
0.194707	3.91712	2.08413	0.0509395	0.440762	-4.45184	0	DGCR6L
-0.158888	4.29112	-2.08404	0.0509484	0.440762	-4.49659	0	DBR1
0.186155	5.96504	2.08241	0.0511128	0.441322	-4.63018	0	MROH1
-0.172639	5.33411	-2.0824	0.051113	0.441322	-4.59852	0	DENR
-0.150526	6.48128	-2.08231	0.0511227	0.441322	-4.66353	0	ZNF106
0.167895	6.35973	2.08134	0.0512201	0.441847	-4.65583	0	PLA2G15
0.384716	0.569297	2.07942	0.0514148	0.442949	-3.92461	0	KCNIP2
-0.266593	2.23003	-2.07935	0.0514212	0.442949	-4.21329	0	ATG4C
0.126955	10.4147	2.07526	0.0518374	0.446215	-4.78587	0	CSTB
0.215838	2.89047	2.07408	0.0519589	0.446943	-4.32974	0	ZNF417
-0.241499	1.98891	-2.07318	0.0520507	0.447099	-4.16436	0	CEP41
-0.179114	4.55067	-2.07318	0.0520511	0.447099	-4.55301	0	ATE1
-0.40813	0.0568101	-2.07262	0.0521081	0.44727	-3.88469	0	FRAT1
-0.154364	7.34658	-2.0721	0.0521612	0.447409	-4.70905	0	SSH1
0.121825	9.02254	2.07138	0.0522355	0.447728	-4.75993	0	SPARC
-0.295884	2.1846	-2.07042	0.0523337	0.448111	-4.21401	0	E2F7
-0.266047	2.24792	-2.07022	0.0523544	0.448111	-4.18383	0	CDC25A
0.143171	6.27954	2.06966	0.0524121	0.448287	-4.67513	0	MECP2
0.203614	6.21811	2.06772	0.0526126	0.449683	-4.67781	0	CPEB2
-0.16503	5.47381	-2.0672	0.0526666	0.449683	-4.61405	0	MCM5
-0.139775	5.29311	-2.067	0.0526874	0.449683	-4.61022	0	UBAC2
0.234547	4.32971	2.06645	0.0527443	0.449683	-4.50162	0	NME2
-0.273271	4.8463	-2.06595	0.0527969	0.449683	-4.59442	0	TAF13
0.149438	6.96429	2.06593	0.0527987	0.449683	-4.70412	0	CORO1B
-0.413518	-0.169912	-2.06475	0.0529206	0.450218	-3.90563	0	PIH1D2
-0.257199	1.99485	-2.06442	0.0529555	0.450218	-4.17735	0	ZNF669
-0.136158	6.20295	-2.06425	0.0529734	0.450218	-4.67907	0	PRR13
-0.161441	4.7141	-2.06316	0.0530866	0.45067	-4.57863	0	PARN
0.24668	2.31245	2.06235	0.0531713	0.45067	-4.25926	0	ZNF543
0.165259	4.90581	2.06232	0.0531744	0.45067	-4.58582	0	MARCH9
0.132889	9.20956	2.06219	0.0531878	0.45067	-4.78117	0	EMILIN2
-0.232364	3.4513	-2.06175	0.0532342	0.45067	-4.45056	0	B3GLCT
0.160487	5.94768	2.06159	0.0532504	0.45067	-4.65903	0	FAM50A
-0.144775	7.1938	-2.0604	0.0533751	0.451408	-4.72069	0	TPRA1
0.298509	1.84407	2.05995	0.0534223	0.451491	-4.13354	0	CDC26
0.231494	2.67548	2.05949	0.0534711	0.451534	-4.31857	0	CCDC18
0.192539	3.99278	2.05919	0.0535021	0.451534	-4.49314	0	UBOX5
0.135863	9.75372	2.05875	0.0535486	0.451611	-4.79778	0	CD83
-0.146329	5.44558	-2.05729	0.053702	0.452588	-4.64203	0	MRPS27
-0.199395	4.95754	-2.05588	0.0538517	0.453369	-4.61654	0	SLC9A6
0.172392	4.03035	2.05564	0.0538762	0.453369	-4.50247	0	TRIM39
-0.310126	4.36966	-2.05535	0.0539073	0.453369	-4.44903	0	IFI44L
0.408426	0.646088	2.05472	0.0539744	0.453618	-3.95193	0	AZU1
0.188092	6.36118	2.05372	0.0540798	0.453752	-4.71293	0	ARHGAP21
0.21629	4.34831	2.05319	0.054136	0.453752	-4.52677	0	FAM186B
0.153714	7.71008	2.05286	0.0541713	0.453752	-4.75768	0	RASGEF1B
0.198113	8.19878	2.05223	0.0542388	0.453752	-4.77126	0	MACF1
0.148144	6.07129	2.05181	0.0542832	0.453752	-4.68892	0	TPCN2
0.168094	4.66829	2.0518	0.0542839	0.453752	-4.50671	0	KCNMA1
0.142057	7.25046	2.05176	0.0542878	0.453752	-4.74111	0	SYK
0.182632	6.36035	2.05174	0.0542909	0.453752	-4.69833	0	MCRIP2
0.692347	-1.62542	2.05088	0.0543819	0.454198	-3.84341	0	TMEM130
0.527314	-0.701773	2.04979	0.054498	0.454581	-3.88828	0	XKR6
-0.176743	4.9555	-2.04975	0.0545031	0.454581	-4.61502	0	TNFSF8
0.176486	3.98961	2.04852	0.0546347	0.455095	-4.48576	0	BBS2
0.159217	5.72465	2.04846	0.0546401	0.455095	-4.67621	0	PNPLA6
0.329946	0.674918	2.04752	0.054741	0.455622	-3.98822	0	ZNF19
-0.199531	4.518	-2.04589	0.0549161	0.456543	-4.59784	0	DENND6A
-0.144982	5.38684	-2.04579	0.0549273	0.456543	-4.66879	0	NSF
0.16716	7.73045	2.04505	0.0550074	0.456891	-4.76654	0	TRIP10
-0.595999	-1.20768	-2.0447	0.0550448	0.456891	-3.8473	0	PLA2G16
0.189784	4.32338	2.04329	0.0551971	0.45766	-4.5678	0	MCUB
0.179468	4.93305	2.04281	0.0552492	0.45766	-4.6441	0	SRGAP1
-0.205238	3.92269	-2.04279	0.0552512	0.45766	-4.53537	0	RPAP3
0.184289	4.88105	2.04182	0.0553553	0.458209	-4.63931	0	STK17B
0.487875	-1.00109	2.04117	0.0554268	0.458356	-3.87495	0	PRR4
-0.169811	4.79541	-2.04071	0.0554759	0.458356	-4.58195	0	MAD2L2
-0.584223	-0.427459	-2.04061	0.055487	0.458356	-3.87006	0	OIP5
-0.149749	4.7966	-2.04013	0.0555391	0.458473	-4.61838	0	LARS2
-0.237072	4.42917	-2.03955	0.0556025	0.458682	-4.60696	0	CUL4B
-0.122764	8.17587	-2.03911	0.0556504	0.458765	-4.7931	0	ALAS1
0.228572	3.05489	2.03805	0.0557658	0.459402	-4.33994	0	WDR62
0.14522	7.34396	2.03666	0.0559179	0.460039	-4.76843	0	GATAD2A
-0.167646	5.37742	-2.03657	0.0559268	0.460039	-4.67519	0	CLCN3
-0.134906	5.70065	-2.03612	0.0559761	0.460039	-4.70602	0	PAK1
0.15122	4.91398	2.03584	0.0560072	0.460039	-4.64438	0	MPC1
0.187333	4.18216	2.0356	0.0560336	0.460039	-4.56696	0	SPRYD4
-0.2283	3.20921	-2.03516	0.0560818	0.460122	-4.43595	0	STAU2
0.165535	5.47741	2.03476	0.0561252	0.460166	-4.68486	0	UBTD1
-0.240816	4.14417	-2.03417	0.0561902	0.460386	-4.56992	0	KYAT3
-0.161319	4.66189	-2.03251	0.0563729	0.461569	-4.63506	0	MTAP
-0.190637	3.91849	-2.03187	0.0564434	0.461834	-4.54347	0	SMPDL3A
0.118175	9.14937	2.03119	0.0565185	0.461908	-4.83259	0	C5AR1
0.12813	7.69847	2.03109	0.056529	0.461908	-4.78182	0	PNP
0.420516	-0.172094	2.03062	0.0565818	0.462028	-3.91912	0	PLEKHH3
0.156559	9.21519	2.02929	0.0567281	0.462521	-4.83639	0	ARHGAP31
-0.229604	2.37079	-2.02926	0.0567313	0.462521	-4.29865	0	NARS2
0.459936	-0.673982	2.02879	0.0567837	0.462521	-3.93071	0	COL15A1
-0.443707	-0.0512118	-2.02869	0.0567955	0.462521	-3.92576	0	SOX8
-0.537289	-0.643898	-2.02755	0.0569209	0.463231	-3.91856	0	BSN
0.283406	1.44873	2.02663	0.0570236	0.463363	-4.1546	0	TLR5
-0.274777	1.33473	-2.02621	0.0570701	0.463363	-4.15579	0	ZNF487
0.278258	1.62678	2.02614	0.0570788	0.463363	-4.19557	0	DDR2
-0.43117	0.298685	-2.02603	0.0570907	0.463363	-3.93679	0	HESX1
-0.183333	5.57462	-2.02537	0.0571637	0.463582	-4.70709	0	FCAR
-0.181893	7.7832	-2.0251	0.0571944	0.463582	-4.80846	0	MOB1A
0.179125	4.09415	2.02378	0.0573415	0.464325	-4.56556	0	SNRNP25
0.225516	5.00591	2.02359	0.0573629	0.464325	-4.65632	0	LRFN4
0.212979	2.71173	2.02257	0.0574773	0.464939	-4.33237	0	SMAD6
-0.136515	5.71843	-2.02087	0.0576676	0.465705	-4.72816	0	ITGB7
0.3857	0.769463	2.02037	0.0577236	0.465705	-4.05812	0	LRRC75A
-0.148771	8.85617	-2.02009	0.0577552	0.465705	-4.83463	0	SLC16A3
-0.324017	1.92446	-2.01965	0.0578056	0.465705	-4.15718	0	NOV
-0.319148	1.11483	-2.01958	0.0578136	0.465705	-4.15119	0	LINC00672
-0.420772	-0.269064	-2.0194	0.0578335	0.465705	-3.96271	0	KCNMB4
0.148482	5.70314	2.01922	0.0578535	0.465705	-4.73493	0	ZBED4
-0.188708	4.01327	-2.01885	0.0578958	0.465705	-4.55258	0	NUDCD1
0.575341	-1.16303	2.01864	0.0579191	0.465705	-3.89297	0	PPP5D1
0.134027	8.94653	2.01806	0.057984	0.465881	-4.84805	0	PDIA3
0.300439	2.54656	2.01748	0.0580506	0.465881	-4.36569	0	ZNF460
0.143113	5.47667	2.01689	0.0581166	0.465881	-4.71466	0	SLC35B1
0.191333	7.43842	2.01689	0.0581174	0.465881	-4.80724	0	BCAT1
-0.18088	4.27366	-2.01646	0.0581659	0.465881	-4.5823	0	IQSEC2
-0.182793	3.36659	-2.0164	0.0581724	0.465881	-4.50024	0	ZNF175
-0.16855	4.23189	-2.01564	0.058259	0.465971	-4.59979	0	PHF14
0.201834	3.67627	2.01562	0.0582608	0.465971	-4.51935	0	SPATA2L
-0.161701	7.99715	-2.01262	0.0586022	0.468391	-4.80818	0	OAS3
0.147183	5.46953	2.01202	0.0586708	0.468629	-4.72598	0	VPS37B
-0.445993	-0.148149	-2.011	0.0587868	0.469164	-3.96404	0	MMP15
-0.182879	3.83222	-2.01032	0.058865	0.469164	-4.5683	0	TANGO6
-0.120176	7.95766	-2.01017	0.058882	0.469164	-4.83221	0	CCL5
0.213003	6.2616	2.00953	0.0589556	0.469164	-4.76925	0	PLXNA3
0.311048	1.1594	2.00953	0.0589556	0.469164	-4.13983	0	ANKRD36B
0.172118	6.30177	2.00939	0.0589709	0.469164	-4.78162	0	PLAGL1
0.153514	4.90046	2.00852	0.0590706	0.469324	-4.69157	0	TCTA
0.153222	7.46061	2.00805	0.059125	0.469324	-4.82339	0	CD109
-0.122784	10.3945	-2.0079	0.0591423	0.469324	-4.91265	0	MT-ND2
-0.198241	3.49267	-2.00787	0.0591464	0.469324	-4.56522	0	ICK
-0.177147	6.23786	-2.00708	0.0592366	0.469606	-4.77876	0	UGP2
0.157365	4.81846	2.0062	0.0593384	0.469606	-4.68777	0	SEC11C
0.201482	3.3246	2.006	0.0593609	0.469606	-4.54975	0	SLC39A10
0.153048	11.969	2.00591	0.0593717	0.469606	-4.95349	0	FLNA
-0.184278	3.17648	-2.00587	0.0593764	0.469606	-4.47998	0	CYB5D2
0.190333	3.40798	2.00514	0.05946	0.46996	-4.50337	0	RP9
0.166919	5.00808	2.00424	0.0595648	0.470098	-4.69703	0	MTMR4
-0.17124	4.82134	-2.00414	0.0595758	0.470098	-4.67078	0	TMED1
-0.32179	1.18378	-2.00398	0.0595943	0.470098	-4.1473	0	RFX3
-0.128753	6.21849	-2.00324	0.0596801	0.470467	-4.78445	0	SMARCD2
-0.159201	4.20025	-2.00247	0.0597697	0.470867	-4.62357	0	SEL1L3
0.429419	-0.14829	2.0015	0.059883	0.471452	-3.95994	0	CCSER1
-0.157408	5.25265	-2.00006	0.0600495	0.471794	-4.73514	0	INIP
-0.211965	4.43921	-1.99992	0.060066	0.471794	-4.66254	0	CNEP1R1
-0.154322	4.33375	-1.99964	0.0600985	0.471794	-4.64396	0	PRMT3
-0.156702	5.70853	-1.99946	0.0601195	0.471794	-4.77342	0	CCNT1
-0.173782	4.28051	-1.99944	0.0601218	0.471794	-4.63369	0	ANGEL2
-0.200417	4.21123	-1.9989	0.0601856	0.471988	-4.64269	0	SLC30A6
-0.471685	-0.41119	-1.99802	0.0602877	0.472423	-3.95429	0	NEIL3
-0.117571	12.8998	-1.9974	0.0603613	0.472423	-4.99001	0	SOD2
0.259274	2.11633	1.99668	0.0604451	0.472423	-4.2729	0	FRS3
-0.228677	2.45496	-1.99624	0.060497	0.472423	-4.32765	0	CHEK2
-0.253322	3.88876	-1.99605	0.0605191	0.472423	-4.61402	0	RBM7
0.175384	4.78811	1.99605	0.0605197	0.472423	-4.67915	0	FOSL1
-0.577175	-0.615849	-1.9959	0.0605361	0.472423	-3.95267	0	LCA5
-0.129935	6.35241	-1.99558	0.0605745	0.472423	-4.79583	0	DDX23
-0.175222	4.9384	-1.99542	0.0605931	0.472423	-4.65659	0	IL10
0.174227	4.10756	1.99469	0.0606792	0.472679	-4.61131	0	IQGAP3
0.141694	6.28825	1.99448	0.0607042	0.472679	-4.81072	0	ZNF697
0.391953	1.40274	1.99287	0.060893	0.473228	-4.09046	0	B3GNT7
0.258819	1.88158	1.99263	0.0609217	0.473228	-4.27241	0	GSTM2
0.373293	0.315586	1.99248	0.0609394	0.473228	-4.04261	0	ZNF287
0.132891	7.22357	1.99231	0.0609595	0.473228	-4.83665	0	SEC24C
0.138755	7.44161	1.99183	0.061016	0.473228	-4.84912	0	TCEB3
-0.170559	4.58932	-1.99175	0.0610257	0.473228	-4.63383	0	DCUN1D3
0.200598	3.67227	1.99155	0.061049	0.473228	-4.58969	0	ZNF260
0.172878	3.61165	1.99004	0.0612285	0.474314	-4.59721	0	PAQR8
0.224659	2.35339	1.98908	0.0613417	0.474667	-4.37547	0	ICA1
0.170604	3.94726	1.98872	0.0613845	0.474667	-4.61063	0	POLH
0.497976	-0.45454	1.98866	0.0613918	0.474667	-3.95136	0	DHDH
-0.226485	3.88918	-1.98826	0.0614396	0.474732	-4.60387	0	ZCCHC10
-0.313713	1.65521	-1.98701	0.0615885	0.475377	-4.17361	0	NEMP2
0.13395	5.84249	1.9869	0.0616018	0.475377	-4.7959	0	PPP3CC
-0.147146	4.65753	-1.98598	0.0617118	0.475764	-4.68837	0	SPOP
-0.170843	3.94465	-1.98577	0.0617361	0.475764	-4.63655	0	COPG2
0.246995	2.18841	1.98529	0.0617945	0.475764	-4.33852	0	KPTN
0.229235	2.40652	1.98516	0.0618095	0.475764	-4.38537	0	CARMIL3
-0.189287	4.82149	-1.98307	0.0620595	0.477384	-4.71852	0	ATAD1
-0.321255	0.829677	-1.98124	0.0622798	0.478709	-4.12824	0	CEACAM21
-0.196487	3.90477	-1.98077	0.0623367	0.478709	-4.57025	0	AURKA
-0.188951	3.79618	-1.98065	0.0623507	0.478709	-4.5572	0	TMEM173
-0.265159	2.207	-1.97998	0.0624313	0.478907	-4.35802	0	HMGN5
-0.250125	4.22936	-1.97963	0.0624739	0.478907	-4.68607	0	MARCO
-0.168212	6.20726	-1.97945	0.0624954	0.478907	-4.78946	0	IFI44
0.138019	8.06346	1.97699	0.0627938	0.480888	-4.8873	0	ATP6V1F
0.172004	5.91286	1.97604	0.0629087	0.481463	-4.80717	0	ULK3
0.196254	3.02996	1.9752	0.063011	0.48164	-4.49023	0	NOCT
-0.137886	7.91035	-1.97519	0.0630117	0.48164	-4.88931	0	DNAJA1
0.144716	4.80891	1.9741	0.0631448	0.481821	-4.73561	0	RBBP8
0.144422	6.95121	1.97409	0.0631466	0.481821	-4.86313	0	GSTK1
0.467573	-0.296259	1.97402	0.0631549	0.481821	-4.04031	0	EPB41L5
0.15782	4.86172	1.97333	0.0632389	0.481925	-4.73099	0	BBC3
0.140151	7.54252	1.97289	0.0632925	0.481925	-4.87899	0	PPP1R9B
-0.232012	2.17619	-1.97222	0.0633744	0.481925	-4.37519	0	DDIAS
0.13657	5.87576	1.97203	0.0633984	0.481925	-4.83071	0	TEX2
0.165901	7.64918	1.97199	0.0634027	0.481925	-4.89364	0	NBN
0.181773	3.63208	1.97195	0.063408	0.481925	-4.60768	0	PIK3C2B
0.171735	3.99112	1.97123	0.0634957	0.482205	-4.67568	0	PER2
-0.444556	0.194971	-1.97084	0.0635436	0.482205	-4.05328	0	DACT1
0.147382	7.69019	1.9706	0.0635735	0.482205	-4.88567	0	HGS
0.169956	4.44592	1.97034	0.0636046	0.482205	-4.68659	0	ZNF202
-0.204085	5.839	-1.96947	0.0637118	0.48257	-4.81515	0	ARRDC3
-0.16515	5.75222	-1.96841	0.0638425	0.48257	-4.83136	0	TPMT
0.244181	2.44794	1.96831	0.0638548	0.48257	-4.44745	0	KCNK5
0.3278	0.758501	1.96792	0.0639029	0.48257	-4.13948	0	MTCP1
0.194725	4.62154	1.96716	0.0639967	0.48257	-4.71857	0	RABAC1
0.165285	8.42569	1.96716	0.0639968	0.48257	-4.91948	0	FNIP2
-0.350506	0.376275	-1.96709	0.0640046	0.48257	-4.09494	0	SAMD10
0.15072	6.80305	1.96705	0.06401	0.48257	-4.87248	0	PI4KA
0.285295	1.61868	1.96703	0.0640124	0.48257	-4.2808	0	ACTN2
0.64307	-0.342463	1.96611	0.0641254	0.48304	-3.98907	0	RGL3
-0.204603	3.3424	-1.96588	0.0641547	0.48304	-4.59735	0	COMMD8
-0.567545	-0.495255	-1.96535	0.0642198	0.483229	-4.01272	0	RFESD
0.195304	6.6615	1.96366	0.064429	0.484272	-4.87588	0	KMT2E
-0.171176	6.33424	-1.96359	0.0644386	0.484272	-4.85818	0	HSPH1
-0.207225	2.36314	-1.9626	0.0645606	0.484887	-4.41048	0	TMCC2
-0.27199	4.68226	-1.9605	0.064822	0.486075	-4.76543	0	UBE2W
-0.414878	-0.480006	-1.9605	0.0648221	0.486075	-4.03772	0	CCDC122
-0.126649	6.83753	-1.96024	0.0648549	0.486075	-4.8738	0	CASP4
0.154476	6.77031	1.95981	0.0649082	0.486075	-4.88864	0	CDH23
0.24361	2.06735	1.95964	0.0649303	0.486075	-4.34602	0	POU3F1
0.224074	2.55926	1.9594	0.0649603	0.486075	-4.47079	0	KCNC4
-0.180968	4.54909	-1.95851	0.0650717	0.486426	-4.76425	0	BBX
-0.168616	5.54839	-1.95835	0.0650915	0.486426	-4.83061	0	PHACTR2
0.277196	2.65739	1.95794	0.0651432	0.486426	-4.42152	0	MIB2
-0.117436	7.71664	-1.95772	0.0651705	0.486426	-4.91132	0	PITPNA
0.137298	8.61923	1.95741	0.0652093	0.486426	-4.94393	0	VAT1
0.202271	3.60794	1.9571	0.0652488	0.486426	-4.6343	0	AVPI1
0.136808	5.81331	1.95609	0.065375	0.486773	-4.83856	0	WDR5
-0.222758	2.56054	-1.95539	0.0654633	0.486773	-4.50403	0	TRDMT1
-0.137405	7.95524	-1.95507	0.0655028	0.486773	-4.92818	0	KLF13
0.139207	5.88369	1.95482	0.0655347	0.486773	-4.86338	0	DCSTAMP
0.130017	5.70565	1.95481	0.0655363	0.486773	-4.83111	0	FAM219B
-0.160503	4.46803	-1.9548	0.0655373	0.486773	-4.74001	0	MRPL30
0.276475	1.50202	1.9544	0.0655883	0.486853	-4.2559	0	PKN3
-0.149274	5.33061	-1.95355	0.0656955	0.487349	-4.82499	0	HACD3
0.156282	6.01102	1.9531	0.0657522	0.48747	-4.85371	0	PHF23
-0.359766	0.908512	-1.95197	0.0658949	0.488229	-4.20487	0	C3orf33
0.157692	6.17367	1.95147	0.065958	0.488397	-4.86555	0	MOGS
-0.154649	5.63447	-1.95059	0.0660704	0.48873	-4.8441	0	MAT2B
0.152579	6.01281	1.95048	0.066084	0.48873	-4.8557	0	RUSC2
-0.227368	5.22478	-1.94882	0.0662946	0.489813	-4.83528	0	MMGT1
0.131523	7.86459	1.94869	0.0663115	0.489813	-4.93629	0	ANKLE2
0.188454	3.05904	1.94819	0.0663749	0.489981	-4.62578	0	GOLGA8A
0.171136	7.7194	1.94663	0.0665748	0.491024	-4.93117	0	DPP7
0.194797	5.96468	1.94636	0.0666092	0.491024	-4.85326	0	DRAP1
-0.386474	0.792475	-1.94613	0.0666381	0.491024	-4.11421	0	DEPDC1B
-0.167947	5.34293	-1.94528	0.0667474	0.491303	-4.83393	0	ATR
0.152817	4.87258	1.9452	0.0667573	0.491303	-4.7841	0	ZFAND2A
-0.192605	6.08419	-1.94419	0.0668871	0.491958	-4.89464	0	IL6ST
-0.437435	-0.459026	-1.9422	0.0671429	0.493338	-4.06016	0	FAT1
0.371199	0.133605	1.94209	0.0671564	0.493338	-4.10786	0	ADSSL1
0.46819	0.0497074	1.94162	0.067217	0.493483	-4.07688	0	RBM14-RBM4
0.194944	5.19395	1.94125	0.0672647	0.493534	-4.79379	0	CSPG4
0.136618	6.23643	1.93873	0.0675914	0.495259	-4.89492	0	PDE8A
-0.115826	8.88713	-1.93864	0.0676023	0.495259	-4.98471	0	KIAA0930
0.263677	2.72894	1.93848	0.0676229	0.495259	-4.4562	0	GLI4
-0.238521	3.11565	-1.93776	0.0677171	0.495648	-4.61326	0	PDIK1L
0.197439	2.93478	1.93593	0.0679542	0.497083	-4.49615	0	SERPINE2
-0.157537	5.17003	-1.934	0.0682063	0.49799	-4.8366	0	NMI
0.146984	5.15245	1.93377	0.0682365	0.49799	-4.82107	0	DNMT3A
0.131898	5.46455	1.93366	0.0682505	0.49799	-4.8674	0	ABCB10
0.12401	7.77884	1.9335	0.0682708	0.49799	-4.9614	0	RNF130
-0.168973	3.58911	-1.93311	0.0683223	0.49799	-4.6671	0	CAAP1
-0.210254	3.19099	-1.93295	0.0683433	0.49799	-4.60328	0	TBPL1
0.166889	4.8941	1.93256	0.068394	0.49799	-4.79882	0	TTLL3
-0.21876	3.11351	-1.93243	0.0684107	0.49799	-4.59315	0	ALG11
0.146713	5.34673	1.93172	0.0685039	0.49799	-4.84771	0	NSMF
0.201206	3.62701	1.93111	0.0685846	0.49799	-4.67768	0	CDC42EP4
0.164542	4.60457	1.9311	0.0685857	0.49799	-4.77966	0	PPP1R26
-0.279553	1.42295	-1.93092	0.0686096	0.49799	-4.33119	0	ZNF680
0.190458	3.9497	1.93088	0.0686144	0.49799	-4.71564	0	NRBP2
0.18853	2.41572	1.9305	0.0686639	0.498051	-4.531	0	CPE
0.141047	7.34976	1.93013	0.0687128	0.498106	-4.94843	0	THRAP3
-0.16882	5.49284	-1.92839	0.0689414	0.499463	-4.82604	0	IFI35
0.214801	2.28581	1.927	0.0691252	0.499571	-4.44728	0	RAB3IP
-0.241351	2.2374	-1.92678	0.0691547	0.499571	-4.42977	0	SRGAP2C
0.181566	2.93572	1.92667	0.0691689	0.499571	-4.56888	0	PTCD1
-0.254763	2.60181	-1.92664	0.0691732	0.499571	-4.5167	0	MN1
0.131412	8.93811	1.92644	0.0691995	0.499571	-5.00294	0	ATP6V1A
0.152119	5.25405	1.9264	0.0692044	0.499571	-4.84529	0	IGHMBP2
-0.182257	3.39418	-1.92566	0.0693031	0.499803	-4.64636	0	MTERF1
0.134466	4.82203	1.92538	0.0693392	0.499803	-4.83067	0	ZADH2
-0.267968	1.96504	-1.92514	0.0693713	0.499803	-4.39995	0	FRMD6
0.135895	5.2609	1.92461	0.0694418	0.499803	-4.86932	0	ERMP1
0.200254	4.29098	1.92423	0.0694921	0.499803	-4.74403	0	MRPL57
-0.131976	6.51986	-1.92382	0.0695472	0.499803	-4.93078	0	TM9SF4
0.267686	3.65514	1.92363	0.0695721	0.499803	-4.64582	0	IDUA
-0.301273	0.607494	-1.92344	0.0695977	0.499803	-4.23807	0	ATP6V1E2
-0.132012	5.95413	-1.92303	0.0696521	0.499803	-4.89899	0	HARS
0.431481	0.112947	1.92275	0.0696892	0.499803	-4.12721	0	MYEF2
-0.250826	2.76288	-1.9226	0.0697087	0.499803	-4.51339	0	STK36
0.510249	-1.23519	1.92242	0.0697332	0.499803	-4.02856	0	C6orf163
0.137265	4.5577	1.92181	0.0698145	0.500088	-4.80677	0	SIAH2
0.192055	3.27944	1.92052	0.0699867	0.500832	-4.59485	0	MME
0.133933	7.00491	1.91987	0.0700737	0.500832	-4.95128	0	STX4
0.147034	4.66562	1.91971	0.0700948	0.500832	-4.7952	0	FARP1
-0.286267	1.19371	-1.91946	0.0701285	0.500832	-4.28115	0	OSCP1
0.171998	4.3771	1.91926	0.0701556	0.500832	-4.78462	0	MIS12
-0.293874	1.93209	-1.91917	0.0701671	0.500832	-4.29445	0	AREG
0.155031	5.81136	1.9186	0.0702432	0.501079	-4.90563	0	CHCHD10
0.157287	4.19469	1.91714	0.070439	0.501448	-4.77574	0	SLC6A8
-0.125136	6.2109	-1.91694	0.0704663	0.501448	-4.93387	0	ADIPOR2
-0.155529	6.25884	-1.91675	0.0704917	0.501448	-4.93153	0	BCL9L
-0.164191	8.03937	-1.91669	0.0705004	0.501448	-4.99692	0	UBE2D3
0.201163	2.84838	1.91667	0.0705025	0.501448	-4.55788	0	PLB1
0.182553	4.19784	1.91391	0.0708739	0.50292	-4.80108	0	CCNG2
0.158654	4.42401	1.91371	0.0709017	0.50292	-4.80687	0	ZNF778
0.143541	4.69714	1.91332	0.0709547	0.50292	-4.81977	0	SPCS2
-0.279122	3.01413	-1.9132	0.0709698	0.50292	-4.6356	0	POLR2M
0.144215	6.33261	1.91317	0.0709742	0.50292	-4.92281	0	NAGLU
-0.571071	-1.77437	-1.91312	0.0709809	0.50292	-4.01242	0	DEPDC4
0.244904	2.93192	1.91187	0.0711509	0.50292	-4.5647	0	ZNF324B
-0.16042	7.86451	-1.91133	0.0712231	0.50292	-4.99466	0	PNRC1
0.206162	2.59164	1.91107	0.0712595	0.50292	-4.52776	0	NR6A1
0.396338	-0.274555	1.9109	0.0712827	0.50292	-4.10369	0	VANGL2
-0.182191	5.6039	-1.91083	0.0712917	0.50292	-4.92013	0	BTF3L4
-0.184537	4.75275	-1.91074	0.0713041	0.50292	-4.85307	0	TP53INP1
-0.129967	5.20797	-1.91044	0.0713449	0.50292	-4.86549	0	ASH2L
-0.120736	9.10363	-1.91028	0.0713666	0.50292	-5.03694	0	LYN
-0.191011	3.67347	-1.91023	0.0713727	0.50292	-4.67808	0	DMWD
0.163206	5.50118	1.90982	0.0714288	0.50292	-4.8839	0	ENGASE
-0.170953	4.28677	-1.90919	0.0715145	0.50292	-4.77423	0	BCR
0.225159	2.65349	1.90902	0.071538	0.50292	-4.54894	0	KIAA1671
-0.166801	5.62776	-1.909	0.0715412	0.50292	-4.91791	0	CNOT7
-0.137049	5.79204	-1.90899	0.0715423	0.50292	-4.9374	0	C10orf54
0.359537	1.03759	1.90816	0.0716545	0.503278	-4.25409	0	RP5-966M1,6
0.479349	-1.06665	1.90783	0.0717002	0.503278	-4.04264	0	KIAA0825
-0.161932	5.03941	-1.90769	0.0717187	0.503278	-4.86602	0	INPP4A
0.20836	3.49145	1.90728	0.0717748	0.503278	-4.67025	0	NME3
0.159015	5.03187	1.90709	0.0718016	0.503278	-4.8702	0	AHDC1
0.223394	2.1414	1.90667	0.0718583	0.503367	-4.47321	0	RABL2A
0.260116	1.68083	1.90638	0.0718977	0.503367	-4.3358	0	KHDRBS3
-0.223863	4.70845	-1.90588	0.0719667	0.503534	-4.80953	0	BMF
0.134566	5.83646	1.9056	0.0720049	0.503534	-4.93433	0	RFFL
-0.172637	3.75958	-1.90433	0.0721793	0.503728	-4.72502	0	MPHOSPH6
0.132375	6.89515	1.90406	0.072216	0.503728	-4.97894	0	CAMKK2
-0.25825	4.97167	-1.90372	0.0722632	0.503728	-4.88768	0	HIGD1A
-0.182353	3.42949	-1.90364	0.0722741	0.503728	-4.68556	0	TTC8
0.32281	1.39709	1.9033	0.0723212	0.503728	-4.36814	0	SMYD3
-0.107968	10.4074	-1.90327	0.0723245	0.503728	-5.0917	0	MT-CYB
0.136943	5.71224	1.90299	0.0723629	0.503728	-4.90915	0	FAM160A2
-0.152669	5.27874	-1.90283	0.0723861	0.503728	-4.89703	0	LYRM2
0.14424	5.24502	1.90267	0.0724081	0.503728	-4.88136	0	HS1BP3
-0.206392	6.97129	-1.90219	0.072473	0.50389	-4.98944	0	PTGES3
0.125523	7.12501	1.90173	0.0725364	0.504041	-4.98213	0	UPP1
-0.196324	4.35971	-1.90095	0.0726441	0.504478	-4.81355	0	ATG5
0.14223	5.80817	1.90056	0.0726988	0.504478	-4.93366	0	ATP6V0C
0.293585	2.92551	1.90037	0.0727248	0.504478	-4.5441	0	TSPAN32
0.470215	-0.285677	1.89965	0.0728245	0.50482	-4.14696	0	NPAS2
-0.237078	1.92409	-1.89941	0.0728575	0.50482	-4.45357	0	HPF1
0.174577	3.53353	1.89796	0.073058	0.5051	-4.71199	0	MARCH3
-0.203058	4.92444	-1.89779	0.073082	0.5051	-4.88159	0	VBP1
0.199785	3.505	1.89741	0.0731345	0.5051	-4.7329	0	RWDD4
0.168057	3.94558	1.89707	0.0731826	0.5051	-4.77055	0	PGM1
-0.142418	5.75603	-1.89695	0.0731982	0.5051	-4.94224	0	PPP2R2A
-0.15296	7.1772	-1.89694	0.0731999	0.5051	-4.97993	0	GADD45B
0.162651	4.65486	1.89693	0.0732012	0.5051	-4.85393	0	PLA2G4C
0.274958	2.11112	1.89643	0.0732709	0.5051	-4.47627	0	WBP1
-0.169455	8.12497	-1.89641	0.0732744	0.5051	-5.03396	0	CALM2
-0.194902	5.32921	-1.8953	0.0734286	0.505874	-4.92388	0	GTF2A1
-0.118039	8.89571	-1.89395	0.0736168	0.506881	-5.05788	0	NCOA4
-0.334984	0.911788	-1.89264	0.0738005	0.507857	-4.31389	0	SPATA6
0.14046	4.8802	1.89226	0.0738537	0.50789	-4.8806	0	EXOSC6
0.15084	5.70799	1.892	0.0738894	0.50789	-4.93039	0	FZR1
0.208108	3.17842	1.89154	0.0739544	0.508047	-4.67275	0	FOXP1
0.169632	4.17325	1.89117	0.0740068	0.508118	-4.76836	0	ANKDD1A
-0.175284	3.40975	-1.88944	0.0742488	0.509027	-4.70089	0	THAP1
0.16916	4.66249	1.88905	0.0743043	0.509027	-4.84087	0	GMPPA
0.172545	5.45849	1.88893	0.0743209	0.509027	-4.9145	0	PPP1R37
-0.161735	4.12727	-1.88889	0.0743262	0.509027	-4.81436	0	STK38L
0.133666	5.38155	1.88861	0.0743667	0.509027	-4.92234	0	COG3
-0.594717	-1.66624	-1.88843	0.0743921	0.509027	-4.05451	0	IGSF21
0.23956	2.27399	1.88696	0.0745986	0.509746	-4.50548	0	TXNDC5
0.22407	2.94475	1.88655	0.0746571	0.509746	-4.5885	0	TCEAL3
0.142467	5.93117	1.88637	0.074683	0.509746	-4.96159	0	WHSC1
-0.125138	8.97042	-1.88621	0.074706	0.509746	-5.07158	0	SRGN
0.435809	-0.28805	1.88619	0.0747082	0.509746	-4.12644	0	UFSP1
-0.12268	6.05529	-1.8851	0.0748631	0.509978	-4.96877	0	DCAF12
0.15425	5.17236	1.88508	0.0748655	0.509978	-4.87946	0	GFOD1
0.209423	2.29492	1.88506	0.0748689	0.509978	-4.59359	0	BSCL2
-0.166367	3.91787	-1.8845	0.0749479	0.510229	-4.78781	0	XPNPEP3
-0.176094	4.24913	-1.88413	0.0750004	0.510299	-4.84424	0	SPAST
-0.400455	0.186057	-1.88253	0.0752276	0.511556	-4.18668	0	ZNF674
-0.130448	7.5434	-1.8814	0.0753893	0.512207	-5.03068	0	PNKD
0.143249	4.93728	1.88126	0.0754081	0.512207	-4.89542	0	BCL7C
-0.237022	3.38266	-1.88095	0.0754534	0.512226	-4.61085	0	HERC5
0.284068	1.88612	1.88041	0.0755299	0.512257	-4.40637	0	PABPC1L
0.192563	2.62302	1.88032	0.0755428	0.512257	-4.57522	0	PATL2
-0.748499	-1.51085	-1.87909	0.0757192	0.513165	-4.06683	0	ZC2HC1C
-0.300722	0.817327	-1.87864	0.0757832	0.513311	-4.28092	0	RP11-468E2,4
-0.133681	7.0367	-1.87801	0.0758732	0.513633	-5.02099	0	DUSP1
0.122454	6.10099	1.87756	0.0759385	0.513706	-4.99355	0	ATP6V0D2
0.392746	0.652106	1.87735	0.0759692	0.513706	-4.21653	0	PROCA1
-0.130353	6.93217	-1.87632	0.0761173	0.51442	-5.03028	0	PTP4A2
-0.127278	5.96148	-1.87433	0.0764034	0.515822	-4.99662	0	UBASH3B
-0.147448	4.17319	-1.87374	0.0764893	0.515822	-4.82154	0	CFAP20
0.216451	3.74114	1.87368	0.0764967	0.515822	-4.75818	0	HAGHL
0.146875	6.03063	1.87356	0.0765141	0.515822	-4.99396	0	MAN2A2
-0.126663	8.31453	-1.87307	0.0765858	0.515822	-5.07524	0	DRAM1
-0.209167	4.66782	-1.87255	0.0766604	0.515822	-4.89326	0	ARMT1
-0.14982	6.62727	-1.87247	0.0766724	0.515822	-5.02667	0	PIKFYVE
0.180803	3.23359	1.87201	0.0767389	0.515822	-4.69478	0	CTDSPL
-0.215042	2.78097	-1.8716	0.0767984	0.515822	-4.61375	0	FCGR1A
0.149938	5.37503	1.87133	0.0768377	0.515822	-4.95456	0	DNAJC2
0.14333	4.96868	1.8713	0.0768427	0.515822	-4.92797	0	UAP1
0.118619	8.0491	1.87065	0.0769358	0.515822	-5.0692	0	DDOST
0.149439	4.69317	1.87044	0.0769671	0.515822	-4.87938	0	RSAD1
0.135069	6.70563	1.87042	0.07697	0.515822	-5.03056	0	LTA4H
-0.164365	5.78597	-1.87018	0.0770052	0.515822	-4.96966	0	MVD
-0.180129	3.2715	-1.87016	0.0770081	0.515822	-4.7132	0	MYBPH
-0.13946	6.03716	-1.86956	0.0770951	0.516082	-4.99964	0	LRRC8D
-0.124189	6.29652	-1.8693	0.0771329	0.516082	-5.00984	0	PDCD6
0.238188	2.70783	1.86901	0.0771752	0.516082	-4.65817	0	PILRB
0.139494	4.999	1.86784	0.0773456	0.516099	-4.93978	0	C1orf162
-0.222324	4.57324	-1.86776	0.0773568	0.516099	-4.88692	0	CEPT1
-0.145141	4.50133	-1.86759	0.0773818	0.516099	-4.88098	0	DPH3
0.178432	4.11041	1.867	0.077468	0.516099	-4.8519	0	ALMS1
0.137963	6.30816	1.867	0.0774684	0.516099	-5.00953	0	PSD4
0.160187	5.47961	1.86696	0.0774744	0.516099	-4.96338	0	FAM109A
0.129422	7.14901	1.86694	0.0774768	0.516099	-5.04709	0	SSR2
0.274179	0.945311	1.86591	0.0776273	0.516736	-4.30586	0	RP11-872D17,8
-0.160052	4.77125	-1.8657	0.077658	0.516736	-4.92641	0	APIP
0.161525	4.90183	1.86372	0.0779482	0.518381	-4.90368	0	ZNF787
-0.469002	0.0840236	-1.8634	0.0779958	0.518413	-4.21295	0	AKAP5
0.490646	-0.278568	1.86283	0.0780797	0.518684	-4.16094	0	TMPRSS5
-0.286978	1.1525	-1.86243	0.0781387	0.518791	-4.37572	0	SNX21
-0.207119	3.77701	-1.8619	0.0782168	0.519024	-4.75506	0	CEBPD
0.587611	-1.0437	1.86066	0.0784003	0.519956	-4.10923	0	ABCC6
0.177272	6.70263	1.85924	0.078609	0.520987	-5.04171	0	HSPB1
0.279882	1.11409	1.85902	0.078642	0.520987	-4.3566	0	IL20RB
-0.138384	8.31644	-1.85835	0.0787412	0.521166	-5.09147	0	FOSL2
-0.397477	-0.814676	-1.85826	0.0787554	0.521166	-4.12581	0	C10orf35
0.468359	-0.797583	1.85776	0.0788286	0.521365	-4.13559	0	EFEMP2
-0.171579	3.63011	-1.85717	0.078917	0.521664	-4.78487	0	KDM4C
-0.386087	0.959424	-1.85623	0.079057	0.522081	-4.25466	0	TTC9
-0.148854	4.73769	-1.85597	0.0790952	0.522081	-4.932	0	RBM18
0.267544	2.71215	1.85571	0.0791334	0.522081	-4.60345	0	CCDC85B
-0.370769	0.510949	-1.85534	0.0791891	0.522081	-4.23436	0	SEMA3B
0.380907	1.40269	1.85529	0.0791962	0.522081	-4.34306	0	ADAT3
0.231349	2.60927	1.85491	0.079253	0.522171	-4.626	0	ANKRD26
0.146358	4.22017	1.85409	0.0793749	0.522531	-4.87868	0	KLF4
-0.13807	4.66212	-1.85396	0.0793943	0.522531	-4.91605	0	SAMM50
0.128076	5.98958	1.85326	0.0794992	0.5227	-5.02321	0	SCAF4
0.128869	10.4647	1.85321	0.0795065	0.5227	-5.16359	0	CAPG
-0.135504	7.04156	-1.84885	0.0801615	0.52672	-5.06827	0	ZC3HAV1
0.163852	4.5599	1.84727	0.0803998	0.527998	-4.90135	0	PTOV1
-0.355555	-0.460852	-1.84673	0.0804802	0.528088	-4.19899	0	ZNF501
-0.153949	4.66781	-1.8466	0.0805009	0.528088	-4.93838	0	STXBP5
-0.129794	6.27658	-1.84547	0.0806715	0.528741	-5.03923	0	UBE2L6
-0.175328	3.69778	-1.84536	0.0806881	0.528741	-4.78432	0	GNG10
-0.133132	6.26834	-1.84479	0.0807739	0.528979	-5.05579	0	SMURF2
-0.186113	4.94368	-1.84442	0.080831	0.528979	-4.96797	0	AASDHPPT
0.259465	1.46219	1.844	0.0808937	0.528979	-4.44702	0	KIAA1328
-0.15094	4.34502	-1.84374	0.0809339	0.528979	-4.91108	0	RSBN1L
0.147517	5.56941	1.84364	0.0809482	0.528979	-5.00388	0	COPRS
-0.203952	3.80352	-1.84339	0.0809872	0.528979	-4.85966	0	ELMOD2
-0.257092	2.26709	-1.84246	0.0811277	0.529337	-4.59647	0	BIVM
0.224558	2.9826	1.8423	0.0811524	0.529337	-4.72522	0	ZFHX2
0.124165	6.33476	1.84184	0.081222	0.529337	-5.06366	0	KIAA0232
-0.372187	-0.169889	-1.84165	0.0812514	0.529337	-4.20581	0	PTCH2
-0.350578	1.87558	-1.84159	0.0812611	0.529337	-4.4112	0	CEMIP
-0.132352	4.9858	-1.84026	0.0814635	0.529458	-4.96102	0	PPP2R5D
-0.212456	4.74177	-1.84007	0.0814929	0.529458	-4.96711	0	TCEA1
0.135663	7.19286	1.84002	0.0815005	0.529458	-5.08743	0	TNIP2
-0.164295	4.36019	-1.83982	0.0815315	0.529458	-4.90944	0	ZNF143
-0.132742	6.2912	-1.8394	0.0815955	0.529458	-5.05857	0	CYTIP
0.130804	6.08623	1.83919	0.0816275	0.529458	-5.05886	0	KLHL5
0.147494	4.89752	1.83833	0.0817585	0.529458	-4.97551	0	SRD5A3
-0.164371	5.69988	-1.83829	0.0817647	0.529458	-5.0291	0	RHOU
-0.186143	3.76831	-1.83798	0.0818119	0.529458	-4.82523	0	LYSMD2
0.205122	3.07035	1.83795	0.0818167	0.529458	-4.65017	0	ATP9A
-0.163523	3.21547	-1.83791	0.0818239	0.529458	-4.76841	0	PPP1R3B
0.146468	5.12606	1.83763	0.0818662	0.529458	-4.9678	0	TIMM44
-0.161681	3.57519	-1.83759	0.0818727	0.529458	-4.81089	0	RBM48
0.203028	2.66701	1.83743	0.0818976	0.529458	-4.64609	0	TUBG2
0.15767	4.84134	1.83717	0.0819373	0.529458	-4.95747	0	ATPIF1
0.24001	3.44577	1.83605	0.0821083	0.530055	-4.75102	0	IRF2BP1
-0.344874	0.224864	-1.83599	0.0821175	0.530055	-4.23753	0	C2orf74
0.133912	4.98661	1.83498	0.0822737	0.53076	-4.97051	0	FTSJ1
-0.406919	-1.02134	-1.83471	0.0823146	0.53076	-4.16621	0	APOBEC3D
0.406103	-0.0741126	1.83351	0.0824999	0.531335	-4.23559	0	GJC1
-0.120583	6.83429	-1.83306	0.0825691	0.531335	-5.09489	0	CCR5
0.145803	5.68063	1.83306	0.0825695	0.531335	-5.03619	0	SDC3
0.12798	6.92432	1.833	0.0825798	0.531335	-5.09545	0	RALA
-0.148705	3.6891	-1.83228	0.0826899	0.53165	-4.82991	0	ZNF558
-0.364937	1.20884	-1.83211	0.0827173	0.53165	-4.41486	0	STXBP4
0.355035	-0.160252	1.83183	0.0827608	0.53165	-4.30103	0	MPV17L
0.153639	3.45065	1.83126	0.0828492	0.531935	-4.83265	0	USP49
0.434266	1.23577	1.83078	0.0829234	0.532129	-4.31342	0	HMGA2
-0.184258	3.28834	-1.83004	0.0830383	0.532324	-4.7955	0	GPAM
0.25017	1.87896	1.82963	0.0831019	0.532324	-4.52865	0	ZDHHC23
-0.187478	4.56555	-1.82811	0.0833379	0.532324	-4.96055	0	FKTN
0.126455	5.2851	1.82788	0.0833737	0.532324	-5.0173	0	TADA2B
-0.342109	0.7649	-1.82777	0.083391	0.532324	-4.32807	0	CENPI
0.174834	3.52051	1.82737	0.0834537	0.532324	-4.81393	0	LPCAT4
-0.169113	3.42023	-1.82733	0.0834602	0.532324	-4.78714	0	ISCA2
0.456981	-0.760675	1.82671	0.0835559	0.532324	-4.2034	0	GATSL2
0.1726	3.16017	1.82654	0.0835833	0.532324	-4.77759	0	TMEM80
-0.153749	6.5657	-1.82652	0.0835862	0.532324	-5.07118	0	PARP10
-0.161091	5.90101	-1.82594	0.0836775	0.532324	-5.07501	0	MTMR6
-0.357802	0.416221	-1.82576	0.0837054	0.532324	-4.31287	0	AR
0.150542	5.70425	1.82575	0.0837069	0.532324	-5.03586	0	CLTB
-0.163895	5.57133	-1.82571	0.0837121	0.532324	-5.05415	0	JKAMP
0.196777	2.44715	1.82562	0.0837266	0.532324	-4.64228	0	ZNF567
-0.12909	6.01478	-1.82553	0.0837408	0.532324	-5.05053	0	CMTR1
0.286351	0.94164	1.82547	0.0837503	0.532324	-4.36805	0	ZNF284
0.393091	-0.445623	1.82544	0.0837556	0.532324	-4.20278	0	ITIH4
-0.136993	5.19152	-1.82521	0.0837914	0.532324	-5.01876	0	TIMM10B
-0.144475	5.05832	-1.82445	0.0839094	0.532794	-5.00237	0	CLNS1A
0.130702	5.35215	1.82043	0.084542	0.536295	-5.03391	0	PMM2
0.129379	5.4709	1.82013	0.0845892	0.536295	-5.04794	0	OTULIN
-0.155254	7.36213	-1.81998	0.0846126	0.536295	-5.13713	0	MBNL1
0.124809	6.16694	1.81963	0.0846683	0.536295	-5.08874	0	OSBP
0.285831	0.983663	1.81927	0.0847258	0.536295	-4.46097	0	SYT17
-0.242836	2.00046	-1.81926	0.0847272	0.536295	-4.50924	0	E2F2
0.125787	5.52191	1.81848	0.0848511	0.536402	-5.05195	0	CDKN2AIP
0.168095	5.09267	1.81846	0.0848539	0.536402	-4.98978	0	FADS3
-0.142678	4.67966	-1.81831	0.0848774	0.536402	-4.97068	0	CACYBP
0.10412	9.99341	1.81765	0.0849819	0.536782	-5.20719	0	ATP6V1B2
0.19187	2.88849	1.81724	0.0850461	0.536906	-4.69939	0	THTPA
-0.158951	5.12431	-1.81664	0.0851419	0.53723	-4.99703	0	PDGFB
-0.161605	3.77906	-1.81611	0.0852267	0.537298	-4.83665	0	ELP6
-0.526988	0.120681	-1.81574	0.0852853	0.537298	-4.24008	0	SPC25
0.15956	4.11497	1.81559	0.0853084	0.537298	-4.90746	0	SPATA2
-0.125658	5.10573	-1.81534	0.0853488	0.537298	-5.01481	0	TFCP2
0.228336	2.16774	1.81517	0.0853751	0.537298	-4.60096	0	MSRB2
-0.270952	2.78624	-1.81416	0.0855367	0.537939	-4.44379	0	MS4A14
-0.375362	0.538896	-1.8139	0.0855776	0.537939	-4.34299	0	BTBD11
-0.392146	-0.683329	-1.81342	0.0856542	0.537939	-4.25304	0	PLOD2
-0.148587	4.48267	-1.81314	0.0856998	0.537939	-4.93585	0	RUSC1
0.147135	6.61971	1.81275	0.0857612	0.537939	-5.12514	0	PPARGC1B
0.122846	7.70549	1.81265	0.0857778	0.537939	-5.15349	0	ADCY3
0.131116	5.02206	1.81228	0.0858359	0.537939	-5.01845	0	TMEM39A
0.326563	0.139078	1.81213	0.0858599	0.537939	-4.30563	0	BMP8B
0.175823	3.88638	1.8119	0.0858978	0.537939	-4.92453	0	NAA16
0.489618	-0.583231	1.81174	0.0859223	0.537939	-4.21451	0	EDA
-0.124705	7.2319	-1.81096	0.0860487	0.538388	-5.13548	0	DTX3L
-0.31301	0.613612	-1.81074	0.0860833	0.538388	-4.35499	0	ATP23
-0.162784	4.89598	-1.81033	0.0861497	0.538525	-5.00831	0	ACACA
0.146342	5.22638	1.80853	0.0864384	0.54005	-5.02356	0	POLR1C
0.147957	4.51432	1.8076	0.0865882	0.540512	-5.00619	0	LRBA
0.170831	4.10809	1.80751	0.0866018	0.540512	-4.94605	0	CASZ1
-0.257483	2.98715	-1.80719	0.0866542	0.54056	-4.79774	0	C4orf46
-0.205376	3.88995	-1.80591	0.0868612	0.54135	-4.92741	0	YOD1
-0.427986	0.499926	-1.80549	0.0869284	0.54135	-4.24209	0	KAZN
0.362536	1.36894	1.80544	0.0869358	0.54135	-4.36618	0	DLL1
-0.118612	5.51377	-1.80529	0.0869603	0.54135	-5.07175	0	INTS10
0.143912	7.27874	1.80498	0.0870106	0.541384	-5.15527	0	RIN3
0.189535	2.84001	1.80383	0.0871971	0.542265	-4.72396	0	HABP4
0.140184	4.72439	1.8031	0.0873157	0.542337	-4.99079	0	DDX28
0.133061	5.01675	1.8028	0.0873643	0.542337	-5.05134	0	PQLC3
0.175271	3.34191	1.80268	0.0873842	0.542337	-4.85969	0	LINC01125
0.166219	3.32805	1.80265	0.0873882	0.542337	-4.88317	0	WFS1
0.116053	7.21943	1.80209	0.0874798	0.542626	-5.15006	0	MPP1
0.170503	3.8553	1.80078	0.087693	0.54367	-4.92925	0	CETN2
0.117558	6.58886	1.80036	0.0877603	0.543808	-5.1349	0	PXDC1
-0.156907	3.75345	-1.7991	0.0879673	0.54445	-4.88129	0	ADAM12
-0.19822	3.10135	-1.79891	0.0879971	0.54445	-4.75852	0	IGFBP4
-0.27767	1.25939	-1.79867	0.0880371	0.54445	-4.45218	0	CCL23
0.180951	6.41496	1.7982	0.0881137	0.54445	-5.14473	0	DGKH
0.15886	4.22788	1.79809	0.0881318	0.54445	-4.94616	0	TBC1D10A
-0.214036	2.37804	-1.79807	0.0881345	0.54445	-4.66596	0	EHBP1
0.242933	1.6755	1.79745	0.0882373	0.544806	-4.58248	0	PTGR2
0.127407	5.21286	1.79667	0.0883636	0.545064	-5.06441	0	FAM104A
-0.117736	8.52093	-1.7966	0.0883753	0.545064	-5.20445	0	LAIR1
-0.330395	3.84795	-1.79636	0.0884144	0.545064	-4.9578	0	NDUFC2
0.135364	6.42318	1.79579	0.0885081	0.545176	-5.12712	0	ADPRHL2
0.12311	6.66657	1.79541	0.0885705	0.545176	-5.14665	0	ASXL1
-0.196572	4.25975	-1.79517	0.0886109	0.545176	-4.9892	0	MTX3
0.15745	4.10599	1.79516	0.0886131	0.545176	-4.95449	0	N4BP3
-0.229871	2.24414	-1.79379	0.0888379	0.546281	-4.6709	0	KANSL1L
-0.18732	3.13526	-1.7934	0.0889012	0.546392	-4.83233	0	C10orf88
0.172433	3.08682	1.79125	0.0892567	0.548298	-4.84339	0	PTK2
0.135791	7.23897	1.79091	0.0893134	0.548367	-5.17478	0	UBR5
0.16063	3.49565	1.78996	0.0894712	0.549057	-4.87137	0	PDE6D
-0.125299	8.71711	-1.78935	0.0895711	0.549208	-5.22291	0	PTPRC
0.145284	6.46953	1.78919	0.0895982	0.549208	-5.14907	0	RNPEPL1
-0.127167	5.49554	-1.78894	0.0896398	0.549208	-5.10022	0	ACBD5
0.139327	5.64584	1.78862	0.0896933	0.549208	-5.10395	0	UBE2O
-0.44022	0.297768	-1.78844	0.0897233	0.549208	-4.28438	0	LIN7A
-0.20348	2.97772	-1.78758	0.0898653	0.549799	-4.8244	0	ZNF180
0.28931	0.807945	1.78706	0.0899528	0.550056	-4.41191	0	CNBD2
0.126241	6.28527	1.78645	0.090054	0.550396	-5.14649	0	RBBP6
-0.113588	6.80519	-1.78587	0.0901512	0.550619	-5.17032	0	KDM2B
-0.122846	6.00906	-1.78568	0.0901826	0.550619	-5.12708	0	TMEM51
-0.234564	2.47439	-1.78541	0.0902273	0.550619	-4.71764	0	GIN1
0.149939	5.91999	1.78467	0.0903508	0.551094	-5.11366	0	SLC25A29
-0.179354	3.45043	-1.78391	0.0904778	0.551424	-4.85837	0	ARHGAP11A
0.217081	2.09159	1.7838	0.0904962	0.551424	-4.67024	0	ACCS
0.126328	7.33164	1.78313	0.0906087	0.551504	-5.18396	0	USF2
-0.354212	0.280132	-1.7825	0.0907139	0.551504	-4.32788	0	RMI2
-0.116734	6.19411	-1.78199	0.0907998	0.551504	-5.14033	0	YRDC
0.169384	5.0639	1.78199	0.0908	0.551504	-5.06912	0	TMEM104
-0.270289	1.44416	-1.78189	0.0908168	0.551504	-4.55173	0	C11orf74
-0.200645	5.18283	-1.78188	0.0908193	0.551504	-5.08188	0	FSD1L
0.145233	5.13852	1.78179	0.0908331	0.551504	-5.05168	0	SKI
0.170909	3.25939	1.7815	0.0908834	0.551504	-4.86633	0	C12orf29
0.180863	2.78625	1.78122	0.0909305	0.551504	-4.78017	0	PPIC
0.371692	0.429513	1.781	0.0909659	0.551504	-4.39294	0	RARRES3
0.416088	0.0186152	1.77973	0.0911802	0.552289	-4.27246	0	ITGAD
-0.40762	-0.433761	-1.77962	0.0911993	0.552289	-4.27033	0	LARGE1
0.163982	3.98057	1.77942	0.0912326	0.552289	-4.94583	0	NCBP2-AS2
0.147209	5.98605	1.77912	0.0912839	0.552322	-5.14239	0	IRAK3
0.149923	3.38101	1.77668	0.0916953	0.55353	-4.87507	0	ZBTB18
-0.172926	3.88577	-1.77592	0.0918248	0.55353	-4.98469	0	TMEM64
0.150166	4.85519	1.77591	0.0918257	0.55353	-5.06352	0	AFAP1L1
[truncated: 10,078 more rows]

## Sheet: pv>0,05
S3 Table. List of differentially expressed genes by MTB-infected macrophages after 4h of MC3465 treatment.
logFC	AveExpr	t	P,Value	adj,P,Val	B	sign	gene_names
-2.10739	0.829291	-10.08	4.80357e-09	5.27389e-06	8.15458	1	MT1M
-1.46143	2.51785	-9.54746	1.14246e-08	1.14979e-05	9.02517	1	MT1H
-1.40998	3.39966	-12.0109	2.6728e-10	5.3799e-07	12.9267	1	MT1X
-1.36296	7.87092	-14.4154	1.17004e-11	4.71018e-08	16.5772	1	THBS1
-1.3277	2.58625	-11.4449	5.99817e-10	9.05499e-07	11.6895	1	MT1E
-1.30722	-1.47644	-3.49547	0.00243083	0.0956265	-1.62678	0	GPC2
-1.2682	5.32341	-15.0725	5.36709e-12	4.71018e-08	16.911	1	THBD
-1.25077	5.5347	-12.099	2.36312e-10	5.3799e-07	13.2928	1	CCL8
-1.24206	-0.907691	-3.20922	0.00463398	0.139496	-1.98264	0	RP11-65B7,2
-1.15966	3.13171	-11.6475	4.47521e-10	7.72102e-07	12.4586	1	FPR2
-1.15113	0.226946	-5.12197	6.12714e-05	0.00739974	1.7513	0	TCTEX1D1
-1.12933	4.2906	-12.0418	2.55961e-10	5.3799e-07	13.1763	1	MT1G
-1.10879	-0.721174	-4.10097	0.000612463	0.0413224	-0.520927	0	FAM209B
-1.04483	2.55902	-7.88888	2.1153e-07	0.000105379	7.03362	1	HIC1
-1.04368	5.07912	-11.0096	1.14049e-09	1.40615e-06	12.1372	1	P2RY6
-1.03259	-1.57402	-2.90284	0.00914584	0.204462	-2.56571	0	GDPD1
-1.0296	8.84064	-14.488	1.07186e-11	4.71018e-08	16.6588	1	CCL2
-1.01367	-1.56228	-2.51198	0.0212353	0.304221	-3.16952	0	LIMCH1
-1.01034	-1.69228	-2.74827	0.0128121	0.240707	-2.83967	0	GOLGA8N
-0.971918	5.74658	-10.9958	1.16432e-09	1.40615e-06	12.2416	0	MT2A
-0.957342	1.83086	-5.92771	1.06328e-05	0.00178351	3.32292	0	GIMAP7
-0.95087	1.89471	-7.27919	6.76463e-07	0.000259501	5.75411	0	PRDM8
-0.931504	3.02853	-8.61608	5.63758e-08	4.25531e-05	8.2224	0	LRG1
-0.92936	0.746807	-4.11079	0.000598912	0.0406352	-0.225594	0	LRP5
-0.925737	2.93373	-6.60943	2.57024e-06	0.000633486	4.79148	0	MT1F
-0.914457	-1.86187	-2.09012	0.0503406	0.438014	-3.77801	0	CEBPE
-0.908465	-0.603217	-3.63337	0.00177755	0.0783009	-1.23683	0	MMP11
-0.887134	0.245378	-5.03709	7.39811e-05	0.00857932	1.38677	0	TTLL1
-0.869629	9.0713	-7.7999	2.49866e-07	0.000111764	7.15666	0	CYP1B1
-0.857773	1.28395	-4.52635	0.000232921	0.0211502	0.598792	0	FCRLB
-0.857526	-0.297465	-3.50314	0.00238893	0.0949048	-1.44421	0	CLCN4
-0.855953	3.04818	-6.1656	6.43413e-06	0.00123341	3.91151	0	TGFA
-0.854937	2.28658	-7.31301	6.33397e-07	0.000258823	6.11057	0	GAPT
-0.853553	4.68738	-7.30532	6.42933e-07	0.000258823	6.25257	0	CCL7
-0.842151	3.33977	-8.56481	6.17456e-08	4.38648e-05	8.2329	0	GIMAP6
-0.825784	2.67304	-4.81299	0.000122067	0.0123381	1.28131	0	GIMAP1
-0.816789	2.13474	-5.48477	2.75972e-05	0.00396776	2.65437	0	SCIMP
-0.793336	-0.55837	-3.07726	0.00622094	0.166956	-2.21525	0	MARVELD2
-0.790292	-0.858947	-2.44816	0.0242818	0.324034	-3.26497	0	CEACAM4
-0.782772	1.56356	-4.02684	0.000725228	0.0446866	-0.376773	0	MEFV
-0.779928	3.55453	-6.54078	2.95719e-06	0.000686807	4.78811	0	TIFAB
-0.778933	4.16972	-6.57813	2.73971e-06	0.000648774	4.86199	0	GIMAP8
-0.778391	-0.436687	-3.40729	0.00296756	0.108604	-1.60937	0	CST6
-0.773645	0.228879	-3.26695	0.0040712	0.131817	-1.85488	0	DEPDC1
-0.772477	-0.860114	-3.10092	0.00590193	0.161642	-2.18805	0	B3GALNT1
-0.770474	-0.00981004	-3.02793	0.00694057	0.178244	-2.30301	0	PSRC1
-0.763108	3.91929	-8.87065	3.60588e-08	2.9816e-05	8.90682	0	FPR1
-0.760523	2.119	-4.40417	0.000307238	0.0259477	0.437023	0	TMEM26
-0.752348	4.79218	-6.02204	8.70503e-06	0.00154604	3.74523	0	LILRA5
-0.748627	3.18689	-6.9411	1.31704e-06	0.000369905	5.47015	0	ENPP2
-0.745426	-1.52468	-2.34264	0.0302304	0.359017	-3.42335	0	DNAJC12
-0.74427	-0.502476	-3.50431	0.00238262	0.0949048	-1.46868	0	C12orf60
-0.74316	4.45917	-8.39909	8.30486e-08	5.27883e-05	8.19254	0	WNT5A
-0.742698	6.46394	-7.09156	9.7724e-07	0.000318977	5.85089	0	CXCL5
-0.733135	3.8004	-3.52812	0.00225742	0.0917942	-1.3358	0	ADAM19
-0.720548	0.615894	-3.305	0.00373742	0.123585	-1.77987	0	CTTNBP2
-0.708514	1.55375	-3.76786	0.00130886	0.065863	-0.863248	0	FAM26F
-0.705449	-1.30556	-2.11545	0.0478776	0.426924	-3.74273	0	AKAP3
-0.703862	0.785392	-3.36601	0.00325742	0.11377	-1.64864	0	HTR2B
-0.703481	3.82648	-8.31206	9.71739e-08	5.86785e-05	8.02071	0	LILRA1
-0.696358	-0.68138	-2.73377	0.0132206	0.244885	-2.81153	0	FAM135B
-0.682858	-1.39116	-2.25219	0.0363783	0.3808	-3.56019	0	MSANTD1
-0.67984	-1.46956	-2.62633	0.0166564	0.278131	-2.98971	0	CYSLTR2
-0.679808	-0.702165	-2.79739	0.0115164	0.231197	-2.68915	0	CDON
-0.671523	1.44586	-4.03576	0.000710635	0.0440394	-0.324597	0	CHI3L2
-0.65075	5.64308	-8.48062	7.17482e-08	4.8139e-05	8.37285	0	TIPARP
-0.648722	-1.51486	-2.20073	0.0403703	0.398165	-3.62897	0	PTPRU
-0.647759	-0.58715	-2.96367	0.00800012	0.193005	-2.40968	0	ERVFRD-1
-0.64649	4.67979	-7.92561	1.97535e-07	0.000105379	7.35685	0	DDIT4
-0.642053	1.40327	-3.65603	0.00168827	0.0757964	-1.08339	0	SEMA4C
-0.634279	5.49018	-4.34106	0.000354586	0.0287929	0.0861819	0	LPAR6
-0.633229	7.40484	-5.90818	1.10841e-05	0.00183374	3.43487	0	GPR183
-0.630268	2.124	-4.90198	0.000100004	0.0103226	1.44549	0	RND1
-0.624294	3.76062	-6.14752	6.68284e-06	0.00126107	4.01005	0	ADGRE1
-0.622546	5.89441	-7.93825	1.92944e-07	0.000105379	7.42062	0	PDE4B
-0.622237	5.39015	-7.90528	2.05157e-07	0.000105379	7.35854	0	LRRC25
-0.622044	1.86339	-4.09273	0.000624078	0.0417992	-0.207707	0	HAPLN3
-0.618772	0.199777	-3.84033	0.00110963	0.0606379	-0.714154	0	ROBO1
-0.616833	-0.54381	-2.27833	0.0344924	0.373936	-3.53295	0	ELAVL4
-0.613537	-0.816054	-2.44199	0.0245971	0.325504	-3.28484	0	ACER2
-0.612525	6.23372	-6.09062	7.53202e-06	0.00137946	3.83337	0	TLR8
-0.612445	6.80064	-8.85534	3.70324e-08	2.9816e-05	9.01673	0	HBEGF
-0.612405	1.729	-4.25659	0.000429681	0.0322314	0.130595	0	GIMAP5
-0.610757	6.70257	-6.21262	5.83093e-06	0.00113581	4.08326	0	EREG
-0.608586	0.991901	-3.11896	0.00566951	0.157784	-2.11885	0	FCRLA
-0.606885	0.206135	-2.73279	0.0132485	0.245027	-2.81009	0	TCAF2
-0.606371	4.75105	-7.16856	8.39833e-07	0.000298314	5.99813	0	MERTK
-0.605775	-0.461438	-2.8442	0.0103993	0.219567	-2.61167	0	KBTBD3
-0.603548	2.34875	-4.39476	0.000313874	0.026324	0.413693	0	CXCR5
-0.603299	7.58224	-6.86291	1.53984e-06	0.000387429	5.38988	0	SEMA6B
-0.601618	-1.00895	-2.57191	0.0187052	0.291146	-3.06739	0	SLC29A4
-0.601474	7.39162	-9.10406	2.41068e-08	2.23952e-05	9.43737	0	BCL3
-0.597953	0.27787	-2.45755	0.0238093	0.322359	-3.26955	0	STOX2
-0.59789	0.688611	-3.17236	0.00503237	0.146448	-2.0185	0	TNFRSF8
-0.59489	1.70043	-3.84162	0.00110636	0.0606379	-0.711918	0	CASP5
-0.593798	6.30746	-5.38846	3.40592e-05	0.00466861	2.35015	0	LACC1
-0.58865	-0.108177	-2.73194	0.013273	0.245104	-2.80247	0	ASB3
-0.58347	1.07238	-2.96943	0.00789912	0.192723	-2.45863	0	GPR82
-0.579267	0.626471	-3.35937	0.00330655	0.11377	-1.6635	0	CLSTN3
-0.579026	2.69448	-4.40422	0.000307205	0.0259477	0.438245	0	VCAN
-0.572735	1.18354	-3.39304	0.00306466	0.110483	-1.60529	0	ADORA3
-0.568785	-0.781214	-2.27288	0.0348777	0.375	-3.54319	0	FBXO15
-0.566827	7.23462	-7.40269	5.32386e-07	0.000229629	6.42833	0	SAMSN1
-0.566783	4.22554	-5.23889	4.7313e-05	0.00595207	2.13878	0	FCGR2B
-0.566125	6.83477	-7.11227	9.38137e-07	0.000314719	5.8764	0	RUNX3
-0.56414	3.387	-5.10808	6.31873e-05	0.0074815	1.8877	0	GIMAP4
-0.560914	2.45914	-2.98941	0.00755818	0.187819	-2.4861	0	NAIP
-0.558913	0.183337	-2.44179	0.0246075	0.325504	-3.32064	0	SMIM10
-0.555475	3.41854	-5.46906	2.85587e-05	0.00405768	2.62445	0	GCNT1
-0.555211	4.09078	-4.97299	8.53371e-05	0.00912049	1.59343	0	BATF
-0.548674	1.47183	-2.81678	0.0110403	0.226223	-2.76893	0	TPD52
-0.546614	2.76785	-5.02914	7.53008e-05	0.00857932	1.72757	0	CD38
-0.544706	5.16487	-6.00426	9.03885e-06	0.00158206	3.713	0	SDS
-0.544007	6.12404	-6.29044	4.95747e-06	0.00101477	4.25806	0	ABI3
-0.540238	-1.21608	-2.12842	0.0466597	0.42317	-3.74053	0	RNF32
-0.534924	1.8673	-3.66857	0.00164082	0.0744971	-1.06847	0	P2RY2
-0.533184	0.637845	-2.95652	0.00812722	0.193366	-2.41572	0	IGFBP2
-0.530977	1.84134	-2.64764	0.0159136	0.270936	-3.12907	0	SLC16A7
-0.527881	5.6261	-7.80645	2.46811e-07	0.000111764	7.18164	0	SLA
-0.527006	0.50931	-3.17079	0.0050501	0.146611	-2.03847	0	MMP12
-0.521947	0.572889	-2.62373	0.0167493	0.278131	-2.99307	0	S100A3
-0.520933	1.13433	-2.90518	0.00909903	0.204368	-2.55671	0	PIGR
-0.520928	7.53616	-7.13215	9.02119e-07	0.000311283	5.90847	0	LILRB1
-0.520767	1.49503	-4.07055	0.000656438	0.0424763	-0.246898	0	DKK2
-0.519654	8.12304	-6.34954	4.38498e-06	0.000929077	4.3469	0	S100A9
-0.515881	0.107483	-2.63759	0.0162601	0.274264	-2.97545	0	NFIA
-0.513188	0.384447	-2.77338	0.0121333	0.235206	-2.73798	0	LINC00959
-0.508791	-1.22612	-2.12828	0.0466728	0.42317	-3.75415	0	HOXA1
-0.505325	1.78415	-2.34332	0.0301878	0.359017	-3.49263	0	PPBP
-0.495502	2.81659	-3.61259	0.00186354	0.0806665	-1.21595	0	SNAI1
-0.493465	4.26644	-5.0234	7.62697e-05	0.0086085	1.67474	0	RASAL1
-0.492629	1.64585	-3.22686	0.00445437	0.136563	-1.93716	0	SPIN4
-0.49165	2.70684	-3.60153	0.00191094	0.0818385	-1.27846	0	CD226
-0.491492	2.23241	-3.2806	0.00394817	0.128871	-1.87527	0	CRISPLD2
-0.491268	6.68051	-6.97067	1.24171e-06	0.00036576	5.60164	0	SMAP2
-0.49084	11.6105	-7.8724	2.1814e-07	0.000105379	7.27845	0	IL1B
-0.490704	0.625308	-2.21693	0.0390723	0.391731	-3.68662	0	TMIGD3
-0.488553	0.924889	-2.44508	0.024439	0.325216	-3.36604	0	RGS18
-0.487447	2.42982	-3.23268	0.00439661	0.136148	-2.03439	0	FRA10AC1
-0.486407	7.29855	-6.47233	3.40304e-06	0.000747247	4.60529	0	CMKLR1
-0.484631	-0.266765	-2.15193	0.0445232	0.412652	-3.76644	0	PLCXD2
-0.483515	0.934633	-2.1669	0.0432096	0.41012	-3.87403	0	CYSLTR1
-0.482563	6.21992	-6.94552	1.3055e-06	0.000369905	5.56684	0	SLAMF1
-0.480602	7.30177	-5.40352	3.29545e-05	0.00457462	2.36554	0	SERPINB9
-0.475263	-0.537002	-2.31343	0.0321021	0.365751	-3.48663	0	ARMCX2
-0.47458	1.13416	-2.45794	0.0237901	0.322359	-3.33081	0	NUF2
-0.474182	5.55698	-3.70008	0.00152729	0.0717706	-1.26805	0	CD93
-0.473077	7.09569	-5.75512	1.53762e-05	0.00247598	3.12186	0	AHRR
-0.472464	1.19388	-2.77047	0.0122101	0.235562	-2.82552	0	NDFIP2
-0.469085	5.94185	-5.37176	3.53281e-05	0.00470241	2.3371	0	NLRP3
-0.46898	5.12141	-3.92477	0.000915303	0.0526386	-0.821941	0	FOXN2
-0.46827	0.83906	-2.18815	0.0414056	0.400686	-3.75888	0	FAM43A
-0.466487	1.58349	-2.81804	0.01101	0.226135	-2.75255	0	RALGPS2
-0.465099	2.23437	-3.25179	0.00421214	0.1342	-1.97887	0	TBC1D31
-0.463621	1.09852	-2.62399	0.0167402	0.278131	-3.01179	0	PALD1
-0.462914	1.91316	-3.18569	0.0048846	0.144233	-2.04083	0	POC1A
-0.4608	4.11365	-4.05293	0.000683344	0.0432799	-0.457004	0	TLR7
-0.458666	1.7573	-2.95324	0.00818615	0.193366	-2.48881	0	APOBEC3F
-0.457502	2.07448	-4.03549	0.000711077	0.0440394	-0.370415	0	LRP6
-0.45722	0.000286349	-2.61733	0.0169799	0.278741	-3.0305	0	CNTF
-0.456682	6.98529	-6.52688	3.04259e-06	0.000693308	4.71789	0	SERPINB1
-0.456028	5.96029	-6.49392	3.25542e-06	0.000728069	4.66438	0	KLF9
-0.454733	7.3231	-4.77666	0.000132443	0.0132191	0.996678	0	PTGS2
-0.453889	5.71749	-5.9642	9.83987e-06	0.00167375	3.59005	0	GBP4
-0.449786	1.74487	-2.61888	0.0169237	0.278741	-3.19101	0	ALG6
-0.447598	3.43581	-4.43422	0.000286992	0.0245815	0.444829	0	GIMAP2
-0.444152	0.253339	-2.32153	0.0315723	0.364117	-3.51466	0	KRTCAP3
-0.442191	0.975694	-2.12257	0.0472058	0.424817	-3.89842	0	TMEM99
-0.441888	1.0029	-2.64334	0.0160609	0.271972	-3.02708	0	SDHAF3
-0.437445	0.812066	-2.29424	0.0333888	0.370002	-3.62068	0	C18orf54
-0.43721	9.42952	-6.23654	5.54676e-06	0.00109817	4.097	0	PFKFB3
-0.434577	4.08737	-3.62179	0.00182495	0.0798547	-1.29738	0	TNFSF10
-0.434088	1.62742	-2.76445	0.0123707	0.236916	-2.85846	0	MPZL3
-0.432767	5.85109	-6.05672	8.0901e-06	0.00145827	3.7886	0	LIMK2
-0.430408	1.23747	-2.2577	0.035973	0.378848	-3.75167	0	SLC24A4
-0.429603	1.66477	-2.91879	0.00883113	0.201233	-2.53733	0	CFB
-0.428715	8.91686	-6.89773	1.43618e-06	0.000377059	5.43645	0	IL10RA
-0.428137	7.51175	-5.8583	1.23279e-05	0.00201194	3.33531	0	GPR68
-0.427135	-0.619346	-2.15517	0.0442354	0.412652	-3.74914	0	SLC17A7
-0.426401	4.60531	-4.61952	0.000188687	0.0180855	0.780997	0	HRH2
-0.425012	5.09092	-5.64464	1.95078e-05	0.00298223	2.95706	0	PDPN
-0.422962	1.89846	-3.38259	0.00313776	0.112115	-1.68775	0	PDGFRA
-0.422796	5.91477	-4.60363	0.000195577	0.0185983	0.648022	0	SLC16A6
-0.421889	0.699652	-2.34244	0.0302427	0.359017	-3.47803	0	FAM72B
-0.419334	2.78695	-3.52932	0.00225126	0.0917942	-1.44548	0	FUT8
-0.419216	5.22732	-5.35299	3.68122e-05	0.0048324	2.3269	0	SRGAP2
-0.417233	9.40976	-6.98164	1.21493e-06	0.00036576	5.60128	0	IER3
-0.416085	3.4745	-3.02891	0.00692564	0.178244	-2.59649	0	GPR141
-0.415885	2.06949	-3.37429	0.00319716	0.112572	-1.7126	0	SP4
-0.412708	5.20252	-5.30506	4.08976e-05	0.00531097	2.20974	0	PTGER2
-0.412476	9.04503	-6.90344	1.41986e-06	0.000377059	5.44813	0	BTG2
-0.409925	1.37998	-2.43562	0.0249266	0.326153	-3.37252	0	PIF1
-0.4086	4.09739	-4.46566	0.000267244	0.0233877	0.46698	0	WWC3
-0.407672	0.486195	-2.2598	0.0358195	0.378467	-3.66438	0	GUCY1B3
-0.406092	0.703071	-2.18477	0.0416883	0.401491	-3.76615	0	SRGAP2B
-0.405938	4.8209	-4.13874	0.000561953	0.0392619	-0.277301	0	IL1RAP
-0.404391	1.29312	-2.70607	0.0140354	0.254689	-2.92621	0	UBE3D
-0.403843	1.96394	-2.53576	0.0201948	0.300821	-3.31663	0	HMMR
-0.403353	6.60622	-4.91653	9.68023e-05	0.0101659	1.34441	0	G0S2
-0.403345	4.68998	-4.274	0.000412992	0.0319725	-0.00157366	0	CD300LB
-0.403222	1.17156	-2.44925	0.0242268	0.323658	-3.38435	0	TDO2
-0.402711	5.79234	-3.6177	0.00184201	0.0803105	-1.5282	0	RB1
-0.401331	0.196291	-2.139	0.045687	0.416738	-3.82566	0	FZD3
-0.400592	5.36633	-3.6912	0.00155847	0.0719835	-1.27716	0	SMOX
-0.399136	8.55231	-5.98454	9.42444e-06	0.00162599	3.59032	0	CXCL1
-0.398098	0.831812	-2.39694	0.027018	0.339538	-3.42472	0	TMEM52B
-0.396983	2.90531	-3.08433	0.00612383	0.165824	-2.34483	0	NCAPG
-0.395631	8.49974	-6.09021	7.53863e-06	0.00137946	3.80363	0	LILRB2
-0.395149	5.36074	-3.01755	0.00710208	0.180572	-2.79606	0	MSMO1
-0.394666	6.42799	-5.11116	6.27565e-05	0.0074815	1.75312	0	LDLR
-0.394658	2.15682	-3.20832	0.00464333	0.139496	-2.03403	0	GPR162
-0.394629	2.40715	-3.57933	0.00200977	0.0845713	-1.33491	0	CLEC10A
-0.394593	1.01348	-2.27973	0.0343943	0.373543	-3.70917	0	MAGI3
-0.39204	3.72772	-3.78441	0.00126044	0.0647761	-1.02453	0	RUNX2
-0.387837	4.40059	-5.04264	7.30734e-05	0.00856803	1.7006	0	MB21D1
-0.387768	5.96075	-5.27227	4.39573e-05	0.00564757	2.11212	0	TLE4
-0.386959	3.92246	-4.15839	0.000537344	0.0383994	-0.212415	0	FAM105A
-0.384363	5.41568	-2.90917	0.00901961	0.203607	-3.00876	0	STARD4
-0.382966	2.00621	-2.87028	0.00982273	0.212979	-2.71647	0	ZNF605
-0.382893	5.54435	-5.58936	2.19864e-05	0.00327815	2.80357	0	FAM20A
-0.382701	4.79234	-4.26148	0.000424926	0.0322314	-0.0336143	0	GCA
-0.382449	4.50748	-3.78903	0.00124722	0.0643706	-1.00124	0	CD163L1
-0.381975	5.19955	-4.99171	8.18475e-05	0.00899547	1.5456	0	TNFAIP8L1
-0.381387	0.266686	-2.15118	0.0445898	0.412652	-3.79602	0	PCDHGA10
-0.380224	0.299015	-2.2516	0.0364221	0.3808	-3.65093	0	GPBAR1
-0.380038	1.07238	-2.49334	0.0220861	0.310878	-3.33072	0	ZNF354C
-0.377914	1.28194	-2.87765	0.00966533	0.210321	-2.66763	0	PKIB
-0.37652	0.73958	-2.41656	0.0259377	0.333244	-3.39797	0	GDPGP1
-0.37517	1.13371	-2.55732	0.0192936	0.296073	-3.1973	0	SGCG
-0.373482	2.5404	-2.62327	0.0167657	0.278131	-3.23082	0	MAD2L1
-0.372695	3.87077	-3.71633	0.00147184	0.0702128	-1.16204	0	RGS2
-0.372365	3.02866	-3.76429	0.00131956	0.0661259	-0.9808	0	NAT1
-0.372202	0.725099	-2.14889	0.0447942	0.413703	-3.83649	0	NUDT13
-0.370112	4.60364	-3.72717	0.00143594	0.0691481	-1.16466	0	CD300E
-0.368793	4.20707	-4.05221	0.00068448	0.0432799	-0.398281	0	SEMA4B
-0.368709	0.742891	-2.3074	0.0325015	0.366578	-3.57649	0	PDGFRB
-0.366925	1.04814	-2.16409	0.0434538	0.410933	-3.80641	0	CENPA
-0.365179	5.00224	-4.4737	0.000262417	0.0231329	0.394481	0	S100A8
-0.364032	2.41724	-2.73692	0.0131308	0.243971	-3.02224	0	ARHGEF18
-0.363056	1.3321	-2.35823	0.0292736	0.354957	-3.56795	0	HENMT1
-0.362887	1.71289	-2.64825	0.015893	0.270936	-3.09282	0	RECK
-0.362701	7.56287	-5.03182	7.48533e-05	0.00857932	1.5584	0	RGL1
-0.36259	0.358992	-2.17238	0.0427376	0.409312	-3.83779	0	BAAT
-0.362556	2.98528	-3.17881	0.00496034	0.145757	-2.18952	0	SERPINH1
-0.361065	5.35714	-4.14891	0.000549084	0.0387795	-0.30126	0	VEGFA
-0.360146	10.0284	-5.72406	1.64376e-05	0.00261206	3.0097	0	CDKN1A
-0.358816	1.55316	-2.364	0.0289263	0.35297	-3.57361	0	C20orf196
-0.358567	5.18049	-4.94256	9.1334e-05	0.0096758	1.43753	0	PIM2
-0.356731	2.83138	-3.26729	0.00406806	0.131817	-1.98244	0	ARHGEF17
-0.354433	2.85642	-2.48787	0.0223414	0.312651	-3.52012	0	KIF11
-0.351553	5.71433	-4.06509	0.000664668	0.0426979	-0.530745	0	MARCH1
-0.351461	4.72848	-3.59096	0.00195737	0.0826546	-1.51549	0	PLA2G4A
-0.349859	3.99452	-4.11395	0.000594612	0.0405714	-0.299248	0	ST6GAL1
-0.349772	2.6478	-3.10304	0.00587416	0.161642	-2.33182	0	METTL4
-0.348893	4.02771	-3.95148	0.000861206	0.0508357	-0.65549	0	BPGM
-0.348674	5.10555	-3.34872	0.00338689	0.115221	-2.04583	0	SASH1
-0.348642	1.7802	-2.49124	0.0221838	0.311383	-3.43549	0	AKAP7
-0.348019	2.22333	-2.5699	0.0187853	0.291146	-3.28396	0	LAPTM4B
-0.345912	2.73656	-3.12941	0.00553886	0.155565	-2.21113	0	BIRC5
-0.345169	2.75094	-3.38297	0.00313514	0.112115	-1.77738	0	SECTM1
-0.345065	6.07462	-5.25025	4.61426e-05	0.00586594	2.06055	0	ETV5
-0.344839	2.38905	-2.76343	0.0123979	0.236916	-2.95246	0	CPEB3
-0.343694	1.79655	-2.53553	0.020205	0.300821	-3.29025	0	S100A13
-0.343045	4.87958	-4.12307	0.000582382	0.0399627	-0.348645	0	IL21R
-0.342633	5.33662	-3.68864	0.00156758	0.0719835	-1.34751	0	RCBTB2
-0.342575	5.7482	-4.70009	0.000157337	0.0154485	0.882357	0	IRF2
-0.341389	1.46492	-2.24576	0.0368567	0.382036	-3.77837	0	NRCAM
-0.341286	2.33898	-2.09937	0.0494278	0.435171	-3.9291	0	GFRA2
-0.340362	1.84289	-2.60249	0.0175263	0.282221	-3.19833	0	C12orf73
-0.338987	5.34368	-3.44767	0.00270863	0.102313	-1.82675	0	JAK3
-0.336102	2.99278	-3.10983	0.00578593	0.160636	-2.34933	0	FAM120C
-0.334348	5.65654	-3.51635	0.00231849	0.0930246	-1.74526	0	CERS6
-0.333832	2.17722	-2.88212	0.00957122	0.209622	-2.6786	0	ACVRL1
-0.331108	7.01797	-4.4589	0.000271369	0.0235779	0.298286	0	ANTXR2
-0.330998	9.57198	-4.53651	0.000227625	0.0210376	0.423342	0	IL7R
-0.32892	4.83879	-2.66732	0.0152558	0.266716	-3.47506	0	SC5D
-0.328705	3.01515	-2.85542	0.0101473	0.217286	-2.76498	0	OSM
-0.328582	4.38806	-3.83601	0.00112059	0.0609612	-0.914838	0	DOK2
-0.328352	1.93119	-2.53779	0.0201084	0.300821	-3.32665	0	PLPP6
-0.326142	5.75938	-3.9696	0.000826358	0.0494056	-0.73256	0	C3AR1
-0.325746	2.42668	-2.69962	0.0142319	0.254689	-3.09098	0	HTR7
-0.32546	1.83183	-2.09891	0.0494733	0.435171	-4.0753	0	ZIK1
-0.325283	4.82956	-3.42141	0.00287437	0.106484	-1.85287	0	MGAT4A
-0.324956	2.92961	-3.26493	0.00408967	0.132061	-2.02018	0	XXYLT1
-0.323668	3.23609	-3.49547	0.00243085	0.0956265	-1.57865	0	POLR3B
-0.32266	5.47708	-4.81107	0.000122594	0.0123381	1.13371	0	SNX20
-0.32199	2.92776	-3.15995	0.00517393	0.148422	-2.20646	0	ARHGAP24
-0.320445	4.59411	-3.35728	0.00332218	0.113983	-2.02091	0	ERCC6
-0.320409	1.2599	-2.30037	0.0329731	0.367081	-3.6887	0	FAM92A1
-0.320216	6.03402	-3.94067	0.000882715	0.0515003	-0.809895	0	NLRC5
-0.319821	4.97177	-4.53541	0.000228196	0.0210376	0.559665	0	MB21D2
-0.319636	5.75307	-4.48613	0.000255131	0.022656	0.403389	0	DAPP1
-0.31767	5.80971	-3.15619	0.00521753	0.148613	-2.45183	0	INHBA
-0.317451	2.54068	-2.28334	0.0341412	0.373543	-3.9046	0	ZCCHC24
-0.31721	3.22331	-2.90121	0.00917878	0.204462	-2.87281	0	EHF
-0.316441	5.98733	-4.08973	0.000628364	0.0417992	-0.479288	0	PTPN2
-0.314395	1.54649	-2.52031	0.0208655	0.302456	-3.35541	0	GAL3ST4
-0.314081	8.43508	-4.91234	9.7715e-05	0.0101733	1.28494	0	SOCS3
-0.313935	1.67914	-2.34797	0.0299004	0.359017	-3.64368	0	ZFAND4
-0.313262	1.66852	-2.55607	0.0193446	0.296477	-3.2815	0	RBFOX2
-0.312102	8.23942	-3.01258	0.00718065	0.18194	-2.90093	0	NAMPT
-0.311584	1.97876	-2.44966	0.0242058	0.323658	-3.47881	0	PBLD
-0.311538	1.69896	-2.31985	0.0316816	0.364146	-3.69211	0	FAM229A
-0.310457	6.2208	-2.9043	0.00911676	0.204368	-3.06559	0	UGCG
-0.310417	6.44162	-4.65513	0.000174118	0.0169582	0.748954	0	SMIM3
-0.310387	4.73602	-3.54623	0.00216657	0.0893026	-1.62104	0	IL15
-0.31024	2.96415	-2.53508	0.020224	0.300821	-3.4561	0	ICAM4
-0.309545	4.09035	-2.82721	0.0107921	0.223704	-3.04663	0	MAF
-0.309436	2.48947	-3.0705	0.00631498	0.167618	-2.38424	0	TCAF1
-0.309089	4.31311	-3.75414	0.00135042	0.0671151	-1.07646	0	CD180
-0.307175	3.15357	-2.52732	0.0205585	0.302301	-3.55486	0	NUDT15
-0.306619	1.93005	-2.25017	0.0365276	0.380945	-3.8894	0	METTL25
-0.305143	3.21337	-2.96359	0.00800156	0.193005	-2.61374	0	ASF1B
-0.304652	3.99824	-3.15489	0.00523272	0.148695	-2.35081	0	RARG
-0.30405	6.0038	-4.16516	0.000529122	0.0382647	-0.29226	0	PLSCR1
-0.303523	3.48212	-2.99814	0.00741378	0.184992	-2.59455	0	SP110
-0.303337	6.06445	-3.95062	0.000862906	0.0508357	-0.792833	0	N4BP2L1
-0.30226	5.62835	-3.99825	0.000774094	0.0472158	-0.66672	0	NISCH
-0.301004	3.01959	-2.43794	0.0248065	0.326153	-3.69744	0	PRRG1
-0.300336	6.16946	-3.78167	0.00126834	0.0649056	-1.16904	0	PRDM1
-0.299625	1.73071	-2.15295	0.0444323	0.412652	-3.96781	0	FAAP24
-0.29931	5.99454	-4.57984	0.000206378	0.0194721	0.603243	0	IL15RA
-0.298968	6.60893	-3.59544	0.00193754	0.0823193	-1.58457	0	IFI16
-0.298716	3.54844	-3.16927	0.00506735	0.146759	-2.3174	0	PIGX
-0.297734	2.23795	-2.22199	0.0386749	0.390485	-3.96729	0	MMS22L
-0.297485	2.63183	-2.41133	0.0262218	0.334674	-3.57319	0	KSR1
-0.296718	2.77292	-2.26637	0.0353435	0.375343	-3.9939	0	PIGP
-0.295616	2.82955	-2.94369	0.00836022	0.194166	-2.64721	0	HSD11B1
-0.294757	3.19787	-2.28123	0.0342888	0.373543	-3.8207	0	IRF4
-0.294503	3.61321	-3.06558	0.0063845	0.167986	-2.49975	0	CFP
-0.293664	2.1131	-2.455	0.0239365	0.322589	-3.52005	0	SPATA5
-0.29349	4.49459	-3.10257	0.00588022	0.161642	-2.5472	0	NDC1
-0.292551	2.47871	-2.5596	0.0192002	0.29539	-3.37621	0	POLB
-0.292324	4.37706	-3.40077	0.00301162	0.109841	-1.82249	0	LMNB1
-0.292176	2.75779	-2.3271	0.0312133	0.363863	-3.83665	0	CYP7B1
-0.291549	5.44251	-3.71068	0.00149089	0.0706098	-1.29972	0	NCF1
-0.291116	2.63379	-2.59682	0.0177395	0.283012	-3.32888	0	OBFC1
-0.289622	3.84186	-2.74635	0.0128656	0.240707	-3.19425	0	CKAP2
-0.289328	2.6401	-2.98349	0.00765774	0.189071	-2.57778	0	L3MBTL3
-0.28901	6.08169	-2.95004	0.00824405	0.193366	-2.97512	0	FYB
-0.288197	6.41887	-3.88627	0.000999273	0.0556139	-0.957567	0	FAM49A
-0.285532	3.30706	-2.67075	0.0151438	0.265701	-3.18155	0	PDGFA
-0.285509	2.46581	-2.09418	0.0499381	0.436082	-4.24347	0	UMAD1
-0.283653	3.39345	-2.48837	0.0223179	0.312651	-3.64769	0	KREMEN1
-0.283527	3.90576	-3.46219	0.00262111	0.0999822	-1.69482	0	ANKS1A
-0.283257	5.8571	-3.92703	0.000910587	0.052618	-0.821584	0	ARL4C
-0.28306	2.57645	-2.59588	0.017775	0.283204	-3.30581	0	IL12RB1
-0.282793	6.16381	-3.3093	0.00370141	0.122808	-2.21519	0	FGL2
-0.282606	5.84633	-3.82919	0.00113815	0.0613634	-1.06456	0	CHSY1
-0.282548	5.33775	-3.0737	0.00627024	0.16718	-2.66192	0	IRF2BPL
-0.282211	8.4009	-2.9624	0.00802255	0.193005	-3.02004	0	TMEM123
-0.281212	3.3746	-2.68437	0.0147069	0.260052	-3.27042	0	ZBTB14
-0.280548	2.48256	-2.34501	0.0300834	0.359017	-3.81316	0	FAM212B
-0.280312	4.8094	-2.34743	0.0299331	0.359017	-4.091	0	GPR65
-0.28029	7.71233	-4.06971	0.000657701	0.0424763	-0.587694	0	APOL3
-0.279482	8.68481	-3.69473	0.001546	0.0719835	-1.444	0	TXNIP
-0.279466	3.14396	-2.54092	0.0199756	0.300821	-3.52038	0	STK39
-0.279144	2.74006	-2.68	0.0148457	0.261357	-3.19421	0	RBMS2
-0.279035	7.14326	-3.95447	0.000855352	0.0508357	-0.825722	0	BHLHE41
-0.278835	5.45828	-3.56324	0.00208454	0.0865119	-1.63508	0	NFE2L3
-0.278511	8.49688	-4.26354	0.000422944	0.0322314	-0.16662	0	BHLHE40
-0.277013	3.18349	-2.50019	0.0217696	0.308219	-3.60321	0	SNX25
-0.276847	5.44013	-3.87131	0.00103395	0.0570185	-0.955421	0	INPP5D
-0.276738	3.96936	-3.37504	0.00319172	0.112572	-1.92413	0	TNFAIP8L3
-0.276165	5.1406	-3.51083	0.00234765	0.0938825	-1.70538	0	ZNF516
-0.276144	3.3722	-2.8146	0.0110929	0.226682	-2.99789	0	XYLT2
-0.275727	5.99522	-3.30285	0.00375554	0.123585	-2.20983	0	EIF1B
-0.275672	5.90438	-3.47556	0.00254293	0.0981181	-1.84182	0	CASP3
-0.275557	6.69354	-4.16044	0.00053484	0.0383994	-0.353345	0	DHCR24
-0.275213	3.2294	-2.78091	0.0119365	0.235166	-3.05598	0	GJB2
-0.275122	3.77364	-3.16014	0.00517168	0.148422	-2.34618	0	NR4A2
-0.274993	5.59	-3.51859	0.00230674	0.0930246	-1.71048	0	GPR84
-0.274622	3.25352	-2.52693	0.0205756	0.302301	-3.54424	0	ABHD18
-0.273114	3.54768	-2.77509	0.0120882	0.235206	-3.08329	0	CREM
-0.272855	3.77116	-2.15547	0.0442091	0.412652	-4.19782	0	USP18
-0.272828	9.10492	-2.66718	0.0152605	0.266716	-3.62891	0	RNF213
-0.272678	4.19169	-2.27978	0.0343905	0.373543	-4.1186	0	SLC16A10
-0.272554	4.50581	-2.95791	0.00810232	0.193366	-2.76383	0	HCAR2
-0.272078	4.85168	-2.77648	0.0120518	0.235206	-3.22316	0	DDX60
-0.271722	7.98785	-4.06077	0.000671242	0.042892	-0.607198	0	CD14
-0.271593	6.13905	-3.36047	0.00329838	0.11377	-2.08803	0	SLC25A19
-0.271225	2.5747	-2.41783	0.0258692	0.332745	-3.6522	0	RTN4IP1
-0.270917	8.71332	-4.34517	0.000351297	0.0287929	0.00537243	0	ADGRE2
-0.270595	2.96452	-2.41198	0.026186	0.334674	-3.71123	0	GINS1
-0.27055	7.36264	-4.15057	0.00054701	0.0387795	-0.392268	0	NDRG1
-0.270406	4.9407	-3.40955	0.00295245	0.108379	-1.89168	0	LAMB3
-0.269741	7.00019	-4.18598	0.000504613	0.0371598	-0.306148	0	TMEM138
-0.268823	4.52648	-3.26087	0.00412711	0.132561	-2.18657	0	BCL2L11
-0.268518	2.36743	-2.47438	0.0229835	0.316502	-3.52593	0	LCLAT1
-0.268224	5.06359	-3.72681	0.00143713	0.0691481	-1.22336	0	PRKCH
-0.267907	3.36378	-2.70167	0.014169	0.254689	-3.19691	0	SUOX
-0.267225	6.10552	-3.79965	0.00121741	0.063648	-1.12469	0	TNFRSF11A
-0.266559	6.14901	-3.33802	0.00346959	0.117703	-2.14579	0	EPHB2
-0.266245	2.23878	-2.26945	0.0351229	0.375007	-3.87624	0	PM20D2
-0.266196	3.99327	-2.8222	0.0109107	0.224861	-3.0046	0	TOP2A
-0.265874	2.82348	-2.20317	0.0401728	0.397677	-4.05673	0	CLUAP1
-0.265457	3.78223	-2.98677	0.00760242	0.188531	-2.73555	0	FLRT2
-0.265343	4.06377	-2.7765	0.0120514	0.235206	-3.16387	0	CXorf56
-0.265151	4.41336	-2.51983	0.0208866	0.302456	-3.72298	0	CREBRF
-0.264699	4.10162	-2.71725	0.0137007	0.250702	-3.3029	0	ATP10D
-0.264633	9.4555	-4.04628	0.000693794	0.0436403	-0.670832	0	CSF1R
-0.263869	7.13321	-3.80924	0.0011911	0.0625429	-1.13862	0	TNFRSF1A
-0.263859	6.31429	-4.13838	0.000562417	0.0392619	-0.392997	0	RCSD1
-0.263694	6.17599	-3.63306	0.00177879	0.0783009	-1.51532	0	ENC1
-0.263603	6.18508	-3.37721	0.00317615	0.112488	-2.06867	0	TNFRSF10D
-0.26338	5.64675	-3.63203	0.00178296	0.0783009	-1.48182	0	CASP7
-0.262956	5.52656	-3.43938	0.00275991	0.103193	-1.91055	0	CIITA
-0.26266	9.25166	-4.17615	0.000516044	0.0377502	-0.378435	0	ENG
-0.262592	5.90149	-3.59429	0.00194262	0.0823193	-1.58486	0	HNMT
-0.26218	5.88677	-3.43153	0.00280936	0.104718	-1.91966	0	GPR35
-0.261999	3.34541	-2.24178	0.0371556	0.383528	-4.09718	0	YPEL2
-0.261637	3.98368	-2.18755	0.0414556	0.400848	-4.27277	0	CLMN
-0.260983	9.44915	-3.82121	0.00115905	0.0616674	-1.17792	0	TNFRSF1B
-0.259955	3.95047	-2.75746	0.0125595	0.238118	-3.20054	0	PLCL2
-0.259863	4.59038	-2.87103	0.00980656	0.212979	-3.00003	0	KCNJ2
-0.259635	4.82969	-3.14783	0.00531592	0.15054	-2.43795	0	HCAR3
-0.259509	3.92924	-3.05217	0.00657736	0.171196	-2.57774	0	HDHD2
-0.259455	6.6505	-3.57743	0.00201847	0.0846425	-1.63475	0	TMEM2
-0.258569	4.14486	-2.89785	0.00924668	0.204903	-2.85531	0	RUBCNL
-0.257549	5.14073	-2.49176	0.0221595	0.311383	-3.83956	0	AKAP11
-0.257401	2.32693	-2.12425	0.0470478	0.424495	-4.19684	0	RMDN2
-0.257384	3.45324	-2.52099	0.0208352	0.302456	-3.58911	0	NLRC4
-0.256882	3.01456	-2.18991	0.0412598	0.400686	-4.14175	0	AMMECR1
-0.256543	5.93783	-3.222	0.00450321	0.136991	-2.36917	0	HS3ST3B1
-0.256536	7.03634	-2.82761	0.0107827	0.223704	-3.25718	0	CAB39
-0.256228	6.64412	-2.46863	0.0232628	0.318532	-3.96325	0	SLC30A1
-0.256199	3.7443	-2.96501	0.00797656	0.193005	-2.74209	0	AP3S2
-0.255945	3.86925	-2.66364	0.015377	0.267142	-3.37972	0	MSANTD4
-0.25592	5.13229	-2.48143	0.0226459	0.314361	-3.81336	0	SAMD9
-0.25535	2.42242	-2.27067	0.0350358	0.375	-3.90727	0	DZIP3
-0.254435	4.5434	-2.76442	0.0123714	0.236916	-3.22888	0	INPP5B
-0.254415	3.42332	-2.65674	0.0156063	0.268046	-3.34042	0	KIAA1143
-0.253843	3.20633	-2.13517	0.046037	0.418981	-4.28783	0	BRMS1L
-0.253215	9.74723	-3.59827	0.00192514	0.082155	-1.67376	0	HSPA8
-0.252554	12.0148	-3.39908	0.00302313	0.109841	-2.16249	0	CXCL8
-0.251326	6.21647	-3.71488	0.00147669	0.0702128	-1.32235	0	USB1
-0.251033	7.75857	-3.53289	0.00223314	0.0916656	-1.74849	0	MX1
-0.2508	5.07526	-3.30333	0.00375148	0.123585	-2.12634	0	RRM2
-0.250347	2.7162	-2.24538	0.0368844	0.382036	-3.99575	0	GABPB2
-0.249048	6.97629	-3.42314	0.00286317	0.106395	-1.98773	0	TIMP1
-0.247983	5.25322	-3.47014	0.00257439	0.0990155	-1.81122	0	RDH11
-0.247965	2.45187	-2.1399	0.0456051	0.416306	-4.14461	0	ADGRA3
-0.247514	7.29626	-3.48965	0.00246309	0.0962677	-1.8333	0	OAS2
-0.24746	3.66547	-2.21976	0.0388494	0.391313	-4.2097	0	FAM135A
-0.246838	4.02234	-3.10088	0.00590246	0.161642	-2.47699	0	CDC42EP2
-0.24621	3.98208	-2.08737	0.0506144	0.439101	-4.47377	0	PHF6
-0.246092	4.14692	-2.28043	0.0343446	0.373543	-4.09893	0	PFKFB4
-0.245797	2.432	-2.108	0.0485907	0.431175	-4.10944	0	RHCG
-0.244876	3.03137	-2.28807	0.0338128	0.372589	-3.95361	0	SRBD1
-0.24442	6.81723	-3.57165	0.00204512	0.0851685	-1.66272	0	HMGCR
-0.242905	6.25827	-2.83381	0.0106378	0.222656	-3.20762	0	PLAGL2
-0.242632	2.66998	-2.22269	0.03862	0.390485	-4.02141	0	FUNDC1
-0.242387	6.6624	-3.47733	0.00253278	0.0980397	-1.86434	0	PHLDA1
-0.242212	6.52453	-3.70455	0.00151181	0.0713211	-1.36259	0	IFNAR2
-0.24194	2.94905	-2.09679	0.0496813	0.435171	-4.30042	0	CEP97
-0.241715	4.40315	-2.60554	0.0174125	0.281514	-3.52594	0	FGD3
-0.241626	5.2137	-2.59746	0.0177151	0.283012	-3.59876	0	CASS4
-0.241127	5.27592	-3.10539	0.00584342	0.161642	-2.5755	0	ELOF1
-0.240926	4.50919	-2.24306	0.0370591	0.383187	-4.24814	0	GNG2
-0.240082	3.2033	-2.4371	0.0248497	0.326153	-3.71531	0	ANKRD46
-0.239844	8.1164	-3.64779	0.00172023	0.0769453	-1.52747	0	EPB41L3
-0.239625	4.28933	-2.77708	0.0120362	0.235206	-3.18633	0	DDX10
-0.239462	6.3031	-3.31388	0.00366344	0.122428	-2.20159	0	CD86
-0.239303	2.95878	-2.43646	0.0248832	0.326153	-3.68178	0	ABCB4
-0.238506	4.4573	-2.61611	0.0170244	0.278741	-3.49052	0	HERC6
-0.238164	4.29063	-2.90408	0.00912098	0.204368	-2.91107	0	DGAT2
-0.237628	2.49649	-2.16286	0.0435608	0.410933	-4.08282	0	FANCC
-0.237432	3.63482	-2.78894	0.0117299	0.232967	-3.09617	0	PUDP
-0.237167	5.11749	-3.26817	0.00406004	0.131817	-2.24101	0	GBP5
-0.236327	2.94111	-2.43645	0.0248835	0.326153	-3.66981	0	PRR11
-0.234585	6.16415	-2.44018	0.0246905	0.326153	-3.9971	0	IDI1
-0.234389	6.39825	-3.36294	0.00328004	0.11377	-2.08539	0	CSRNP1
-0.234072	3.3766	-2.33794	0.0305247	0.359017	-3.93595	0	SLC45A4
-0.233941	5.51968	-3.07962	0.00618832	0.166477	-2.67533	0	PIK3R1
-0.233723	7.15104	-3.22288	0.00449428	0.136991	-2.42184	0	DSE
-0.23306	4.17159	-2.26706	0.0352943	0.375343	-4.13343	0	TSPAN15
-0.232515	2.43061	-2.19948	0.0404726	0.398318	-4.04823	0	CRACR2A
-0.231917	4.96283	-2.33691	0.0305894	0.359017	-4.1103	0	CMTR2
-0.231739	4.24293	-2.45515	0.0239293	0.322589	-3.8235	0	MPP5
-0.231602	6.69651	-2.96283	0.00801495	0.193005	-2.921	0	MX2
-0.231595	5.3727	-2.81631	0.0110517	0.226223	-3.17825	0	PTGIR
-0.230393	4.70994	-3.13438	0.00547791	0.154336	-2.4763	0	PHF21A
-0.230318	3.40172	-2.20419	0.04009	0.397183	-4.16469	0	CWC27
-0.228826	4.2436	-2.12257	0.0472053	0.424817	-4.41998	0	SNRPE
-0.227903	4.43633	-2.70098	0.0141903	0.254689	-3.35982	0	PCTP
-0.227101	3.69121	-2.53939	0.0200407	0.300821	-3.59364	0	KDELC2
-0.226933	3.36437	-2.27675	0.0346036	0.374001	-4.04106	0	WDHD1
-0.226564	2.94732	-2.14481	0.0451602	0.415044	-4.22792	0	SLFN12
-0.226353	8.06472	-3.48407	0.00249443	0.0968655	-1.86782	0	CXCL3
-0.226253	5.29702	-2.74043	0.0130314	0.242497	-3.36289	0	FRY
-0.226077	4.15483	-2.54922	0.0196277	0.300055	-3.60165	0	ZC3H12D
-0.225345	4.34897	-2.3467	0.0299786	0.359017	-4.05758	0	TMEM87B
-0.224753	3.25042	-2.29344	0.0334442	0.370216	-3.96855	0	LMAN2L
-0.224693	3.31569	-2.14064	0.045538	0.416008	-4.25569	0	RAB28
-0.224553	3.26637	-2.27649	0.0346222	0.374001	-3.98331	0	FLYWCH2
-0.224532	3.90215	-2.27399	0.0347988	0.375	-4.10512	0	RFX2
-0.223395	6.58847	-3.10356	0.0058673	0.161642	-2.64368	0	PARP9
-0.223276	2.84749	-2.31893	0.0317416	0.364394	-3.88425	0	ZNF747
-0.223061	3.14799	-2.37221	0.0284393	0.35047	-3.83131	0	SLC41A1
-0.222935	3.5509	-2.40639	0.0264926	0.337145	-3.83142	0	DBT
-0.222784	8.90307	-3.33414	0.00350003	0.118072	-2.23379	0	INSIG1
-0.221987	2.95793	-2.08704	0.0506473	0.439101	-4.26603	0	GMPR
-0.22183	6.01087	-2.57323	0.0186527	0.291146	-3.71462	0	PNPT1
-0.221395	6.85239	-2.85267	0.0102086	0.217824	-3.197	0	CRIM1
-0.221094	3.52837	-2.50286	0.0216474	0.30721	-3.68992	0	VNN2
-0.220936	4.46846	-2.46228	0.0235745	0.320372	-3.81881	0	LMO2
-0.220425	2.99424	-2.46522	0.0234298	0.319976	-3.64463	0	BMP6
-0.219892	7.36038	-3.14727	0.00532255	0.15054	-2.59145	0	MARCKSL1
-0.219873	4.46835	-2.5455	0.0197831	0.300821	-3.67657	0	ARFIP1
-0.219815	8.23966	-2.61149	0.0171929	0.279542	-3.72058	0	PARP14
-0.219807	4.55816	-2.62475	0.016713	0.278131	-3.5064	0	KCNK13
-0.219786	3.93538	-2.74232	0.0129782	0.241878	-3.23166	0	SLC25A12
-0.217184	7.12286	-2.24439	0.0369593	0.382483	-4.39935	0	IFNAR1
-0.216739	3.848	-2.43579	0.024918	0.326153	-3.80592	0	NSUN3
-0.216516	4.98317	-2.26693	0.0353035	0.375343	-4.24539	0	TNFSF13B
-0.215888	6.22215	-2.84202	0.0104489	0.22023	-3.19314	0	CMIP
-0.215877	3.70323	-2.29237	0.0335168	0.37068	-4.04383	0	FES
-0.215723	8.67007	-3.73242	0.00141888	0.0688185	-1.3592	0	WARS
-0.215023	3.83754	-2.36744	0.0287213	0.352564	-3.92806	0	FBXL4
-0.214741	3.84144	-2.56379	0.0190302	0.293898	-3.5303	0	NOD2
-0.214622	5.9767	-2.77506	0.0120891	0.235206	-3.27689	0	MYO1G
-0.214489	8.19014	-2.40048	0.0268198	0.339052	-4.13385	0	TNFAIP8
-0.21437	8.40646	-2.98269	0.00767117	0.189071	-2.96336	0	STAT1
-0.214215	4.49907	-2.79628	0.0115442	0.231197	-3.14543	0	ZNF200
-0.213894	10.5999	-3.32238	0.00359396	0.120903	-2.30821	0	MT-ND5
-0.213623	5.6431	-2.26094	0.0357365	0.378255	-4.3155	0	RRM2B
-0.213508	6.00895	-3.0977	0.00594435	0.162421	-2.64942	0	TRIM38
-0.213218	5.629	-2.85035	0.0102604	0.218544	-3.09989	0	EPSTI1
-0.213161	6.35511	-3.07112	0.00630633	0.167618	-2.71865	0	IKBKE
-0.212371	4.55865	-2.86564	0.00992288	0.21438	-3.03986	0	FBXO21
-0.212283	7.83489	-2.28117	0.0342932	0.373543	-4.35849	0	MT-ATP8
-0.212207	5.39627	-2.62843	0.0165819	0.277752	-3.56308	0	CEP164
-0.211539	3.90908	-2.52764	0.0205446	0.302301	-3.63011	0	PAFAH2
-0.211534	5.53017	-2.64852	0.0158837	0.270936	-3.54803	0	ATXN10
-0.211037	5.41815	-2.45676	0.0238489	0.322535	-3.92571	0	KLF3
-0.210615	6.1617	-2.94424	0.00835017	0.194166	-2.98111	0	PPM1F
-0.210341	7.9384	-3.00813	0.00725172	0.182837	-2.89792	0	SERPINE1
-0.210176	7.26611	-3.24328	0.00429333	0.135027	-2.38292	0	FLVCR2
-0.209333	3.40462	-2.43104	0.0251664	0.328615	-3.7937	0	HLCS
-0.209235	5.81212	-3.15836	0.00519235	0.148597	-2.51051	0	DNAJB1
-0.208917	4.36324	-2.61657	0.0170076	0.278741	-3.52163	0	STIM2
-0.208465	3.37221	-2.10696	0.0486903	0.43146	-4.33408	0	ZDHHC13
-0.20844	6.11923	-2.85314	0.010198	0.217824	-3.16037	0	IRF2BP2
-0.208417	7.85455	-2.68512	0.0146832	0.260014	-3.55461	0	PPARD
-0.208353	7.99187	-3.19942	0.00473687	0.141252	-2.49113	0	LAP3
-0.208259	3.49516	-2.21207	0.0394577	0.393489	-4.16756	0	GOLM1
-0.208039	4.77788	-2.28062	0.0343317	0.373543	-4.19437	0	SATB1
-0.207979	3.01333	-2.206	0.0399443	0.396707	-4.11365	0	MANEAL
-0.207868	6.11241	-2.88082	0.00959848	0.209622	-3.10667	0	TTLL4
-0.207225	6.78853	-2.83852	0.010529	0.221532	-3.22443	0	HMGCS1
-0.207107	4.34554	-2.53782	0.0201073	0.300821	-3.64313	0	ZNF319
-0.206954	3.52695	-2.46431	0.0234743	0.319976	-3.72185	0	KIAA0922
-0.20692	4.73756	-2.53448	0.0202496	0.300821	-3.74775	0	SORL1
-0.206446	4.93057	-2.42132	0.0256817	0.331719	-3.95654	0	ABCC4
-0.206308	5.34356	-2.41228	0.0261698	0.334674	-4.00547	0	PTEN
-0.20625	4.52601	-2.1482	0.044856	0.413703	-4.41142	0	C5orf22
-0.206052	6.52693	-2.75813	0.0125413	0.238118	-3.37736	0	MXD1
-0.205963	8.37838	-2.11841	0.0475968	0.426006	-4.66121	0	SLC39A8
-0.205541	6.34787	-3.12208	0.00563017	0.157607	-2.61233	0	TBC1D14
-0.205335	6.30831	-2.14878	0.0448043	0.413703	-4.5285	0	EIF2AK2
-0.204424	5.01131	-2.09051	0.0503015	0.438014	-4.56131	0	SMIM15
-0.20438	6.52933	-2.42511	0.0254794	0.331232	-4.0334	0	MCOLN2
-0.204153	4.07655	-2.10218	0.0491539	0.434895	-4.44477	0	PLEKHA3
-0.204087	5.16178	-2.50433	0.0215808	0.30721	-3.80348	0	VRK2
-0.203816	8.47576	-2.1414	0.0454689	0.415691	-4.62399	0	CMTM6
-0.203684	4.37868	-2.28936	0.0337241	0.372291	-4.1382	0	CCDC117
-0.20367	4.39294	-2.20272	0.0402089	0.397709	-4.27596	0	SYNJ2
-0.203112	4.47102	-2.49418	0.0220469	0.310689	-3.73271	0	TRIM69
-0.201948	4.54299	-2.45097	0.0241394	0.323491	-3.86239	0	RAB34
-0.201861	9.97285	-3.26153	0.00412105	0.132561	-2.41919	0	SLAMF7
-0.20185	4.65931	-2.28407	0.0340904	0.373543	-4.12936	0	FBXO6
-0.201692	3.87441	-2.45103	0.0241363	0.323491	-3.76273	0	MOB3B
-0.201347	10.942	-3.37198	0.00321384	0.11283	-2.2056	0	MT-ND1
-0.199865	5.72587	-2.32755	0.0311844	0.363863	-4.16162	0	SIPA1
-0.199842	6.13248	-2.70447	0.0140838	0.254689	-3.47364	0	RNF24
-0.199752	3.59407	-2.24891	0.0366214	0.380945	-4.14592	0	CDC42BPA
-0.199268	5.37617	-2.58218	0.0183009	0.289294	-3.67655	0	SLC25A30
-0.199244	6.70423	-2.89988	0.00920553	0.204462	-3.09463	0	ORAI2
-0.198411	3.34336	-2.26347	0.0355528	0.376972	-4.04018	0	C9orf64
-0.198189	8.41711	-2.39197	0.0272979	0.34128	-4.15879	0	PICALM
-0.197866	4.82178	-2.57519	0.018575	0.291146	-3.60933	0	NCAPD2
-0.197275	7.29247	-2.50775	0.0214258	0.306587	-3.89175	0	CSF2RB
-0.197235	4.55013	-2.5143	0.0211315	0.303455	-3.71015	0	TSC22D3
-0.197006	3.75166	-2.18114	0.041993	0.403782	-4.26454	0	TTLL5
-0.196654	7.95322	-3.07955	0.0061893	0.166477	-2.75466	0	DNAJB6
-0.195295	4.51753	-2.40053	0.0268173	0.339052	-3.93689	0	PNPO
-0.195165	6.40053	-2.22122	0.0387349	0.390485	-4.41499	0	CD47
-0.19451	5.00099	-2.45454	0.0239597	0.322589	-3.89562	0	NETO2
-0.194219	9.07454	-3.19766	0.00475556	0.14146	-2.52403	0	HCK
-0.193783	5.61291	-2.7174	0.0136964	0.250702	-3.41387	0	SUPT4H1
-0.193743	4.72743	-2.16275	0.0435705	0.410933	-4.39578	0	EED
-0.193607	7.67761	-2.71792	0.0136811	0.250702	-3.4937	0	FPR3
-0.193395	6.00546	-2.53967	0.0200288	0.300821	-3.77141	0	LTBP2
-0.193253	4.35132	-2.31708	0.0318625	0.365278	-4.07628	0	ASUN
-0.193061	4.34153	-2.46265	0.0235562	0.320372	-3.80088	0	SMARCAL1
-0.193022	4.28236	-2.45385	0.0239945	0.322696	-3.81358	0	RFT1
-0.192791	3.68845	-2.19912	0.0405013	0.398318	-4.20677	0	TSHZ3
-0.192334	4.03901	-2.27154	0.0349735	0.375	-4.14438	0	TRERF1
-0.192233	4.71825	-2.39863	0.0269231	0.339052	-3.96942	0	TYW3
-0.191906	4.51805	-2.27008	0.0350773	0.375	-4.20667	0	POGLUT1
-0.191057	6.4057	-2.61264	0.0171507	0.279527	-3.66378	0	MAP3K8
-0.191036	5.37154	-2.50318	0.0216328	0.30721	-3.80865	0	KLHDC3
-0.190904	7.66702	-2.28294	0.0341695	0.373543	-4.33685	0	RNF144B
-0.190482	3.9497	-2.27072	0.035032	0.375	-4.12	0	POLR3F
-0.19041	4.31912	-2.33251	0.0308676	0.361228	-4.04263	0	AP5S1
-0.190365	5.63282	-2.31482	0.0320107	0.365478	-4.18763	0	LILRA2
-0.190193	5.67586	-2.64722	0.0159282	0.270936	-3.53876	0	TRIM14
-0.190175	9.16352	-2.88133	0.00958781	0.209622	-3.19329	0	SLC43A2
-0.190033	6.21509	-2.39964	0.026867	0.339052	-4.06044	0	OLR1
-0.18996	5.01934	-2.24928	0.0365937	0.380945	-4.27112	0	RAB9A
-0.189913	3.89905	-2.19843	0.0405578	0.398549	-4.29351	0	SLC22A23
-0.189763	6.49551	-2.76312	0.0124062	0.236916	-3.36154	0	SP100
-0.189393	6.66671	-2.84676	0.0103411	0.218776	-3.20347	0	FCHSD2
-0.189325	5.70769	-2.29456	0.0333672	0.370002	-4.24153	0	CPSF2
-0.188977	6.28805	-2.68934	0.0145506	0.258422	-3.49971	0	CCM2
-0.187859	5.7364	-2.42299	0.0255925	0.331276	-4.01748	0	TCF4
-0.187778	5.49903	-2.27725	0.0345685	0.374001	-4.12547	0	PMP22
-0.187716	6.49935	-2.24727	0.0367437	0.381297	-4.36942	0	PNRC2
-0.18758	7.00083	-2.76047	0.012478	0.237317	-3.38717	0	CTDSP2
-0.186886	4.44122	-2.27897	0.0344475	0.373785	-4.16365	0	IGF1R
-0.186865	4.47506	-2.18687	0.0415122	0.401074	-4.33655	0	ZNHIT6
-0.186701	4.20108	-2.3381	0.0305145	0.359017	-4.04988	0	FLI1
-0.186541	4.79944	-2.42011	0.0257464	0.332051	-3.92256	0	INTS9
-0.186141	4.42816	-2.45055	0.0241607	0.323491	-3.83803	0	TAF8
-0.186013	4.70901	-2.34088	0.0303402	0.359017	-4.08204	0	UBR1
-0.185673	3.80664	-2.16972	0.0429657	0.41012	-4.29281	0	RPAP2
-0.185344	8.81049	-2.43848	0.024778	0.326153	-4.07094	0	JUNB
-0.185227	7.33097	-2.79878	0.0114817	0.231197	-3.32206	0	STOM
-0.184269	7.97156	-2.76326	0.0124027	0.236916	-3.41255	0	TUBA1A
-0.184126	6.73403	-2.70445	0.0140844	0.254689	-3.49158	0	GALNT2
-0.184005	4.77873	-2.19676	0.0406942	0.399126	-4.34892	0	RABL3
-0.18349	5.26233	-2.58115	0.0183411	0.289549	-3.65758	0	PDCD1LG2
-0.183368	5.92238	-2.52129	0.0208221	0.302456	-3.82994	0	SFMBT2
-0.182629	8.1401	-2.79596	0.0115522	0.231197	-3.35039	0	MTHFD2
-0.182622	4.24497	-2.3921	0.0272906	0.34128	-3.97015	0	PRDM15
-0.182147	6.86372	-2.42769	0.0253426	0.329809	-4.04319	0	GRK3
-0.180749	3.63976	-2.14444	0.0451941	0.415044	-4.33151	0	TTC39C
-0.180745	4.3541	-2.20182	0.0402822	0.398108	-4.30418	0	ZNF195
-0.180031	8.27201	-2.97068	0.00787738	0.192723	-2.98814	0	CD40
-0.17944	6.30254	-2.22532	0.0384151	0.390218	-4.39539	0	GCH1
-0.178881	6.00623	-2.69902	0.0142501	0.254689	-3.479	0	SERPINB6
-0.178078	4.79616	-2.11485	0.0479349	0.426924	-4.47233	0	C7orf43
-0.177702	5.22042	-2.52541	0.0206417	0.302456	-3.76979	0	STX6
-0.177161	4.98074	-2.1526	0.0444636	0.412652	-4.41597	0	TNFAIP8L2
-0.176823	8.01327	-2.41779	0.0258713	0.332745	-4.09246	0	PSTPIP2
-0.176506	4.2697	-2.25627	0.0360776	0.379537	-4.18796	0	PPM1D
-0.175716	5.69684	-2.4867	0.0223966	0.31306	-3.86223	0	EXOC3
-0.17489	6.21023	-2.5401	0.0200102	0.300821	-3.80309	0	HPS5
-0.173857	7.0758	-2.12523	0.0469562	0.424254	-4.60108	0	MIDN
-0.173794	6.76094	-2.82842	0.0107636	0.223704	-3.23971	0	CHTF8
-0.173543	6.78718	-2.68133	0.0148033	0.260991	-3.53109	0	GNA15
-0.173506	6.04663	-2.5235	0.0207254	0.302456	-3.82613	0	PTPA
-0.173271	7.21026	-2.34146	0.0303041	0.359017	-4.21101	0	TNFAIP6
-0.173096	7.85836	-2.31046	0.0322982	0.365978	-4.29914	0	IL13RA1
-0.172423	7.03571	-2.43761	0.0248233	0.326153	-4.0276	0	APOL6
-0.172027	7.56823	-2.59685	0.0177384	0.283012	-3.72656	0	CD48
-0.171861	5.53062	-2.20018	0.0404148	0.398165	-4.41147	0	FOXO3
-0.171765	7.01139	-2.285	0.0340255	0.373543	-4.31633	0	AIM1
-0.17175	4.50953	-2.33972	0.0304131	0.359017	-4.05825	0	ADPRH
-0.171383	7.18839	-2.47148	0.0231238	0.317348	-3.96329	0	RNF145
-0.17094	7.66181	-2.6703	0.0151584	0.265701	-3.58667	0	STAT3
-0.17091	5.86613	-2.26649	0.0353352	0.375343	-4.30737	0	AP3M1
-0.170799	6.88193	-2.59992	0.0176228	0.283012	-3.70609	0	ADA
-0.169189	8.28131	-2.32231	0.0315222	0.364117	-4.2791	0	CD274
-0.16875	8.81566	-2.23605	0.0375895	0.385372	-4.46055	0	DDX3X
-0.168738	6.56034	-2.30055	0.0329605	0.367081	-4.27459	0	ZFR
-0.167841	5.95032	-2.50542	0.0215313	0.307005	-3.85432	0	IL10RB
-0.167646	4.76095	-2.0967	0.0496895	0.435171	-4.49905	0	CHCHD7
-0.167235	7.61894	-2.40021	0.0268352	0.339052	-4.11077	0	IRF5
-0.167184	6.37191	-2.30521	0.0326477	0.367081	-4.24714	0	MYO10
-0.167166	7.58212	-2.39529	0.0271105	0.340347	-4.12033	0	NECTIN2
-0.166467	5.37531	-2.15147	0.0445639	0.412652	-4.41708	0	PID1
-0.166193	4.94266	-2.31067	0.0322841	0.365978	-4.16134	0	PPFIBP2
-0.166096	9.24068	-2.91489	0.00890712	0.20187	-3.13341	0	GRB2
-0.16608	5.12381	-2.39755	0.0269836	0.33946	-3.99984	0	MTHFD1L
-0.165206	6.35761	-2.38347	0.0277838	0.344748	-4.103	0	MON1B
-0.165142	5.51186	-2.18825	0.041397	0.400686	-4.42335	0	CNOT8
-0.164183	4.51892	-2.15343	0.0443896	0.412652	-4.38255	0	SP140L
-0.162982	5.31029	-2.2056	0.0399762	0.396707	-4.3487	0	DHX58
-0.161902	7.99844	-2.51722	0.0210018	0.302974	-3.9024	0	FAM20C
-0.160942	6.06182	-2.4949	0.0220135	0.31058	-3.87224	0	POFUT1
-0.160847	6.73451	-2.28287	0.0341742	0.373543	-4.2983	0	DYNLL1
-0.160155	5.55752	-2.16631	0.0432608	0.41012	-4.47025	0	NSD1
-0.158888	4.29112	-2.08404	0.0509484	0.440762	-4.49659	0	DBR1
-0.158545	4.55119	-2.10867	0.048526	0.430918	-4.4581	0	VIPAS39
-0.157917	6.46507	-2.361	0.0291065	0.353641	-4.15315	0	STK24
-0.15749	7.95024	-2.56487	0.0189869	0.293604	-3.8018	0	SLC2A3
-0.157042	8.22058	-2.57257	0.0186789	0.291146	-3.80164	0	GBP1
-0.156294	6.83048	-2.25939	0.0358498	0.378467	-4.3557	0	F3
-0.155144	6.44051	-2.39956	0.0268712	0.339052	-4.07474	0	BTK
-0.154794	7.96564	-2.53059	0.0204169	0.302175	-3.86976	0	DPYSL2
-0.154325	6.30229	-2.09942	0.0494236	0.435171	-4.62719	0	TAP2
-0.154103	11.7494	-2.41054	0.0262646	0.334674	-4.21491	0	MT-CO3
-0.153271	5.28758	-2.16589	0.0432974	0.41012	-4.4261	0	RPA2
-0.151727	5.71018	-2.144	0.0452338	0.415044	-4.51475	0	CADM1
-0.15086	4.86834	-2.11625	0.047802	0.426924	-4.4927	0	RNF26
-0.150829	5.51023	-2.0903	0.0503223	0.438014	-4.56837	0	TOR1B
-0.149769	7.46072	-2.48443	0.0225036	0.313829	-3.94605	0	SLC20A1
-0.148514	7.44368	-2.24008	0.0372834	0.383753	-4.40677	0	SLAMF8
-0.147931	6.85952	-2.22127	0.0387307	0.390485	-4.42366	0	RBM17
-0.147901	9.00713	-2.26994	0.0350873	0.375	-4.39851	0	RASSF4
-0.146899	7.61492	-2.2508	0.0364814	0.3808	-4.39568	0	FKBP5
-0.141483	6.03662	-2.20012	0.0404198	0.398165	-4.42591	0	BCL2L13
-0.141336	7.79484	-2.38405	0.0277502	0.344748	-4.15341	0	SLC7A7
-0.137148	7.29693	-2.12143	0.0473121	0.424875	-4.62041	0	WDR82
-0.136862	10.845	-2.08727	0.0506245	0.439101	-4.78986	0	MT-ATP6
-0.136216	8.7896	-2.1435	0.0452791	0.415044	-4.62566	0	PTPN6
-0.126697	10.3008	-2.12093	0.04736	0.424875	-4.69815	0	GLUL
0.128085	9.2294	2.08774	0.0505779	0.439101	-4.72423	0	TNF
0.132211	6.9721	2.10101	0.0492682	0.435171	-4.64431	0	PEBP1
0.135254	6.36299	2.12956	0.0465543	0.422734	-4.56943	0	SRP68
0.137918	7.26382	2.22298	0.0385971	0.390485	-4.43528	0	PAPSS1
0.138341	7.3213	2.09785	0.0495774	0.435171	-4.66469	0	CALU
0.138491	7.52061	2.15416	0.0443254	0.412652	-4.56701	0	BCL2L1
0.140002	9.04527	2.2056	0.0399758	0.396707	-4.51086	0	EMP1
0.140258	6.26804	2.13764	0.0458112	0.417556	-4.55091	0	NFX1
0.141774	5.95202	2.21676	0.0390855	0.391731	-4.3969	0	TMCO3
0.141894	6.71038	2.09557	0.0498014	0.435238	-4.64002	0	STEAP3
0.142094	6.27724	2.19009	0.0412444	0.400686	-4.46296	0	JOSD1
0.14238	6.77794	2.23749	0.0374802	0.384905	-4.38643	0	OPTN
0.143196	6.20637	2.12691	0.0467998	0.423689	-4.57848	0	TXNDC11
0.143785	6.30937	2.159	0.0438983	0.41113	-4.52152	0	KDELR2
0.14411	9.44976	2.35439	0.0295066	0.356351	-4.25308	0	LASP1
0.145622	5.86322	2.21704	0.0390633	0.391731	-4.3881	0	DNAJB11
0.14605	5.32175	2.16755	0.0431536	0.41012	-4.45047	0	TPGS2
0.146925	7.07548	2.08886	0.0504661	0.43879	-4.67069	0	ERAP1
0.147234	5.91497	2.0983	0.0495328	0.435171	-4.59363	0	GOLGA2
0.147916	6.84632	2.1694	0.0429933	0.41012	-4.51905	0	VASH1
0.148327	12.9061	2.64547	0.0159879	0.271187	-3.77771	0	VIM
0.148714	10.1431	2.38696	0.0275834	0.343428	-4.21268	0	NCF2
0.149904	6.71758	2.26603	0.0353681	0.375343	-4.34226	0	PDLIM5
0.150192	7.37828	2.23149	0.0379385	0.387306	-4.42325	0	SRSF7
0.150552	6.47848	2.21701	0.0390661	0.391731	-4.42028	0	GLMP
0.151099	6.46758	2.18601	0.0415844	0.401284	-4.47814	0	SEMA7A
0.151391	9.77485	2.19261	0.0410358	0.400638	-4.56123	0	ZYX
0.1516	6.03202	2.2481	0.0366819	0.381245	-4.3458	0	PPM1H
0.15179	6.21229	2.08592	0.0507598	0.43976	-4.6316	0	TESK1
0.151854	5.91776	2.14762	0.0449079	0.413703	-4.51643	0	CYB5R1
0.152478	5.84643	2.30638	0.0325692	0.366578	-4.22342	0	STX3
0.153373	7.73312	2.44284	0.0245535	0.325504	-4.03733	0	LRRC59
0.153478	6.4649	2.23413	0.0377361	0.385892	-4.39176	0	RBM15B
0.155069	5.64019	2.28324	0.0341487	0.373543	-4.25615	0	VPS53
0.155644	4.91625	2.15215	0.0445036	0.412652	-4.45267	0	TM6SF1
0.155697	9.06859	2.42456	0.0255087	0.331257	-4.11178	0	CANX
0.155879	6.81987	2.31683	0.031879	0.365278	-4.24875	0	ODC1
0.15621	7.13496	2.23932	0.0373411	0.383803	-4.40071	0	SPOCD1
0.156469	5.14141	2.20913	0.0396927	0.394867	-4.362	0	C11orf45
0.15675	8.92178	2.50186	0.0216931	0.307497	-3.95028	0	MMP19
0.157724	7.87221	2.61072	0.0172211	0.279542	-3.71277	0	PABPC4
0.158489	5.79605	2.2116	0.0394951	0.393489	-4.38503	0	HEBP1
0.15919	8.75832	2.40244	0.026711	0.339052	-4.14517	0	MAP2K3
0.159225	6.74115	2.51608	0.0210525	0.303022	-3.86438	0	ARFGAP3
0.160213	6.04009	2.26907	0.0351501	0.375007	-4.29781	0	EMD
0.160361	8.59295	2.22546	0.0384045	0.390218	-4.47403	0	HK3
0.160553	6.2886	2.36707	0.0287436	0.352564	-4.13437	0	NEU3
0.160826	7.4034	2.52921	0.0204765	0.302301	-3.85915	0	COPG1
0.161195	5.55252	2.30383	0.0327402	0.367081	-4.21077	0	BAG3
0.161362	7.33941	2.32538	0.0313234	0.364084	-4.24895	0	PTK2B
0.161376	8.15103	2.19272	0.0410272	0.400638	-4.52199	0	ST3GAL1
0.161468	6.30127	2.12007	0.0474401	0.425026	-4.59058	0	ITPKB
0.161559	7.73138	2.15397	0.0443423	0.412652	-4.57267	0	IRF8
0.162187	5.12717	2.24027	0.0372693	0.383753	-4.28658	0	CCDC92
0.162288	8.97821	2.34744	0.0299329	0.359017	-4.25198	0	ABR
0.162615	6.88516	2.34275	0.0302238	0.359017	-4.20075	0	SETD5
0.163832	8.26097	2.34444	0.0301187	0.359017	-4.23659	0	ACTN1
0.163923	7.46912	2.34824	0.0298835	0.359017	-4.20397	0	PDE4DIP
0.164199	6.96818	2.32116	0.0315968	0.364117	-4.24576	0	CCDC93
0.164674	6.31826	2.31448	0.0320325	0.365478	-4.2355	0	PARP6
0.165242	5.94456	2.41147	0.0262137	0.334674	-4.02114	0	SLC48A1
0.165454	8.5781	2.38928	0.0274512	0.342134	-4.16146	0	NR1H3
0.166003	7.1759	2.13705	0.0458649	0.41773	-4.5876	0	SOAT1
0.166183	7.93433	2.42142	0.0256762	0.331719	-4.08197	0	AGAP3
0.166471	5.52295	2.11817	0.0476201	0.426006	-4.54195	0	PITPNM1
0.166709	8.43438	2.29672	0.0332205	0.369093	-4.33046	0	MAP7D1
0.167305	9.36422	2.53707	0.0201392	0.300821	-3.90204	0	LHFPL2
0.168238	7.51507	2.22759	0.0382389	0.389408	-4.42566	0	MAP4K4
0.168257	6.12638	2.19721	0.0406575	0.399126	-4.42702	0	CDK5RAP3
0.168464	5.8062	2.23302	0.0378209	0.386432	-4.35927	0	ZNF318
0.168619	6.52214	2.33357	0.0308006	0.360794	-4.21889	0	TTC3
0.168909	6.42608	2.33912	0.0304507	0.359017	-4.18903	0	SEC61B
0.16901	6.15863	2.12407	0.0470646	0.424495	-4.58142	0	UBXN7
0.169314	4.93374	2.21549	0.0391862	0.392218	-4.30666	0	OSGEP
0.169386	7.05758	2.64282	0.0160791	0.271972	-3.62504	0	MSANTD3
0.169434	6.3579	2.66339	0.0153853	0.267142	-3.56284	0	DNAJB5
0.169717	8.48464	2.76669	0.0123105	0.236916	-3.42018	0	CORO1C
0.170011	4.12157	2.16135	0.0436928	0.411058	-4.34741	0	GID4
0.170593	6.56552	2.30903	0.0323926	0.366478	-4.24793	0	SGSH
0.17139	6.65816	2.4697	0.0232105	0.318177	-3.95633	0	FGFR1
0.171633	10.5416	2.18558	0.04162	0.401284	-4.58652	0	STAB1
0.171682	7.25793	2.21518	0.0392111	0.392218	-4.45329	0	DNAJC3
0.171715	7.2199	2.2398	0.0373044	0.383753	-4.40118	0	FAM213B
0.171948	5.702	2.33466	0.0307315	0.360334	-4.16751	0	SRPRB
0.17208	4.45803	2.30122	0.0329156	0.367081	-4.1181	0	RABIF
0.172278	5.32151	2.38276	0.0278245	0.344748	-4.0414	0	GSTM4
0.172281	5.9031	2.20492	0.0400311	0.396925	-4.39421	0	PSTPIP1
0.172823	8.42732	2.52564	0.0206316	0.302456	-3.89817	0	KCNAB2
0.17306	7.12545	2.43098	0.0251692	0.328615	-4.04432	0	PLCB2
0.173259	4.76105	2.09754	0.0496076	0.435171	-4.50103	0	FGFRL1
0.173279	8.03203	2.95451	0.00816322	0.193366	-3.02248	0	GPC4
0.173418	7.2613	2.58389	0.0182347	0.289004	-3.75178	0	CA2
0.173422	5.62629	2.60278	0.0175155	0.282221	-3.64343	0	C14orf169
0.17362	4.71689	2.10692	0.0486943	0.43146	-4.49456	0	UNC13B
0.173989	10.0173	2.31972	0.0316898	0.364146	-4.3281	0	HMOX1
0.17464	7.08831	2.19088	0.0411794	0.400686	-4.48604	0	AP5B1
0.174659	6.9875	2.09168	0.0501856	0.437611	-4.66471	0	ABCC3
0.174886	4.70834	2.29001	0.0336796	0.372139	-4.19375	0	SLC2A1
0.175072	6.35014	2.69358	0.0144181	0.256826	-3.51095	0	CAT
0.175107	4.73208	2.16709	0.0431936	0.41012	-4.39634	0	FAM83G
0.175386	7.0186	2.16845	0.0430759	0.41012	-4.52547	0	PPRC1
0.175442	6.04536	2.42897	0.0252752	0.329286	-4.01176	0	FYN
0.17627	4.41786	2.16356	0.0434994	0.410933	-4.36159	0	YIPF2
0.176379	5.22909	2.25938	0.0358505	0.378467	-4.26865	0	FAM126A
0.177451	6.24029	2.15648	0.0441204	0.412512	-4.50419	0	FHOD1
0.177484	7.11583	2.56981	0.0187887	0.291146	-3.77577	0	LRCH1
0.177841	5.89015	2.61711	0.016988	0.278741	-3.63854	0	PRRC1
0.178297	4.70629	2.38148	0.0278984	0.34517	-4.0022	0	DHRS11
0.178646	6.03709	2.16602	0.0432859	0.41012	-4.48735	0	CELSR1
0.178864	3.95536	2.16745	0.0431616	0.41012	-4.31414	0	HADH
0.178919	4.25494	2.20032	0.0404039	0.398165	-4.28843	0	DYRK3
0.179373	4.83689	2.09565	0.0497934	0.435238	-4.5189	0	ACOT2
0.179601	5.57381	2.57023	0.0187719	0.291146	-3.69939	0	MOAP1
0.179708	9.79864	2.50366	0.0216113	0.30721	-3.976	0	PLXND1
0.179727	6.27826	2.53102	0.0203983	0.302175	-3.81901	0	FDX1
0.179752	7.256	2.85627	0.0101284	0.217266	-3.20074	0	ARF6
0.180663	5.78955	2.16492	0.0433809	0.410589	-4.47919	0	ATAD3B
0.180666	7.28896	2.48155	0.0226403	0.314361	-3.94347	0	SGPP2
0.180698	6.40865	2.86282	0.00998433	0.214556	-3.15791	0	DFNA5
0.181099	4.38054	2.3746	0.0282993	0.349459	-4.01782	0	SLC35F2
0.181292	5.98399	2.46468	0.023456	0.319976	-3.94238	0	AK4
0.181469	8.07139	2.68289	0.0147539	0.260501	-3.57865	0	IL17RA
0.181795	8.23802	2.16255	0.0435875	0.410933	-4.57442	0	LRRFIP1
0.182747	4.22562	2.0993	0.0494346	0.435171	-4.48192	0	MARVELD1
0.182968	4.92664	2.271	0.0350116	0.375	-4.22246	0	MPND
0.183295	6.38438	2.30879	0.0324086	0.366478	-4.24338	0	COL6A2
0.18372	7.13204	2.55145	0.019535	0.299017	-3.80434	0	MICALL1
0.183724	6.45406	2.82564	0.0108292	0.223946	-3.23913	0	MGAT2
0.183799	7.53529	2.38263	0.0278322	0.344748	-4.14083	0	MGAT4B
0.183877	7.02708	2.17664	0.042374	0.406797	-4.51697	0	ERBIN
0.184411	6.38233	2.33714	0.0305746	0.359017	-4.20015	0	PIK3CB
0.184912	6.67256	2.2881	0.033811	0.372589	-4.29425	0	TNKS1BP1
0.185025	5.84779	2.39125	0.0273389	0.341439	-4.053	0	PDDC1
0.185511	5.0157	2.41043	0.0262707	0.334674	-3.96774	0	EPS8
0.185849	6.78624	2.61518	0.017058	0.278741	-3.67288	0	TP53BP2
0.185942	6.35117	2.30682	0.0325402	0.366578	-4.23954	0	TRMT2A
0.185998	4.84685	2.32598	0.0312853	0.364	-4.12961	0	DUSP14
0.18627	3.84442	2.18912	0.0413253	0.400686	-4.24682	0	TBC1D4
0.186458	5.32101	2.49091	0.0221993	0.311383	-3.84165	0	EIF4ENIF1
0.186622	7.41259	2.25235	0.0363667	0.3808	-4.38277	0	CHD2
0.186842	7.5805	2.79555	0.0115627	0.231197	-3.32903	0	NCS1
0.186951	4.51782	2.17122	0.0428371	0.409939	-4.36338	0	ZNF777
0.187035	6.2445	2.25098	0.0364677	0.3808	-4.34088	0	GAL
0.187426	8.18169	2.21757	0.0390221	0.391731	-4.46361	0	TNFRSF14
0.187495	4.97026	2.09948	0.0494169	0.435171	-4.52178	0	JMJD4
0.187702	4.52672	2.31425	0.0320478	0.365478	-4.0974	0	FBXO31
0.187789	5.50621	2.3109	0.0322689	0.365978	-4.20052	0	TULP4
0.187797	5.83022	2.71854	0.0136626	0.250702	-3.42289	0	DHDDS
0.188174	3.81235	2.16071	0.043748	0.411058	-4.31943	0	GAN
0.188854	5.31751	2.23611	0.0375847	0.385372	-4.33448	0	TBC1D5
0.189055	4.65307	2.52022	0.0208692	0.302456	-3.73083	0	2002-03-01
0.189235	6.04204	2.51871	0.0209361	0.302809	-3.84194	0	DOCK5
0.189336	8.01804	2.14761	0.0449089	0.413703	-4.59249	0	FBXW5
0.190092	5.45026	2.54058	0.01999	0.300821	-3.74746	0	EPB41
0.190259	5.73302	2.61955	0.0168997	0.278741	-3.63337	0	SLC2A5
0.190483	5.50885	2.22284	0.0386083	0.390485	-4.35174	0	TRIP6
0.191797	6.0738	2.46211	0.0235829	0.320372	-3.93653	0	BRPF3
0.191831	7.26385	2.4446	0.0244633	0.325216	-4.02141	0	KIF1B
0.192419	7.96338	2.60108	0.0175791	0.282694	-3.73267	0	PPIB
0.192521	4.20608	2.3544	0.0295062	0.356351	-3.93773	0	GRB10
0.192919	8.37249	2.83713	0.0105611	0.221819	-3.27191	0	HM13
0.192976	6.86723	2.23502	0.0376678	0.385521	-4.39427	0	AP5Z1
0.193271	8.40096	2.66286	0.0154028	0.267142	-3.62453	0	PLEKHM2
0.193301	8.42153	2.93072	0.00860233	0.197135	-3.07715	0	DUSP6
0.193591	5.31116	2.30428	0.0327099	0.367081	-4.18113	0	NES
0.194261	4.55381	2.27106	0.0350075	0.375	-4.19547	0	ZNF12
0.194634	6.79934	2.82434	0.0108598	0.224194	-3.25148	0	WDFY1
0.19464	8.67722	2.94978	0.00824877	0.193366	-3.04496	0	ANXA1
0.194707	3.91712	2.08413	0.0509395	0.440762	-4.45184	0	DGCR6L
0.195477	5.04085	2.30029	0.0329786	0.367081	-4.16609	0	NUP210
0.195879	5.32675	2.31037	0.0323037	0.365978	-4.16372	0	E4F1
0.196422	3.65254	2.15973	0.0438339	0.411058	-4.28109	0	CSAD
0.196548	7.27929	2.38973	0.0274254	0.342134	-4.1215	0	TNS1
0.197095	7.18864	2.73075	0.013307	0.245356	-3.45607	0	CHST2
0.19741	5.27217	2.32434	0.0313908	0.364084	-4.1332	0	PHF1
0.197673	7.34417	2.77366	0.0121258	0.235206	-3.36778	0	STK40
0.197678	7.37275	2.29856	0.0330951	0.368038	-4.29559	0	MATK
0.197771	6.30127	2.47803	0.0228084	0.315529	-3.925	0	GOLGB1
0.197842	5.67235	2.36188	0.0290536	0.353353	-4.10029	0	DEDD2
0.199035	6.4655	2.7119	0.01386	0.25285	-3.47249	0	CREB3L2
0.199311	8.14834	2.36473	0.0288827	0.35297	-4.19367	0	DOT1L
0.199394	4.44679	2.40133	0.0267728	0.339052	-3.93692	0	ZNF587
0.199674	5.7149	2.69883	0.014256	0.254689	-3.44809	0	DHX34
0.200356	4.66023	2.41981	0.0257624	0.332051	-3.90257	0	POFUT2
0.200536	4.037	2.36687	0.0287551	0.352564	-3.92983	0	TULP3
0.200719	8.02097	2.65042	0.0158194	0.270936	-3.64578	0	CCDC88A
0.200988	7.1273	3.06614	0.00637656	0.167986	-2.76077	0	PTGER4
0.201301	7.38895	2.22756	0.0382411	0.389408	-4.4372	0	SGTB
0.201351	5.5018	2.47826	0.0227975	0.315529	-3.8581	0	TRMT61A
0.20136	3.80278	2.09553	0.0498054	0.435238	-4.36302	0	CXorf21
0.201453	4.73256	2.32326	0.0314607	0.364117	-4.09622	0	PNKP
0.201948	6.48439	2.15881	0.0439146	0.41113	-4.53071	0	PPDPF
0.201965	6.77401	2.25759	0.0359807	0.378848	-4.35297	0	MTSS1
0.202115	5.92834	2.52752	0.0205499	0.302301	-3.81077	0	VEGFB
0.202338	4.94423	2.7343	0.0132053	0.244885	-3.3281	0	CRY1
0.202397	4.5896	2.28203	0.0342326	0.373543	-4.18742	0	ZNF121
0.202509	6.45332	2.6873	0.0146143	0.259174	-3.52174	0	FOXN3
0.202704	5.63259	2.54272	0.0198998	0.300821	-3.75302	0	KLF16
0.202976	5.45115	2.36615	0.0287983	0.352735	-4.08309	0	DOCK3
0.203058	3.7815	2.3198	0.0316846	0.364146	-4.00872	0	RDH14
0.203348	3.65416	2.18919	0.0413194	0.400686	-4.23105	0	SETD6
0.203359	6.13017	3.02548	0.00697837	0.178244	-2.81407	0	HERPUD1
0.203738	7.91244	3.06886	0.00633807	0.167816	-2.77726	0	PDIA6
0.203776	4.46136	2.47489	0.022959	0.316502	-3.78509	0	SS18L1
0.204166	7.13639	2.46131	0.0236224	0.320547	-3.98255	0	PHLDB1
0.204269	3.95872	2.26659	0.0353279	0.375343	-4.14577	0	PHLPP1
0.204595	4.36778	2.60663	0.0173723	0.281241	-3.53825	0	OSBPL1A
0.204761	4.54394	2.25334	0.0362932	0.3808	-4.20234	0	RFNG
0.204867	6.01152	3.01129	0.00720109	0.18194	-2.83778	0	CSNK1G1
0.206122	7.1978	2.9402	0.00842483	0.19438	-3.02881	0	SLC1A4
0.206394	4.32077	2.5178	0.020976	0.302974	-3.69873	0	FERMT2
0.206405	9.75071	3.08522	0.00611172	0.165824	-2.78845	0	P4HB
0.206537	5.05892	2.27717	0.0345738	0.374001	-4.21694	0	RND3
0.20659	3.34838	2.25501	0.0361701	0.380179	-4.07811	0	DNAAF2
0.207048	7.11013	2.57111	0.0187371	0.291146	-3.76585	0	TOR3A
0.207848	6.19027	2.74667	0.0128566	0.240707	-3.38451	0	ZNF746
0.207984	3.5484	2.31442	0.0320368	0.365478	-4.01208	0	SLC22A15
0.208041	7.37853	2.98563	0.00762147	0.188616	-2.9349	0	DTX4
0.208356	8.18907	3.0015	0.00735876	0.184381	-2.91583	0	NPC1
0.208444	7.22691	2.40061	0.0268127	0.339052	-4.09694	0	ARHGAP4
0.209171	9.94747	2.28214	0.0342249	0.373543	-4.40333	0	LRP1
0.209393	7.21458	2.43656	0.0248778	0.326153	-4.03138	0	MAN2C1
0.209746	3.1719	2.31074	0.0322794	0.365978	-3.93463	0	INPP5A
0.210292	4.2112	2.36413	0.028919	0.35297	-3.97399	0	OAF
0.210642	3.16073	2.1683	0.0430889	0.41012	-4.16089	0	ZNF550
0.210684	6.75249	2.61646	0.0170114	0.278741	-3.66647	0	CEP170
0.211196	6.09995	2.65618	0.0156251	0.268046	-3.57042	0	EOGT
0.211302	4.19943	2.5228	0.0207559	0.302456	-3.67222	0	ZNF526
0.211334	10.3112	3.12148	0.00563768	0.157607	-2.72639	0	TRAF1
0.211348	5.17042	2.15129	0.04458	0.412652	-4.43453	0	CEP170B
0.211599	5.97189	2.12063	0.0473882	0.424875	-4.55778	0	KIF21B
0.211933	3.51376	2.27231	0.0349182	0.375	-4.0587	0	CLEC2D
0.212002	6.77909	2.8004	0.0114414	0.231197	-3.29497	0	SORBS3
0.21211	5.73972	2.99923	0.0073959	0.184928	-2.85092	0	COL8A2
0.212337	4.47574	2.25793	0.0359564	0.378848	-4.13541	0	OSBPL5
0.212421	8.94851	2.81109	0.0111781	0.227653	-3.33713	0	MYO9B
0.212824	3.5336	2.17463	0.0425451	0.407791	-4.22892	0	PCYT2
0.213288	4.50242	2.58902	0.0180367	0.286618	-3.5843	0	MTMR1
0.214126	4.47136	2.60359	0.0174852	0.282221	-3.53246	0	PPARG
0.214292	5.11657	2.54009	0.0200107	0.300821	-3.7082	0	CDK18
0.214787	7.70921	3.2593	0.00414169	0.132677	-2.36017	0	MAPK13
0.215021	4.48078	2.57275	0.0186717	0.291146	-3.61403	0	PHF13
0.215167	4.32559	2.19315	0.0409916	0.400638	-4.28395	0	FAM110A
0.215217	6.58561	2.78749	0.011767	0.232967	-3.3185	0	NFKBID
0.215262	5.63489	2.53486	0.0202334	0.300821	-3.77687	0	C16orf58
0.215358	6.0966	3.24043	0.00432089	0.13519	-2.35742	0	DUSP10
0.215377	5.94716	2.78173	0.0119153	0.235133	-3.29102	0	PREB
0.215459	4.54586	2.94942	0.00825545	0.193366	-2.86249	0	PLPP5
0.215497	4.22804	2.35347	0.0295628	0.356673	-3.9809	0	CD22
0.215984	3.65754	2.30126	0.0329127	0.367081	-4.0191	0	TSNARE1
0.216236	4.93185	2.51554	0.0210763	0.303022	-3.7472	0	DCXR
0.216707	6.04209	2.86883	0.0098539	0.213272	-3.1257	0	TMEM214
0.216819	4.96345	2.58323	0.0182603	0.28903	-3.64299	0	PPARA
0.216913	4.73833	2.53931	0.020044	0.300821	-3.68078	0	FEN1
0.217658	4.39773	2.34476	0.0300986	0.359017	-4.02821	0	UVSSA
0.217726	2.72677	2.16086	0.0437351	0.411058	-4.16549	0	IQCG
0.217737	6.17961	3.05568	0.00652632	0.170234	-2.73768	0	TBC1D2
0.218216	4.6393	2.30043	0.0329691	0.367081	-4.13641	0	ASPHD1
0.218833	3.93188	2.09742	0.0496195	0.435171	-4.3993	0	C6orf1
0.219009	5.66527	2.89109	0.00938475	0.207018	-3.0658	0	PLCL1
0.219083	8.01425	2.5219	0.0207952	0.302456	-3.88604	0	SPHK1
0.219085	8.82375	3.17715	0.00497882	0.145945	-2.56958	0	MSC
0.21949	8.42337	3.44714	0.00271188	0.102313	-1.97703	0	SEC61A1
0.219933	4.12995	2.22529	0.0384176	0.390218	-4.22362	0	TRAF4
0.219983	4.89976	2.67062	0.0151482	0.265701	-3.45634	0	EIF2AK3
0.220326	6.02019	2.96416	0.00799153	0.193005	-2.92903	0	STT3A
0.221036	7.69881	3.24794	0.0042487	0.134323	-2.38404	0	VAC14
0.221563	3.84065	2.54384	0.0198527	0.300821	-3.62747	0	C1orf226
0.222134	4.15606	2.6996	0.0142323	0.254689	-3.32282	0	FHL1
0.222296	7.05375	2.6464	0.015956	0.271028	-3.61106	0	ADAM8
0.222337	8.78475	3.52461	0.00227546	0.0922171	-1.81319	0	PDXK
0.222881	3.85928	2.56943	0.0188038	0.291146	-3.55843	0	SLC2A9
0.223355	4.58025	2.47912	0.022756	0.315527	-3.79074	0	TAZ
0.22348	8.12139	2.5467	0.0197328	0.300821	-3.84541	0	NCOR2
0.223711	6.11728	2.92606	0.00869094	0.198413	-3.02128	0	COL23A1
0.223719	2.90769	2.10918	0.0484766	0.430796	-4.26055	0	ACOT1
0.224748	5.46175	2.94062	0.00841701	0.19438	-2.94331	0	EIF4A1
0.224924	5.0272	2.94534	0.00832987	0.194166	-2.92105	0	LONRF1
0.225256	6.974	2.77967	0.0119686	0.235206	-3.34844	0	PHLDA3
0.225364	4.24988	2.13239	0.0462924	0.420989	-4.36909	0	MYL5
0.226003	6.22999	2.76142	0.0124522	0.237201	-3.35734	0	TMEM63A
0.226175	5.79572	2.79795	0.0115024	0.231197	-3.26215	0	H1FX
0.226844	4.49452	2.16144	0.0436849	0.411058	-4.39856	0	LTBP3
0.227427	3.7279	2.66584	0.0153046	0.2671	-3.32328	0	NGRN
0.227638	4.36893	2.66174	0.0154397	0.267142	-3.43674	0	BRE
0.227716	9.07578	2.34017	0.030385	0.359017	-4.26701	0	TCIRG1
0.227826	3.12921	2.29417	0.0333942	0.370002	-3.97849	0	NEFH
0.228545	6.66394	3.4857	0.00248523	0.0968197	-1.84228	0	CLN8
0.229689	7.93273	2.88939	0.00941988	0.20722	-3.14962	0	STK10
0.230129	3.29875	2.18882	0.0413499	0.400686	-4.17689	0	POP5
0.230877	6.64435	2.83158	0.0106898	0.223358	-3.21925	0	ABTB2
0.230879	3.88057	2.51317	0.021182	0.303819	-3.67902	0	CAMK2D
0.230975	4.86515	2.57614	0.0185375	0.291146	-3.62756	0	AMDHD2
0.231037	5.32551	2.93263	0.00856636	0.196727	-2.95687	0	OXR1
0.232266	6.2641	3.08231	0.0061514	0.166198	-2.69	0	MAFK
0.232352	5.47036	3.24073	0.00431796	0.13519	-2.32002	0	PCSK6
0.232402	3.20969	2.4448	0.0244533	0.325216	-3.69937	0	FBLN5
0.233331	6.56957	2.88448	0.00952185	0.209082	-3.12158	0	KLHL21
0.234453	4.23522	2.91089	0.00898577	0.203223	-2.88752	0	ZNF589
0.234692	5.67437	2.66343	0.0153839	0.267142	-3.52249	0	DOK1
0.235148	4.17705	2.7627	0.0124176	0.236916	-3.19936	0	EFNB1
0.235174	7.60951	3.31126	0.00368508	0.122603	-2.25016	0	RPN1
0.235805	6.32425	2.82822	0.0107683	0.223704	-3.22432	0	SLC17A9
0.236138	6.73709	3.44592	0.00271943	0.102313	-1.92465	0	GLRX
0.236255	7.78307	3.39827	0.00302864	0.109841	-2.0644	0	RDX
0.23631	10.5875	3.45961	0.00263644	0.100127	-1.9991	0	SQSTM1
0.236433	3.71672	2.58533	0.018179	0.288498	-3.49595	0	ZNF324
0.236562	2.84593	2.18542	0.0416335	0.401284	-4.12492	0	FANCF
0.236745	6.04563	3.02649	0.00696284	0.178244	-2.81053	0	RPS6KA2
0.236869	6.7328	2.79908	0.0114742	0.231197	-3.29632	0	RRP1
0.237352	3.18826	2.32399	0.0314131	0.364084	-3.90471	0	TASP1
0.237531	4.19924	2.16002	0.0438092	0.411058	-4.21185	0	ITGB3
0.237557	8.43135	3.28426	0.00391585	0.128162	-2.32637	0	IRAK1
0.237664	4.7172	2.48552	0.0224519	0.31347	-3.76699	0	RAB3IL1
0.238086	4.943	2.49793	0.0218738	0.309332	-3.79009	0	C7orf50
0.23992	4.62137	3.01192	0.00719113	0.18194	-2.7454	0	TRIM35
0.240674	3.63731	2.55895	0.0192267	0.295421	-3.53336	0	ZNF71
0.240975	10.1334	2.7237	0.0135113	0.248744	-3.54553	0	PLEC
0.241694	6.87488	3.22678	0.00445524	0.136563	-2.41125	0	CAMSAP1
0.243197	6.5836	3.69217	0.00155503	0.0719835	-1.38941	0	GORASP2
0.243398	3.05925	2.14319	0.0453069	0.415044	-4.13567	0	CHTF18
0.24357	5.01465	2.23528	0.0376479	0.385521	-4.26748	0	C19orf60
0.243745	3.13085	2.30688	0.0325363	0.366578	-3.93153	0	PSMG4
0.243759	6.68624	2.90177	0.0091674	0.204462	-3.08856	0	TM4SF19
0.244185	5.26672	2.47723	0.0228468	0.315699	-3.86026	0	ZNF219
0.244468	3.64277	2.70204	0.0141579	0.254689	-3.27615	0	ALDH5A1
0.244664	2.69572	2.18886	0.0413462	0.400686	-4.05685	0	ALKBH2
0.245065	5.19584	3.16007	0.00517249	0.148422	-2.46292	0	EPB41L1
0.245163	3.87768	2.80664	0.0112869	0.229481	-3.10505	0	DENND5B
0.245185	6.07038	2.35888	0.0292345	0.354839	-4.12786	0	FBRSL1
0.24608	3.48568	2.12345	0.0471235	0.424709	-4.27207	0	D2HGDH
0.246367	5.42213	2.96316	0.0080091	0.193005	-2.90092	0	THRA
0.246532	3.74509	2.38105	0.0279234	0.34517	-3.89592	0	TRAPPC9
0.246557	3.98193	2.53446	0.0202507	0.300821	-3.59183	0	ME3
0.247247	5.50089	3.24579	0.00426922	0.13462	-2.3127	0	ACVR2A
0.248517	5.00765	2.82692	0.010799	0.223704	-3.13464	0	TBKBP1
0.248584	5.92678	3.18227	0.00492208	0.144985	-2.45214	0	AKAP17A
0.248689	3.66729	2.84941	0.0102815	0.218598	-2.94683	0	MSTO1
0.249676	7.35765	2.89431	0.00931872	0.206121	-3.11875	0	TNFSF15
0.249895	5.16259	2.75179	0.0127148	0.239557	-3.31602	0	HSPA13
0.250294	3.7212	2.58976	0.0180081	0.28654	-3.40317	0	NEURL3
0.250697	3.20573	2.33952	0.0304251	0.359017	-3.83527	0	ZNF296
0.251035	4.14918	2.42316	0.0255833	0.331276	-3.8575	0	TSKU
0.25112	4.35827	2.91773	0.00885155	0.201319	-2.89767	0	LOXL3
0.251279	6.4972	2.78214	0.0119046	0.235133	-3.29392	0	HLX
0.251581	3.74185	2.16669	0.0432274	0.41012	-4.2974	0	TPM2
0.25204	8.77883	3.82119	0.0011591	0.0616674	-1.15859	0	SPAG9
0.253336	4.67396	3.22027	0.00452071	0.137177	-2.28706	0	NEDD4L
0.253719	2.4749	2.23081	0.0379908	0.387512	-3.9622	0	PAOX
0.254168	2.21939	2.17714	0.0423319	0.406716	-4.02807	0	OPRL1
0.254384	5.29289	2.41555	0.0259922	0.333589	-3.96504	0	ACAP3
0.255502	2.73561	2.52995	0.0204448	0.302217	-3.48097	0	RAB33B
0.255641	7.62696	3.65797	0.00168087	0.0757456	-1.48619	0	DAB2
0.256019	6.34219	3.22713	0.00445166	0.136563	-2.39677	0	GOLGA4
0.256911	6.48141	2.65784	0.0155695	0.268046	-3.57861	0	UBXN11
0.25773	3.96117	2.95883	0.00808596	0.193366	-2.76871	0	JADE1
0.257879	3.24547	2.63347	0.0164042	0.275923	-3.30412	0	E2F1
0.258146	2.50419	2.10409	0.0489679	0.433567	-4.1864	0	ZNF250
0.259284	7.85729	3.74862	0.0013675	0.0674092	-1.29693	0	RGCC
0.260149	11.2443	3.24944	0.00423438	0.134222	-2.47641	0	AHNAK
0.260433	2.4464	2.45466	0.0239536	0.322589	-3.61455	0	ELOVL6
0.261272	2.71336	2.28639	0.0339295	0.373534	-3.90054	0	MET
0.26205	7.37928	3.2939	0.00383192	0.125756	-2.27458	0	SLC26A11
0.263629	2.79741	2.3989	0.0269084	0.339052	-3.82271	0	NT5C3B
0.264498	2.55534	2.46445	0.0234677	0.319976	-3.58274	0	CDKL5
0.264722	5.98889	3.23276	0.00439588	0.136148	-2.36123	0	ST3GAL6
0.265088	7.10388	2.81323	0.011126	0.226974	-3.28318	0	HIVEP3
0.265368	3.55982	2.62556	0.0166839	0.278131	-3.35445	0	ZNF579
0.265755	4.29871	3.35278	0.0033561	0.11482	-1.99347	0	FZD5
0.265776	2.62587	2.31267	0.0321521	0.365977	-3.88248	0	MEX3B
0.265915	3.81554	2.9509	0.00822858	0.193366	-2.78377	0	MTFR1
0.266001	2.25257	2.43018	0.0252117	0.328813	-3.57732	0	ZNF749
0.266032	5.94773	3.22726	0.00445044	0.136563	-2.36197	0	SYVN1
0.266309	5.91362	2.79366	0.0116102	0.23138	-3.2951	0	DENND4A
0.266495	1.40159	2.09928	0.0494364	0.435171	-4.14473	0	COL6A3
0.266681	2.93571	2.35031	0.0297559	0.358645	-3.80777	0	USP35
0.266687	2.36051	2.14465	0.045175	0.415044	-4.15014	0	ARFGEF3
0.266907	3.23669	2.7019	0.014162	0.254689	-3.24049	0	FAM57A
0.267159	3.1981	2.19558	0.0407916	0.399222	-4.12272	0	GABBR1
0.267161	3.16386	2.36784	0.028698	0.352564	-3.85439	0	ADGRB1
0.268027	6.31525	3.94301	0.000878005	0.0514741	-0.821347	0	SPSB1
0.268158	4.24163	3.37833	0.0031681	0.112488	-1.93076	0	PLD1
0.268723	6.11332	3.69284	0.00155268	0.0719835	-1.36512	0	CBLB
0.268823	3.8648	2.15234	0.0444871	0.412652	-4.16548	0	ST18
0.268864	2.30365	2.52413	0.0206978	0.302456	-3.42222	0	RP5-862P8,2
0.269378	4.97552	2.9604	0.00805796	0.193366	-2.85136	0	DAPK3
0.269672	3.3018	2.33113	0.0309557	0.361559	-3.90077	0	KCTD17
0.269937	4.24237	3.05749	0.00650021	0.16992	-2.61209	0	BTN3A2
0.270107	2.81572	2.77441	0.0121061	0.235206	-3.0145	0	LGALSL
0.27062	2.12894	2.27537	0.0347012	0.374519	-3.89183	0	ANK2
0.270655	7.34976	3.75203	0.00135692	0.0671621	-1.27632	0	PDIA4
0.270917	4.5036	3.17418	0.00501194	0.146206	-2.32566	0	GOLGA7B
0.271583	2.57268	2.61589	0.0170323	0.278741	-3.30582	0	RASL11B
0.27223	6.00846	3.44417	0.00273019	0.102399	-1.92872	0	SLC28A3
0.272564	3.4821	2.9723	0.00784927	0.192674	-2.70054	0	ING2
0.273293	5.38773	3.49629	0.00242631	0.0956265	-1.76659	0	GFPT1
0.273713	5.16122	3.65974	0.00167408	0.0757225	-1.38182	0	UGDH
0.273772	4.32257	3.54864	0.00215475	0.0891196	-1.57163	0	PJA1
0.274133	2.10451	2.18357	0.0417889	0.402139	-4.04426	0	GSTM3
0.274466	3.58129	2.51675	0.0210228	0.302974	-3.62839	0	DYSF
0.274524	3.69709	2.80201	0.0114011	0.231197	-3.09111	0	USP30
0.274662	5.95168	3.91278	0.000940676	0.0535875	-0.888134	0	RAP2B
0.274886	2.64382	2.61119	0.0172041	0.279542	-3.26965	0	ZNF786
0.275459	4.67119	2.75369	0.0126626	0.238948	-3.26997	0	SYNE1
0.276109	2.02533	2.16703	0.0431985	0.41012	-3.9863	0	RASA4
0.276762	2.77039	2.50542	0.0215312	0.307005	-3.53353	0	ZNF354B
0.277105	5.28189	3.23294	0.00439411	0.136148	-2.31229	0	KCNJ5
0.279035	8.11475	4.17374	0.000518881	0.0377502	-0.358913	0	IVNS1ABP
0.279097	3.13752	2.1304	0.0464764	0.422344	-4.21614	0	COMTD1
0.281776	2.81548	2.11779	0.0476554	0.426006	-4.17356	0	HPSE
0.281965	3.30323	3.04546	0.00667598	0.173389	-2.51193	0	RILPL1
0.282347	4.58398	3.06356	0.00641308	0.168371	-2.6113	0	FAM65A
0.283489	3.36074	3.02312	0.00701497	0.178734	-2.56493	0	PDIA5
0.283854	6.4544	3.61595	0.00184934	0.08034	-1.55595	0	ZNF316
0.284362	3.24111	2.54145	0.0199532	0.300821	-3.47567	0	CLDN23
0.286181	4.01887	2.61492	0.0170675	0.278741	-3.45565	0	KIFC2
0.286202	2.47365	2.59714	0.0177275	0.283012	-3.27766	0	PRELID3A
0.286481	2.69954	2.36237	0.0290245	0.353353	-3.7503	0	MTFP1
0.287079	5.39429	3.63313	0.00177853	0.0783009	-1.44916	0	DDIT3
0.287284	4.20133	3.68951	0.00156448	0.0719835	-1.24417	0	SSTR2
0.287976	2.40481	2.17558	0.042464	0.407338	-4.01078	0	HSF4
0.289334	3.78724	2.94907	0.00826171	0.193366	-2.76343	0	FAM63A
0.291162	6.6637	3.81269	0.00118177	0.0625429	-1.13064	0	OSGIN2
0.291183	3.31716	2.74578	0.0128813	0.240707	-3.12772	0	ZNF462
0.291761	3.85196	2.89066	0.00939357	0.207018	-2.85791	0	RAPGEF3
0.292964	1.55258	2.11129	0.0482742	0.429313	-4.0441	0	KEL
0.293133	5.69655	4.31485	0.000376352	0.0299027	0.0207127	0	ALG2
0.293276	4.91752	3.75527	0.00134694	0.0671151	-1.14957	0	VWA5A
0.293325	6.16076	3.20287	0.00470036	0.140859	-2.44772	0	DENND4C
0.29396	3.99557	2.54161	0.0199465	0.300821	-3.6074	0	LRP3
0.29412	3.21663	3.07366	0.0062708	0.16718	-2.46517	0	CORO2A
0.296853	3.9932	2.90609	0.00908081	0.204368	-2.87522	0	SLC22A18
0.296865	7.40523	3.02531	0.00698099	0.178244	-2.84823	0	KANK1
0.298033	8.09386	4.0781	0.000645239	0.0423508	-0.574735	0	RHOF
0.298648	4.06351	2.25181	0.0364064	0.3808	-4.12361	0	SPPL2B
0.299478	2.84192	3.04033	0.00675244	0.174623	-2.50762	0	ZBED3
0.299519	7.11415	3.88027	0.00101305	0.056122	-0.983804	0	ITGA3
0.299661	4.38369	3.77785	0.00127942	0.0651965	-1.05632	0	BAALC
0.299801	2.54434	2.54828	0.0196667	0.300271	-3.40995	0	ZBTB42
0.299825	2.46915	2.52366	0.0207182	0.302456	-3.41251	0	IPO4
0.299931	5.27894	3.19344	0.00480061	0.142449	-2.40868	0	PAPLN
0.300096	5.90185	3.83381	0.00112623	0.060993	-1.05844	0	LYST
0.300115	3.8078	3.46364	0.00261251	0.0999822	-1.69508	0	TIMM23B
0.300728	2.00338	2.49496	0.0220106	0.31058	-3.42128	0	ZNF70
0.300962	7.65687	3.73893	0.00139802	0.0683557	-1.30265	0	CKB
0.301511	5.57458	4.07921	0.000643607	0.0423508	-0.498435	0	BCAR3
0.302487	7.27713	4.28671	0.000401227	0.0315863	-0.0886991	0	RIPK2
0.302751	4.79166	3.90736	0.000952356	0.0539347	-0.827072	0	USP2
0.303553	9.05099	4.19411	0.000495357	0.036702	-0.337758	0	HSP90B1
0.303577	2.57314	2.84665	0.0103437	0.218776	-2.84013	0	PNPLA7
0.303735	2.93884	2.77117	0.0121915	0.235562	-3.05548	0	CERS4
0.304991	6.22848	2.57467	0.0185957	0.291146	-3.73234	0	NCR3LG1
0.305095	1.05031	2.34409	0.0301405	0.359017	-3.62255	0	IL36B
0.306697	3.51464	2.75616	0.012595	0.238416	-3.04345	0	TMEM158
0.307042	9.91874	3.6084	0.00188136	0.0808583	-1.65216	0	ITGAX
0.307131	3.65661	3.3794	0.00316049	0.112488	-1.87664	0	TMEM159
0.30788	5.93598	3.79302	0.00123595	0.0640626	-1.12579	0	TRIM47
0.307938	2.78309	3.21891	0.00453448	0.13725	-2.17852	0	FGD5
0.309281	5.87414	3.31755	0.0036333	0.121887	-2.18295	0	SYNE3
0.310505	3.21525	2.41424	0.0260633	0.334147	-3.7737	0	STUM
0.310561	4.63198	4.23386	0.000452502	0.0337337	-0.0980044	0	FAIM
0.310837	7.84354	4.50899	0.000242256	0.021672	0.393212	0	SNX9
0.311303	4.53808	3.71548	0.00147467	0.0702128	-1.2421	0	TES
0.312328	3.68283	3.36174	0.00328893	0.11377	-1.87666	0	DHRS9
0.313316	6.24449	4.54406	0.000223772	0.0209496	0.50907	0	KCTD7
0.314011	7.85744	3.98553	0.000796869	0.0482062	-0.774121	0	P2RX7
0.314135	2.7721	2.6621	0.0154278	0.267142	-3.20328	0	GPD1
0.314229	2.16271	2.4833	0.022557	0.313849	-3.48946	0	ANKRD36
0.314547	3.5268	2.64749	0.0159188	0.270936	-3.34077	0	TIGD5
0.315551	7.67887	3.77289	0.00129394	0.0653845	-1.24584	0	ZFYVE16
0.316445	2.59914	2.65798	0.0155647	0.268046	-3.19922	0	RASGRF1
0.31758	3.23142	2.24238	0.0371098	0.383384	-4.06389	0	SPNS1
0.318876	3.92627	3.068	0.00635024	0.167816	-2.50695	0	RHBDF1
0.318975	5.17696	3.00514	0.00729976	0.183665	-2.80415	0	MYO15B
0.31917	2.30622	2.92839	0.0086465	0.197772	-2.62947	0	PPP1R3E
0.319488	5.9554	4.04289	0.000699172	0.0437508	-0.578104	0	CLIP2
0.319558	2.14372	2.37171	0.0284689	0.350477	-3.63933	0	EXD3
0.320953	4.88093	4.12683	0.000577407	0.0399627	-0.351277	0	PGM3
0.321606	4.37028	3.36378	0.00327383	0.11377	-1.93317	0	SFI1
0.322901	2.90185	2.8639	0.00996071	0.214556	-2.79733	0	CBFA2T3
0.322945	5.43127	4.32923	0.000364257	0.0293275	0.0640515	0	TRIM24
0.323071	4.47652	3.81107	0.00118615	0.0625429	-1.01133	0	C22orf29
0.32411	7.85138	3.93316	0.000897958	0.0521377	-0.883924	0	INF2
0.3244	4.96026	3.53172	0.00223908	0.0916656	-1.6627	0	SNX29
0.324759	2.95634	2.95301	0.00819036	0.193366	-2.63564	0	SRGAP3
0.325987	1.64755	2.31505	0.0319955	0.365478	-3.70201	0	TSPYL5
0.326746	2.10588	2.70836	0.0139662	0.254021	-3.06359	0	HHEX
0.328739	4.41365	3.57226	0.00204229	0.0851685	-1.4806	0	ZFYVE28
0.32877	1.57936	2.12511	0.0469676	0.424254	-4.01896	0	WDPCP
0.329389	5.71214	3.90507	0.000957353	0.0539347	-0.879775	0	NFATC1
0.329564	6.04269	4.4449	0.000280124	0.0241647	0.300448	0	SERINC5
0.329821	0.947736	2.32232	0.0315213	0.364117	-3.62402	0	ITGBL1
0.329891	3.81233	3.39594	0.00304462	0.110089	-1.80743	0	TBC1D10C
0.331335	3.72525	3.07458	0.0062581	0.16718	-2.54444	0	CHML
0.331564	6.65165	4.02298	0.000731641	0.044853	-0.659085	0	MYC
0.33161	3.2548	2.63501	0.01635	0.275395	-3.30993	0	SYNGAP1
0.334031	4.33783	3.351	0.00336959	0.114956	-1.98372	0	CRELD2
0.334191	2.90273	3.1566	0.00521274	0.148613	-2.25287	0	NEURL2
0.334972	2.75079	2.70974	0.0139245	0.253645	-3.06108	0	RCN3
0.335875	5.38704	3.92048	0.000924304	0.0529044	-0.821783	0	SIGLEC15
0.336074	3.05551	2.93971	0.00843382	0.19438	-2.71648	0	BTN3A1
0.337146	3.16013	3.36307	0.00327907	0.11377	-1.84423	0	QPCTL
0.337353	1.53508	2.12151	0.0473046	0.424875	-4.03113	0	GALNT3
0.339002	2.98274	4.08865	0.000629912	0.0417992	-0.330496	0	ENTHD1
0.339099	1.38864	2.12791	0.0467074	0.42317	-3.96484	0	GPRIN1
0.33985	0.179442	2.1211	0.0473439	0.424875	-3.90585	0	NHS
0.341625	1.62962	2.36242	0.029021	0.353353	-3.61098	0	ZXDA
0.343415	3.85016	3.51751	0.00231238	0.0930246	-1.56147	0	SH3D21
0.343573	2.09319	3.08824	0.00607081	0.165129	-2.30793	0	GRK4
0.344168	6.20626	4.27791	0.000409341	0.0318943	-0.0717015	0	UAP1L1
0.345358	1.8761	2.34308	0.0302033	0.359017	-3.62237	0	OTOA
0.345811	7.75661	5.57418	2.27222e-05	0.00334653	2.72902	0	SH3BP5
0.347685	6.35895	4.97639	8.4692e-05	0.00912049	1.45497	0	STARD8
0.350086	6.53061	5.37041	3.54326e-05	0.00470241	2.30767	0	NRIP3
0.350443	6.5801	4.63056	0.000184043	0.0177815	0.686747	0	ZFP36L2
0.350615	0.277819	2.15968	0.043839	0.411058	-3.8133	0	PVALB
0.350846	1.81505	2.1449	0.0451522	0.415044	-3.96012	0	RPP21
0.354331	3.31533	3.73379	0.00141448	0.0688185	-1.06382	0	DUSP8
0.354832	0.598464	2.22138	0.0387227	0.390485	-3.73229	0	GPR75
0.357007	3.03404	2.47558	0.0229261	0.316433	-3.57973	0	PUSL1
0.357014	0.849567	2.21492	0.0392315	0.392218	-3.77767	0	MXRA7
0.360105	0.293738	2.15636	0.0441306	0.412512	-3.80555	0	SCAMP5
0.360515	3.61521	3.17461	0.00500713	0.146206	-2.23901	0	LAMA5
0.361277	5.10907	3.98255	0.000802305	0.0482062	-0.665324	0	BANP
0.361814	1.42463	2.39306	0.0272366	0.34122	-3.50984	0	CBWD5
0.363503	3.37032	2.57896	0.0184269	0.290145	-3.46727	0	SRXN1
0.365461	3.01984	3.4125	0.00293281	0.107986	-1.69967	0	ADRA2B
0.365463	0.707476	2.11597	0.0478289	0.426924	-3.91076	0	CDS1
0.365667	2.18255	2.63161	0.0164694	0.276252	-3.14825	0	ZNF467
0.366909	1.3536	2.79184	0.0116562	0.231915	-2.7917	0	ERMN
0.367651	3.81376	3.79581	0.00122812	0.0639309	-1.00102	0	FOXO4
0.369169	3.11235	2.94685	0.00830231	0.19394	-2.66963	0	IFITM10
0.369288	4.88856	4.36542	0.000335502	0.0279439	0.191295	0	HOMER3
0.372746	1.41325	2.44431	0.0244781	0.325216	-3.44251	0	MAML3
0.373408	1.61671	2.81819	0.0110065	0.226135	-2.7349	0	MYRF
0.373763	1.51555	2.32432	0.0313922	0.364084	-3.66698	0	CES4A
0.375117	1.88575	2.30723	0.0325125	0.366578	-3.73761	0	PRR16
0.375731	3.00359	2.75377	0.0126602	0.238948	-3.01777	0	PPP1R35
0.377658	1.94185	2.93253	0.00856821	0.196727	-2.63396	0	RP11-309L24,4
0.380283	1.36855	2.1965	0.0407156	0.399126	-3.83641	0	RP11-119J18,1
0.381299	1.65453	2.09199	0.050155	0.437611	-4.04162	0	AKAP2
0.382807	1.01598	2.57582	0.0185503	0.291146	-3.13201	0	CCDC150
0.382977	6.38291	4.34026	0.000355232	0.0287929	0.0661854	0	OSGIN1
0.38362	5.9383	4.97739	8.45026e-05	0.00912049	1.47858	0	BCL2
0.386922	3.82783	4.53026	0.000230869	0.0211227	0.610185	0	CDR2
0.387542	3.04242	2.99405	0.00748107	0.186286	-2.5804	0	CHST13
0.388484	2.40013	2.7784	0.0120016	0.235206	-2.89443	0	TNS2
0.3887	0.640154	2.37234	0.0284321	0.35047	-3.45764	0	CATSPERG
0.388874	2.24386	3.23444	0.00437935	0.136148	-1.9725	0	DNM1
0.389969	3.10594	3.18674	0.00487312	0.144233	-2.17359	0	PBX4
0.390514	3.35728	3.67546	0.00161529	0.0736144	-1.20983	0	ENO2
0.390878	0.703881	2.28214	0.034225	0.373543	-3.62384	0	ZNF852
0.391324	1.25308	2.63273	0.0164301	0.275976	-3.0457	0	PCBP3
0.39337	1.45997	3.20119	0.00471806	0.14104	-2.01561	0	IL11RA
0.396	1.39293	2.14251	0.0453685	0.415088	-3.91604	0	METRN
0.396984	4.13725	4.25878	0.000427546	0.0322314	0.0008993	0	CECR6
0.398712	2.27861	3.31312	0.0036697	0.122428	-1.85096	0	MTSS1L
0.398747	7.14907	5.01355	7.79609e-05	0.00871791	1.52728	0	MICAL1
0.399219	3.8202	2.70178	0.0141658	0.254689	-3.2359	0	CDK2AP2
0.402775	7.41275	5.45455	2.94776e-05	0.00413955	2.47663	0	HYOU1
0.406639	0.952833	2.23983	0.0373022	0.383753	-3.69658	0	GAMT
0.407159	2.75481	3.46164	0.00262436	0.0999822	-1.5768	0	PHC1
0.407794	4.28552	3.25069	0.00422258	0.1342	-2.20365	0	SDF2L1
0.408445	1.33543	2.21739	0.039036	0.391731	-3.82286	0	LAT
0.409775	3.5595	3.68666	0.00157464	0.072034	-1.21539	0	C16orf54
0.409892	0.982072	2.87904	0.0096361	0.210064	-2.60072	0	HSPB7
0.410255	3.06194	3.77359	0.00129188	0.0653845	-0.963916	0	SDC1
0.410457	1.23829	2.21127	0.0395216	0.393489	-3.78314	0	DBNDD2
0.41245	0.27263	2.9428	0.00837663	0.194174	-2.56942	0	GSDMA
0.413224	2.66715	3.90249	0.000962992	0.0539347	-0.656648	0	ERRFI1
0.414573	5.37628	3.98418	0.00079933	0.0482062	-0.664914	0	TNFRSF12A
0.416564	1.51561	2.94997	0.00824536	0.193366	-2.53111	0	C12orf50
0.417053	4.84659	5.38385	3.44048e-05	0.00466861	2.39799	0	SLC33A1
0.417235	5.28301	4.99125	8.19327e-05	0.00899547	1.52541	0	NIPAL4
0.422038	0.186681	2.27131	0.0349895	0.375	-3.5996	0	EDNRB
0.422605	1.10191	2.3025	0.0328293	0.367081	-3.6447	0	HGF
0.423046	1.51991	2.59793	0.0176974	0.283012	-3.19831	0	VGF
0.424455	2.948	2.97767	0.00775665	0.190788	-2.5305	0	HR
0.426128	1.51622	2.83595	0.0105882	0.222004	-2.71229	0	TOPORS-AS1
0.42696	0.51638	2.6146	0.0170794	0.278741	-3.02844	0	SYNC
0.427517	1.32962	2.5798	0.018394	0.290006	-3.17395	0	ZG16B
0.427674	1.8597	2.45071	0.0241527	0.323491	-3.37066	0	TESC
0.429812	2.49395	3.63638	0.00176543	0.0783009	-1.20565	0	ZNF583
0.42998	0.579062	2.19195	0.0410905	0.400686	-3.70524	0	CDKN1C
0.431185	2.10431	2.78763	0.0117634	0.232967	-2.84322	0	GET4
0.43186	3.88556	4.51319	0.000239961	0.021627	0.614531	0	C10orf128
0.433751	0.304815	2.11235	0.0481736	0.428734	-3.86497	0	ZHX1-C8orf76
0.434587	1.53434	2.74528	0.0128954	0.240707	-2.84636	0	NDRG4
0.435976	1.67599	2.79665	0.0115349	0.231197	-2.84942	0	SYPL2
0.436424	3.53098	4.31971	0.000372225	0.0297706	0.205712	0	BAMBI
0.4385	0.40959	2.21282	0.0393981	0.393489	-3.71509	0	MROH7
0.438834	0.708042	2.22305	0.0385916	0.390485	-3.71781	0	IGFBP6
0.439155	0.389526	2.34732	0.0299401	0.359017	-3.48536	0	TMEM37
0.441626	5.84148	5.14601	5.8093e-05	0.00708676	1.85056	0	AMZ1
0.441888	2.3237	4.34191	0.000353903	0.0287929	0.277842	0	SHOX2
0.442588	4.01616	4.26478	0.000421748	0.0322314	0.0258402	0	PWWP2B
0.442682	6.84215	6.4544	3.53095e-06	0.000761486	4.57604	0	XBP1
0.443167	1.9752	3.11891	0.00567013	0.157784	-2.18875	0	ZFPM1
0.444468	0.791156	2.60809	0.0173183	0.280742	-3.08983	0	GATS
0.445646	8.87637	7.27082	6.87589e-07	0.000259501	6.16354	0	SGK1
0.446362	1.63617	3.33529	0.00349101	0.118072	-1.74273	0	GPR156
0.446904	-0.472506	2.2493	0.0365925	0.380945	-3.59855	0	CCDC171
0.447815	0.570886	2.21157	0.0394971	0.393489	-3.73757	0	HAVCR1
0.455048	-0.0681894	2.09813	0.0495499	0.435171	-3.8617	0	SHANK1
0.456294	0.0120488	2.50662	0.0214767	0.306952	-3.21327	0	EDA2R
0.456316	2.17826	3.90175	0.000964635	0.0539347	-0.60636	0	RP11-295K3,1
0.457611	0.321048	2.35584	0.0294183	0.356103	-3.477	0	GPR150
0.459221	1.14108	2.86283	0.00998421	0.214556	-2.63196	0	PCDH9
0.459623	2.81466	4.0716	0.00065487	0.0424763	-0.289204	0	TRIB3
0.460603	0.202772	2.33166	0.0309215	0.361509	-3.51507	0	TUSC3
0.461975	6.77992	5.7001	1.73078e-05	0.00270376	3.01125	0	PLIN2
0.465666	4.52653	6.29298	4.93132e-06	0.00101477	4.29364	0	FICD
0.467985	1.25062	2.91478	0.00890925	0.20187	-2.5335	0	B3GNTL1
0.468234	4.71267	5.61932	2.06056e-05	0.00311067	2.90862	0	SOX13
0.46962	0.76085	2.25236	0.0363659	0.3808	-3.67157	0	RBKS
0.47164	0.887136	2.39468	0.0271449	0.340425	-3.46048	0	CIDEB
0.471775	2.26108	3.25658	0.00416709	0.133137	-1.94585	0	MAMDC4
0.472513	6.47006	6.2712	5.16009e-06	0.00103864	4.20558	0	EGR1
0.472702	0.276154	2.71648	0.0137236	0.250741	-2.85095	0	CC2D2A
0.475138	4.19798	4.85445	0.000111232	0.0113843	1.28992	0	GPR153
0.476927	0.250084	2.24718	0.03675	0.381297	-3.61783	0	ETNK2
0.477328	0.177157	2.84863	0.0102991	0.218598	-2.61737	0	FAM171B
0.477412	1.38293	3.00313	0.00733227	0.184099	-2.37637	0	RAD51B
0.477913	2.43822	3.82443	0.00115057	0.0616674	-0.812459	0	AHNAK2
0.479584	3.49609	3.41586	0.00291063	0.107497	-1.71652	0	XIRP1
0.479807	-0.141892	2.30041	0.0329701	0.367081	-3.50383	0	ATG9B
0.480469	2.05971	3.39148	0.00307545	0.110542	-1.67005	0	CKLF
0.485373	4.02162	4.28502	0.000402773	0.0315863	0.0508623	0	CTD-3088G3,8
0.486246	-0.463282	2.32614	0.0312746	0.364	-3.47174	0	KATNAL2
0.486455	1.0046	2.74772	0.0128274	0.240707	-2.84456	0	CEP70
0.487996	-0.37345	2.11518	0.0479036	0.426924	-3.83413	0	FHAD1
0.490651	0.0719076	2.32152	0.0315733	0.364117	-3.48761	0	DNMT3B
0.491284	0.274804	2.42352	0.025564	0.331276	-3.34751	0	DDIT4L
0.495871	0.0518409	2.30397	0.0327306	0.367081	-3.50989	0	PRR7
0.498342	3.75425	5.20667	5.07999e-05	0.0062603	2.07297	0	AP1S3
0.500266	4.9115	7.03919	1.08383e-06	0.000335627	5.74704	0	JAKMIP2
0.503729	-0.391175	2.33731	0.0305642	0.359017	-3.45735	0	AGAP1
0.504928	-0.293521	2.36387	0.0289344	0.35297	-3.42364	0	ADPRHL1
0.508098	0.33488	2.19566	0.0407852	0.399222	-3.7211	0	SSC4D
0.512677	0.363153	2.95686	0.00812107	0.193366	-2.41739	0	WDR63
0.518151	1.46356	3.05837	0.00648756	0.16992	-2.24832	0	TEX14
0.518425	0.317653	2.69487	0.0143783	0.256494	-2.87653	0	SLC25A48
0.518741	2.71376	4.76661	0.000135467	0.0134101	1.18119	0	HILPDA
0.522201	0.587319	2.65686	0.0156022	0.268046	-2.95483	0	ADHFE1
0.523462	1.56872	3.09282	0.00600931	0.163825	-2.17866	0	ERFE
0.534171	-0.624137	2.14847	0.0448318	0.413703	-3.73226	0	SCG2
0.535593	4.46531	7.05432	1.05185e-06	0.000334293	5.78125	0	SLFN11
0.537863	-0.61595	2.12512	0.0469666	0.424254	-3.78094	0	RP11-437B10,1
0.541009	8.96047	6.90822	1.40638e-06	0.000377059	5.45713	0	HSPA5
0.544037	-1.01196	2.7946	0.0115864	0.231288	-2.69502	0	DNAJC5B
0.557149	1.97337	4.12495	0.000579892	0.0399627	-0.140978	0	ZNF805
0.559165	-0.157969	2.47313	0.0230441	0.316614	-3.22813	0	TPD52L1
0.562473	-1.12337	2.26295	0.035591	0.377046	-3.54305	0	PKIA
0.565698	-0.994443	2.47331	0.0230354	0.316614	-3.23048	0	BMPR1B
0.569075	5.00381	6.8742	1.50541e-06	0.000386828	5.43638	0	MANF
0.580191	2.48715	5.69597	1.74624e-05	0.00270376	3.08872	0	RWDD2A
0.582712	1.07175	2.61995	0.0168851	0.278741	-3.05551	0	PDF
0.583479	7.55426	7.16897	8.39157e-07	0.000298314	5.97876	0	JAG1
0.584512	4.94382	6.58842	2.68279e-06	0.000648	4.8791	0	GMPPB
0.584906	-1.08758	2.56184	0.0191094	0.294743	-3.08279	0	HORMAD1
0.584953	2.12371	2.97006	0.00788802	0.192723	-2.48089	0	CTU1
0.592354	0.386574	2.77063	0.012206	0.235562	-2.73748	0	RAC3
0.600351	-0.0905017	2.55981	0.0191917	0.29539	-3.0893	0	HNRNPUL2-BSCL2
0.600827	-1.1563	2.48357	0.0225445	0.313849	-3.21046	0	SRPX
0.603785	4.81651	5.50728	2.6277e-05	0.00382347	2.65445	0	DNAJB9
0.604607	1.48196	3.49253	0.00244707	0.0959523	-1.41927	0	ASIC1
0.60649	0.63164	2.34195	0.0302737	0.359017	-3.51617	0	APOC2
0.64198	-0.251134	2.62726	0.0166236	0.278065	-2.97637	0	RPL39L
0.646161	-0.505731	2.53295	0.0203155	0.301413	-3.13348	0	RP11-849H4,2
0.646795	-0.961432	2.6601	0.0154943	0.267703	-2.9267	0	CABP4
0.651061	-1.22373	2.44219	0.024587	0.325504	-3.27203	0	BEAN1
0.666678	-0.067779	3.21486	0.00457583	0.138156	-1.94703	0	FER1L6
0.67007	-1.40677	2.22181	0.0386887	0.390485	-3.60048	0	ZNF572
0.672622	1.49375	3.74209	0.001388	0.0681416	-0.912657	0	SOWAHD
0.697562	-1.51352	2.3557	0.0294271	0.356103	-3.41017	0	ZNF835
0.699477	-0.172789	3.61028	0.00187332	0.0808003	-1.20042	0	ZNF365
0.701203	-0.0343813	2.69169	0.0144769	0.257493	-2.87107	0	SSPO
0.712272	-0.615147	2.89967	0.00920983	0.204462	-2.51602	0	NPHP1
0.713103	3.26106	5.20933	5.05024e-05	0.0062603	2.09212	0	HS3ST2
0.719616	-0.367239	3.13401	0.00548233	0.154336	-2.10946	0	AF011889,5
0.739594	-0.806311	3.0429	0.00671411	0.174005	-2.27212	0	ANO7
0.750052	-0.998513	2.18875	0.0413559	0.400686	-3.64394	0	MND1
0.762294	-1.32008	2.38378	0.0277658	0.344748	-3.36103	0	CCDC180
0.791122	-0.170593	3.22211	0.00450211	0.136991	-1.93869	0	GHRL
0.83996	-1.87443	3.03332	0.00685824	0.176981	-2.362	0	SIRPD
0.900135	-1.19391	2.63952	0.0161931	0.273516	-2.96548	0	CEP295NL
0.91965	-0.468799	3.16386	0.00512891	0.148186	-2.0532	0	FAM212A
1.21971	-2.62925	2.14294	0.0453294	0.415044	-3.70639	0	ANKRD35
