# Supplementary material for: A host-directed oxadiazole compound potentiates antituberculosis treatment via zinc poisoning in human macrophages and in a mouse model of infection
Source: PLoS Biol. 2024 Apr 29;22(4):e3002259. doi: 10.1371/journal.pbio.3002259 (PMC11081512; doi:10.1371/journal.pbio.3002259)
Supplement: S4 Table — (XLSX) [file pbio.3002259.s004.xlsx]

## Sheet: MC3465-DMSO_UNF_24H
logFC	AveExpr	t	P,Value	adj,P,Val	B	sign	gene_names
1.50919	4.50178	21.1481	8.58e-13	1.04e-08	17.8784	2	PDK4
0.73267	7.46274	19.6595	2.54e-12	1.53e-08	18.3306	0	HYOU1
-1.41803	3.81835	-18.2479	7.65e-12	2.44e-08	16.1469	1	SCIMP
0.582742	9.30929	18.1815	8.07e-12	2.44e-08	17.378	0	HSPA5
0.674166	5.4127	16.5037	3.34e-11	8.08e-08	15.6602	0	GMPPB
0.707959	6.0375	15.8057	6.28e-11	1.26e-07	15.2131	0	XBP1
0.516295	9.79027	15.5244	8.16e-11	1.28e-07	15.1763	0	P4HB
-0.529491	7.06491	-15.4838	8.47e-11	1.28e-07	15.0614	0	FCN1
0.882991	7.31977	15.2808	1.03e-10	1.38e-07	14.9083	0	PLIN2
-0.662298	4.90657	-15.0128	1.33e-10	1.6e-07	14.3438	0	DHRS3
1.13084	3.22996	14.4968	2.2e-10	2.32e-07	13.0933	2	ALOX15B
-1.93119	2.22617	-14.4468	2.31e-10	2.32e-07	12.1757	1	MLXIPL
-0.621812	7.362	-14.1197	3.21e-10	2.78e-07	13.8193	0	S100A9
1.05106	4.79818	14.1148	3.22e-10	2.78e-07	13.4684	2	DNAJB9
0.662367	5.70456	13.948	3.82e-10	3.08e-07	13.5113	0	MANF
0.51363	8.90657	12.5508	1.71e-09	1.22e-06	12.1841	0	CD36
0.551686	6.301	12.5511	1.71e-09	1.22e-06	12.1592	0	CPT1A
0.579119	6.09621	12.1534	2.69e-09	1.69e-06	11.7134	0	OSTC
0.448042	8.23818	12.1515	2.7e-09	1.69e-06	11.7351	0	PPIB
1.12881	3.73251	12.119	2.8e-09	1.69e-06	11.1419	2	ALDH1L2
0.504201	5.82587	11.9766	3.31e-09	1.9e-06	11.5043	0	SEC61B
0.402791	7.88711	11.6588	4.82e-09	2.64e-06	11.1631	0	PDIA4
0.416058	9.36361	11.5195	5.69e-09	2.93e-06	10.9858	0	HSP90B1
-1.06191	4.87229	-11.5005	5.82e-09	2.93e-06	10.9051	1	CD300LB
0.75748	4.45171	11.4555	6.15e-09	2.97e-06	10.6775	0	IL1R1
0.472722	6.0184	11.2218	8.18e-09	3.8e-06	10.6359	0	SYVN1
0.347324	8.35685	11.1315	9.14e-09	4.09e-06	10.5179	0	SND1
0.529252	5.19276	11.0003	1.08e-08	4.64e-06	10.3239	0	GMPPA
-1.75301	1.525	-10.9112	1.2e-08	5.01e-06	7.58569	1	LYNX1
0.361845	9.11476	10.781	1.42e-08	5.71e-06	10.0686	0	LGALS3
-0.680221	3.7056	-10.6348	1.71e-08	6.66e-06	9.60748	0	DDIAS
0.617248	5.57641	10.5203	1.98e-08	7.48e-06	9.76326	0	SLC33A1
-0.397949	10.4157	-10.474	2.11e-08	7.7e-06	9.66195	0	CYBB
-0.422682	7.83119	-10.331	2.54e-08	9.01e-06	9.50589	0	SRGN
0.387345	7.70998	10.2679	2.76e-08	9.51e-06	9.4212	0	COPG1
0.455445	6.50772	10.1478	3.23e-08	1.06e-05	9.28321	0	HERPUD1
-0.470521	5.99401	-10.1413	3.26e-08	1.06e-05	9.28066	0	RCSD1
-0.449653	7.58382	-10.067	3.6e-08	1.14e-05	9.14929	0	GALM
-0.377948	6.86062	-10.0444	3.71e-08	1.15e-05	9.13993	0	RASA1
-0.385826	6.50816	-10.0209	3.83e-08	1.15e-05	9.11633	0	SIPA1
0.306458	8.59095	10.0096	3.89e-08	1.15e-05	9.05867	0	SEC61A1
0.531365	5.21591	9.91673	4.41e-08	1.27e-05	8.97761	0	SEC11C
-0.879078	4.53706	-9.74986	5.53e-08	1.55e-05	8.67501	0	FAM101B
0.440322	13.151	9.61453	6.67e-08	1.8e-05	8.47686	0	FTH1
0.66049	5.07167	9.61224	6.69e-08	1.8e-05	8.55191	0	NUCB2
0.431202	5.86498	9.47409	8.11e-08	2.13e-05	8.38518	0	VWA5A
-0.529833	4.42621	-9.4112	8.86e-08	2.28e-05	8.26832	0	MRPS6
0.381312	7.28129	9.37888	9.27e-08	2.33e-05	8.21814	0	STT3A
0.304893	8.84162	9.35849	9.54e-08	2.35e-05	8.14909	0	PDIA3
-0.376379	7.07433	-9.32811	9.96e-08	2.38e-05	8.1443	0	ARHGAP45
0.34733	6.67125	9.32281	1e-07	2.38e-05	8.15186	0	MYDGF
0.476058	5.47267	9.28257	1.06e-07	2.46e-05	8.12204	0	PLXNA3
0.351647	7.05578	9.27255	1.08e-07	2.46e-05	8.05831	0	TM4SF19
0.301417	8.46954	9.2323	1.14e-07	2.55e-05	7.9724	0	TMED10
0.36609	7.61042	9.15166	1.28e-07	2.81e-05	7.87757	0	TMED2
-0.356009	7.44368	-9.12753	1.33e-07	2.86e-05	7.84601	0	EPB41L2
0.357386	6.72902	9.06835	1.44e-07	3.06e-05	7.78363	0	KDELR2
0.358819	7.5176	9.05295	1.48e-07	3.07e-05	7.7339	0	MMP19
0.552643	5.73594	9.01018	1.57e-07	3.22e-05	7.73419	0	DTX4
0.370087	8.47687	8.98165	1.64e-07	3.3e-05	7.6101	0	PDIA6
-0.317375	8.08665	-8.96102	1.69e-07	3.34e-05	7.58249	0	IL10RA
-0.363897	5.93717	-8.94246	1.73e-07	3.38e-05	7.62524	0	GBP2
-0.43657	5.41661	-8.92386	1.78e-07	3.41e-05	7.6187	0	TRIB1
-0.4283	5.99326	-8.85985	1.96e-07	3.69e-05	7.51657	0	RNF145
-0.398041	5.76866	-8.82002	2.07e-07	3.84e-05	7.45863	0	KLF3
0.509894	4.1999	8.81234	2.1e-07	3.84e-05	7.41766	0	TMEM39A
-0.27557	9.46216	-8.79831	2.14e-07	3.86e-05	7.31713	0	SAMHD1
0.522054	5.0521	8.75388	2.29e-07	4.06e-05	7.37547	0	UCHL1
0.302954	6.5683	8.72448	2.39e-07	4.18e-05	7.28281	0	TXN
0.766486	2.50857	8.70157	2.47e-07	4.26e-05	6.93085	0	CHPF
-0.485189	5.02018	-8.66008	2.63e-07	4.43e-05	7.23854	0	NLRP3
0.418771	7.36337	8.65746	2.64e-07	4.43e-05	7.15048	0	IL18BP
0.323643	7.19368	8.63962	2.71e-07	4.49e-05	7.1349	0	SEC24D
0.588448	4.69577	8.57087	3.01e-07	4.86e-05	7.10179	0	SDF2L1
0.443916	5.17033	8.55434	3.08e-07	4.86e-05	7.08251	0	ALG2
0.458119	4.30684	8.54509	3.12e-07	4.86e-05	7.04218	0	SEC61G
0.443619	4.98404	8.54142	3.14e-07	4.86e-05	7.06564	0	PGM3
-0.824555	3.38493	-8.5347	3.17e-07	4.86e-05	6.9368	0	NCF1
-0.404093	5.87939	-8.53411	3.18e-07	4.86e-05	7.03567	0	SLC46A1
-0.761734	4.02323	-8.48054	3.44e-07	5.16e-05	6.89917	0	LILRA5
0.288333	7.27086	8.47674	3.46e-07	5.16e-05	6.88044	0	SSR2
0.288396	7.17279	8.46801	3.51e-07	5.17e-05	6.87137	0	SERP1
0.549286	5.94019	8.39433	3.93e-07	5.65e-05	6.8046	0	RHOF
0.322272	8.10518	8.39006	3.95e-07	5.65e-05	6.72119	0	ITGA3
0.286061	9.97033	8.38628	3.97e-07	5.65e-05	6.67905	0	CSTB
0.25944	7.88783	8.27519	4.71e-07	6.62e-05	6.54869	0	SURF4
-1.33799	0.635993	-8.24241	4.95e-07	6.88e-05	4.46569	1	CD38
0.288465	7.53547	8.21592	5.16e-07	7.08e-05	6.47068	0	PRKCSH
-0.77999	3.3156	-8.13705	5.83e-07	7.91e-05	6.31928	0	GAPT
-0.368186	5.18798	-8.10722	6.11e-07	8.2e-05	6.40038	0	SMIM3
-0.259656	9.26453	-8.09938	6.18e-07	8.21e-05	6.23964	0	GAS7
0.254473	8.09916	8.07425	6.43e-07	8.44e-05	6.22646	0	DDOST
0.288566	8.5654	8.04841	6.7e-07	8.7e-05	6.17389	0	TALDO1
0.327568	9.35994	8.01254	7.09e-07	9.1e-05	6.09781	0	SQSTM1
0.403762	5.35107	7.99263	7.31e-07	9.29e-05	6.22818	0	SLC35B1
0.280136	6.67147	7.97658	7.5e-07	9.37e-05	6.13126	0	SLFN11
-0.40851	6.98618	-7.97389	7.53e-07	9.37e-05	6.09156	0	CHST15
-0.283807	8.2008	-7.9631	7.66e-07	9.39e-05	6.03973	0	ABHD2
-0.329228	8.0067	-7.95957	7.7e-07	9.39e-05	6.04918	0	PARP1
1.24962	2.48178	7.95157	7.8e-07	9.42e-05	5.34907	2	NUPR1
-0.658441	5.37832	-7.90281	8.42e-07	0.000100729	6.06513	0	SLC5A3
-0.38973	5.36953	-7.89352	8.55e-07	0.000101221	6.05207	0	ENTPD1
-0.349799	6.19398	-7.88425	8.68e-07	0.000101722	6.01708	0	NUP210
-0.275919	6.98623	-7.87275	8.84e-07	0.000102327	5.93673	0	TBC1D1
0.242733	8.34137	7.8684	8.9e-07	0.000102327	5.88778	0	RPN1
0.325366	5.8145	7.84392	9.25e-07	0.000105386	5.95824	0	MOGS
0.276876	7.90221	7.83748	9.35e-07	0.000105477	5.85069	0	SEL1L
-0.477753	4.98737	-7.81426	9.7e-07	0.00010844	5.95929	0	CACNA2D4
-0.538737	6.00565	-7.79521	1e-06	0.000110724	5.91204	0	GNG2
0.292847	6.9185	7.78972	1.01e-06	0.000110724	5.81803	0	DNAJC3
0.409779	5.00641	7.73642	1.1e-06	0.000119507	5.84106	0	HSPA13
-0.301528	7.41962	-7.72192	1.12e-06	0.000121231	5.68647	0	HNMT
0.440521	3.99256	7.71341	1.14e-06	0.000121384	5.80258	0	BCAR3
0.299027	6.92603	7.70995	1.15e-06	0.000121384	5.68824	0	MAGT1
-0.417169	5.18139	-7.69933	1.17e-06	0.000121384	5.75622	0	CADM1
0.278643	7.93268	7.69946	1.17e-06	0.000121384	5.62773	0	SSR3
0.377779	5.44778	7.68443	1.19e-06	0.000122379	5.73331	0	ECH1
-0.667084	6.8026	-7.68365	1.2e-06	0.000122379	5.68763	0	TOP2A
-1.03572	3.26322	-7.67671	1.21e-06	0.000122717	5.36528	1	HTR2B
0.314211	6.79548	7.66062	1.24e-06	0.000124896	5.6127	0	LMAN1
-0.336196	6.24207	-7.64568	1.27e-06	0.000125851	5.61821	0	LILRB1
-0.786382	2.82101	-7.6462	1.27e-06	0.000125851	5.30038	0	CIDEB
-0.458966	8.44323	-7.63376	1.3e-06	0.000126563	5.48907	0	TXNIP
-0.565911	8.52529	-7.62718	1.31e-06	0.000126563	5.49924	0	VSIG4
-1.52215	0.470801	-7.62762	1.31e-06	0.000126563	3.37114	1	CD226
0.257397	7.34425	7.59236	1.39e-06	0.000132852	5.47253	0	SEC31A
0.346831	5.40676	7.58373	1.41e-06	0.000133668	5.56764	0	ACOT13
-0.448183	5.997	-7.57297	1.43e-06	0.000134396	5.50122	0	SNN
0.353019	6.20834	7.56729	1.44e-06	0.000134396	5.50215	0	MGST1
-0.483629	4.46747	-7.55686	1.47e-06	0.000134396	5.56596	0	GPR82
0.322583	6.31125	7.55666	1.47e-06	0.000134396	5.47099	0	TMEM214
0.282842	9.83744	7.55783	1.47e-06	0.000134396	5.35244	0	CANX
-0.303725	6.73419	-7.54797	1.49e-06	0.000134606	5.42486	0	DRAM1
-0.331098	5.85996	-7.53988	1.51e-06	0.000134606	5.45369	0	ITGB7
1.08977	4.26246	7.54078	1.51e-06	0.000134606	5.53527	2	SLC7A11
0.37051	5.42663	7.53526	1.52e-06	0.000134606	5.4909	0	ARFGAP3
0.2815	6.86646	7.53289	1.53e-06	0.000134606	5.3942	0	TDP2
0.218174	10.5136	7.52274	1.55e-06	0.000135864	5.28401	0	CALR
-0.261161	7.04782	-7.50906	1.59e-06	0.000137936	5.34979	0	SUN2
0.325595	7.12286	7.48189	1.66e-06	0.000143178	5.29718	0	ERGIC1
-0.505105	4.9997	-7.47356	1.68e-06	0.000144116	5.43203	0	KANK2
-0.504385	6.0453	-7.44209	1.77e-06	0.000150688	5.32423	0	CD180
-0.513725	5.05514	-7.41283	1.86e-06	0.000157016	5.31186	0	GBP1
0.459855	5.36795	7.39909	1.9e-06	0.000159498	5.26457	0	GFPT1
-0.317772	6.42305	-7.3854	1.95e-06	0.000162017	5.17907	0	EPHB2
-0.488884	8.02183	-7.37115	1.99e-06	0.00016474	5.08935	0	TNFRSF11A
-0.321264	7.121	-7.35228	2.05e-06	0.000168809	5.08613	0	GPR34
0.579511	6.6408	7.34532	2.08e-06	0.000169061	5.11824	0	CLEC5A
-1.02689	1.10247	-7.34322	2.09e-06	0.000169061	3.94293	1	SUSD3
0.268698	6.67941	7.31573	2.18e-06	0.000175767	5.03297	0	ATP6V0D2
-0.379336	7.06232	-7.29853	2.25e-06	0.000179664	4.9833	0	NBEAL2
-0.377715	6.58755	-7.27031	2.35e-06	0.000187067	4.95153	0	LPCAT2
-0.249904	8.25754	-7.2611	2.39e-06	0.000188717	4.87859	0	CD53
0.369195	5.60384	7.25407	2.42e-06	0.000189704	5.00756	0	GAL
0.339546	6.47181	7.25015	2.43e-06	0.000189716	4.9357	0	SPOCD1
-0.580414	3.39949	-7.24611	2.45e-06	0.000189778	5.03155	0	FAXDC2
-0.404834	5.41932	-7.24128	2.47e-06	0.000190095	4.98075	0	SPATA13
-0.258488	7.91136	-7.2353	2.5e-06	0.000190789	4.84824	0	DOCK8
0.36525	5.00866	7.21057	2.6e-06	0.000197235	4.98521	0	COG3
0.418607	6.34131	7.20792	2.61e-06	0.000197235	4.86378	0	PPDPF
0.255275	11.9595	7.19267	2.68e-06	0.000201082	4.71058	0	VIM
-0.259409	9.16216	-7.18492	2.72e-06	0.000201532	4.7297	0	ITGB5
0.366998	5.09458	7.18198	2.73e-06	0.000201532	4.93342	0	TXNDC15
-0.431371	6.26261	-7.18029	2.74e-06	0.000201532	4.8509	0	TRIM14
-0.233748	7.71527	-7.17671	2.75e-06	0.000201532	4.75927	0	ZNF106
0.507751	4.80549	7.16971	2.79e-06	0.000202688	4.93063	0	BTN3A1
-0.353844	6.11983	-7.15671	2.85e-06	0.000205237	4.79487	0	FGD4
0.35616	6.27446	7.15185	2.87e-06	0.000205237	4.81442	0	SEMA4A
-0.393801	6.38573	-7.15162	2.87e-06	0.000205237	4.77232	0	FGL2
-0.604997	7.95785	-7.13672	2.94e-06	0.000209212	4.70793	0	MKI67
-0.261635	7.70034	-7.12708	2.99e-06	0.000211392	4.67969	0	TACC1
-0.25605	6.90177	-7.11812	3.04e-06	0.000213362	4.69795	0	LRRC25
0.684085	2.92305	7.10686	3.1e-06	0.000216199	4.70895	0	SH3D21
-0.330692	4.86966	-7.09418	3.16e-06	0.000219612	4.77011	0	DYSF
-0.366159	5.75505	-7.0551	3.38e-06	0.000230679	4.67361	0	BACE1
-0.432398	6.96827	-7.05503	3.38e-06	0.000230679	4.6057	0	MCM5
-0.636593	3.25778	-7.05565	3.38e-06	0.000230679	4.71475	0	LTB4R
0.73406	4.41243	7.03737	3.48e-06	0.00023636	4.73257	0	NOTCH3
0.266711	6.51096	7.034	3.5e-06	0.000236385	4.58288	0	GORASP2
0.50228	4.09993	7.02279	3.57e-06	0.000239593	4.69371	0	WFS1
0.26237	7.80089	7.01914	3.59e-06	0.000239754	4.48823	0	SSR1
0.467205	4.4572	7.01119	3.64e-06	0.000241679	4.68451	0	RNF24
0.375557	5.80603	7.00112	3.71e-06	0.000244514	4.55459	0	SLC17A9
0.68767	2.95575	6.99228	3.76e-06	0.000246874	4.65097	0	AMZ1
0.399943	4.61106	6.98547	3.81e-06	0.000248033	4.63089	0	UGDH
-0.744938	6.07913	-6.98196	3.83e-06	0.000248033	4.53655	0	OAS1
0.377751	5.89526	6.98005	3.84e-06	0.000248033	4.52245	0	PCSK6
-0.533977	3.54829	-6.97305	3.89e-06	0.000249675	4.58533	0	XXYLT1
0.329969	6.79802	6.95583	4e-06	0.000251833	4.41904	0	USO1
0.473242	4.82294	6.95276	4.02e-06	0.000251833	4.56701	0	OSGIN1
-0.541389	3.7873	-6.95203	4.03e-06	0.000251833	4.5697	0	KIAA1524
-0.249048	7.05389	-6.95061	4.04e-06	0.000251833	4.40321	0	STOM
-0.263213	9.89192	-6.95001	4.04e-06	0.000251833	4.3145	0	CSF1R
0.312955	6.11281	6.94962	4.05e-06	0.000251833	4.46921	0	NQO1
0.723863	3.09866	6.93545	4.14e-06	0.000256685	4.52989	0	MEI1
-0.505797	4.90638	-6.92441	4.22e-06	0.000258026	4.54168	0	CIT
0.2357	7.5338	6.92512	4.22e-06	0.000258026	4.33231	0	TMED9
-0.251213	7.51424	-6.92349	4.23e-06	0.000258026	4.33342	0	INPP5D
0.302336	7.04146	6.91651	4.28e-06	0.000258808	4.3306	0	SH3BP5
-0.341512	7.35387	-6.91551	4.29e-06	0.000258808	4.3345	0	IFI16
-0.293026	6.7651	-6.91295	4.31e-06	0.000258808	4.34305	0	RASGRP3
0.353768	7.93528	6.90653	4.36e-06	0.000260376	4.28156	0	ACADVL
-0.421358	5.87993	-6.90157	4.39e-06	0.000260627	4.42331	0	SMC4
0.362347	5.17433	6.90023	4.4e-06	0.000260627	4.4419	0	FKBP2
-0.239892	8.8987	-6.89059	4.48e-06	0.000263682	4.22663	0	KCTD12
0.266116	6.78072	6.88106	4.55e-06	0.000265468	4.29576	0	GDI1
0.294657	8.44572	6.88101	4.55e-06	0.000265468	4.22211	0	SAT1
-0.586653	4.83703	-6.8711	4.63e-06	0.000268293	4.45517	0	ASF1B
-0.286371	8.34172	-6.86927	4.64e-06	0.000268293	4.20516	0	PTPRJ
-1.0039	1.19027	-6.86542	4.67e-06	0.000268789	3.38808	1	SCD5
0.261907	14.5036	6.83776	4.9e-06	0.000280572	4.08049	0	FTL
0.355863	7.92873	6.82505	5.01e-06	0.000285437	4.14401	0	TRAM1
-0.468271	4.54123	-6.81121	5.13e-06	0.000290975	4.34985	0	FCGR2B
-0.239845	6.57956	-6.80482	5.19e-06	0.000292831	4.17979	0	EPS8
-0.736151	2.70112	-6.79913	5.24e-06	0.000294351	4.29754	0	HPGDS
-0.215354	9.37228	-6.74837	5.72e-06	0.000319934	3.96372	0	LPL
0.477512	4.73883	6.73155	5.89e-06	0.000326416	4.21929	0	CRELD2
-0.447323	5.64773	-6.73153	5.89e-06	0.000326416	4.15863	0	ZWINT
0.242194	7.29775	6.71951	6.02e-06	0.000331789	3.98268	0	LMAN2
0.463549	4.73056	6.71593	6.05e-06	0.000332345	4.16283	0	SERINC2
-0.222036	9.50431	-6.70768	6.14e-06	0.000332549	3.89199	0	COTL1
0.437846	4.47905	6.70712	6.15e-06	0.000332549	4.15777	0	BCAR1
0.401574	3.94882	6.70567	6.16e-06	0.000332549	4.18542	0	P4HA2
-0.278958	6.26457	-6.70524	6.17e-06	0.000332549	4.02353	0	LIMD1
-0.422917	6.74897	-6.69631	6.26e-06	0.000336264	3.9978	0	PCNA
-0.209278	8.16955	-6.68793	6.36e-06	0.000339709	3.89025	0	CAB39
-0.241749	7.12602	-6.68501	6.39e-06	0.000339939	3.93384	0	CKAP5
-0.462477	6.67804	-6.6819	6.42e-06	0.000340289	3.98983	0	MCM7
-0.24409	6.39409	-6.6726	6.53e-06	0.000344354	3.9529	0	SDC3
-0.414995	6.34282	-6.66221	6.65e-06	0.000348232	3.95189	0	MS4A6A
0.274921	5.80932	6.65985	6.68e-06	0.000348232	3.97531	0	EPB41
-0.303229	6.24235	-6.65875	6.69e-06	0.000348232	3.95066	0	H2AFV
0.545568	4.18718	6.6549	6.73e-06	0.000349079	4.09003	0	CXCR4
-0.253036	6.71615	-6.64983	6.79e-06	0.000350683	3.88542	0	APBB1IP
0.583222	3.89122	6.64636	6.84e-06	0.000351319	4.08389	0	NMT2
-0.418478	5.69122	-6.61721	7.19e-06	0.000368171	3.88349	0	PTPN7
0.537041	3.72484	6.61119	7.27e-06	0.00037051	4.02149	0	AHNAK2
0.429887	4.24207	6.57857	7.7e-06	0.000390727	3.9702	0	SH3PXD2B
0.483447	3.79355	6.57418	7.76e-06	0.000390752	3.96465	0	GPD1
0.904856	1.61343	6.57378	7.77e-06	0.000390752	3.46138	0	TSKU
-0.513109	3.96827	-6.55513	8.02e-06	0.00040213	3.92461	0	CCNB2
0.388974	4.93675	6.54962	8.1e-06	0.000404377	3.8591	0	ST6GALNAC4
0.331821	5.60821	6.54158	8.22e-06	0.000408466	3.79471	0	AKAP17A
0.19508	8.54076	6.52888	8.41e-06	0.000416024	3.59009	0	PDXK
-0.402758	4.33679	-6.52431	8.47e-06	0.000417685	3.85229	0	C3orf62
0.495873	4.00053	6.51986	8.54e-06	0.000418327	3.87057	0	FAM114A1
-0.510442	3.70996	-6.51884	8.56e-06	0.000418327	3.87094	0	MAN1C1
0.271595	5.99542	6.5137	8.63e-06	0.00042005	3.69952	0	SLC35E1
-0.366281	9.3468	-6.51196	8.66e-06	0.00042005	3.54762	0	CD14
0.521502	3.55767	6.50808	8.72e-06	0.000421252	3.8387	0	DUSP1
-0.281223	9.22281	-6.49965	8.85e-06	0.00042588	3.521	0	ENG
0.355639	5.56577	6.49535	8.92e-06	0.000427431	3.71397	0	DDAH2
0.321692	7.43545	6.49039	9e-06	0.0004295	3.5717	0	EPAS1
-0.260886	6.19889	-6.4401	9.84e-06	0.000464777	3.5446	0	PGM2
-0.422247	4.13369	-6.43959	9.85e-06	0.000464777	3.73219	0	NRGN
0.251206	8.31152	6.4393	9.85e-06	0.000464777	3.43412	0	TXNRD1
0.26948	6.34851	6.41367	1.03e-05	0.000484591	3.49908	0	SSR4
-0.289037	9.05232	-6.39655	1.06e-05	0.000497681	3.34794	0	MRC1
-0.585336	5.41409	-6.38994	1.08e-05	0.000501645	3.59435	0	KIF11
0.254818	8.68775	6.38065	1.09e-05	0.000508083	3.31976	0	TNFAIP2
0.662186	3.22786	6.37806	1.1e-05	0.000508487	3.60889	0	PDIA5
0.256521	8.00227	6.36984	1.12e-05	0.000514038	3.31422	0	PLA2G7
-0.262797	7.36901	-6.36255	1.13e-05	0.000518814	3.3455	0	SMC1A
0.850131	1.4771	6.35612	1.14e-05	0.000522833	3.537	0	KIAA0319
-0.62453	2.10471	-6.34887	1.16e-05	0.000527663	3.44013	0	FCGR1B
0.510506	3.38166	6.34264	1.17e-05	0.00052944	3.56716	0	SOWAHC
-0.340547	4.9298	-6.34072	1.17e-05	0.00052944	3.49998	0	DNMBP
-0.253909	5.94063	-6.34416	1.17e-05	0.00052944	3.41248	0	NEK9
-0.312258	7.63379	-6.33095	1.2e-05	0.000536789	3.27069	0	LAP3
-0.248285	5.64422	-6.31796	1.22e-05	0.000545397	3.38541	0	RMND5A
-0.188705	9.87531	-6.31812	1.22e-05	0.000545397	3.18086	0	ARHGDIB
-0.562902	4.79333	-6.3005	1.26e-05	0.000560716	3.48015	0	CLSPN
-0.34751	5.70645	-6.2802	1.31e-05	0.000578595	3.34008	0	LPCAT1
0.223124	8.90262	6.27856	1.31e-05	0.000578595	3.12417	0	RAPGEF1
-0.327493	6.10464	-6.27501	1.32e-05	0.000578595	3.27745	0	KIAA1551
-0.521087	5.73726	-6.27294	1.33e-05	0.000578595	3.36129	0	PRC1
-0.242825	6.69675	-6.27367	1.33e-05	0.000578595	3.21793	0	ARHGEF6
-0.316598	8.09763	-6.26242	1.35e-05	0.000585454	3.13178	0	ME2
-0.669847	4.03846	-6.26423	1.35e-05	0.000585454	3.43124	0	KIF4A
-0.266985	6.64133	-6.25782	1.36e-05	0.000586132	3.17859	0	RNASET2
-0.242146	7.28967	-6.25953	1.36e-05	0.000586132	3.15392	0	SNX5
0.483352	3.09449	6.24731	1.39e-05	0.000593129	3.4009	0	CCNA1
-0.658423	2.21562	-6.24798	1.39e-05	0.000593129	3.30814	0	SPTBN5
0.489486	4.02213	6.24297	1.4e-05	0.000595691	3.39793	0	FADS3
-0.513412	3.12926	-6.23558	1.42e-05	0.000600396	3.36006	0	GLCCI1
-0.318139	6.62698	-6.23473	1.42e-05	0.000600396	3.16253	0	ATP8B4
-0.596922	5.49379	-6.23047	1.43e-05	0.00060293	3.30607	0	CDK1
-0.198181	11.9605	-6.22688	1.44e-05	0.000604756	2.98973	0	SPP1
0.309725	7.02103	6.20797	1.49e-05	0.000623643	3.06791	0	MICAL1
-0.357066	6.5517	-6.19816	1.52e-05	0.000632634	3.11748	0	MCM3
-0.355389	4.61358	-6.1888	1.55e-05	0.000641245	3.26635	0	SPTBN1
-0.492885	3.33151	-6.17851	1.57e-05	0.000646662	3.28765	0	TRAF3IP3
-0.300501	4.967	-6.17873	1.57e-05	0.000646662	3.19923	0	YPEL2
0.274051	5.27779	6.18027	1.57e-05	0.000646662	3.16653	0	AIFM2
0.229496	6.05987	6.17638	1.58e-05	0.000646966	3.08473	0	CCNYL1
-0.248725	6.67451	-6.17149	1.59e-05	0.000650538	3.04143	0	RBBP7
-0.394637	6.02196	-6.15985	1.63e-05	0.000662201	3.10435	0	GIMAP6
-0.417833	5.21275	-6.15435	1.64e-05	0.000666612	3.17248	0	TMEM173
0.256856	6.09799	6.14471	1.67e-05	0.000674957	3.02864	0	PRRC1
-0.465509	5.70632	-6.1434	1.68e-05	0.000674957	3.12255	0	NUSAP1
-0.438164	4.37832	-6.14099	1.69e-05	0.000674957	3.15734	0	FLT1
-0.32171	5.61673	-6.14018	1.69e-05	0.000674957	3.08694	0	DCK
0.186441	9.15238	6.13357	1.71e-05	0.000680887	2.8508	0	PRDX1
-0.337576	5.84497	-6.12773	1.73e-05	0.000685902	3.04246	0	SMC2
-0.584158	4.95312	-6.12054	1.75e-05	0.00068847	3.15361	0	NCAPG
-0.471239	6.00788	-6.12029	1.75e-05	0.00068847	3.03827	0	MCM2
-0.363246	6.94506	-6.12167	1.75e-05	0.00068847	2.93919	0	BST2
0.254057	7.69631	6.11774	1.76e-05	0.000689428	2.87606	0	SPCS3
-0.455201	4.83179	-6.10715	1.79e-05	0.000700607	3.121	0	AURKA
-0.322785	5.6724	-6.10343	1.8e-05	0.000703103	2.98937	0	GPR65
0.428835	4.1538	6.09909	1.82e-05	0.000706413	3.12837	0	FICD
0.206025	6.94348	6.07526	1.9e-05	0.000733406	2.83312	0	KDELR1
0.391721	4.83156	6.0708	1.92e-05	0.000733406	3.04096	0	CSPG4
-0.352916	5.83081	-6.06983	1.92e-05	0.000733406	2.95993	0	CKAP2
0.256871	6.6313	6.0701	1.92e-05	0.000733406	2.85087	0	SEC63
-1.07041	2.07006	-6.07037	1.92e-05	0.000733406	2.62071	1	KLF2
0.498542	4.01979	6.06745	1.93e-05	0.000733406	3.09289	0	ME3
-0.79442	0.972218	-6.06523	1.94e-05	0.000733406	2.74351	0	ANTXR1
-0.32181	5.73856	-6.06469	1.94e-05	0.000733406	2.90589	0	FAM46A
-1.12447	2.9024	-6.05333	1.98e-05	0.000746488	2.99272	1	SIGLEC11
-0.336511	5.98524	-6.03609	2.04e-05	0.000768055	2.85327	0	LBR
0.481831	4.66227	6.03073	2.06e-05	0.000773239	2.98221	0	CHST13
0.423745	4.28105	6.00033	2.18e-05	0.000813358	2.9591	0	C21orf2
-0.281236	6.11658	-5.99983	2.18e-05	0.000813358	2.77727	0	PIK3CG
0.233331	7.63019	5.9943	2.2e-05	0.000819145	2.64746	0	PABPC4
-0.554126	5.03884	-5.98273	2.25e-05	0.000832389	2.90277	0	KIFC1
-0.286187	5.91282	-5.98226	2.25e-05	0.000832389	2.70952	0	ARHGEF3
-0.308586	5.5393	-5.97735	2.27e-05	0.000833022	2.79118	0	ACACA
0.410229	3.30803	5.97525	2.28e-05	0.000833022	2.93523	0	ABCA3
0.221546	6.78123	5.97564	2.28e-05	0.000833022	2.66319	0	ARF4
0.732973	7.24929	5.97604	2.28e-05	0.000833022	2.71048	0	FABP4
-0.230687	7.24528	-5.9687	2.31e-05	0.0008406	2.62077	0	PAK1
0.423459	3.1313	5.96669	2.32e-05	0.000841189	2.91079	0	NOL3
-0.248775	7.37605	-5.96309	2.33e-05	0.000844261	2.59654	0	SLC39A1
-0.219756	6.71186	-5.95911	2.35e-05	0.000847933	2.63115	0	SNAP23
-0.213242	6.88762	-5.95429	2.37e-05	0.000852843	2.60932	0	LST1
0.29143	5.31299	5.95256	2.38e-05	0.000852843	2.75459	0	WIPI1
0.222717	7.49192	5.95115	2.39e-05	0.000852843	2.57247	0	SEC24C
0.251755	6.244	5.94483	2.41e-05	0.000855415	2.62194	0	SIDT2
-0.628876	4.39224	-5.94616	2.41e-05	0.000855415	2.8769	0	KIF23
0.327941	4.9739	5.94474	2.42e-05	0.000855415	2.77492	0	SPSB1
-0.205614	7.15047	-5.93821	2.44e-05	0.000858513	2.55954	0	PLEKHA2
-0.811441	6.19873	-5.93819	2.44e-05	0.000858513	2.6817	0	MX2
-0.304011	5.90545	-5.93804	2.45e-05	0.000858513	2.68344	0	RFWD3
-0.495564	3.68632	-5.92995	2.48e-05	0.00086704	2.85567	0	CPED1
-0.568946	5.84955	-5.92956	2.48e-05	0.00086704	2.70007	0	TYMS
-0.261684	10.6235	-5.92417	2.51e-05	0.000873192	2.43993	0	TUBB
-0.683949	4.53366	-5.92221	2.52e-05	0.000873861	2.83565	0	KIF20A
0.228695	6.31126	5.91554	2.55e-05	0.000882178	2.5837	0	OST4
0.397832	4.61674	5.9102	2.57e-05	0.000886376	2.71976	0	TMEM140
0.338223	4.63281	5.90989	2.58e-05	0.000886376	2.75494	0	TGIF1
0.231254	6.05745	5.90634	2.59e-05	0.000886567	2.58614	0	ELL2
0.218312	7.12961	5.90725	2.59e-05	0.000886567	2.50829	0	SEC23B
-0.476606	3.92515	-5.90517	2.6e-05	0.000886567	2.77551	0	FCGR1A
0.242719	9.73461	5.90362	2.61e-05	0.000886619	2.40807	0	ITGAX
-0.545785	5.74846	-5.89524	2.65e-05	0.000897966	2.65243	0	CENPF
-0.504931	4.8398	-5.88575	2.69e-05	0.000908799	2.72753	0	ARHGAP11A
-0.633317	4.48835	-5.88626	2.69e-05	0.000908799	2.75655	0	MRO
0.33326	5.49187	5.86976	2.78e-05	0.000933577	2.58327	0	C7orf50
-0.574358	5.19924	-5.86519	2.8e-05	0.000938911	2.62342	0	SAMD9
0.227112	6.44599	5.8631	2.81e-05	0.000939953	2.47999	0	EIF2A
-0.192231	8.19429	-5.8568	2.84e-05	0.000948402	2.36353	0	IDH1
-0.589369	6.37568	-5.85312	2.86e-05	0.000952274	2.49794	0	PARP9
-0.212579	7.90338	-5.84199	2.92e-05	0.000967949	2.34818	0	LYN
-0.30805	6.6789	-5.83992	2.93e-05	0.000967949	2.43352	0	MCM6
-1.56523	0.525808	-5.84115	2.93e-05	0.000967949	1.07331	1	MT1M
-0.33048	6.99507	-5.82497	3.02e-05	0.000992582	2.37539	0	KPNA2
-0.582952	4.28111	-5.82077	3.04e-05	0.000993924	2.65778	0	GTSE1
-0.295916	6.24929	-5.81987	3.05e-05	0.000993924	2.39174	0	METTL7A
0.282838	9.05294	5.81987	3.05e-05	0.000993924	2.26416	0	HMOX1
-0.65343	4.17699	-5.80741	3.12e-05	0.00101455	2.63918	0	HMMR
-0.592156	3.73814	-5.80054	3.16e-05	0.00102489	2.6279	0	ORC6
0.297613	4.8238	5.79478	3.19e-05	0.00103318	2.53323	0	SLC50A1
0.217383	9.0479	5.79304	3.2e-05	0.00103377	2.21476	0	RPL10
-0.391369	6.74624	-5.78999	3.22e-05	0.00103691	2.3475	0	NCAPD2
-0.566905	5.2952	-5.7798	3.28e-05	0.00105091	2.51129	0	FOXM1
-0.21028	7.30223	-5.77884	3.29e-05	0.00105091	2.26028	0	RCC2
-0.299959	7.22215	-5.77736	3.3e-05	0.00105091	2.27934	0	H2AFZ
0.240602	7.87034	5.77714	3.3e-05	0.00105091	2.22441	0	G6PD
0.380487	3.97308	5.77379	3.32e-05	0.00105195	2.55152	0	MEGF6
0.19532	8.00435	5.77419	3.32e-05	0.00105195	2.21856	0	CALU
0.322214	4.9221	5.76933	3.35e-05	0.001058	2.42042	0	TNIK
-0.370212	4.17734	-5.75325	3.45e-05	0.00108747	2.48866	0	STS
-0.202994	8.18771	-5.74645	3.49e-05	0.00109855	2.15868	0	CTSC
0.379102	4.09027	5.73677	3.56e-05	0.00111576	2.4667	0	PLPP5
-0.507979	5.30108	-5.73426	3.57e-05	0.00111813	2.42113	0	FANCI
-0.610968	4.89661	-5.71854	3.68e-05	0.00114861	2.42104	0	ASPM
0.295335	5.59655	5.70395	3.78e-05	0.00117631	2.27987	0	FAH
-0.668675	1.81045	-5.70312	3.79e-05	0.00117631	2.34556	0	SARDH
-0.705629	3.04972	-5.69841	3.82e-05	0.00118152	2.35619	0	DEPDC1
-0.371483	4.12103	-5.69804	3.83e-05	0.00118152	2.42748	0	RHOBTB1
-0.485665	3.5353	-5.69178	3.87e-05	0.00118261	2.41085	0	GBP5
-0.435397	5.82405	-5.69131	3.87e-05	0.00118261	2.27489	0	HMGB2
-0.336107	5.53383	-5.69219	3.87e-05	0.00118261	2.23456	0	SESN1
-0.270513	4.92069	-5.69079	3.88e-05	0.00118261	2.31322	0	PANK2
-0.200365	10.1349	-5.69101	3.88e-05	0.00118261	2.00139	0	TUBA1B
-0.66647	4.25813	-5.68016	3.96e-05	0.00120347	2.38408	0	HERC6
0.541235	4.77172	5.67356	4.01e-05	0.00121547	2.24127	0	TRAF1
0.25221	5.82781	5.66974	4.03e-05	0.00122055	2.15859	0	GLRX
0.260214	5.05397	5.66869	4.04e-05	0.00122055	2.25939	0	DERL2
-0.468575	5.09444	-5.66646	4.06e-05	0.00122105	2.30256	0	SPAG5
0.343017	6.41345	5.66514	4.07e-05	0.00122105	2.13607	0	TNFRSF21
-1.5308	4.19826	-5.66433	4.08e-05	0.00122105	2.38316	0	IFI44L
0.455427	4.37008	5.663	4.09e-05	0.00122105	2.32445	0	HIVEP1
-1.83886	-2.10757	-5.66167	4.1e-05	0.00122105	0.199916	0	DAPK2
-0.354958	3.98756	-5.66001	4.11e-05	0.00122105	2.34549	0	SERPINB9
-0.22199	7.23393	-5.65926	4.11e-05	0.00122105	2.03808	0	AP1S2
0.472436	4.42937	5.65367	4.16e-05	0.00122879	2.3275	0	HS3ST1
-0.492781	5.21241	-5.65332	4.16e-05	0.00122879	2.26981	0	SHCBP1
-0.629983	3.16259	-5.64825	4.2e-05	0.00123755	2.31061	0	FAM64A
-0.3475	4.13673	-5.64003	4.27e-05	0.00125386	2.27546	0	CD101
0.422517	4.77941	5.63815	4.28e-05	0.0012551	2.19396	0	SPON2
0.394127	3.86904	5.63693	4.29e-05	0.0012551	2.3076	0	RILPL1
-0.223299	6.36319	-5.6299	4.35e-05	0.00126881	2.04849	0	PNRC2
0.278774	6.72572	5.6223	4.41e-05	0.00128406	1.98603	0	SDC2
-0.264743	7.20023	-5.61232	4.5e-05	0.00130538	1.95466	0	DEK
0.704388	3.74606	5.60939	4.52e-05	0.00130949	2.26588	0	DPYSL3
-0.577609	3.53097	-5.60778	4.54e-05	0.00131036	2.28178	0	BRIP1
-0.210431	7.11882	-5.60593	4.55e-05	0.00131182	1.92878	0	ADGRE5
-0.933655	6.40573	-5.59972	4.61e-05	0.00132417	2.06629	0	OAS2
0.399181	4.56317	5.59193	4.67e-05	0.00134065	2.12385	0	SEMA3C
-0.216251	7.19215	-5.58981	4.69e-05	0.00134285	1.91014	0	SPRED1
-1.01844	1.78194	-5.58286	4.75e-05	0.00135511	2.13796	0	CCL7
0.333317	5.83688	5.58252	4.76e-05	0.00135511	1.9712	0	GPAT3
-0.502822	4.04392	-5.57371	4.84e-05	0.00137472	2.2222	0	CYSLTR1
0.320139	7.65594	5.57244	4.85e-05	0.00137477	1.82813	0	NR1H3
-0.403207	3.85281	-5.56905	4.88e-05	0.00138041	2.15531	0	SCIN
0.22098	8.99227	5.56781	4.89e-05	0.00138043	1.78012	0	VAT1
0.858518	0.819866	5.55503	5.01e-05	0.00141016	1.50789	0	CALHM1
-0.357368	5.71048	-5.55179	5.04e-05	0.00141016	1.99549	0	TIMELESS
0.305632	6.47826	5.55154	5.05e-05	0.00141016	1.87585	0	CKAP4
-0.806945	1.61961	-5.55134	5.05e-05	0.00141016	1.73286	0	P2RY13
0.298626	5.44019	5.55047	5.06e-05	0.00141016	2.00516	0	CLIP2
-0.552624	4.82246	-5.54669	5.09e-05	0.00141707	2.12026	0	BUB1B
0.453943	3.66081	5.54332	5.13e-05	0.00142289	2.15272	0	ZNF841
-0.990948	2.17669	-5.5408	5.15e-05	0.00142645	1.89189	0	TMEM236
-0.261641	6.07706	-5.53632	5.19e-05	0.00143207	1.89229	0	FKBP5
-0.302308	6.87936	-5.53671	5.19e-05	0.00143207	1.84396	0	MEF2C
-1.10729	5.38827	-5.53017	5.25e-05	0.00144562	2.07733	0	IFIT1
-0.347338	6.39818	-5.52585	5.3e-05	0.00145141	1.87636	0	RRM1
-0.508759	5.87381	-5.52403	5.32e-05	0.00145141	1.95944	0	ANLN
-0.296304	6.28967	-5.52331	5.32e-05	0.00145141	1.84322	0	ITGA6
-0.206063	7.44311	-5.52415	5.32e-05	0.00145141	1.7477	0	FAM20C
-0.702197	1.72024	-5.51893	5.37e-05	0.00145371	2.05653	0	CLEC10A
-0.279449	4.4006	-5.51918	5.37e-05	0.00145371	2.02492	0	C7orf43
0.214491	6.37702	5.51922	5.37e-05	0.00145371	1.81095	0	ACAA2
-0.255692	6.41585	-5.516	5.4e-05	0.00145667	1.83438	0	SSB
-0.266745	8.06345	-5.51551	5.4e-05	0.00145667	1.70626	0	FCGR3A
-0.28032	5.12242	-5.51094	5.45e-05	0.00146614	1.92457	0	PHACTR2
0.428557	3.89015	5.50881	5.47e-05	0.00146884	2.00938	0	HPGD
0.411712	5.52374	5.50655	5.5e-05	0.00147191	1.86287	0	TNFSF14
0.237801	6.92061	5.50173	5.55e-05	0.00148221	1.74489	0	JUN
-0.276662	6.08428	-5.49479	5.62e-05	0.00149864	1.81761	0	MMD
-0.53776	5.82743	-5.49132	5.66e-05	0.00150526	1.89421	0	LMNB1
0.598742	3.44004	5.48543	5.72e-05	0.00151893	2.05512	0	NHSL2
0.208764	7.49563	5.45633	6.05e-05	0.00160212	1.61915	0	ARHGAP31
0.263729	5.99495	5.45523	6.06e-05	0.00160212	1.73017	0	THRA
-0.254322	5.99067	-5.45103	6.11e-05	0.00161149	1.71226	0	TP53INP1
0.208207	6.42099	5.4498	6.13e-05	0.00161178	1.69792	0	ERP44
-0.681462	5.55644	-5.44109	6.23e-05	0.00163531	1.79749	0	IFI44
0.243396	5.80279	5.42957	6.37e-05	0.00166817	1.70509	0	MAGED2
0.266953	5.59547	5.42466	6.43e-05	0.00168028	1.71078	0	ERLEC1
-0.229369	6.11674	-5.41676	6.53e-05	0.00170225	1.63511	0	KIF13B
-0.536033	4.40786	-5.41197	6.59e-05	0.00171426	1.90736	0	DTL
-0.230577	6.1021	-5.4092	6.62e-05	0.00171968	1.65734	0	FAM105A
-0.623038	4.26295	-5.40291	6.7e-05	0.00173682	1.91046	0	HJURP
-0.498945	4.66916	-5.40084	6.73e-05	0.00174001	1.83967	0	KNL1
-0.528611	4.51846	-5.39947	6.75e-05	0.00174086	1.83661	0	DDX58
0.245496	5.33473	5.39802	6.76e-05	0.00174198	1.70082	0	SRPRB
-0.35163	6.81621	-5.39634	6.79e-05	0.00174388	1.58112	0	COLEC12
-0.610419	2.66333	-5.39216	6.84e-05	0.00175421	1.81566	0	CFP
-1.91969	-2.05056	-5.39097	6.86e-05	0.00175449	-0.628446	0	CCL23
-0.452171	3.95063	-5.38927	6.88e-05	0.00175652	1.87748	0	CENPN
-0.445519	5.00439	-5.38585	6.92e-05	0.00176437	1.78848	0	CEP55
-0.461631	3.99965	-5.38406	6.95e-05	0.00176672	1.86319	0	BARD1
0.220937	5.53146	5.37642	7.05e-05	0.0017891	1.64446	0	GOLGA5
-0.53673	5.55941	-5.36875	7.16e-05	0.00181186	1.70369	0	TPX2
-0.537189	4.71609	-5.36595	7.19e-05	0.00181786	1.79005	0	CDCA5
0.230025	6.1256	5.36096	7.26e-05	0.00183157	1.53262	0	CHPF2
0.228512	6.52529	5.35899	7.29e-05	0.00183469	1.49141	0	WDR6
-0.214001	6.82744	-5.35579	7.34e-05	0.00184219	1.47758	0	BAZ1B
0.23302	6.13799	5.3541	7.36e-05	0.00184435	1.54028	0	HEBP1
0.341011	4.7474	5.34535	7.49e-05	0.00187086	1.65624	0	LRFN4
0.349741	5.22101	5.34454	7.5e-05	0.00187086	1.59366	0	SLC25A29
-0.262834	5.16632	-5.3388	7.58e-05	0.00188538	1.63054	0	CASS4
0.22522	8.19233	5.33839	7.59e-05	0.00188538	1.3565	0	CD9
0.433244	4.18928	5.33627	7.62e-05	0.0018867	1.7328	0	DDIT3
-0.413369	4.73389	-5.3359	7.62e-05	0.0018867	1.70791	0	POLA1
0.336039	4.23607	5.3335	7.66e-05	0.0018904	1.70599	0	RAPGEF3
-0.163952	10.5208	-5.33276	7.67e-05	0.0018904	1.29812	0	TLN1
0.337412	4.75253	5.32386	7.8e-05	0.00191922	1.64303	0	TBL1X
0.351816	4.63595	5.32252	7.82e-05	0.00192029	1.64468	0	RABAC1
-0.200302	6.06609	-5.31775	7.9e-05	0.00193412	1.46002	0	FAM13B
-0.334604	5.00585	-5.30221	8.14e-05	0.00198898	1.51624	0	RAB20
0.338121	4.04028	5.30051	8.16e-05	0.0019915	1.63396	0	MCOLN3
0.329486	5.09219	5.29669	8.22e-05	0.00199443	1.51584	0	SLC25A20
0.293955	5.18772	5.29608	8.23e-05	0.00199443	1.51205	0	RRAS
-0.554943	3.83548	-5.29593	8.24e-05	0.00199443	1.72509	0	KIF14
-0.46589	5.88637	-5.29558	8.24e-05	0.00199443	1.48953	0	ATAD2
0.22094	7.1156	5.29204	8.3e-05	0.00200413	1.33134	0	INF2
-0.641239	3.90967	-5.28925	8.34e-05	0.00200693	1.71178	0	E2F8
0.287217	5.06288	5.28941	8.34e-05	0.00200693	1.52665	0	PDE3B
0.456957	4.27334	5.28687	8.38e-05	0.00201219	1.609	0	BIRC3
0.217525	6.17402	5.28474	8.42e-05	0.0020165	1.40365	0	DNAJB11
-0.313912	5.16208	-5.2817	8.46e-05	0.00202435	1.53234	0	NDC1
-0.268367	6.38152	-5.27879	8.51e-05	0.00203178	1.38712	0	SPTLC2
-0.384754	6.93433	-5.27645	8.55e-05	0.00203696	1.34411	0	MCM4
-0.262898	6.48823	-5.27192	8.63e-05	0.00205087	1.35061	0	CNP
0.245246	11.4566	5.26752	8.7e-05	0.00206437	1.15844	0	GPNMB
-0.551821	5.17089	-5.26155	8.8e-05	0.00208427	1.53967	0	CCNA2
0.158996	9.84049	5.2605	8.82e-05	0.00208443	1.16438	0	CD63
-0.172059	8.39654	-5.25747	8.87e-05	0.00209259	1.19312	0	PICALM
-0.212188	6.60152	-5.25455	8.92e-05	0.00209816	1.30014	0	RTCB
-0.163105	7.51779	-5.25409	8.93e-05	0.00209816	1.22611	0	DAPK1
-0.684141	2.86772	-5.25267	8.95e-05	0.00209986	1.6469	0	GBP4
-0.354459	3.21296	-5.25082	8.99e-05	0.00210332	1.62553	0	GPR141
-0.313516	3.92963	-5.24846	9.03e-05	0.00210886	1.59138	0	HECTD2
-0.205278	7.3644	-5.24238	9.13e-05	0.00212565	1.21981	0	HNRNPM
-0.222667	9.52639	-5.24271	9.13e-05	0.00212565	1.13368	0	PLEK
0.399989	3.76225	5.23986	9.18e-05	0.00213195	1.60059	0	MAP1A
-0.547339	4.44734	-5.23863	9.2e-05	0.00213221	1.58414	0	KIF2C
-0.509684	4.15504	-5.23782	9.22e-05	0.00213221	1.60091	0	ZNF367
0.169815	7.67987	5.23212	9.32e-05	0.00215181	1.17799	0	ESYT1
0.251941	5.35766	5.22999	9.36e-05	0.0021566	1.36164	0	PDE4A
-0.312322	4.99585	-5.22692	9.41e-05	0.00216231	1.45293	0	RFC2
0.30094	3.75371	5.22585	9.43e-05	0.00216231	1.5205	0	SDC1
0.337242	4.64785	5.22569	9.44e-05	0.00216231	1.4584	0	RFNG
-0.884036	4.95468	-5.22067	9.53e-05	0.0021753	1.52491	0	EPSTI1
-0.302449	5.67202	-5.22066	9.53e-05	0.0021753	1.37551	0	POLE
-0.188025	8.38855	-5.2183	9.57e-05	0.0021788	1.12083	0	KPNB1
-0.530859	4.50422	-5.21789	9.58e-05	0.0021788	1.53132	0	CCNE2
0.2694	5.50581	5.21525	9.63e-05	0.00218305	1.29743	0	MFSD7
0.185991	7.53772	5.21495	9.63e-05	0.00218305	1.14869	0	USF2
-1.05523	3.50049	-5.20918	9.74e-05	0.00220352	1.56101	0	MT1H
-0.262485	9.18148	-5.2062	9.8e-05	0.0022122	1.07025	0	TUBA1A
-0.472502	4.41674	-5.2039	9.84e-05	0.00221795	1.50602	0	CCNF
-0.36661	8.87449	-5.2009	9.9e-05	0.00222013	1.07147	0	RNF213
-0.421364	3.25049	-5.20065	9.91e-05	0.00222013	1.51838	0	FAM131B
-0.509926	4.57376	-5.20004	9.92e-05	0.00222013	1.49234	0	MELK
0.255512	5.66721	5.19957	9.93e-05	0.00222013	1.31165	0	ARRDC3
-0.56292	1.72532	-5.19443	0.000100267	0.0022383	1.41569	0	PODXL2
-1.05151	6.50057	-5.18409	0.000102306	0.00227961	1.26805	0	MX1
-0.267827	6.03854	-5.17652	0.000103825	0.00230782	1.20399	0	BRI3BP
-0.175147	7.88813	-5.17503	0.000104126	0.00230782	1.05803	0	AIF1
0.240918	8.46007	5.17494	0.000104145	0.00230782	1.03183	0	SOD2
-0.550369	4.92679	-5.16606	0.000105962	0.00234108	1.39255	0	BUB1
0.537547	3.59726	5.1654	0.000106099	0.00234108	1.45526	0	ID3
0.46759	3.14633	5.16478	0.000106228	0.00234108	1.48143	0	QPCTL
-0.459813	4.20457	-5.16295	0.000106607	0.00234517	1.40393	0	SEMA6B
-0.666801	2.70407	-5.15749	0.000107748	0.00236596	1.39184	0	DEPDC1B
-0.288252	7.62657	-5.15092	0.000109137	0.0023921	1.03436	0	C3AR1
0.622579	1.75481	5.14608	0.000110174	0.00241045	1.3633	0	C12orf57
-0.28583	6.89931	-5.14393	0.000110638	0.00241622	1.07752	0	TACC3
-0.155537	9.15994	-5.13758	0.000112018	0.00244195	0.935724	0	TGOLN2
-0.52347	4.70376	-5.13474	0.000112639	0.00245106	1.34922	0	BIRC5
-0.233848	6.39792	-5.1313	0.000113399	0.00245991	1.08491	0	PIK3CD
-0.267355	4.82927	-5.13106	0.000113453	0.00245991	1.26751	0	STARD13
0.513839	3.05051	5.1281	0.00011411	0.00246973	1.41847	0	CMBL
0.463298	3.22985	5.12689	0.00011438	0.00247115	1.40922	0	DALRD3
0.311909	5.4246	5.11276	0.000117585	0.00253584	1.14209	0	OPTN
-0.171011	9.919	-5.10415	0.000119582	0.00257432	0.853186	0	CD84
-0.194414	7.24581	-5.1026	0.000119945	0.00257641	0.949713	0	CELF2
0.564864	4.15391	5.10174	0.000120146	0.00257641	1.19684	0	MSC
0.284984	4.68697	5.101	0.000120319	0.00257641	1.22027	0	TMEM258
-0.22945	7.39684	-5.09241	0.000122362	0.00261551	0.896757	0	DOPEY2
-0.452148	5.14229	-5.08952	0.000123055	0.00262569	1.21165	0	UHRF1
-0.273089	6.58224	-5.08637	0.000123817	0.00263727	0.978709	0	DTX3L
-0.237117	6.31747	-5.0854	0.000124053	0.00263765	0.995775	0	SRGAP2
-0.194732	7.09745	-5.08431	0.000124318	0.00263865	0.912994	0	MAP3K3
-0.557239	3.07115	-5.08035	0.000125286	0.00265452	1.33038	0	NBL1
-0.528759	4.09337	-5.07615	0.000126321	0.00267176	1.29986	0	CDCA8
-0.625002	3.44562	-5.0663	0.000128784	0.0027144	1.3011	0	GMPR
0.454334	3.30439	5.0663	0.000128786	0.0027144	1.29737	0	NUMBL
-0.331788	5.39105	-5.06381	0.000129417	0.00272294	1.09672	0	INCENP
0.28651	6.76247	5.06118	0.000130085	0.00273133	0.887503	0	COL6A1
-0.293475	6.46167	-5.05981	0.000130434	0.00273133	0.920148	0	SESN3
-0.349073	5.42368	-5.05958	0.000130494	0.00273133	1.09075	0	BRCA1
0.249871	4.44069	5.05756	0.000131011	0.00273379	1.16788	0	SMYD2
0.227455	5.53	5.05736	0.000131064	0.00273379	1.02651	0	UNC13B
0.325699	7.3629	5.04692	0.000133779	0.0027856	0.812636	0	TTC3
-0.555876	5.04866	-5.04275	0.000134879	0.00280366	1.15282	0	PLK1
-0.527421	3.19265	-5.03982	0.000135656	0.00281499	1.25238	0	NUF2
0.194106	6.79489	5.03605	0.000136664	0.00283102	0.850811	0	SLC1A5
-0.206923	9.1583	-5.03317	0.00013744	0.00284223	0.732575	0	HNRNPA2B1
0.268335	4.9548	5.0322	0.000137702	0.00284278	1.04051	0	MSANTD3
0.257671	9.36561	5.02595	0.000139404	0.00287301	0.719093	0	LMNA
-0.216238	6.29054	-5.02243	0.000140372	0.00288803	0.8847	0	TOPBP1
-0.252003	6.00314	-5.01555	0.000142287	0.00292245	0.853854	0	TMEM87B
-0.919495	0.930081	-5.01213	0.000143246	0.00293478	0.702089	0	CYSLTR2
0.197783	7.80572	5.01135	0.000143466	0.00293478	0.72966	0	GPX4
-0.229853	5.44664	-5.00923	0.000144068	0.00293478	0.929714	0	BCL7B
-0.848011	7.77112	-5.00913	0.000144094	0.00293478	0.791028	0	OAS3
-0.444334	5.76545	-5.0091	0.000144103	0.00293478	0.952226	0	TCF19
1.21415	-0.0860567	5.00587	0.000145021	0.00294852	-0.0745245	0	AKR1C1
-0.501836	4.68626	-5.00302	0.000145838	0.00296014	1.10277	0	CDKN2C
-0.238171	7.68378	-5.00104	0.000146407	0.0029667	0.718026	0	LILRB2
0.235106	4.98155	4.9999	0.000146735	0.00296838	0.966463	0	VIMP
-0.260496	6.36976	-4.99575	0.000147942	0.00298482	0.834467	0	TFDP1
0.182323	7.34699	4.9954	0.000148042	0.00298482	0.727038	0	ZZEF1
-0.171573	8.19429	-4.99065	0.000149436	0.0030079	0.67086	0	ARHGEF2
-0.466223	3.0215	-4.98964	0.000149732	0.00300883	1.1612	0	XRCC2
-0.468545	5.91174	-4.98572	0.000150895	0.00302256	0.900499	0	MYBL2
-0.537451	3.41511	-4.98565	0.000150915	0.00302256	1.16068	0	TICRR
0.246446	4.88134	4.98376	0.000151478	0.0030288	0.95428	0	TMEM208
0.193226	6.03849	4.98103	0.000152296	0.00304013	0.799987	0	OSBP
-0.637232	3.83013	-4.97648	0.000153668	0.00305713	1.13622	0	AURKB
0.409983	3.40972	4.97594	0.000153832	0.00305713	1.05965	0	SLC16A10
0.218913	6.8323	4.97569	0.000153907	0.00305713	0.732699	0	BASP1
-0.231803	5.24972	-4.97392	0.000154446	0.00306281	0.90235	0	CNOT6
0.249578	6.22746	4.97238	0.000154917	0.00306709	0.773203	0	TOM1
-0.952756	4.97368	-4.97135	0.000155232	0.00306831	1.02034	0	MT1G
-0.198845	6.90156	-4.96715	0.000156523	0.00308876	0.696669	0	WDR82
-1.30871	3.60961	-4.95468	0.000160423	0.00316057	1.10357	0	RSAD2
-0.41381	3.35439	-4.95249	0.000161116	0.00316221	1.07386	0	LILRA1
-0.471135	6.91907	-4.9519	0.000161305	0.00316221	0.718047	0	RRM2
0.69729	1.01112	4.95143	0.000161456	0.00316221	0.9789	0	KCNE1
-0.320121	4.98553	-4.95112	0.000161554	0.00316221	0.926075	0	ALOX5AP
0.328697	4.95412	4.94832	0.000162451	0.00317463	0.872651	0	TNFSF12
-0.402783	5.87335	-4.94715	0.000162827	0.00317582	0.814282	0	H2AFX
0.243542	4.6733	4.9463	0.0001631	0.00317582	0.908512	0	PGAP3
-0.218488	6.02603	-4.94545	0.000163373	0.00317582	0.741084	0	CBFB
0.213843	5.51373	4.94444	0.000163701	0.00317582	0.787304	0	MICALL1
-0.466315	5.73537	-4.94405	0.000163827	0.00317582	0.842472	0	TK1
-0.468764	1.93467	-4.94271	0.000164262	0.00317915	1.06646	0	GRIN2D
0.185821	7.3667	4.94142	0.00016468	0.00318214	0.627798	0	ATF4
0.187625	7.81224	4.93539	0.000166653	0.00321512	0.585771	0	GSTP1
-0.258018	6.8698	-4.93438	0.000166986	0.00321641	0.649983	0	MERTK
-0.552508	2.45997	-4.93316	0.000167391	0.00321908	1.04925	0	ADGRG6
0.366528	3.95848	4.92554	0.000169931	0.00325737	0.992851	0	MTFR1
-0.5009	5.01132	-4.92515	0.000170064	0.00325737	0.88393	0	PLSCR1
-0.259712	5.50235	-4.92477	0.000170191	0.00325737	0.790275	0	RANBP1
-0.413088	4.9866	-4.92392	0.000170477	0.00325768	0.885365	0	CHAF1A
-0.412031	7.69756	-4.92248	0.000170965	0.00326183	0.580783	0	PARP14
-0.173686	7.39769	-4.91977	0.000171883	0.00327418	0.57743	0	PTGES3
0.26856	5.94616	4.91774	0.000172575	0.00328219	0.672446	0	PDE4DIP
-0.167289	6.79614	-4.91079	0.000174963	0.00332237	0.595034	0	CHTF8
0.384148	7.40624	4.90826	0.000175844	0.00333386	0.565013	0	MS4A7
0.363094	3.96236	4.90155	0.000178194	0.00337312	0.897664	0	SEL1L3
0.286133	4.05426	4.89875	0.000179188	0.00338652	0.909557	0	LPAR1
0.27015	4.35397	4.89797	0.000179463	0.00338652	0.867871	0	MARK4
-0.414175	4.83895	-4.89534	0.000180401	0.00339891	0.873133	0	CCNB1
-0.155618	7.30968	-4.89439	0.000180741	0.00340002	0.528116	0	ARRB1
-0.493835	4.91954	-4.89331	0.00018113	0.00340203	0.831989	0	FAM111B
0.61893	2.54162	4.88689	0.000183448	0.00344022	0.979574	0	CYGB
0.160622	9.20949	4.88605	0.000183755	0.00344063	0.433128	0	PGD
-0.537621	3.38292	-4.88105	0.000185585	0.00346952	0.966162	0	SKA3
-0.509649	4.60111	-4.87993	0.000185998	0.00347186	0.877617	0	PKMYT1
-0.1848	7.66892	-4.87674	0.000187176	0.00348691	0.478892	0	EHD4
0.233746	5.1368	4.87619	0.000187381	0.00348691	0.716383	0	DEDD2
-0.88309	-0.321268	-4.87455	0.000187991	0.00349287	0.279774	0	GAREM1
-0.675437	3.12634	-4.87139	0.000189175	0.00350948	0.942828	0	ACVRL1
-0.475149	4.82853	-4.86707	0.000190803	0.0035295	0.813631	0	E2F2
-0.492261	3.93206	-4.86697	0.000190839	0.0035295	0.800458	0	CYP19A1
0.345632	4.26838	4.86234	0.000192602	0.00355666	0.82186	0	PWWP2B
-0.334831	5.26185	-4.85821	0.000194188	0.00358047	0.698642	0	KIF22
-0.257128	5.75059	-4.85404	0.000195802	0.00360054	0.599035	0	LMO2
0.193601	8.24702	4.85386	0.000195873	0.00360054	0.393932	0	NUCB1
-1.08329	-0.400308	-4.85145	0.000196812	0.00360781	0.103223	0	CFH
0.270629	4.85416	4.85132	0.000196866	0.00360781	0.700415	0	ZDHHC8
0.658359	1.97163	4.84901	0.000197768	0.00361886	0.845626	0	ST6GALNAC2
-0.297449	6.6615	-4.84707	0.000198534	0.00362738	0.502043	0	PTGS1
0.202883	5.99203	4.84583	0.000199024	0.00363083	0.524101	0	OSCAR
0.210469	6.02152	4.84014	0.000201287	0.00366659	0.519843	0	C16orf58
0.648738	1.59062	4.83533	0.000203219	0.00369397	0.797579	0	NLRP12
0.178916	6.3835	4.83488	0.000203402	0.00369397	0.457696	0	AFAP1L1
-0.285103	4.67194	-4.83371	0.000203877	0.00369703	0.700673	0	PLCL2
0.164342	9.12286	4.82856	0.000205975	0.00372948	0.317138	0	HDLBP
-0.245118	6.713	-4.82694	0.000206641	0.00373593	0.410137	0	DPYD
-0.2278	6.27212	-4.82483	0.000207509	0.00374603	0.477829	0	PSME2
-0.242532	7.1975	-4.82245	0.000208494	0.00375818	0.40774	0	MTSS1
-0.207015	6.87177	-4.82035	0.000209364	0.00376637	0.40021	0	TWF2
-0.442649	3.73719	-4.81986	0.000209572	0.00376637	0.823252	0	HELLS
0.256951	5.30124	4.8152	0.000211523	0.00379579	0.582161	0	SIGLEC15
-0.55663	3.56827	-4.81019	0.000213641	0.0038281	0.83302	0	FBXO5
-0.153469	10.6833	-4.8086	0.00021432	0.00383441	0.253405	0	HSPA8
-0.570911	4.05149	-4.80788	0.000214628	0.00383441	0.802108	0	DLGAP5
-0.18144	8.70604	-4.804	0.000216291	0.00385841	0.278978	0	LGALS9
0.23677	6.31703	4.80313	0.000216666	0.0038594	0.412255	0	VEGFB
0.359887	3.85506	4.79697	0.000219344	0.00389626	0.73213	0	ZDHHC9
0.442767	2.17306	4.7965	0.00021955	0.00389626	0.800237	0	PHLDA2
0.192653	6.1703	4.79615	0.000219703	0.00389626	0.419398	0	DNASE1L1
-0.169946	6.66311	-4.79357	0.000220834	0.00391057	0.377631	0	PRKCA
-0.475763	2.73047	-4.79096	0.000221983	0.00392518	0.803426	0	PIK3R3
-0.20356	5.52211	-4.78594	0.000224216	0.00395886	0.458378	0	KANSL3
0.314898	6.05886	4.78059	0.000226624	0.00399553	0.412152	0	TMED7
-0.249456	5.99584	-4.77403	0.000229609	0.00404226	0.377232	0	LIMA1
0.173189	6.65063	4.77164	0.000230706	0.00405566	0.327054	0	SEC13
-0.226862	6.36085	-4.76853	0.000232141	0.00406936	0.31372	0	RTN1
-0.417335	3.73312	-4.76849	0.000232159	0.00406936	0.736086	0	GPSM2
-0.226382	5.98225	-4.7668	0.000232942	0.00407283	0.37477	0	FZD1
-0.229919	5.08119	-4.76607	0.000233282	0.00407283	0.521435	0	PLA2G4A
0.236966	5.80093	4.76589	0.000233369	0.00407283	0.409203	0	SF3B5
0.287989	5.28984	4.76352	0.000234471	0.00408616	0.443115	0	SMIM14
-0.338758	5.71977	-4.75811	0.000237022	0.00411912	0.456394	0	FEN1
0.35302	3.79073	4.75806	0.000237045	0.00411912	0.676041	0	LARP1B
-0.485937	8.64132	-4.75663	0.000237721	0.00412493	0.222349	0	SIGLEC1
0.365492	3.14114	4.75429	0.000238835	0.00413832	0.688908	0	CERCAM
-0.239967	8.29161	-4.75189	0.00023998	0.00415221	0.198423	0	ADAR
-0.237078	6.83875	-4.74972	0.000241026	0.00416434	0.310481	0	SLC9A9
0.313835	4.1878	4.74724	0.000242221	0.00417769	0.599938	0	ZNF865
0.171559	9.49069	4.74668	0.000242491	0.00417769	0.14453	0	CD44
0.34126	5.67756	4.74486	0.000243374	0.00418557	0.318482	0	PHLDA3
0.253953	4.97219	4.74427	0.000243665	0.00418557	0.483047	0	SPCS2
0.328567	3.77449	4.74209	0.000244729	0.00418557	0.632576	0	USP30
0.166962	6.52682	4.7419	0.000244818	0.00418557	0.288577	0	RPL36AL
-0.278803	5.19393	-4.74165	0.000244943	0.00418557	0.456803	0	RNF141
0.352586	3.40772	4.74148	0.000245028	0.00418557	0.675195	0	TMEM266
0.320899	4.53978	4.73755	0.000246957	0.00420672	0.536229	0	MCUR1
-0.396107	3.55208	-4.73754	0.000246962	0.00420672	0.661153	0	HAUS8
-0.171313	6.5831	-4.73342	0.000249006	0.00423556	0.262199	0	PPP6R3
-0.44177	6.25905	-4.73148	0.00024997	0.00424598	0.321235	0	EIF2AK2
-0.648635	1.42549	-4.72902	0.000251207	0.00424815	0.557083	0	DCLK2
-0.300116	5.3492	-4.72861	0.000251412	0.00424815	0.436827	0	DNAJC9
0.291843	3.85235	4.72853	0.000251451	0.00424815	0.58882	0	KIFC2
-0.198647	6.59721	-4.72842	0.000251505	0.00424815	0.268877	0	TIMP1
-0.637524	3.30356	-4.72476	0.000253357	0.00427345	0.679547	0	SKA1
-0.29484	6.71603	-4.71611	0.000257778	0.00433777	0.230753	0	TMPO
-0.530678	3.65215	-4.71589	0.000257889	0.00433777	0.64978	0	KIF15
0.329918	5.65824	4.70854	0.000261711	0.00439595	0.278171	0	P2RX7
-0.339592	5.87138	-4.7046	0.000263787	0.00442466	0.310552	0	NCAPD3
-0.402451	4.3665	-4.7019	0.000265214	0.00444243	0.528133	0	DHFR
0.641309	1.88743	4.70101	0.000265689	0.00444349	0.438767	0	CXCL2
-0.753694	5.65706	-4.7004	0.000266013	0.00444349	0.364634	0	IFIT3
0.221019	5.76034	4.69567	0.000268544	0.00447409	0.270667	0	KLF11
0.255808	5.51981	4.69559	0.000268586	0.00447409	0.29194	0	TBC1D16
0.170474	10.1239	4.69247	0.000270274	0.00448963	0.0247182	0	PLXND1
0.233385	5.98867	4.69213	0.000270455	0.00448963	0.226074	0	TNKS1BP1
0.159355	6.52316	4.69133	0.00027089	0.00448963	0.181537	0	DAD1
-0.438519	4.06144	-4.69112	0.000271006	0.00448963	0.559521	0	CKS2
-0.14533	8.22283	-4.68761	0.000272918	0.00451512	0.0604529	0	FKBP15
0.212285	5.65499	4.67775	0.000278364	0.00459891	0.242518	0	KCNK6
0.81711	2.45235	4.67707	0.000278745	0.00459891	0.548228	0	MMP25
-0.796079	0.799822	-4.67477	0.000280037	0.00461393	0.243236	0	CXCR2
0.187977	6.18029	4.67321	0.000280914	0.00462208	0.157313	0	KLHL6
1.3087	0.380816	4.67216	0.000281503	0.00462545	-0.032355	0	L1CAM
0.200411	5.22482	4.66829	0.0002837	0.00465246	0.271782	0	TOM1L2
0.177221	7.44156	4.66791	0.000283917	0.00465246	0.0695416	0	LRRC59
0.660654	2.68576	4.66358	0.000286391	0.00467686	0.558565	0	PTX3
-0.480331	4.03534	-4.66286	0.000286803	0.00467686	0.527843	0	CKAP2L
-0.167677	8.27513	-4.66207	0.000287262	0.00467686	0.013308	0	FAM198B
-0.223959	6	-4.66201	0.000287297	0.00467686	0.183825	0	HDAC7
-0.634272	2.02244	-4.66193	0.000287342	0.00467686	0.465895	0	KIF18A
0.215924	5.17818	4.65815	0.000289532	0.00470616	0.273373	0	MLST8
-0.722767	5.02959	-4.65163	0.000293342	0.00476101	0.367028	0	XAF1
0.241308	6.77727	4.65104	0.000293695	0.00476101	0.0862779	0	LSS
-0.318231	4.56947	-4.64571	0.000296852	0.00480574	0.362438	0	ZWILCH
-0.688111	4.65523	-4.63772	0.000301655	0.0048682	0.392465	0	IFIT2
0.190186	8.39908	4.63739	0.000301855	0.0048682	-0.0466557	0	SLC25A6
0.299237	4.33496	4.63729	0.000301919	0.0048682	0.356992	0	RAB27A
-0.227928	7.11473	-4.6265	0.000308535	0.00496664	0.0107705	0	RAD21
-0.284667	4.17558	-4.626	0.000308847	0.00496664	0.370897	0	CENPC
-0.280081	4.87258	-4.62454	0.000309752	0.00496803	0.214854	0	TBL2
-0.177809	5.98799	-4.62454	0.000309756	0.00496803	0.113061	0	NFATC3
-0.282479	5.09508	-4.62368	0.000310287	0.00496995	0.224094	0	MIS18BP1
-0.411621	2.97012	-4.6215	0.000311654	0.00498522	0.468647	0	TCF7L2
-0.19432	6.74088	-4.61626	0.000314955	0.00502521	-0.0140235	0	AGO1
-0.221919	8.51331	-4.61621	0.000314986	0.00502521	-0.10304	0	WDR11
-0.426972	3.11014	-4.61345	0.00031674	0.00504653	0.39841	0	PMFBP1
0.482329	3.73047	4.6109	0.000318369	0.00506579	0.444905	0	HSPG2
0.308411	4.03176	4.60719	0.000320752	0.00509044	0.334527	0	CRELD1
-0.338757	3.62097	-4.60658	0.000321148	0.00509044	0.426824	0	GINS3
-0.171981	6.67036	-4.60653	0.000321182	0.00509044	-0.0111898	0	NUDT3
0.188649	6.69213	4.60459	0.000322438	0.00510364	-0.0104983	0	PYGB
0.195401	5.72027	4.60048	0.000325116	0.0051326	0.077416	0	LPIN1
0.339304	4.00766	4.60048	0.000325117	0.0051326	0.334285	0	HSD17B14
-0.16957	9.49943	-4.59843	0.000326461	0.00514709	-0.15341	0	CALM2
-0.18067	5.66822	-4.59752	0.000327057	0.00514977	0.0739357	0	FMN1
-0.25726	4.919	-4.59573	0.000328239	0.00515071	0.221681	0	TOR1B
0.178957	6.93322	4.59552	0.00032838	0.00515071	-0.0485675	0	UBXN4
-0.237465	5.69221	-4.59549	0.000328396	0.00515071	0.0950313	0	PRPS2
-0.358042	4.08848	-4.59366	0.000329613	0.00516308	0.34842	0	RFC5
0.256119	4.64133	4.5914	0.000331116	0.00517991	0.235024	0	CISD2
-0.430877	4.53755	-4.5875	0.000333725	0.00520995	0.259765	0	KIF20B
-0.308395	5.0107	-4.58724	0.000333899	0.00520995	0.210307	0	RBL1
0.567512	1.58456	4.58543	0.000335124	0.00522231	0.330559	0	COL5A3
-0.165643	7.83991	-4.58354	0.000336399	0.00523177	-0.11938	0	HNRNPF
0.222755	7.12749	4.58279	0.000336907	0.00523177	-0.0735726	0	PLP2
-0.638826	2.23124	-4.58245	0.000337142	0.00523177	0.316346	0	VCAN
-0.612095	2.78399	-4.58197	0.000337464	0.00523177	0.41355	0	CDC7
0.359577	3.34856	4.58074	0.000338301	0.0052318	0.338049	0	HAGHL
0.196533	5.8629	4.5807	0.000338332	0.0052318	0.0362755	0	POR
-0.15444	9.52101	-4.57701	0.000340855	0.00526408	-0.198983	0	CYFIP1
-0.934094	4.07478	-4.57618	0.000341429	0.00526621	0.366632	0	CMPK2
-0.194724	6.63584	-4.57071	0.000345209	0.00531771	-0.0932248	0	SERPINB1
-0.180986	7.93167	-4.56885	0.000346509	0.00533094	-0.179838	0	TREM2
0.167196	7.88564	4.5599	0.000352823	0.00541472	-0.180235	0	TMEM127
0.259718	5.6359	4.55986	0.000352851	0.00541472	-0.0219476	0	SPINT1
0.206574	6.0595	4.55684	0.000355005	0.00543921	-0.0573989	0	SEC22B
0.211131	6.9589	4.55615	0.000355497	0.00543921	-0.140603	0	TNFRSF14
0.395141	2.57425	4.55564	0.000355866	0.00543921	0.369371	0	NAT6
-0.228571	7.76977	-4.55511	0.000356249	0.00543921	-0.207327	0	FBP1
0.19	6.8515	4.55345	0.000357442	0.00545053	-0.146492	0	HSD3B7
0.174326	7.95603	4.55094	0.000359255	0.00547127	-0.203636	0	EIF4B
0.180873	5.90483	4.54964	0.000360199	0.00547874	-0.0375422	0	ARL1
0.297482	3.79861	4.54534	0.000363341	0.00551958	0.266136	0	RHBDF1
-0.372684	3.51417	-4.54386	0.000364426	0.00552816	0.311415	0	ATAD5
-0.209196	5.94222	-4.54332	0.000364821	0.00552816	-0.0225863	0	NUP160
0.243047	5.74043	4.54124	0.000366362	0.00554456	-0.0350428	0	PIM3
-0.190407	5.76787	-4.54026	0.000367085	0.00554854	-0.0290904	0	RBM17
0.304131	3.97972	4.53056	0.000374345	0.00565101	0.191608	0	AVPI1
0.209626	5.63568	4.52996	0.0003748	0.00565101	-0.0534223	0	ATG16L2
0.187299	6.54935	4.52904	0.000375496	0.00565445	-0.163759	0	UNC13D
-0.558016	3.95486	-4.52799	0.000376294	0.00565941	0.28107	0	NDC80
0.305756	4.00137	4.52443	0.000379012	0.0056932	0.163894	0	TNFRSF12A
-0.149632	7.0668	-4.52237	0.000380592	0.00570982	-0.206125	0	XRN2
-0.290235	7.2618	-4.52109	0.000381579	0.00571753	-0.2061	0	ETV5
0.224348	5.86188	4.51987	0.000382516	0.00571868	-0.0890299	0	SLC2A3
-0.194632	6.77395	-4.51976	0.000382603	0.00571868	-0.196136	0	UHRF1BP1
0.193991	5.55886	4.51789	0.000384055	0.00572773	-0.075776	0	DNAJB2
-0.317204	6.75767	-4.51776	0.000384157	0.00572773	-0.190516	0	TRIM22
0.445975	2.79659	4.51653	0.000385108	0.00573484	0.280563	0	ENO2
-0.304033	3.73482	-4.51382	0.000387227	0.00575929	0.156785	0	TREML1
-0.166111	8.41168	-4.51107	0.000389386	0.00578427	-0.29221	0	DNMT1
0.328254	4.37119	4.51045	0.000389869	0.00578434	0.114541	0	SNAPC2
0.331517	4.16769	4.50905	0.000390974	0.00579362	0.15659	0	PHYH
-0.443321	3.86242	-4.50482	0.000394339	0.00583238	0.226519	0	PTTG1
0.76139	0.942269	4.50422	0.000394819	0.00583238	-0.0248641	0	TPD52L1
0.216819	5.28165	4.5039	0.00039507	0.00583238	-0.0718033	0	ZNF589
-0.338345	4.2315	-4.50334	0.000395522	0.00583238	0.164691	0	RFC3
-0.725297	5.08343	-4.5017	0.000396835	0.00584461	0.0360127	0	MT2A
-0.160168	8.9692	-4.50007	0.000398141	0.0058567	-0.339637	0	RAB31
-0.230795	6.22496	-4.49707	0.000400566	0.00588521	-0.198956	0	TRIM38
-0.163521	7.05665	-4.49488	0.000402343	0.00590071	-0.257126	0	FLI1
-0.227376	4.95823	-4.49391	0.000403139	0.00590071	0.00950991	0	ODF2
0.149821	10.3391	4.49323	0.000403694	0.00590071	-0.382224	0	EEF2
0.235993	5.36333	4.49282	0.00040403	0.00590071	-0.0828037	0	ABHD4
0.174535	6.31712	4.49277	0.000404064	0.00590071	-0.203373	0	CIZ1
-0.298139	3.95829	-4.48425	0.0004111	0.0059962	0.129782	0	MYCBP
0.356997	3.84405	4.48024	0.000414447	0.00603773	0.142109	0	ANO8
-0.178157	6.18436	-4.4774	0.000416841	0.00605686	-0.23292	0	ITPRIP
-0.283368	5.60678	-4.47738	0.000416854	0.00605686	-0.116081	0	LIG1
0.223995	7.22728	4.47689	0.000417265	0.00605686	-0.333152	0	CYB561A3
-0.329564	4.75791	-4.47579	0.000418199	0.00606313	0.027717	0	PSIP1
-0.946969	4.72899	-4.47478	0.000419052	0.00606476	0.136864	0	ISG15
-0.320608	5.33469	-4.47447	0.000419316	0.00606476	-0.0678535	0	PRR11
0.66196	1.46526	4.46806	0.000424801	0.00613674	0.099594	0	HSF4
-0.540007	2.50551	-4.46664	0.000426021	0.00614702	0.184025	0	CENPA
-0.267394	6.12959	-4.46452	0.000427856	0.00616612	-0.183393	0	EMB
-0.555067	4.06718	-4.46212	0.00042994	0.00618877	0.134089	0	MCM10
0.252432	4.71073	4.45922	0.000432474	0.00621785	-0.0654492	0	PLPP3
-0.2859	6.33109	-4.45606	0.000435255	0.00625039	-0.237674	0	NASP
0.165483	7.46814	4.44979	0.000440825	0.00632285	-0.377941	0	STT3B
0.234514	5.56742	4.44389	0.000446126	0.0063913	-0.211953	0	WDR13
0.288188	4.74222	4.44241	0.00044747	0.0064004	-0.0841423	0	CDK18
0.279611	3.73534	4.44202	0.000447821	0.0064004	0.0410357	0	UAP1
-0.198553	5.82265	-4.44102	0.00044873	0.0064058	-0.242372	0	PCNT
-0.635477	3.09679	-4.4387	0.000450851	0.00642849	0.149526	0	TNFSF10
0.151608	10.2624	4.43391	0.000455251	0.00648114	-0.506021	0	CAPG
-0.429621	4.89413	-4.43351	0.000455617	0.00648114	-0.0243536	0	ESPL1
-0.480687	5.1191	-4.42819	0.000460565	0.00654382	-0.102465	0	IFI35
-0.452917	4.09412	-4.42587	0.000462738	0.00655685	0.0394484	0	ESCO2
-0.344526	3.54062	-4.42543	0.000463154	0.00655685	0.0056726	0	LY75
0.195553	9.81919	4.4253	0.000463272	0.00655685	-0.516641	0	ACP5
0.261052	4.93263	4.4249	0.000463654	0.00655685	-0.172608	0	MAFF
0.199063	6.12222	4.42431	0.000464212	0.00655706	-0.330444	0	ARFGAP1
-0.165357	7.522	-4.42281	0.000465619	0.00656925	-0.445524	0	CMTM6
-0.171113	6.97918	-4.42051	0.000467798	0.0065923	-0.408217	0	HNRNPAB
0.222855	5.60932	4.41784	0.000470343	0.00662043	-0.293397	0	SLC27A3
-0.601118	2.08617	-4.4095	0.000478375	0.00672565	0.0988332	0	CXADR
0.194269	5.40807	4.40837	0.000479476	0.0067333	-0.285099	0	C19orf38
-0.494387	3.60034	-4.40488	0.000482886	0.00677303	0.0617043	0	APOBEC3B
0.501239	2.61455	4.40433	0.000483427	0.00677303	0.0896195	0	JPH4
0.316876	4.27544	4.40161	0.000486109	0.00679552	-0.085906	0	MPST
0.153728	8.37212	4.40156	0.000486158	0.00679552	-0.521945	0	ANXA1
-0.203589	6.81519	-4.39459	0.000493091	0.00688446	-0.46256	0	UBASH3B
0.310873	3.72501	4.39223	0.000495468	0.00690967	-0.039139	0	TRADD
-0.167827	8.34961	-4.3914	0.000496304	0.00691334	-0.531608	0	TNS1
0.416141	2.42708	4.39051	0.000497196	0.00691778	0.0604878	0	KCNC4
-0.693484	0.481822	-4.38912	0.000498606	0.00692942	-0.271589	0	RARRES3
0.233356	7.32279	4.38468	0.000503125	0.00698418	-0.518627	0	FBXW5
0.241676	7.51947	4.37239	0.000515866	0.00715283	-0.554502	0	APOBR
0.405896	4.96742	4.36865	0.000519799	0.0071991	-0.323291	0	DPEP2
-0.154707	7.12376	-4.36532	0.000523339	0.00723982	-0.53083	0	TAB2
0.241732	4.1262	4.36392	0.00052483	0.00725214	-0.167673	0	ATG101
0.331396	3.94019	4.35836	0.000530799	0.00732625	-0.100515	0	ZFYVE28
-0.346733	5.24329	-4.35772	0.0005315	0.00732754	-0.336388	0	IFIH1
-0.251954	5.28355	-4.3556	0.0005338	0.00734271	-0.328021	0	NEMP1
0.331668	3.16866	4.35558	0.000533817	0.00734271	-0.0602647	0	BORCS5
-0.142583	8.82598	-4.3518	0.00053794	0.00738841	-0.641266	0	PIK3AP1
-0.2854	4.6226	-4.35141	0.000538362	0.00738841	-0.274744	0	HDAC9
-0.300655	6.41388	-4.34998	0.000539941	0.00739455	-0.484212	0	LGALS3BP
0.180335	5.88457	4.34959	0.000540365	0.00739455	-0.455991	0	AP3S1
-0.159267	8.9907	-4.34934	0.000540646	0.00739455	-0.647727	0	CAPZB
-0.145092	8.11258	-4.34623	0.000544082	0.00743312	-0.628146	0	TGFBR2
-0.27744	4.81008	-4.34532	0.000545085	0.0074384	-0.362307	0	TLN2
0.251593	4.45285	4.34359	0.000547016	0.00745633	-0.258739	0	PPP2R3A
0.294649	3.35649	4.34106	0.000549836	0.00748632	-0.111811	0	L3MBTL4
-0.517108	1.95519	-4.33884	0.000552327	0.00749912	-0.0343509	0	BMP2
0.173842	6.82046	4.33883	0.000552336	0.00749912	-0.579915	0	GLIPR2
0.260387	5.17932	4.3382	0.000553054	0.00749912	-0.348825	0	DCXR
0.142913	9.12821	4.33801	0.000553259	0.00749912	-0.679236	0	S100A6
0.272569	3.74067	4.33697	0.000554438	0.00750667	-0.153029	0	BET1
-0.552739	4.58646	-4.33622	0.00055529	0.00750919	-0.130578	0	CENPU
-0.202919	5.25232	-4.33571	0.000555868	0.00750919	-0.386352	0	TMEM51
0.370105	5.04018	4.33514	0.000556513	0.0075095	-0.433644	0	PTGDS
-0.267984	5.03331	-4.33386	0.000557964	0.00752068	-0.366061	0	MGME1
0.775667	0.743139	4.3316	0.000560536	0.00754693	-0.455138	0	ANG
-0.283921	4.67725	-4.32664	0.000566229	0.00761509	-0.300649	0	RHOB
0.186329	8.44582	4.32562	0.000567412	0.00762187	-0.682374	0	RNH1
-0.176408	6.97274	-4.32482	0.000568337	0.00762187	-0.59236	0	SF3B3
0.166381	8.62201	4.32457	0.000568627	0.00762187	-0.694386	0	C5AR1
-0.161684	6.77968	-4.32349	0.000569883	0.00763025	-0.604042	0	RIN3
0.209782	5.16362	4.32259	0.000570923	0.0076357	-0.418697	0	TTYH2
0.264319	4.98695	4.32103	0.00057274	0.00765153	-0.366208	0	KDM6B
0.163831	6.39248	4.31861	0.000575576	0.00768091	-0.562931	0	RENBP
-0.151278	9.70345	-4.31766	0.000576698	0.00768739	-0.733345	0	ACTR2
0.192823	5.96151	4.31391	0.000581127	0.00773789	-0.529721	0	GOLGA2
0.181357	5.97655	4.31167	0.000583785	0.00776472	-0.539204	0	SEC23A
-0.155512	6.1983	-4.31096	0.000584626	0.00776554	-0.562395	0	DCTN4
0.169626	6.96158	4.31029	0.00058543	0.00776554	-0.630017	0	CSGALNACT2
-0.158561	7.41833	-4.31	0.000585775	0.00776554	-0.663002	0	CSK
0.194858	5.8853	4.30759	0.000588658	0.0077889	-0.523466	0	HTATIP2
-0.312075	5.67743	-4.30745	0.000588827	0.0077889	-0.436245	0	NCAPG2
1.20754	-1.6105	4.30062	0.000597087	0.00788951	-1.25458	0	RP11-437B10,1
-0.240687	5.32206	-4.29941	0.000598567	0.00789212	-0.470549	0	PSTPIP2
0.462808	2.30048	4.29939	0.000598591	0.00789212	-0.104656	0	IQCK
0.183824	7.08653	4.29776	0.000600589	0.00790982	-0.673179	0	SLC39A7
-0.333042	3.3391	-4.29301	0.000606441	0.00797714	-0.18703	0	CASP9
0.207633	6.13935	4.29254	0.000607021	0.00797714	-0.580346	0	EPHX1
-0.188725	5.89053	-4.29124	0.000608635	0.0079839	-0.569342	0	ACADM
-0.552361	4.1836	-4.29023	0.000609884	0.0079839	-0.210639	0	KIF18B
-0.358324	3.89936	-4.28972	0.000610525	0.0079839	-0.216094	0	DONSON
0.2374	5.95376	4.28958	0.0006107	0.0079839	-0.597377	0	COL6A2
-0.599373	1.36373	-4.28946	0.00061084	0.0079839	-0.211685	0	TIAM2
-0.744915	0.660278	-4.28719	0.000613687	0.00801243	-0.24184	0	RNASE2
-0.405692	2.21848	-4.28426	0.000617364	0.00805174	-0.142766	0	VAMP5
-0.595418	2.2925	-4.28285	0.000619141	0.0080662	-0.178929	0	NEIL3
0.249098	6.07588	4.27987	0.000622924	0.00810674	-0.646052	0	FAM213B
-0.209813	6.67603	-4.27731	0.000626196	0.00814054	-0.692002	0	MARCH1
0.282302	5.70058	4.27613	0.000627705	0.00814917	-0.512934	0	LRP8
-0.195874	6.37198	-4.27573	0.000628209	0.00814917	-0.639163	0	RANGAP1
-0.560543	2.72464	-4.27472	0.000629517	0.00815738	-0.151718	0	GSG2
0.210547	5.46965	4.27317	0.000631512	0.00817446	-0.581094	0	ZNF219
-0.202137	5.65393	-4.27131	0.000633909	0.0081967	-0.558113	0	TCOF1
-0.199576	7.98895	-4.26634	0.000640381	0.00827153	-0.781429	0	PRKDC
0.442009	4.03189	4.26317	0.000644547	0.0083163	-0.430244	0	RARRES1
0.260983	4.80013	4.26265	0.000645226	0.0083163	-0.465627	0	CLMN
0.149831	11.2432	4.26213	0.000645913	0.0083163	-0.870327	0	EEF1A1
-0.225809	5.05652	-4.26041	0.000648183	0.00833664	-0.484944	0	WDR44
-0.135722	10.5653	-4.25678	0.00065301	0.00838268	-0.873907	0	A2M
-0.148527	7.82502	-4.25616	0.00065384	0.00838268	-0.794815	0	SFPQ
-0.154209	6.5446	-4.25616	0.000653845	0.00838268	-0.718281	0	TBC1D8
-0.16515	5.83052	-4.25323	0.00065777	0.00841891	-0.631954	0	FAM53B
-0.150457	7.27806	-4.25301	0.000658065	0.00841891	-0.767341	0	VAV1
0.218925	5.83543	4.25172	0.000659807	0.00843226	-0.644403	0	SPRYD3
-0.280361	5.08162	-4.25025	0.000661784	0.00844859	-0.421222	0	TLR7
0.214989	5.5043	4.24911	0.000663334	0.00845566	-0.632247	0	PHPT1
0.224093	5.82767	4.24881	0.000663739	0.00845566	-0.674097	0	KCTD7
-0.211759	5.75957	-4.24698	0.000666236	0.00847854	-0.636273	0	SIGLEC7
0.182782	5.91104	4.24495	0.000668996	0.0085047	-0.666245	0	PEX19
0.22187	5.0115	4.24358	0.000670877	0.00851965	-0.528278	0	ZNF366
0.474905	2.39088	4.23901	0.000677177	0.00857123	-0.22659	0	SPTBN2
-0.376038	6.28824	-4.23895	0.000677263	0.00857123	-0.627635	0	STMN1
-0.208014	4.99082	-4.23868	0.000677635	0.00857123	-0.528737	0	PHKA2
0.159229	6.16168	4.23801	0.000678569	0.00857123	-0.698971	0	FNDC3A
0.188551	6.08784	4.23755	0.000679202	0.00857123	-0.712305	0	TXNDC11
-0.369879	4.67212	-4.2375	0.000679265	0.00857123	-0.415714	0	EZH2
-0.129035	9.64544	-4.23632	0.000680916	0.00857123	-0.898255	0	RHOA
0.22338	6.23198	4.23631	0.000680927	0.00857123	-0.718083	0	LILRA6
-0.443306	4.21398	-4.23602	0.000681326	0.00857123	-0.338975	0	MAD2L1
0.213947	6.06808	4.23339	0.000685006	0.00860855	-0.701827	0	PREB
-0.140508	7.19693	-4.23278	0.000685861	0.00861034	-0.803339	0	TSPAN14
-0.266418	4.96573	-4.23165	0.000687454	0.00862137	-0.542048	0	BRD8
0.352352	3.57196	4.23063	0.000688889	0.00862367	-0.33598	0	PLCD1
-0.633686	0.819151	-4.2305	0.000689065	0.00862367	-0.334795	0	ABCB1
-0.200244	7.40276	-4.22985	0.000689981	0.0086262	-0.820589	0	SLA
-0.515213	1.51249	-4.22888	0.000691355	0.00863345	-0.264067	0	TNFRSF8
-0.166861	8.85617	-4.22843	0.000691991	0.00863345	-0.899123	0	TNFRSF1B
-0.775355	2.25683	-4.22154	0.000701819	0.00874702	-0.284806	0	ARHGEF39
-0.430228	4.96881	-4.21591	0.000709948	0.00883921	-0.472709	0	CDC20
-0.204428	5.75742	-4.21437	0.000712188	0.00885798	-0.705308	0	ATP10D
-0.155461	7.96055	-4.21284	0.000714436	0.00886931	-0.888107	0	MBNL1
0.150469	6.32068	4.21201	0.000715638	0.00886931	-0.786903	0	ARHGEF40
-0.192774	5.59269	-4.21183	0.000715904	0.00886931	-0.684851	0	CARD6
-0.392529	4.38087	-4.21174	0.000716037	0.00886931	-0.408169	0	POLQ
-0.19815	6.55837	-4.2102	0.000718305	0.00888829	-0.797799	0	ANTXR2
-0.196956	5.58819	-4.20867	0.000720558	0.00890052	-0.701922	0	STK38
0.172174	6.53414	4.20853	0.000720767	0.00890052	-0.808208	0	ATP6V1D
-0.299733	5.87864	-4.2072	0.000722722	0.00891554	-0.683382	0	PHF19
-0.423042	4.16376	-4.20319	0.000728683	0.00897025	-0.377755	0	STIL
-0.328454	5.53443	-4.20286	0.000729174	0.00897025	-0.62717	0	RACGAP1
-0.256635	5.59872	-4.20267	0.000729463	0.00897025	-0.691579	0	LRRC8C
-0.155152	7.05347	-4.20223	0.000730128	0.00897025	-0.842351	0	DCAF12
-0.150399	8.32347	-4.20047	0.000732757	0.0089934	-0.941452	0	LAIR1
0.195189	6.19298	4.19922	0.000734643	0.0090074	-0.796227	0	MROH1
-0.194343	5.61912	-4.1974	0.000737383	0.00903182	-0.734564	0	SNX20
0.188589	7.90753	4.1966	0.000738588	0.00903741	-0.920835	0	IVNS1ABP
0.223453	11.1957	4.19499	0.000741025	0.00905806	-1.00611	0	CTSD
-0.283017	4.02745	-4.19432	0.000742053	0.00906145	-0.458065	0	ABI2
-0.278685	4.64995	-4.1938	0.000742844	0.00906195	-0.516346	0	ECT2
-0.189951	6.66915	-4.18997	0.000748695	0.00912411	-0.833417	0	CSE1L
0.632536	0.759295	4.18688	0.000753447	0.00917276	-0.414641	0	STX1B
-0.180384	6.11352	-4.17747	0.000768124	0.00934203	-0.818455	0	SP100
-0.171098	6.11715	-4.1755	0.000771224	0.0093703	-0.816117	0	RP2
-0.842643	1.59251	-4.17269	0.000775683	0.0094144	-0.355482	0	IFI27
-0.257438	4.01634	-4.17221	0.00077644	0.0094144	-0.554109	0	CD300LF
-0.192948	5.43067	-4.17174	0.000777193	0.0094144	-0.722084	0	TRIM21
-0.185646	6.7378	-4.17103	0.000778328	0.00941871	-0.900712	0	ZC3HAV1
0.208844	4.93228	4.16978	0.000780322	0.00943338	-0.655108	0	LXN
0.198725	6.63268	4.16913	0.000781363	0.00943545	-0.888934	0	NCLN
-0.184226	7.31287	-4.1687	0.000782056	0.00943545	-0.932587	0	SNX6
-0.696951	1.54898	-4.16776	0.00078357	0.00944429	-0.495462	0	MYBL1
-0.311754	3.5051	-4.16312	0.000791053	0.00952497	-0.470446	0	WIPF3
0.178708	5.24992	4.15787	0.000799626	0.00961737	-0.740259	0	FAM104A
0.154649	7.42907	4.1569	0.000801207	0.00961737	-0.984642	0	DENND4C
-0.399484	4.55161	-4.1568	0.000801375	0.00961737	-0.550803	0	WDR76
0.459277	2.24886	4.1562	0.000802361	0.00961737	-0.36865	0	EFHC1
-0.163594	7.0931	-4.15599	0.000802708	0.00961737	-0.944847	0	HNRNPD
0.193036	5.70467	4.15353	0.000806776	0.00965653	-0.831892	0	IFT122
-0.135987	7.35888	-4.15144	0.00081024	0.00968838	-0.979088	0	ATP1B3
0.135433	9.45574	4.14934	0.000813736	0.00972057	-1.07396	0	LAMP1
0.226364	5.97468	4.14768	0.000816505	0.00974401	-0.878888	0	C9orf16
-0.236057	7.92161	-4.14581	0.000819651	0.00977188	-1.01725	0	CORO1A
0.224168	5.29376	4.14349	0.000823559	0.0098088	-0.787131	0	ADRA2B
-0.198388	5.79012	-4.14264	0.000824993	0.0098162	-0.853447	0	NRIP1
-0.17585	7.77031	-4.1418	0.000826418	0.00981718	-1.01444	0	NUCKS1
-0.179946	5.79103	-4.14125	0.000827353	0.00981718	-0.867478	0	DOCK1
-0.180775	5.31016	-4.14116	0.000827514	0.00981718	-0.791485	0	HNRNPLL
-0.438638	3.14006	-4.14007	0.000829365	0.00982948	-0.416682	0	POC1A
0.188994	8.3316	4.13882	0.000831493	0.00984504	-1.07234	0	NUMB
-0.627	2.52109	-4.13775	0.000833325	0.00984879	-0.412114	0	RMI2
0.143275	6.94675	4.13768	0.000833441	0.00984879	-0.987704	0	RAB5B
0.384548	2.96715	4.1313	0.000844431	0.0099689	-0.50948	0	SNAI3
0.176772	7.44654	4.12986	0.000846929	0.00998864	-1.0235	0	ADAM8
-0.180131	7.39276	-4.12895	0.000848518	0.00999761	-1.02861	0	ITPR2
-0.280467	3.64942	-4.1283	0.000849646	0.0100011	-0.554137	0	PGBD5
0.3264	3.3776	4.12221	0.000860345	0.0101172	-0.556856	0	FAM83G
-0.151803	8.32376	-4.11695	0.000869682	0.0102016	-1.1143	0	GLIPR1
0.32104	3.45931	4.11691	0.000869751	0.0102016	-0.565489	0	SLC16A5
-0.497124	4.14985	-4.11674	0.000870057	0.0102016	-0.545713	0	UBE2C
-0.151256	7.1682	-4.11432	0.000874395	0.0102401	-1.04014	0	DHX15
0.523745	1.80115	4.11397	0.000875032	0.0102401	-0.449453	0	IPP
-0.238903	7.26317	-4.11326	0.000876306	0.0102451	-1.02128	0	ITSN1
-0.238168	4.55232	-4.11087	0.000880611	0.0102854	-0.71288	0	LRMP
-0.302673	4.4936	-4.1087	0.000884549	0.0103215	-0.665139	0	CENPO
-0.167763	6.82896	-4.1042	0.000892771	0.0103985	-1.04002	0	RBPJ
-0.502205	3.87543	-4.10414	0.000892875	0.0103985	-0.527409	0	CDC45
-0.290897	4.23572	-4.1032	0.000894605	0.0104086	-0.706051	0	GPN3
0.278043	4.87231	4.10226	0.000896343	0.0104188	-0.810912	0	CUL7
-0.397752	2.99727	-4.10013	0.000900269	0.0104544	-0.49168	0	RASAL3
-0.16669	7.30491	-4.09781	0.000904567	0.0104942	-1.10469	0	SCPEP1
-0.175141	6.43017	-4.09581	0.000908297	0.0105274	-1.02617	0	APOBEC3C
-0.430376	2.7634	-4.09432	0.000911079	0.0105495	-0.568179	0	ARHGAP20
-0.17793	7.4161	-4.09335	0.000912906	0.0105605	-1.10221	0	DHX9
0.255183	4.69324	4.08965	0.000919861	0.0106308	-0.80201	0	C11orf68
-0.294044	4.38227	-4.08806	0.000922875	0.0106461	-0.7454	0	NFKBIZ
-0.360076	4.70784	-4.08803	0.000922948	0.0106461	-0.743758	0	FANCD2
-0.218606	5.59079	-4.08753	0.000923898	0.0106469	-0.947843	0	ARMC9
0.314675	4.35952	4.08696	0.000924976	0.0106491	-0.700435	0	CDC42EP3
-0.590752	1.29136	-4.07779	0.000942588	0.0108416	-0.580799	0	FAM72A
-0.196285	6.52797	-4.07679	0.00094452	0.0108534	-1.06752	0	PIK3R1
-0.195305	4.60251	-4.07445	0.000949086	0.0108955	-0.81999	0	PFKFB4
-0.152972	8.0213	-4.06864	0.000960489	0.011016	-1.1996	0	EFHD2
-0.501539	4.25662	-4.0636	0.000970491	0.0111201	-0.70886	0	MT1X
-0.140009	7.54929	-4.06215	0.000973409	0.0111219	-1.18725	0	ASAP1
0.269742	4.18887	4.06212	0.000973468	0.0111219	-0.782401	0	MZF1
0.165671	6.30012	4.0621	0.000973492	0.0111219	-1.08592	0	CCNL2
0.302996	6.77561	4.06168	0.000974332	0.0111219	-1.16724	0	CDH23
0.24899	4.94819	4.05855	0.000980639	0.0111711	-0.874579	0	CD22
0.342493	3.13059	4.05825	0.000981237	0.0111711	-0.643018	0	ABCA5
-0.199483	7.89907	-4.05801	0.000981731	0.0111711	-1.20275	0	ARHGAP4
-0.444967	3.0441	-4.05758	0.000982603	0.0111711	-0.570123	0	IPCEF1
0.187567	5.98779	4.05707	0.000983628	0.0111711	-1.08415	0	CLIP4
-0.18801	6.50244	-4.05604	0.00098572	0.0111711	-1.10195	0	NUP205
0.195773	7.4279	4.05582	0.000986153	0.0111711	-1.15794	0	CAPN2
-0.2663	7.18973	-4.05568	0.000986447	0.0111711	-1.14952	0	ANKH
-0.256565	5.98371	-4.05542	0.000986966	0.0111711	-1.01272	0	LMNB2
0.239146	7.47321	4.05365	0.000990571	0.0112014	-1.20661	0	GPC4
-0.715858	3.02914	-4.05114	0.000995697	0.0112489	-0.566061	0	USP18
-0.262643	4.73201	-4.04768	0.00100282	0.0113188	-0.893385	0	PCTP
0.150072	7.62499	4.04416	0.00101011	0.0113904	-1.22259	0	AKR1A1
0.201512	4.62986	4.04337	0.00101176	0.0113984	-0.869246	0	EIF2AK3
0.47349	3.27152	4.04051	0.00101773	0.011455	-0.625662	0	GPR35
0.572983	2.8071	4.03957	0.0010197	0.0114617	-0.598696	0	TRIB3
-0.197536	5.76993	-4.03932	0.00102023	0.0114617	-1.03384	0	CBX1
0.630558	1.77233	4.03863	0.00102168	0.0114673	-0.621147	0	SYT6
0.13835	8.76386	4.03719	0.00102472	0.0114908	-1.28875	0	HM13
-0.168155	6.20303	-4.03448	0.00103045	0.0115443	-1.12685	0	SERPINB8
0.222863	7.22117	4.0309	0.00103808	0.011619	-1.24592	0	SLC26A11
-0.165585	6.03281	-4.02917	0.00104178	0.0116496	-1.12171	0	FYTTD1
-0.168962	6.56376	-4.02807	0.00104415	0.0116653	-1.18734	0	MTMR14
0.191064	5.13373	4.0275	0.00104537	0.0116682	-1.00208	0	CCDC92
-0.146647	7.78527	-4.0247	0.00105142	0.0117249	-1.27373	0	STK10
0.617525	0.794696	4.0241	0.00105273	0.0117286	-0.701826	0	CCDC78
0.180593	5.64119	4.02288	0.00105536	0.0117471	-1.0904	0	F11R
-0.281701	4.01322	-4.02197	0.00105735	0.0117584	-0.865129	0	GALNT12
0.187045	6.36909	4.02146	0.00105846	0.01176	-1.16736	0	GLTSCR2
0.450016	2.53525	4.01991	0.00106185	0.0117867	-0.628208	0	PCSK5
0.158648	6.02472	4.01748	0.00106718	0.011835	-1.15391	0	SIL1
-0.428184	3.64824	-4.01449	0.00107376	0.011897	-0.702852	0	TTK
-0.173275	6.74604	-4.01403	0.00107479	0.0118976	-1.24579	0	PPM1M
0.127216	9.99444	4.01217	0.00107892	0.0119323	-1.3695	0	IGF2R
0.17563	5.46151	4.01166	0.00108005	0.011934	-1.09358	0	PARP6
-0.432834	3.32213	-4.00915	0.00108564	0.0119847	-0.665736	0	CDKN3
-0.305187	4.03044	-4.0068	0.00109092	0.012032	-0.815677	0	GINS4
0.225025	4.48363	4.00452	0.00109605	0.0120776	-0.91542	0	GALK2
0.30709	2.93187	3.99886	0.00110893	0.0122083	-0.709813	0	GPR157
-0.168444	6.63621	-3.99731	0.00111246	0.0122361	-1.25376	0	PRKCB
-0.991925	2.0407	-3.99099	0.00112705	0.0123852	-0.906645	0	PCDH12
-0.294832	5.27903	-3.98952	0.00113048	0.0124112	-1.03383	0	FOXRED2
-0.671934	1.18477	-3.9891	0.00113146	0.0124112	-0.719333	0	GLB1L2
0.246407	4.7017	3.98855	0.00113273	0.0124138	-0.968098	0	HLX
0.905362	-0.298345	3.98463	0.00114194	0.0124925	-1.1467	0	PTCH2
-0.260805	4.51802	-3.98461	0.00114198	0.0124925	-0.927493	0	ARHGAP19
-0.162306	5.92276	-3.98341	0.00114481	0.0125122	-1.2023	0	RNF19A
0.172744	6.03089	3.98245	0.00114709	0.0125246	-1.20168	0	RNF149
-0.277967	4.4428	-3.98205	0.00114803	0.0125246	-0.939765	0	WDHD1
0.17066	5.93026	3.97728	0.00115939	0.0126371	-1.2084	0	DHDDS
-0.752741	0.322124	-3.97562	0.00116335	0.0126689	-0.902394	0	CC2D2B
-0.198921	4.73562	-3.97369	0.00116799	0.0127079	-1.0324	0	EGLN1
-0.542513	5.69154	-3.97122	0.00117396	0.0127614	-1.08017	0	IFITM3
-0.532441	2.28921	-3.97038	0.00117601	0.0127722	-0.71169	0	TRIM59
-0.142446	6.5838	-3.96984	0.00117732	0.0127749	-1.3121	0	TPMT
-0.171292	6.93872	-3.96884	0.00117974	0.0127897	-1.3176	0	HNRNPR
-0.137256	7.95758	-3.9683	0.00118106	0.0127925	-1.39378	0	NAGA
0.175714	5.74771	3.96742	0.00118321	0.0128044	-1.21098	0	UFL1
-0.381321	3.07396	-3.96694	0.00118437	0.0128054	-0.787484	0	PRR5L
-0.338368	4.03857	-3.96399	0.00119161	0.0128721	-0.876174	0	SPDL1
-0.425376	3.76171	-3.96087	0.0011993	0.0129392	-0.829284	0	PRIM1
-0.26123	3.93302	-3.9602	0.00120095	0.0129392	-0.900144	0	DCLRE1A
0.135976	7.32462	3.96017	0.00120103	0.0129392	-1.37795	0	PSMA7
0.141087	8.67338	3.95969	0.00120222	0.0129405	-1.45235	0	KCNAB2
-0.140334	7.37964	-3.95918	0.0012035	0.0129427	-1.37945	0	RAP1A
0.233596	4.47538	3.95668	0.00120973	0.0129981	-1.04692	0	UVSSA
-0.489869	4.33983	-3.95587	0.00121175	0.0130082	-0.897413	0	RAD51AP1
-0.336787	4.39534	-3.95529	0.00121319	0.0130122	-0.940656	0	MCM8
-0.329898	3.55952	-3.95411	0.00121615	0.0130237	-0.841424	0	MB21D1
-0.536023	3.4873	-3.954	0.00121642	0.0130237	-0.792085	0	CDCA2
0.191225	8.98979	3.95246	0.00122031	0.0130537	-1.4781	0	NCF2
-0.178021	6.01424	-3.94796	0.00123168	0.0131637	-1.25581	0	BUB3
-0.346705	3.20611	-3.94451	0.00124048	0.0132162	-0.812078	0	TOE1
-0.159724	6.88016	-3.94425	0.00124115	0.0132162	-1.3738	0	SYNE1
-0.127894	7.70991	-3.94424	0.00124119	0.0132162	-1.43126	0	CDC42SE1
-0.208076	4.65985	-3.94412	0.0012415	0.0132162	-1.07993	0	RPAP3
-0.197086	6.8608	-3.9439	0.00124206	0.0132162	-1.39011	0	SFT2D2
-0.13939	6.90569	-3.93923	0.00125408	0.0133323	-1.38992	0	B4GALT1
0.23083	4.42022	3.93704	0.00125978	0.013352	-1.05507	0	MBNL2
0.157457	5.99231	3.93702	0.00125983	0.013352	-1.2961	0	CDK5RAP3
0.266066	4.88987	3.93651	0.00126115	0.013352	-1.1172	0	GOLGA7B
-0.664533	2.58983	-3.93643	0.00126136	0.013352	-0.774251	0	E2F7
-0.798777	0.0907462	-3.93594	0.00126263	0.013352	-0.916273	0	ALS2CL
0.432612	2.57015	3.93559	0.00126353	0.013352	-0.7878	0	ZNF550
0.197027	6.87546	3.93514	0.00126471	0.013352	-1.38722	0	SLC48A1
0.199985	7.15703	3.93512	0.00126478	0.013352	-1.43684	0	ABCC3
0.430805	2.88491	3.93342	0.00126923	0.0133873	-0.794003	0	SVIL
0.148597	6.90333	3.93134	0.00127468	0.0134331	-1.41127	0	PDXDC1
0.142303	11.9226	3.92839	0.00128246	0.0135033	-1.56884	0	FLNA
0.146906	8.99881	3.92644	0.00128765	0.0135363	-1.52388	0	RPL8
-0.153651	8.92877	-3.92637	0.00128783	0.0135363	-1.52197	0	HCLS1
0.83588	0.469889	3.92154	0.00130075	0.0136602	-1.10386	0	SEMA3G
-0.11942	9.73111	-3.92005	0.00130474	0.0136796	-1.5526	0	ARPC2
-0.347771	3.79205	-3.92001	0.00130487	0.0136796	-0.92245	0	CRYBB1
-0.451368	4.86566	-3.91926	0.00130689	0.013689	-1.11215	0	DDX60
-0.433061	7.74105	-3.91791	0.00131054	0.0137147	-1.47181	0	IFI6
0.139274	6.77966	3.91751	0.00131162	0.0137147	-1.42836	0	ST3GAL1
-0.160958	5.8166	-3.9162	0.00131516	0.0137398	-1.32221	0	ZC3H7A
0.150642	6.81401	3.91472	0.00131919	0.0137699	-1.43999	0	EDF1
-0.249113	4.68252	-3.91046	0.00133086	0.0138798	-1.10159	0	CARHSP1
0.13771	7.19409	3.90895	0.00133501	0.0139111	-1.47436	0	SRPRA
-0.165419	5.55363	-3.90441	0.00134759	0.01403	-1.30389	0	MAML1
0.197923	5.5986	3.90319	0.001351	0.0140478	-1.30831	0	AP1S1
0.168627	6.70063	3.90297	0.00135162	0.0140478	-1.4451	0	ARPIN
-0.189203	5.43535	-3.90143	0.00135592	0.0140804	-1.28194	0	ARPC1A
0.191039	5.20516	3.89872	0.00136353	0.0141396	-1.27676	0	TMEM184B
-0.364735	4.0988	-3.89857	0.00136396	0.0141396	-1.02781	0	SGO2
0.251044	3.9977	3.89673	0.00136915	0.0141812	-1.06259	0	IRS2
0.55213	1.88345	3.89144	0.00138419	0.0143154	-0.885303	0	PHGDH
-0.45137	3.26167	-3.89134	0.00138448	0.0143154	-0.875666	0	CENPM
-0.422547	3.80756	-3.89022	0.00138771	0.0143206	-0.960309	0	TRIP13
0.239914	5.37529	3.88993	0.00138853	0.0143206	-1.32942	0	SLC52A2
-0.63358	3.65857	-3.88951	0.00138974	0.0143206	-0.936099	0	HERC5
-0.174202	8.42064	-3.8892	0.00139062	0.0143206	-1.58642	0	DOCK10
0.70574	0.087114	3.8891	0.00139091	0.0143206	-1.06878	0	ARMCX2
-0.296089	5.15902	-3.88774	0.00139483	0.0143487	-1.24147	0	PLEKHG2
0.217619	6.11686	3.88642	0.00139864	0.0143757	-1.3913	0	TRIM47
-0.592492	4.01363	-3.88524	0.00140205	0.0143984	-0.972841	0	SLC40A1
-0.230411	5.58461	-3.8846	0.00140393	0.0144055	-1.35349	0	CNTRL
0.161608	5.6932	3.88117	0.0014139	0.0144955	-1.38861	0	PER3
-0.281548	4.37203	-3.87945	0.00141895	0.0145349	-1.09262	0	NRM
-0.246771	5.00824	-3.87823	0.00142251	0.0145591	-1.24903	0	TLE4
-0.322359	4.36968	-3.87679	0.00142676	0.0145901	-1.10001	0	CDK2
-0.423807	3.64797	-3.87636	0.00142804	0.0145909	-1.05328	0	SP110
-0.456132	3.56721	-3.87543	0.00143079	0.0146066	-0.973751	0	CENPK
0.273341	3.51001	3.87315	0.00143756	0.0146633	-1.0377	0	SPRYD7
0.799147	0.165691	3.87264	0.00143906	0.0146662	-1.37487	0	AKR1C3
-0.176506	5.09749	-3.86504	0.00146186	0.0148861	-1.30959	0	PHF6
0.13907	6.14088	3.86379	0.00146562	0.0149118	-1.47542	0	SCFD1
0.317765	3.01095	3.86309	0.00146777	0.0149211	-1.00067	0	CRTAM
0.132378	8.55957	3.85765	0.00148436	0.015077	-1.64729	0	RPN2
-0.175212	6.93195	-3.85616	0.00148895	0.0151109	-1.56979	0	TOP2B
0.143382	6.01048	3.85534	0.00149149	0.015124	-1.47351	0	TRIM27
-0.253721	3.87306	-3.85413	0.00149522	0.0151491	-1.18241	0	FAM20A
-0.254522	4.36749	-3.85159	0.00150308	0.0152161	-1.12213	0	ADM
-0.7096	1.01539	-3.85002	0.00150798	0.0152528	-1.04439	0	RASGRP2
0.14271	7.40162	3.846	0.00152057	0.0153665	-1.61096	0	ADIPOR1
0.153999	6.7715	3.84537	0.00152255	0.0153665	-1.56254	0	GALNT6
0.184847	4.81861	3.84522	0.00152304	0.0153665	-1.33854	0	ZDHHC24
-0.128371	7.48534	-3.8426	0.0015313	0.015437	-1.63034	0	SEPN1
-0.157192	6.73957	-3.84118	0.0015358	0.0154614	-1.56602	0	NFIC
0.190819	5.05735	3.8406	0.00153767	0.0154614	-1.33311	0	ZNF274
-0.12254	8.36288	-3.84049	0.00153802	0.0154614	-1.67953	0	SH2B3
0.309262	3.99721	3.84023	0.00153884	0.0154614	-1.1919	0	ABCA7
0.260334	4.91055	3.83941	0.00154144	0.0154746	-1.34163	0	SLC22A18
0.268883	5.18961	3.83844	0.00154456	0.0154871	-1.41543	0	DDHD1
-0.18264	7.20368	-3.83822	0.00154525	0.0154871	-1.59393	0	RIN2
-0.224468	4.93867	-3.83782	0.00154654	0.0154872	-1.32093	0	SFXN1
0.20832	4.41563	3.83315	0.00156155	0.0156235	-1.26194	0	SLC10A3
0.196276	6.18574	3.83278	0.00156273	0.0156235	-1.53702	0	MAN2A2
-0.16597	6.91454	-3.83228	0.00156435	0.0156267	-1.59457	0	SUPT16H
-0.174724	5.14842	-3.83076	0.00156928	0.015663	-1.39632	0	NCOA5
-0.150031	6.69131	-3.8294	0.00157373	0.0156856	-1.59473	0	CLSTN1
0.154282	6.66931	3.82896	0.00157516	0.0156856	-1.60328	0	EDEM1
0.235272	4.32385	3.82887	0.00157544	0.0156856	-1.28285	0	TMEM134
-0.475713	3.29724	-3.82742	0.00158017	0.0157197	-1.00346	0	CDCA3
0.369893	4.12815	3.82598	0.0015849	0.0157538	-1.15524	0	MME
-0.406696	3.76083	-3.82477	0.00158887	0.0157802	-1.07711	0	GINS2
-0.250716	6.51606	-3.82372	0.00159233	0.015799	-1.57205	0	FAM111A
-0.325888	3.89578	-3.8234	0.00159338	0.015799	-1.13542	0	BLM
0.205015	4.33981	3.82062	0.00160257	0.0158713	-1.28049	0	PHF1
-0.16676	6.15324	-3.8204	0.00160329	0.0158713	-1.53794	0	PRKAA1
-0.180587	5.40452	-3.81792	0.00161155	0.0159399	-1.45992	0	PHACTR4
-0.187345	6.74725	-3.81738	0.00161336	0.0159448	-1.62773	0	NCAPH
-0.172374	6.25565	-3.81612	0.00161757	0.0159607	-1.58648	0	MKL1
-0.212159	7.2987	-3.81611	0.00161761	0.0159607	-1.66951	0	CMKLR1
0.138451	7.36509	3.81493	0.00162156	0.0159763	-1.67701	0	UGGT1
0.160804	6.45082	3.81485	0.00162184	0.0159763	-1.62298	0	TMEM63A
-0.131369	8.08389	-3.8143	0.00162368	0.0159814	-1.72228	0	TRIP12
-0.358623	3.61821	-3.81386	0.00162517	0.015983	-1.09638	0	CHAF1B
-0.449292	2.19854	-3.81318	0.00162746	0.0159925	-1.00119	0	DBN1
0.185223	5.94229	3.81194	0.00163164	0.0160206	-1.57591	0	CTTN
-0.164617	6.18491	-3.81003	0.00163809	0.0160647	-1.59496	0	DNAJB1
0.274465	3.55165	3.80982	0.00163879	0.0160647	-1.14141	0	AGBL5
-0.613588	2.865	-3.80913	0.00164113	0.0160746	-1.0112	0	ATP10A
0.152929	6.00306	3.8079	0.00164533	0.0161026	-1.57225	0	EMC3
0.171628	5.87045	3.80728	0.00164746	0.0161104	-1.55378	0	LRRC41
-0.123962	7.79921	-3.80624	0.00165098	0.0161318	-1.73113	0	SLC7A7
-0.208253	4.65873	-3.80518	0.00165462	0.0161543	-1.37432	0	HMGB3
0.234301	4.4387	3.80312	0.00166169	0.0162102	-1.3194	0	FAM193B
0.196582	6.02156	3.80193	0.00166581	0.0162285	-1.60093	0	UFM1
0.162502	5.87958	3.8018	0.00166625	0.0162285	-1.56748	0	GOLGA3
0.203529	4.46859	3.8009	0.00166934	0.0162355	-1.35535	0	CLIC2
-0.13036	7.85416	-3.80081	0.00166966	0.0162355	-1.727	0	HK1
-0.139732	6.6367	-3.79933	0.0016748	0.0162724	-1.64862	0	TMOD3
-0.13455	8.95159	-3.79438	0.00169205	0.0164268	-1.79278	0	NCL
-0.1993	5.39515	-3.79383	0.00169397	0.0164322	-1.49598	0	DARS2
-0.424659	3.23503	-3.79287	0.00169734	0.0164517	-1.09512	0	SLC43A1
0.205383	4.98244	3.78816	0.00171399	0.0165722	-1.49577	0	HAAO
0.195037	7.05941	3.7876	0.00171595	0.0165722	-1.73403	0	HLA-DMB
0.273309	3.40366	3.78757	0.00171607	0.0165722	-1.18785	0	ACAP1
0.563091	1.4864	3.78745	0.00171649	0.0165722	-1.10165	0	SHANK3
0.519271	1.76853	3.7874	0.00171667	0.0165722	-1.04842	0	TRIM16
-0.119611	9.71929	-3.7869	0.00171844	0.0165722	-1.82959	0	CD4
0.224903	4.3993	3.78664	0.00171938	0.0165722	-1.33992	0	R3HDM2
0.395545	2.86791	3.78588	0.0017221	0.0165851	-1.10004	0	FAM134B
-0.202533	6.1128	-3.78388	0.00172922	0.0166405	-1.64271	0	CD300A
-0.165515	6.25954	-3.78158	0.00173749	0.0167068	-1.64856	0	CERS6
-0.202984	5.11321	-3.78068	0.00174073	0.0167179	-1.48825	0	DNMT3A
-0.991777	-0.684115	-3.78049	0.00174142	0.0167179	-1.7621	0	NKD1
0.352673	2.80596	3.77949	0.00174502	0.0167392	-1.11311	0	PTRH1
-0.187316	5.86263	-3.77882	0.00174747	0.0167493	-1.61095	0	STARD4
0.15318	7.67422	3.77839	0.00174901	0.0167508	-1.78176	0	RAP2B
0.314225	5.19987	3.77756	0.00175204	0.0167665	-1.47413	0	CDK2AP2
-0.436359	2.88131	-3.77433	0.0017638	0.0168657	-1.10867	0	ARHGAP11B
-0.148816	7.86739	-3.7713	0.00177488	0.0169583	-1.794	0	XPO1
-0.178488	5.3658	-3.77063	0.00177737	0.016967	-1.52767	0	RUBCN
-0.137562	8.18343	-3.77021	0.00177891	0.016967	-1.81885	0	IFNGR1
0.189807	4.97884	3.76917	0.00178274	0.016967	-1.48606	0	EMD
-0.626447	-0.0979457	-3.76864	0.0017847	0.016967	-1.28	0	SMO
-0.272205	4.21219	-3.768	0.00178708	0.016967	-1.29938	0	CHEK1
-0.155165	7.07458	-3.76797	0.00178718	0.016967	-1.75021	0	DNAJA1
-0.718307	1.81062	-3.76787	0.00178756	0.016967	-1.09303	0	TCTEX1D1
-0.208443	4.55727	-3.76777	0.00178792	0.016967	-1.42174	0	BAG4
-0.461721	3.34693	-3.76763	0.00178844	0.016967	-1.13235	0	CDC25A
0.172793	7.95039	3.76685	0.00179135	0.0169812	-1.81252	0	SYNGR2
0.156603	6.00478	3.76388	0.00180237	0.017071	-1.66207	0	PSMB5
-0.156158	6.3951	-3.76354	0.00180365	0.017071	-1.69589	0	TTC7A
-0.584537	2.42417	-3.76172	0.00181049	0.0171224	-1.0927	0	KIAA0101
0.24588	3.94607	3.75962	0.00181838	0.0171836	-1.32681	0	POFUT2
-0.1655	7.97245	-3.75848	0.00182265	0.0172105	-1.83254	0	DHCR24
-0.230025	5.50947	-3.75745	0.00182657	0.0172168	-1.56579	0	KNTC1
-0.602877	3.96327	-3.75705	0.00182806	0.0172168	-1.23676	0	IRF7
0.175308	4.74349	3.75702	0.00182818	0.0172168	-1.47933	0	RSAD1
0.438882	2.35152	3.75653	0.00183007	0.0172168	-1.11923	0	NOXA1
0.192945	5.16846	3.75634	0.00183076	0.0172168	-1.54595	0	STX5
0.206032	4.20896	3.75604	0.0018319	0.0172168	-1.39548	0	MPPE1
0.164168	5.88419	3.75567	0.00183331	0.0172168	-1.67297	0	RMDN3
-0.124985	7.54318	-3.75453	0.00183766	0.0172443	-1.81602	0	CSRP1
0.300339	2.84841	3.7534	0.00184194	0.0172638	-1.18848	0	HABP4
-0.151373	5.59802	-3.75323	0.0018426	0.0172638	-1.60886	0	USP39
-0.272452	6.43101	-3.75133	0.00184987	0.017316	-1.71206	0	ABI3
-0.112986	7.9083	-3.75103	0.00185103	0.017316	-1.84837	0	GUSB
-0.186131	5.84055	-3.7504	0.00185342	0.0173249	-1.64825	0	ANKS1A
-0.191821	7.06016	-3.74865	0.00186017	0.0173745	-1.80705	0	PRKACB
-0.1824	8.33661	-3.74615	0.00186983	0.0174444	-1.8483	0	RGL1
0.164522	7.42421	3.74597	0.00187054	0.0174444	-1.82877	0	GRINA
0.278831	3.88442	3.74497	0.00187441	0.017467	-1.34928	0	GK
0.122251	8.82226	3.74298	0.00188214	0.0175256	-1.89468	0	RPL12
0.786551	0.721775	3.74195	0.00188619	0.0175497	-1.27507	0	KRT79
0.185036	5.61487	3.74146	0.0018881	0.0175539	-1.6578	0	YIPF5
-0.204806	6.88441	-3.7409	0.00189029	0.0175608	-1.78317	0	MYO7A
-0.271506	6.22804	-3.73796	0.00190185	0.0176546	-1.77665	0	SLC8A1
0.411696	1.9726	3.73614	0.00190905	0.0177078	-1.14278	0	TPD52
0.194361	4.86728	3.73378	0.00191841	0.017781	-1.55008	0	RFFL
-0.180077	5.72446	-3.73276	0.00192245	0.0177956	-1.68214	0	CASP3
0.130534	6.61482	3.73235	0.00192411	0.0177956	-1.78602	0	XPOT
0.434734	2.48637	3.73227	0.00192441	0.0177956	-1.16598	0	SNED1
0.164673	6.49788	3.729	0.00193748	0.0179028	-1.81019	0	PLXNA1
-0.237687	5.44611	-3.72598	0.00194966	0.0180016	-1.61446	0	USP1
-0.178303	6.09721	-3.725	0.00195362	0.0180097	-1.73404	0	GART
-0.348293	4.09768	-3.72474	0.00195468	0.0180097	-1.33474	0	RECQL4
-0.414045	6.72246	-3.7244	0.00195605	0.0180097	-1.75027	0	LY6E
0.122766	7.63074	3.72429	0.00195651	0.0180097	-1.88078	0	ARCN1
0.148994	6.04559	3.72353	0.00195959	0.0180137	-1.77366	0	GALNS
0.183124	6.05914	3.72345	0.00195992	0.0180137	-1.72932	0	TNFAIP3
-0.12053	8.66388	-3.72223	0.00196488	0.0180455	-1.93426	0	HNRNPU
-0.163722	5.59232	-3.72147	0.00196798	0.0180602	-1.70567	0	MRPS7
0.320104	4.1806	3.719	0.0019781	0.0181393	-1.56103	0	TDRD9
-0.187765	5.58289	-3.71774	0.00198327	0.0181714	-1.67952	0	MOV10
0.427587	1.57157	3.71735	0.00198485	0.0181714	-1.17391	0	PTK6
-0.240587	6.85918	-3.71691	0.00198665	0.0181714	-1.79473	0	ITGA4
-0.157093	7.18042	-3.71668	0.00198762	0.0181714	-1.86607	0	CAMK1
-0.208626	7.23983	-3.71583	0.00199114	0.0181898	-1.86594	0	UNC93B1
-0.123033	7.42527	-3.71211	0.00200653	0.0183166	-1.89386	0	PI4KA
0.157241	7.22454	3.7109	0.0020116	0.018349	-1.89437	0	ABCC1
-0.149749	6.27233	-3.71022	0.00201441	0.0183608	-1.79837	0	TPP2
-0.129462	10.6746	-3.70799	0.00202376	0.0184264	-2.00544	0	MSN
0.188406	4.79029	3.70777	0.00202467	0.0184264	-1.59387	0	YIPF2
-0.32866	3.03814	-3.70597	0.00203225	0.0184815	-1.242	0	PARPBP
-0.191788	8.40112	-3.70171	0.00205028	0.0186315	-1.95225	0	SLC7A8
0.125203	7.18296	3.70041	0.0020558	0.018662	-1.89943	0	SLC38A10
0.275437	4.79281	3.70014	0.00205697	0.018662	-1.64469	0	DUSP2
-0.14083	7.2648	-3.69983	0.00205828	0.018662	-1.9104	0	RBM47
0.141785	8.16636	3.69876	0.00206288	0.0186897	-1.96601	0	COPA
-0.241897	4.89798	-3.69695	0.0020706	0.0187431	-1.60867	0	COX20
-0.175099	5.99496	-3.69666	0.00207188	0.0187431	-1.76198	0	ST6GAL1
-0.137442	7.78583	-3.69524	0.00207798	0.0187842	-1.94297	0	ILF3
-0.150073	6.31795	-3.69366	0.00208479	0.0188271	-1.84147	0	CLCN3
-0.272052	4.47824	-3.69342	0.00208584	0.0188271	-1.53232	0	MPHOSPH9
0.37662	1.79594	3.69155	0.00209395	0.0188862	-1.22502	0	ACOT4
0.502207	1.37363	3.68891	0.00210545	0.0189757	-1.24793	0	MACROD1
0.188532	8.74515	3.6865	0.002116	0.0190566	-2.00679	0	SCD
-0.569969	2.8801	-3.68462	0.00212423	0.0191165	-1.25188	0	NEK2
-0.149068	5.3572	-3.6813	0.00213891	0.0192343	-1.73266	0	MTMR12
-0.214919	4.26637	-3.67839	0.00215185	0.0193363	-1.58113	0	TNFSF13
0.219891	6.28075	3.67618	0.00216176	0.0194109	-1.87877	0	SNX10
0.226893	4.508	3.67508	0.00216671	0.0194409	-1.60106	0	NSMF
0.255688	3.77745	3.67331	0.00217467	0.0194978	-1.42885	0	PWWP2A
0.165312	6.68601	3.67256	0.00217804	0.0195069	-1.90093	0	MORF4L2
-0.143005	6.5455	-3.67224	0.0021795	0.0195069	-1.90121	0	AGFG1
-0.114444	8.30078	-3.67201	0.00218054	0.0195069	-2.01838	0	CHD4
0.220545	4.41874	3.67103	0.00218498	0.0195322	-1.59766	0	GCLM
0.267658	4.1027	3.66956	0.00219164	0.0195772	-1.5368	0	PIR
-0.130847	7.73641	-3.66806	0.00219849	0.0196239	-1.99543	0	LDHB
0.33415	2.67064	3.66569	0.00220932	0.019706	-1.32052	0	MYL5
0.147598	5.58097	3.66369	0.00221849	0.0197732	-1.80386	0	CYB5R1
-0.145031	7.12498	-3.66083	0.00223172	0.0198765	-1.96293	0	HMGB1
0.156991	6.19203	3.65979	0.0022365	0.0199044	-1.9069	0	PRDX5
-0.142009	6.76888	-3.65914	0.00223956	0.0199169	-1.96388	0	NADK
-0.153883	5.75924	-3.65825	0.0022437	0.019939	-1.85737	0	DDB2
0.320714	2.8539	3.65715	0.0022488	0.0199515	-1.37241	0	MARC1
0.549174	1.8749	3.65694	0.00224977	0.0199515	-1.2838	0	SGPP2
-0.273213	4.22921	-3.65688	0.00225006	0.0199515	-1.49638	0	SKA2
0.233664	4.15374	3.65618	0.00225333	0.0199658	-1.5774	0	LMLN
-0.246554	4.32381	-3.65495	0.00225911	0.0200024	-1.57856	0	POLH
-0.371849	4.03904	-3.65166	0.00227458	0.0201246	-1.44743	0	PLK4
-0.251626	4.72474	-3.65122	0.00227662	0.0201279	-1.69954	0	GEN1
0.237249	4.41434	3.65066	0.0022793	0.0201299	-1.65237	0	ALG12
-0.160952	5.81852	-3.65047	0.00228018	0.0201299	-1.85525	0	C2CD5
-0.259213	4.71908	-3.64794	0.00229218	0.0202211	-1.62379	0	CDCA7L
-0.19509	4.15324	-3.64738	0.00229487	0.0202271	-1.63293	0	CECR6
-0.38096	7.87627	-3.64683	0.00229749	0.0202271	-1.98579	0	CD93
-0.391053	3.38827	-3.64674	0.00229789	0.0202271	-1.35587	0	TROAP
0.136431	7.83366	3.64524	0.00230506	0.0202755	-2.06166	0	APOC1
0.152511	5.61295	3.64336	0.00231407	0.0203399	-1.85904	0	NUS1
-0.115862	7.64023	-3.64212	0.00232002	0.0203695	-2.05066	0	GIT2
0.161245	6.60586	3.64184	0.00232138	0.0203695	-1.95662	0	SCARB1
-0.173918	6.66016	-3.64161	0.00232249	0.0203695	-1.96913	0	OLFML2B
0.290041	2.54098	3.64103	0.00232527	0.0203701	-1.41038	0	FAM69A
0.380157	2.48676	3.6409	0.00232594	0.0203701	-1.36241	0	LGALSL
-0.362168	2.92529	-3.6399	0.00233077	0.0203976	-1.36747	0	ADAM12
-0.374409	3.88968	-3.6391	0.00233464	0.0204036	-1.46853	0	GMNN
-0.199964	4.69042	-3.63906	0.00233483	0.0204036	-1.70865	0	NPAT
0.222557	4.68482	3.6378	0.00234094	0.0204422	-1.69952	0	ZFPL1
-0.163434	8.60636	-3.63646	0.00234746	0.0204843	-2.12294	0	MYOF
-0.49277	1.9737	-3.63489	0.0023551	0.0205361	-1.32247	0	PIF1
0.233759	4.52501	3.63171	0.0023707	0.0206573	-1.66623	0	TMEM150B
0.133308	7.42894	3.63045	0.00237689	0.0206962	-2.06939	0	MAPK13
-0.278981	3.70081	-3.62738	0.00239209	0.0208136	-1.50514	0	ANKRD9
-0.135827	6.34335	-3.62583	0.00239978	0.0208528	-1.97276	0	DNM1L
-0.114514	8.00224	-3.6255	0.00240143	0.0208528	-2.10536	0	NUMA1
-0.689108	0.131798	-3.62543	0.00240178	0.0208528	-1.44047	0	CD1E
0.454203	1.64903	3.6243	0.00240741	0.0208867	-1.34272	0	PGGHG
-0.138	6.14537	-3.62201	0.00241889	0.0209678	-1.96594	0	ANKRD40
-0.550159	1.12533	-3.62174	0.00242023	0.0209678	-1.35524	0	LRP6
0.206891	6.08361	3.62001	0.00242895	0.0210149	-1.97509	0	DFNA5
0.276147	4.76348	3.61997	0.00242915	0.0210149	-1.72125	0	TTC7B
-0.258554	3.44029	-3.61917	0.0024332	0.0210349	-1.51355	0	SMTN
0.267325	4.01755	3.61871	0.0024355	0.0210397	-1.6171	0	JMJD4
-0.158862	6.04924	-3.61817	0.00243826	0.0210417	-1.93247	0	CDC123
-0.965952	-0.115906	-3.61798	0.00243921	0.0210417	-1.60726	0	BCAM
-0.516757	1.61704	-3.61625	0.002448	0.0211024	-1.35752	0	LYPD1
0.212728	5.69502	3.61492	0.00245474	0.0211308	-1.92945	0	TSPAN17
-0.165978	5.82226	-3.61491	0.00245479	0.0211308	-1.93065	0	DCP2
-0.692917	2.75135	-3.61426	0.00245812	0.0211444	-1.36101	0	FXYD6
-0.119045	8.04288	-3.61328	0.00246312	0.0211548	-2.13385	0	MOB1A
-0.149047	6.09091	-3.61303	0.00246441	0.0211548	-1.9664	0	N4BP1
-0.492032	3.17675	-3.61299	0.00246458	0.0211548	-1.41042	0	MXD3
-0.132832	7.23655	-3.61199	0.00246971	0.0211837	-2.08019	0	ANKFY1
0.180321	5.44575	3.6112	0.00247379	0.0212036	-1.90553	0	GSTM4
-0.165147	5.30958	-3.60918	0.00248416	0.0212465	-1.88037	0	JAK2
0.129786	7.49772	3.60904	0.00248489	0.0212465	-2.10991	0	COPB2
-0.243672	4.19192	-3.60897	0.00248525	0.0212465	-1.6277	0	USP37
0.734882	-0.0584518	3.60882	0.00248604	0.0212465	-1.71264	0	CDKN1C
0.833086	0.216447	3.60852	0.00248759	0.0212465	-1.60032	0	DUSP13
0.187075	5.44838	3.60611	0.00250003	0.0213377	-1.90514	0	VPS51
0.397274	3.01701	3.60465	0.00250765	0.0213876	-1.46823	0	LLGL2
0.26974	3.44906	3.60418	0.00251008	0.0213933	-1.64158	0	OPLAH
-0.245137	3.89668	-3.60323	0.00251502	0.0214019	-1.60821	0	APOBEC3G
-0.142783	6.90025	-3.60265	0.00251806	0.0214019	-2.06143	0	EPS15
0.204921	4.39467	3.60244	0.00251915	0.0214019	-1.73519	0	XYLT2
0.27748	3.75429	3.60233	0.00251975	0.0214019	-1.62665	0	KCTD21
0.119857	7.6645	3.60227	0.00252007	0.0214019	-2.13889	0	RAB7B
-0.613103	0.822256	-3.60195	0.00252173	0.0214019	-1.38878	0	CD1D
0.128126	6.85732	3.60008	0.00253151	0.0214699	-2.08946	0	NEU1
0.147568	6.18762	3.59952	0.0025345	0.0214801	-2.02665	0	SCYL1
-0.270116	6.33522	-3.59829	0.00254093	0.0215195	-2.02243	0	FOS
0.151265	5.70985	3.59647	0.00255057	0.021586	-1.96041	0	TRMT2A
0.186112	7.30949	3.59601	0.00255302	0.0215916	-2.15419	0	ST14
-0.358632	3.28695	-3.59436	0.00256179	0.0216506	-1.47967	0	NET1
-0.175606	5.17945	-3.5899	0.00258561	0.0218238	-1.86452	0	PDS5B
-0.204806	4.72468	-3.58984	0.00258589	0.0218238	-1.81483	0	FASTKD1
0.168178	6.89174	3.58884	0.00259131	0.0218542	-2.09888	0	ZBTB7B
0.188442	4.3128	3.58549	0.00260937	0.0219912	-1.75426	0	SSH3
-0.18938	5.11176	-3.58154	0.00263083	0.0221515	-1.89997	0	EPT1
0.191973	5.80004	3.58132	0.00263206	0.0221515	-2.0263	0	ACTR1B
0.53171	3.85076	3.5798	0.00264035	0.0222057	-1.51755	0	SERPINF1
0.183659	5.20432	3.57887	0.00264545	0.0222332	-1.9522	0	FLYWCH1
-0.218895	4.85487	-3.57825	0.0026489	0.0222467	-1.83161	0	DENND6A
-0.18207	5.01084	-3.57717	0.00265484	0.0222811	-1.86685	0	KLF7
-0.142856	7.20889	-3.57631	0.00265956	0.0223052	-2.14789	0	FRMD4B
-0.384573	3.45812	-3.57517	0.00266585	0.0223425	-1.56022	0	KIF24
-0.172382	6.33338	-3.57405	0.00267206	0.0223789	-2.06973	0	SRSF10
0.426543	1.43893	3.57306	0.00267757	0.0224096	-1.43414	0	MST1
-0.278169	4.76845	-3.57265	0.00267985	0.0224131	-1.78122	0	SECTM1
-0.231389	5.43396	-3.57158	0.00268582	0.0224419	-1.91935	0	CDC25B
-0.131491	7.6106	-3.57137	0.002687	0.0224419	-2.19771	0	VAMP8
0.300021	3.28001	3.57083	0.00268999	0.0224513	-1.56024	0	ECE1
0.141495	9.95763	3.57025	0.00269322	0.0224627	-2.2783	0	PLEC
0.609404	1.13296	3.56787	0.00270657	0.0225585	-1.47264	0	FER1L6
-0.481995	2.25887	-3.56702	0.00271134	0.0225826	-1.46868	0	MT1E
0.172309	5.79795	3.56206	0.00273942	0.0228008	-2.05337	0	FAM127A
0.333643	2.69276	3.5581	0.00276203	0.0229732	-1.50914	0	NR4A3
-0.236826	4.70378	-3.55694	0.00276866	0.0230125	-1.86726	0	KMT5A
0.460889	2.51545	3.55508	0.0027794	0.0230858	-1.58427	0	STAC2
0.235818	4.10637	3.55452	0.0027826	0.0230965	-1.77104	0	ZNF526
0.145874	8.00385	3.55387	0.00278636	0.0231098	-2.24967	0	RPL37
0.132654	6.59388	3.55359	0.00278802	0.0231098	-2.16177	0	SBF1
-0.133654	6.57479	-3.55282	0.00279248	0.023125	-2.15361	0	MAPRE2
-0.137215	7.98867	-3.55261	0.00279369	0.023125	-2.25894	0	EHBP1L1
0.119994	9.08208	3.55139	0.00280079	0.0231557	-2.3018	0	CECR1
0.154451	6.23706	3.55131	0.00280124	0.0231557	-2.11623	0	TRAPPC1
0.208966	4.64056	3.5484	0.00281822	0.0232802	-1.90878	0	TECPR2
-0.118188	9.36463	-3.54768	0.00282241	0.0232988	-2.31667	0	ACTR3
0.24543	3.57148	3.54645	0.00282965	0.0233275	-1.71806	0	ZNF580
0.137951	7.71155	3.54616	0.00283134	0.0233275	-2.24791	0	RPL18
-0.11642	9.76665	-3.5461	0.00283167	0.0233275	-2.32366	0	HSP90AA1
0.161839	7.71147	3.54194	0.00285626	0.023514	-2.2725	0	HSD17B4
-0.527322	1.53635	-3.54154	0.00285863	0.0235175	-1.49554	0	DCHS1
0.210966	5.17596	3.54108	0.00286139	0.0235241	-1.99651	0	OSGIN2
-0.363428	3.33302	-3.53845	0.00287704	0.0236367	-1.81635	0	S100A8
-0.113379	9.85926	-3.5373	0.00288392	0.0236742	-2.3438	0	CLTC
-0.228176	3.82651	-3.53703	0.00288552	0.0236742	-1.74575	0	CASD1
-0.238623	5.68441	-3.53657	0.00288827	0.0236746	-2.0346	0	SREBF1
0.304142	2.71762	3.53637	0.00288949	0.0236746	-1.57376	0	MCEE
-0.177113	4.60286	-3.53469	0.00289957	0.0237411	-1.88758	0	ANAPC1
0.129514	6.99179	3.53372	0.00290542	0.0237601	-2.23225	0	GARS
0.283963	2.8767	3.53363	0.00290595	0.0237601	-1.64285	0	TLE1
-0.380592	2.98462	-3.53333	0.00290779	0.0237601	-1.56681	0	DNA2
-0.231379	4.8037	-3.53081	0.002923	0.0238618	-1.93471	0	PAG1
0.247976	4.41226	3.53062	0.0029242	0.0238618	-1.82538	0	SLC16A6
-0.147978	6.21511	-3.52938	0.00293174	0.0239072	-2.16632	0	IFNAR2
0.275282	3.07054	3.52857	0.00293662	0.0239309	-1.64496	0	STXBP1
0.167987	6.1243	3.52709	0.00294568	0.0239885	-2.15341	0	SCAMP3
-0.121834	8.67209	-3.52611	0.00295166	0.024021	-2.33469	0	DOCK2
0.225342	3.81653	3.52361	0.00296703	0.0241264	-1.76867	0	FBXL6
-0.146897	5.55274	-3.52336	0.0029686	0.0241264	-2.09484	0	TFEB
-0.161366	7.34632	-3.52119	0.00298198	0.0242188	-2.26886	0	SRSF3
0.180618	6.21392	3.5206	0.00298562	0.0242321	-2.20161	0	LILRB3
0.175118	8.61533	3.52025	0.00298783	0.0242338	-2.3589	0	ATP13A3
0.131655	7.30748	3.51848	0.00299881	0.0242921	-2.27772	0	ANXA4
0.258693	3.13804	3.51828	0.00300006	0.0242921	-1.70989	0	TMEM91
-0.151245	5.85624	-3.51812	0.00300106	0.0242921	-2.11981	0	TM2D2
-0.140452	6.50675	-3.51621	0.00301299	0.0243622	-2.21531	0	SRRT
0.18343	4.7016	3.51608	0.00301376	0.0243622	-1.99801	0	TBC1D10C
-0.173231	9.72419	-3.5154	0.00301805	0.0243806	-2.38272	0	NRP1
0.242432	3.43304	3.51432	0.00302482	0.024419	-1.73101	0	ZFAND2A
-0.148119	6.40389	-3.51083	0.0030468	0.0245799	-2.20694	0	ZNF609
0.257365	3.83633	3.50994	0.00305245	0.0246013	-1.84108	0	RTN4R
0.153829	6.032	3.50977	0.00305352	0.0246013	-2.17148	0	SRP68
-0.174822	5.51389	-3.50869	0.00306037	0.0246238	-2.10192	0	TMEM19
0.202698	7.60611	3.50869	0.00306039	0.0246238	-2.34112	0	HK2
-0.313285	2.6147	-3.50689	0.00307184	0.0246995	-1.6779	0	CLECL1
-0.127305	7.1158	-3.50519	0.00308267	0.02477	-2.29221	0	DCAF7
0.165321	5.35251	3.50411	0.00308964	0.0248096	-2.10436	0	KLHL21
0.183496	5.58701	3.50361	0.00309282	0.0248186	-2.12106	0	LZTR1
0.144685	7.52846	3.50269	0.00309874	0.0248488	-2.32412	0	WBP2
-0.568073	1.17743	-3.50239	0.0031007	0.0248488	-1.56233	0	ASAP2
-0.798028	0.218468	-3.49953	0.00311916	0.0249802	-1.71034	0	GPR137C
-0.249842	3.7995	-3.49292	0.00316222	0.0253082	-1.81849	0	FUT8
0.145199	7.56222	3.49057	0.0031777	0.0254153	-2.35756	0	PLAUR
0.241659	4.93697	3.48871	0.00319002	0.0254867	-2.02551	0	DHRS9
-0.109426	9.45151	-3.48858	0.00319085	0.0254867	-2.43803	0	NPC2
0.155494	5.63017	3.48523	0.00321314	0.0256477	-2.15547	0	MTMR4
-0.243688	5.06239	-3.48296	0.00322827	0.0257293	-2.05305	0	DUT
-0.802821	1.33633	-3.48293	0.00322848	0.0257293	-1.64988	0	CDKN2D
-0.211635	5.78899	-3.48218	0.00323352	0.0257293	-2.18022	0	SMC3
-0.211978	4.48328	-3.48211	0.003234	0.0257293	-1.95598	0	NETO2
-0.230226	3.85929	-3.48211	0.003234	0.0257293	-1.87024	0	ZNF45
0.783122	-0.13956	3.47754	0.00326483	0.0259574	-1.91726	0	HES2
0.504935	1.29686	3.47602	0.00327514	0.0260222	-1.6112	0	KBTBD11
-0.210299	5.50619	-3.4753	0.00328005	0.0260442	-2.2167	0	ARRDC4
-0.129625	6.37099	-3.47498	0.00328222	0.0260443	-2.28074	0	ARNT
-0.357461	2.3228	-3.47456	0.00328508	0.0260498	-1.63328	0	GPBAR1
-0.163645	5.28169	-3.47363	0.00329141	0.0260829	-2.13973	0	SLC25A40
-0.185449	4.68644	-3.4707	0.00331149	0.0262039	-2.0516	0	C1GALT1C1
-0.993303	2.58528	-3.47056	0.00331251	0.0262039	-1.61905	0	OASL
-0.189838	6.98349	-3.47046	0.00331318	0.0262039	-2.37384	0	ELOVL5
0.207992	5.19796	3.46892	0.0033238	0.0262707	-2.151	0	YIF1A
-0.167103	6.38124	-3.46811	0.00332937	0.0262975	-2.3047	0	TAF15
0.140773	7.24749	3.46762	0.00333277	0.0263071	-2.38846	0	DNAJC10
0.167015	6.87206	3.46611	0.00334321	0.0263722	-2.34233	0	PFKFB3
0.301781	3.05173	3.46577	0.00334557	0.0263737	-1.78232	0	VAMP1
-0.243851	5.80704	-3.46482	0.00335219	0.0263749	-2.09449	0	NFXL1
-0.156308	6.06816	-3.46467	0.00335325	0.0263749	-2.27831	0	CUL3
-0.535271	1.12202	-3.46456	0.00335397	0.0263749	-1.62926	0	KCNMB4
0.188908	4.69633	3.46449	0.00335446	0.0263749	-2.05413	0	ASPSCR1
-0.241317	4.26862	-3.46235	0.00336939	0.0264751	-1.93339	0	HAUS1
-0.145056	6.17759	-3.46054	0.00338208	0.0265488	-2.29756	0	HECA
0.193613	5.59754	3.46039	0.00338317	0.0265488	-2.23712	0	UBL4A
-0.141514	6.96153	-3.4595	0.00338938	0.0265803	-2.36031	0	TRA2B
0.454332	2.06988	3.45829	0.00339792	0.0266299	-1.66927	0	RWDD2A
0.19341	4.41846	3.45727	0.00340517	0.0266461	-2.05684	0	TRIP10
0.255527	3.81845	3.45711	0.00340629	0.0266461	-1.86941	0	SRGAP3
0.250362	3.56967	3.45706	0.0034066	0.0266461	-1.8741	0	METTL21B
-0.16004	5.15539	-3.45554	0.00341742	0.0267134	-2.19553	0	STAC3
0.464115	1.37165	3.45351	0.00343184	0.0268088	-1.64863	0	PRSS23
-0.167666	7.2079	-3.45313	0.00343455	0.0268126	-2.39509	0	MNDA
-0.290303	5.46696	-3.44957	0.00345998	0.0269892	-2.18543	0	GIMAP4
0.118766	10.0344	3.44885	0.00346518	0.0269892	-2.52684	0	TPT1
-0.361922	3.72401	-3.44884	0.00346524	0.0269892	-1.81807	0	RAD51
-0.147827	6.65796	-3.44872	0.00346611	0.0269892	-2.37942	0	TEP1
0.245391	3.80715	3.44495	0.00349336	0.0271838	-1.92459	0	GGT1
0.184828	4.8444	3.44452	0.00349649	0.0271907	-2.12842	0	TMEM41B
0.240783	4.43452	3.44407	0.00349972	0.0271983	-2.03964	0	LYSMD3
-0.141026	5.71458	-3.44297	0.00350777	0.0272433	-2.24822	0	VGLL4
0.17556	5.38668	3.4416	0.00351775	0.0273032	-2.28753	0	IL27RA
-0.254192	5.9803	-3.43666	0.00355399	0.0275668	-2.28521	0	VAV3
-0.163395	5.5866	-3.43592	0.00355948	0.0275917	-2.27361	0	KRAS
-0.188598	5.06501	-3.43417	0.00357238	0.0276664	-2.1552	0	ACTL6A
0.187906	4.77614	3.434	0.00357369	0.0276664	-2.08406	0	TUBA4A
0.162357	6.26196	3.43273	0.0035831	0.0277214	-2.36041	0	SLC17A5
-0.203179	5.3062	-3.43111	0.00359519	0.0277883	-2.19716	0	NUP155
-0.212038	5.26028	-3.43095	0.00359635	0.0277883	-2.23792	0	SPRY2
-0.169907	7.0753	-3.42953	0.00360701	0.0278529	-2.4293	0	HMGN2
-0.144174	5.53879	-3.42812	0.00361757	0.0279006	-2.28486	0	OSBPL3
-0.258695	4.55442	-3.42808	0.00361781	0.0279006	-2.18277	0	SIGLEC10
-0.343129	3.50798	-3.42688	0.00362689	0.0279527	-1.82137	0	SAPCD2
0.196194	4.73084	3.42625	0.00363163	0.0279714	-2.15466	0	EPM2AIP1
0.182743	6.13901	3.4247	0.00364335	0.0280438	-2.38112	0	SGSH
-0.236884	4.56586	-3.42334	0.00365359	0.0280944	-2.11557	0	RGS18
0.614448	0.407941	3.42321	0.00365458	0.0280944	-1.73617	0	NANOS1
-0.132946	11.3372	-3.42241	0.00366071	0.0281237	-2.59828	0	CD163
0.148902	7.57719	3.42187	0.00366479	0.0281371	-2.51102	0	FNIP2
0.317023	2.51021	3.41907	0.00368618	0.0282834	-1.77883	0	DHRS12
-0.142047	5.62952	-3.41365	0.00372784	0.0285701	-2.31713	0	PTCD3
-0.19327	4.47982	-3.41359	0.00372829	0.0285701	-2.1333	0	SLAMF6
-0.156536	6.12876	-3.4124	0.00373755	0.028623	-2.37383	0	NAP1L4
-0.173828	6.4763	-3.41199	0.00374072	0.0286291	-2.41553	0	SAMSN1
0.381529	2.55015	3.40506	0.00379491	0.0290254	-1.7647	0	TXNDC5
-0.153766	6.64033	-3.40414	0.00380217	0.0290625	-2.45554	0	ICMT
0.210656	5.06157	3.40289	0.00381202	0.0291194	-2.23917	0	C19orf60
0.446023	1.99887	3.40205	0.0038187	0.029152	-1.74427	0	ARHGAP24
-0.305194	3.90681	-3.40125	0.00382505	0.0291661	-1.98462	0	MMS22L
-0.47465	3.42662	-3.40095	0.00382744	0.0291661	-1.85223	0	DIAPH3
0.144737	5.74678	3.4009	0.0038278	0.0291661	-2.34914	0	DENND5A
0.226575	3.86488	3.39942	0.00383957	0.0292329	-2.04053	0	GCHFR
-0.333166	6.40014	-3.39919	0.00384141	0.0292329	-2.43168	0	SAMD9L
-0.182255	4.85014	-3.39799	0.00385103	0.0292877	-2.21052	0	SIVA1
0.200322	4.00019	3.3975	0.00385487	0.0292985	-2.0586	0	FAM149B1
0.159551	5.33014	3.39659	0.00386218	0.0293356	-2.29513	0	PXDC1
-0.242797	3.63225	-3.39556	0.00387042	0.0293797	-1.97979	0	NFIL3
0.117691	7.36548	3.3937	0.0038854	0.0294749	-2.53578	0	PTPN12
0.123825	8.46663	3.39258	0.0038945	0.0295253	-2.60335	0	RPL13
-0.171507	5.48678	-3.39155	0.00390277	0.0295695	-2.33161	0	SPATS2L
0.30395	3.79627	3.39036	0.00391244	0.0296241	-1.96887	0	TNF
0.130268	6.13345	3.3896	0.0039186	0.0296522	-2.46047	0	DHRS7
0.705307	-0.246016	3.38777	0.00393355	0.0297467	-1.94791	0	TVP23C
-0.11812	7.48908	-3.3864	0.00394471	0.0298124	-2.56158	0	ARPP19
0.455569	2.61224	3.38458	0.00395962	0.0299064	-1.83852	0	RGS16
0.167527	6.15213	3.38383	0.00396579	0.0299343	-2.46627	0	HLA-F
0.17861	4.97451	3.38229	0.00397849	0.0300114	-2.29413	0	ACADS
0.331717	3.51851	3.37975	0.00399955	0.0301308	-1.9779	0	TSPAN32
-0.305743	3.39685	-3.37956	0.00400111	0.0301308	-1.93923	0	CENPL
0.135939	5.60887	3.37948	0.00400181	0.0301308	-2.39242	0	TBRG1
0.172927	5.75266	3.37839	0.00401084	0.03018	-2.3719	0	RHOU
0.257266	3.38607	3.37772	0.00401645	0.0301807	-1.9994	0	UNKL
-0.827804	-0.324634	-3.37758	0.00401761	0.0301807	-1.99641	0	MTMR11
0.197602	3.81896	3.37748	0.00401842	0.0301807	-2.07717	0	HEMK1
1.58177	-2.23054	3.37454	0.00404297	0.0303197	-2.72465	0	ADM2
-0.544511	2.48293	-3.3744	0.00404422	0.0303197	-1.78999	0	SGO1
0.384771	1.97161	3.37437	0.00404446	0.0303197	-1.81778	0	RABGEF1
-0.181894	6.71006	-3.36852	0.00409385	0.0306709	-2.51902	0	PAICS
0.169802	5.62659	3.36707	0.0041062	0.0307443	-2.41274	0	ACBD3
-0.164448	5.87311	-3.36583	0.0041167	0.0308038	-2.44336	0	AC013461,1
0.292058	2.79427	3.36536	0.00412072	0.0308148	-1.87072	0	AC240274,1
0.347467	4.11861	3.36413	0.00413128	0.0308641	-2.10128	0	AATK
-0.266453	4.19561	-3.364	0.00413242	0.0308641	-2.10657	0	TAGAP
0.194077	5.22858	3.36306	0.00414045	0.0308883	-2.34211	0	GALK1
-0.137392	5.757	-3.36302	0.00414078	0.0308883	-2.42834	0	BTF3L4
0.127465	9.78739	3.36254	0.00414494	0.0309003	-2.70287	0	HLA-E
0.769038	0.73198	3.35936	0.00417234	0.0310853	-2.0558	0	KAZN
0.196192	5.26204	3.35864	0.0041786	0.0311128	-2.39144	0	CTNS
0.489053	2.36482	3.35759	0.00418768	0.0311612	-1.85708	0	STARD10
-0.263353	3.88824	-3.35664	0.004196	0.0312039	-2.16193	0	SLFN12
0.168736	4.59843	3.35579	0.00420342	0.0312398	-2.28959	0	FAM162A
-0.270702	4.38194	-3.35314	0.00422659	0.0313927	-2.2793	0	ARHGAP12
-0.319313	2.90083	-3.35258	0.00423143	0.0314093	-1.95673	0	CENPQ
-0.370185	2.42722	-3.35171	0.00423908	0.0314468	-1.91526	0	BTBD19
0.238405	7.02688	3.35028	0.00425172	0.0315212	-2.54763	0	ANXA6
0.120531	6.4378	3.34654	0.00428479	0.0317461	-2.54766	0	UAP1L1
-0.211521	4.61491	-3.34626	0.00428732	0.0317461	-2.28479	0	TFAM
-0.179079	4.64202	-3.3445	0.00430299	0.0318427	-2.30015	0	TP53INP2
-0.163574	6.23026	-3.34404	0.00430705	0.0318532	-2.55574	0	CHD3
0.141374	6.84477	3.34334	0.00431336	0.0318803	-2.59977	0	CCND3
-0.160775	5.22589	-3.34188	0.00432645	0.0319575	-2.39626	0	HSPA1A
-0.357903	3.59838	-3.34131	0.00433151	0.0319753	-2.07356	0	ZNF503
0.132774	5.91803	3.33911	0.00435138	0.0321024	-2.51574	0	CHMP1B
-0.182027	4.6391	-3.33809	0.00436055	0.0321504	-2.27401	0	CCDC117
-0.169989	5.38986	-3.33528	0.0043861	0.032319	-2.44743	0	NCOA7
0.581772	0.271063	3.33462	0.00439211	0.0323436	-1.95705	0	EPS8L2
-0.257105	4.19531	-3.33414	0.00439646	0.0323559	-2.18832	0	RMI1
0.181282	4.20839	3.33285	0.00440821	0.0324226	-2.24442	0	FUK
-0.256379	3.37402	-3.33167	0.00441897	0.032482	-2.15109	0	RASL11B
0.209163	4.47313	3.33129	0.00442247	0.0324879	-2.25894	0	H2AFJ
-0.131515	8.43506	-3.3309	0.00442612	0.032495	-2.73035	0	QKI
0.159612	5.7232	3.3304	0.00443064	0.0325084	-2.52219	0	EDEM2
-0.193212	4.3854	-3.32885	0.00444496	0.0325937	-2.29376	0	ZC3H12D
-0.186826	5.08932	-3.3254	0.00447689	0.0328079	-2.40401	0	POLR2D
-0.224421	3.72688	-3.32379	0.00449179	0.0328971	-2.19194	0	ABHD11
0.267178	3.742	3.3233	0.00449641	0.032911	-2.16231	0	ZNF524
-0.250099	4.75204	-3.32192	0.00450928	0.0329852	-2.479	0	SORL1
-0.262686	4.85705	-3.32122	0.00451579	0.0330128	-2.42875	0	NDRG2
0.110832	7.09135	3.31815	0.00454463	0.0332036	-2.68305	0	SRP72
-0.133763	6.87711	-3.31676	0.00455774	0.0332792	-2.6473	0	PA2G4
-0.106363	8.96251	-3.31588	0.00456608	0.03332	-2.77702	0	HNRNPK
0.125463	7.45638	3.31418	0.00458226	0.0334178	-2.70819	0	MTDH
0.15493	5.68943	3.31286	0.00459478	0.0334772	-2.54373	0	TOB1
-0.151705	5.35639	-3.31268	0.00459651	0.0334772	-2.48871	0	ATP7A
0.181271	5.55519	3.31245	0.00459872	0.0334772	-2.54309	0	SAMD4A
0.154503	7.59551	3.31048	0.00461754	0.033594	-2.70341	0	ASPH
-0.579385	2.5706	-3.30996	0.00462249	0.0336097	-1.91719	0	SPC25
-0.161212	4.90468	-3.30964	0.00462553	0.0336116	-2.38474	0	NSL1
-0.450036	2.84219	-3.30865	0.00463503	0.0336604	-1.97222	0	C21orf58
-0.10687	8.22164	-3.30817	0.00463972	0.0336742	-2.76841	0	ARRB2
-0.250681	3.72708	-3.30632	0.00465748	0.0337741	-2.15678	0	CEP152
-0.330139	4.08857	-3.30616	0.00465907	0.0337741	-2.20774	0	SKP2
-0.138946	5.50315	-3.30541	0.00466631	0.0338063	-2.528	0	TMEM184C
0.304486	3.71126	3.30454	0.00467476	0.0338471	-2.26715	0	C15orf52
0.125362	7.06975	3.30335	0.00468625	0.03391	-2.70755	0	PSMD8
-0.155549	4.98636	-3.30296	0.00469006	0.0339173	-2.41561	0	C3orf38
-0.193873	4.37956	-3.30155	0.00470376	0.0339959	-2.30035	0	TSC22D3
0.114533	7.68517	3.3012	0.00470722	0.0339959	-2.75084	0	RPS27
-0.362755	3.86053	-3.30084	0.00471074	0.0339959	-2.1166	0	OXCT1
0.248534	2.96513	3.30069	0.00471219	0.0339959	-2.1008	0	OTUB2
0.271979	3.65351	3.30019	0.00471709	0.0340109	-2.20711	0	CCPG1
0.219755	4.10691	3.2981	0.00473755	0.0341375	-2.28865	0	ACSS1
0.145969	6.72108	3.29782	0.00474029	0.0341375	-2.68622	0	ADRM1
0.140232	6.66053	3.29717	0.00474668	0.0341631	-2.68905	0	MINK1
-0.139786	7.04113	-3.29644	0.00475391	0.0341947	-2.71098	0	RBMX
-0.118695	6.18841	-3.29464	0.00477169	0.0343022	-2.6281	0	AK2
0.152804	6.49283	3.29347	0.00478329	0.0343651	-2.6839	0	DNASE2
0.151038	5.08727	3.29292	0.00478866	0.0343832	-2.47329	0	ANKRD28
0.168688	4.55759	3.29099	0.00480789	0.0345008	-2.43914	0	SYNGR1
-0.156568	5.27861	-3.29052	0.00481257	0.0345139	-2.52599	0	TMEM70
-0.323745	5.28701	-3.28653	0.00485259	0.0347802	-2.31121	0	FBN2
-0.514389	0.982439	-3.28568	0.00486112	0.0347817	-1.94565	0	SYNE2
-0.127824	6.72983	-3.28567	0.00486123	0.0347817	-2.7038	0	MTA2
-0.143521	6.39532	-3.28564	0.00486152	0.0347817	-2.69085	0	FAM208A
0.182184	4.69194	3.28536	0.00486431	0.0347817	-2.44357	0	CTIF
-0.14287	6.14152	-3.28447	0.00487335	0.0348257	-2.64547	0	PSMB8
0.185281	5.16842	3.28233	0.00489496	0.0349594	-2.44518	0	NAMPT
0.167577	4.94629	3.28133	0.00490517	0.0350116	-2.47455	0	PHYKPL
-0.390435	3.30967	-3.28062	0.0049123	0.0350331	-2.07422	0	CENPI
-0.562671	0.438393	-3.28045	0.0049141	0.0350331	-2.019	0	APOBEC3D
0.143905	5.86714	3.28017	0.00491688	0.0350331	-2.66583	0	FABP3
0.281491	3.86941	3.27852	0.00493373	0.0351325	-2.23879	0	HDDC3
-0.285973	4.60221	-3.27761	0.00494308	0.0351783	-2.36701	0	MASTL
0.892912	-1.60202	3.27634	0.00495606	0.0352499	-2.41278	0	AC113404,1
0.35854	3.01723	3.27577	0.00496198	0.0352713	-2.09948	0	DRAXIN
0.132593	7.35567	3.275	0.00496993	0.035295	-2.78876	0	HECTD1
-0.121347	9.13337	-3.27488	0.00497117	0.035295	-2.86593	0	PPIA
0.171476	5.36806	3.27246	0.0049961	0.0354267	-2.53573	0	MXD1
0.193276	4.50961	3.27216	0.00499918	0.0354267	-2.38927	0	VAMP2
-0.120533	8.17365	-3.27203	0.00500055	0.0354267	-2.82206	0	SNX2
0.168413	8.35129	3.27188	0.00500217	0.0354267	-2.86076	0	FGR
-0.334504	3.16541	-3.27166	0.00500438	0.0354267	-2.0822	0	SRGAP2C
0.236972	3.36605	3.27067	0.00501466	0.0354786	-2.17421	0	FAM175A
-0.186316	4.13749	-3.26992	0.00502251	0.0355134	-2.31625	0	RBMXL1
-0.203058	4.27381	-3.26893	0.00503278	0.0355652	-2.33228	0	CCP110
-0.186042	5.34209	-3.26802	0.00504226	0.0356113	-2.55317	0	CASP8
0.41741	1.41976	3.26753	0.0050474	0.0356268	-1.97666	0	ZBED8
-0.172175	4.58308	-3.26417	0.00508268	0.0358383	-2.44957	0	ARL15
0.126998	5.7471	3.26394	0.00508508	0.0358383	-2.64604	0	KCMF1
0.815465	-0.671091	3.26383	0.00508627	0.0358383	-2.07534	0	NIPAL4
0.149428	6.79358	3.26283	0.00509675	0.0358913	-2.76994	0	GUK1
0.260512	3.03301	3.26119	0.0051141	0.0359924	-2.13405	0	TMEM143
0.200978	5.34779	3.25955	0.00513156	0.0360769	-2.58326	0	TMEM170B
-0.170222	5.86092	-3.2595	0.00513208	0.0360769	-2.64225	0	NUDT21
0.769748	-0.200344	3.25896	0.00513786	0.0360866	-2.02897	0	SYT17
0.739223	0.277761	3.25881	0.00513944	0.0360866	-2.1234	0	TRIM16L
-0.212712	6.0816	-3.25811	0.0051469	0.036118	-2.69347	0	ARHGEF10L
0.137008	7.32563	3.25707	0.005158	0.0361594	-2.82759	0	TSPO
0.152953	5.07347	3.25699	0.00515879	0.0361594	-2.55942	0	ELP2
-0.148196	6.13873	-3.25523	0.00517766	0.0362644	-2.7045	0	PHTF2
-0.421442	3.19141	-3.25504	0.00517977	0.0362644	-2.08171	0	RAD54L
-0.24576	4.4794	-3.25369	0.00519424	0.0363446	-2.41429	0	SP140L
0.136585	6.01919	3.25165	0.00521622	0.0364773	-2.71105	0	DCTD
0.20809	4.30301	3.25019	0.00523197	0.0365663	-2.41111	0	CYB561
-0.200057	6.48272	-3.24964	0.00523799	0.0365852	-2.76354	0	DDX60L
-0.137809	5.66388	-3.24939	0.00524074	0.0365852	-2.65445	0	CPSF3
0.184537	5.34944	3.24678	0.00526905	0.0367616	-2.5855	0	RARA
-0.176424	5.5376	-3.24606	0.005277	0.036784	-2.64209	0	CCSAP
-0.17535	4.72432	-3.24593	0.00527836	0.036784	-2.50202	0	DEPDC5
-0.145643	8.32534	-3.24466	0.00529227	0.0368597	-2.89443	0	TAGLN2
0.150258	5.61545	3.24115	0.00533087	0.0371071	-2.66239	0	LZTS2
-0.142782	6.3896	-3.2407	0.00533592	0.0371209	-2.77715	0	WIPI2
0.180912	4.40281	3.24032	0.00534001	0.037128	-2.47937	0	MOSPD1
0.166703	5.52704	3.23734	0.00537311	0.0373366	-2.67286	0	TLK1
-0.171839	5.07168	-3.23508	0.00539836	0.0374905	-2.5821	0	GIMAP2
-0.125007	7.28323	-3.23412	0.00540911	0.0375106	-2.8564	0	SRSF1
-0.259829	2.80979	-3.23405	0.00540987	0.0375106	-2.17828	0	PRIMPOL
-0.411568	3.71623	-3.23399	0.00541057	0.0375106	-2.28929	0	LRRC4
0.366591	3.39408	3.23244	0.00542792	0.0375964	-2.32428	0	CYP27B1
-0.165069	5.74773	-3.23233	0.00542917	0.0375964	-2.71419	0	TCF4
-0.213853	4.19442	-3.23088	0.00544553	0.0376859	-2.44702	0	ARHGAP15
-0.214684	4.48967	-3.23063	0.00544834	0.0376859	-2.44971	0	SHMT1
0.149297	6.77593	3.22415	0.00552186	0.0381726	-2.84037	0	CSF2RB
0.126324	6.55795	3.22341	0.0055303	0.038209	-2.81337	0	PSMD11
0.127028	6.37289	3.22139	0.00555347	0.0383472	-2.81513	0	STXBP2
-0.20296	4.5505	-3.22092	0.00555896	0.0383632	-2.53652	0	GGCT
0.226892	4.49055	3.21931	0.00557751	0.0384692	-2.5339	0	UBN2
0.144706	5.24173	3.21743	0.00559918	0.0385967	-2.63005	0	CARS
0.260891	4.50916	3.21709	0.00560315	0.038602	-2.58229	0	NCKAP1
-0.174156	4.32265	-3.21498	0.0056277	0.0387295	-2.5095	0	RBM43
-0.123527	7.02335	-3.21495	0.00562808	0.0387295	-2.87828	0	PRPF40A
0.12987	7.87753	3.21436	0.00563495	0.0387548	-2.93584	0	SARAF
-0.134082	5.35234	-3.21369	0.00564271	0.038786	-2.6698	0	ENY2
0.143355	6.22541	3.20985	0.00568779	0.0390599	-2.81466	0	FLOT2
0.190375	4.84669	3.20974	0.00568902	0.0390599	-2.59596	0	SNAPC3
-0.203587	4.43967	-3.20835	0.00570541	0.0391475	-2.55136	0	PRADC1
-0.123364	7.39382	-3.20806	0.00570891	0.0391475	-2.92956	0	HERC1
0.159807	5.50967	3.20784	0.00571151	0.0391475	-2.71795	0	RAB42
-0.559879	2.14645	-3.20714	0.00571975	0.0391817	-2.08222	0	ERCC6L
0.207792	4.521	3.20667	0.0057253	0.0391976	-2.49935	0	FHL1
0.182752	4.15049	3.20639	0.0057286	0.0391979	-2.46113	0	SLC37A1
-0.244358	5.02956	-3.20505	0.00574448	0.0392843	-2.61455	0	PNPT1
-0.301029	4.33692	-3.20455	0.00575049	0.0393032	-2.39527	0	CDC6
-0.417911	2.82052	-3.20285	0.0057708	0.0393989	-2.17484	0	PSRC1
-0.341553	2.48377	-3.20283	0.00577103	0.0393989	-2.21127	0	CRACR2A
-0.145337	5.66352	-3.20212	0.00577948	0.0394207	-2.76295	0	NFATC1
-0.12329	6.8392	-3.20201	0.00578075	0.0394207	-2.91551	0	TSPAN33
0.135079	5.58958	3.20094	0.00579359	0.039486	-2.75538	0	GIGYF1
-0.186496	6.2101	-3.20009	0.00580376	0.039533	-2.8529	0	TLR1
0.159746	5.26021	3.19978	0.0058075	0.0395362	-2.68109	0	ZNF768
0.128886	6.73213	3.19564	0.00585745	0.0398537	-2.89624	0	RPL34
0.130387	5.59716	3.19351	0.00588332	0.0400072	-2.75719	0	HDAC6
0.138609	5.85329	3.19302	0.00588933	0.0400256	-2.81714	0	BET1L
-0.484087	0.717668	-3.19009	0.00592513	0.0402249	-2.1413	0	ZNF257
0.174923	6.05702	3.19007	0.00592532	0.0402249	-2.86924	0	SPATA20
0.129681	5.89692	3.18906	0.00593775	0.0402866	-2.80834	0	FAM50A
-0.164256	5.1772	-3.18809	0.00594964	0.0403446	-2.68829	0	C12orf4
0.61768	1.72575	3.18734	0.00595898	0.0403679	-2.11726	0	CLEC4E
-0.113966	8.03322	-3.18727	0.00595976	0.0403679	-2.99493	0	RAC1
-0.435058	2.04305	-3.18527	0.00598446	0.0405125	-2.14665	0	ARHGAP33
-0.597448	2.14498	-3.18415	0.00599835	0.0405759	-2.1218	0	FAM124B
-0.146164	6.43988	-3.18398	0.00600054	0.0405759	-2.88562	0	ARHGAP27
0.128918	5.84164	3.18297	0.00601298	0.0406372	-2.81453	0	PCYOX1
-0.155839	5.67537	-3.18172	0.00602857	0.0406996	-2.80813	0	TECPR1
0.142485	6.18467	3.18104	0.00603714	0.0406996	-2.8904	0	FDX1
-0.219451	4.57891	-3.18103	0.00603726	0.0406996	-2.56052	0	DSN1
0.161982	4.92645	3.18098	0.00603783	0.0406996	-2.68237	0	TMEM205
-0.377178	2.24007	-3.18088	0.00603905	0.0406996	-2.16696	0	GCH1
-0.141987	6.73941	-3.18058	0.00604286	0.0407025	-2.90966	0	SSRP1
-0.158205	5.00799	-3.17992	0.00605103	0.0407348	-2.72074	0	PFKFB2
-0.126306	9.00329	-3.17839	0.00607032	0.040842	-3.06518	0	ATP1A1
0.20197	7.79006	3.17581	0.00610269	0.0410369	-3.02168	0	IL1RN
-0.136367	7.31169	-3.17532	0.00610897	0.0410562	-2.98904	0	MYD88
-0.199347	5.04654	-3.16912	0.00618771	0.0415332	-2.67285	0	POLD3
-0.232778	4.1965	-3.16902	0.00618898	0.0415332	-2.57101	0	DDX11
0.223947	3.49861	3.16892	0.00619026	0.0415332	-2.43367	0	TMEM263
0.135381	6.32258	3.16861	0.0061943	0.0415372	-2.93416	0	SLC39A11
-0.309959	4.42099	-3.16781	0.00620448	0.0415824	-2.51282	0	FANCG
-0.24329	4.23114	-3.16749	0.00620864	0.0415872	-2.53871	0	CEP78
-0.275338	4.02292	-3.16175	0.00628275	0.0420603	-2.4464	0	WDR34
-0.415915	3.7613	-3.16114	0.00629071	0.0420903	-2.35976	0	EXO1
0.119873	7.33914	3.15485	0.00637302	0.0425775	-3.02447	0	FAU
-0.194125	5.43737	-3.15472	0.00637465	0.0425775	-2.76615	0	ANP32E
0.146963	5.97687	3.1545	0.00637761	0.0425775	-2.9017	0	EAF1
-0.0924817	8.40706	-3.1545	0.00637763	0.0425775	-3.08625	0	CAPZA1
0.269122	2.66536	3.15198	0.00641094	0.0427762	-2.30501	0	ZNF70
0.53249	0.710428	3.15046	0.00643106	0.0428867	-2.18119	0	TM4SF19-TCTEX1D2
-0.190165	6.03256	-3.14969	0.00644138	0.0429258	-2.91986	0	PDCD4
-0.149115	7.61697	-3.14949	0.00644402	0.0429258	-3.03049	0	RB1
0.093006	11.101	3.14884	0.00645266	0.0429596	-3.15722	0	ANXA2
0.168283	5.00346	3.14648	0.00648418	0.0431457	-2.78155	0	ABHD14B
-0.244899	4.34732	-3.14558	0.00649627	0.0432024	-2.61203	0	CEP295
0.116804	8.21332	3.14513	0.00650232	0.0432085	-3.09764	0	TKT
-0.384753	2.95788	-3.14498	0.00650435	0.0432085	-2.52408	0	PTPN13
0.127331	8.61181	3.14361	0.0065228	0.0433072	-3.13354	0	CTSH
-0.449929	3.56322	-3.14155	0.00655054	0.0434675	-2.38841	0	WEE1
0.22107	5.28467	3.14129	0.00655415	0.0434676	-2.75991	0	CSF2RA
0.219017	3.50466	3.14101	0.00655789	0.0434685	-2.48976	0	ZFP62
0.259855	3.14914	3.14071	0.00656197	0.0434717	-2.41919	0	SLC25A45
-0.278111	4.5831	-3.13967	0.00657611	0.0435415	-2.64207	0	BRCA2
-0.137949	6.11858	-3.13935	0.00658042	0.0435462	-2.93148	0	METAP2
-0.258032	5.30291	-3.13672	0.00661622	0.0437591	-2.78202	0	RCC1
-0.162585	5.26603	-3.13618	0.00662366	0.0437762	-2.79518	0	TTF2
-0.425929	5.8261	-3.1358	0.00662882	0.0437762	-2.69647	0	PMP22
0.146795	7.17634	3.13554	0.0066324	0.0437762	-3.03769	0	GNPDA1
-0.111115	6.80332	-3.13548	0.0066333	0.0437762	-3.01607	0	CSNK1A1
-0.143337	5.70032	-3.13413	0.00665174	0.0438739	-2.86363	0	ALYREF
0.104768	7.91733	3.13379	0.00665648	0.0438812	-3.11548	0	TRPV2
0.125763	5.74743	3.13328	0.00666344	0.0439031	-2.91252	0	CXorf38
-0.164572	6.01383	-3.13269	0.00667153	0.0439206	-2.96391	0	PPARGC1B
0.117871	6.52025	3.13256	0.00667337	0.0439206	-3.0111	0	YBX3
0.164177	4.74057	3.13206	0.0066802	0.0439416	-2.7471	0	NIPA1
0.579946	0.289148	3.1292	0.00671984	0.0441783	-2.28039	0	ASTN2
0.211646	3.65759	3.12698	0.00675072	0.0443571	-2.56526	0	ZNF783
0.183226	5.40344	3.1261	0.00676304	0.044414	-2.92014	0	PSD3
0.231785	3.00517	3.12545	0.00677206	0.044449	-2.43125	0	MFSD3
0.149503	6.28208	3.1249	0.00677977	0.0444703	-3.00002	0	MANBA
0.247328	3.9043	3.12469	0.00678268	0.0444703	-2.56242	0	FBXW8
0.138571	6.35717	3.12401	0.00679224	0.0445089	-2.99509	0	SIRT2
0.166778	5.07958	3.12359	0.00679819	0.0445103	-2.81264	0	FOPNL
0.14162	6.16241	3.12347	0.00679982	0.0445103	-2.9692	0	TFG
-0.736523	-0.558558	-3.12248	0.0068138	0.0445776	-2.40352	0	HRK
0.137788	5.47474	3.11956	0.00685494	0.0448225	-2.9262	0	PTPRM
0.745104	-0.0413192	3.11875	0.00686649	0.0448547	-2.4616	0	CHRNE
0.336938	2.84256	3.11869	0.0068673	0.0448547	-2.36651	0	MSTO1
-0.10769	6.86565	-3.11797	0.00687749	0.044897	-3.05681	0	CBX3
-0.192721	5.2896	-3.11505	0.00691907	0.0451235	-2.81973	0	CTDSPL2
-0.124751	6.78939	-3.11501	0.00691965	0.0451235	-3.06271	0	PAPD4
-0.109234	7.957	-3.11454	0.00692638	0.0451429	-3.14018	0	FAM49B
0.110235	6.66371	3.11384	0.00693635	0.0451769	-3.05706	0	COPZ1
-0.115851	6.0499	-3.11365	0.00693907	0.0451769	-2.98544	0	ADSS
-0.214094	5.75962	-3.11278	0.00695157	0.0452103	-2.84759	0	SASH1
-0.420647	1.11521	-3.11277	0.00695169	0.0452103	-2.24677	0	GHRL
0.196871	4.35755	3.1119	0.00696417	0.0452671	-2.76121	0	SLC41A2
0.179629	4.93678	3.11129	0.006973	0.0453001	-2.8053	0	MXI1
-0.156484	7.17684	-3.1108	0.00698011	0.0453219	-3.0879	0	YWHAH
-0.485917	1.56143	-3.10896	0.0070066	0.0454695	-2.25311	0	PLPP4
-0.721302	0.247018	-3.10759	0.00702649	0.0455741	-2.35003	0	PIP5K1B
0.864111	-0.843386	3.1061	0.00704817	0.0456902	-2.63154	0	MPP3
0.135311	5.39684	3.10583	0.00705202	0.0456906	-2.92404	0	PREPL
0.107081	8.3944	3.10378	0.00708199	0.0458602	-3.19365	0	ACTN1
0.14841	4.94602	3.10324	0.00708976	0.0458723	-2.80618	0	FARP1
0.228961	3.35256	3.10313	0.00709146	0.0458723	-2.53305	0	PIGP
-0.291936	2.53339	-3.10227	0.00710404	0.0459291	-2.37639	0	CPEB3
0.21256	3.36813	3.10149	0.00711549	0.0459785	-2.54296	0	SHB
-0.828559	-0.908491	-3.1003	0.00713302	0.0460668	-2.52858	0	CACHD1
-0.894159	-0.860907	-3.10004	0.00713678	0.0460668	-2.63841	0	TFR2
-0.137335	5.78424	-3.09732	0.00717696	0.0462772	-2.97201	0	ST8SIA4
0.130518	8.46697	3.09732	0.00717704	0.0462772	-3.21297	0	CDKN1A
-0.118573	6.19466	-3.09652	0.00718878	0.0463207	-3.03829	0	AQR
-0.111573	6.31085	-3.09634	0.00719146	0.0463207	-3.05146	0	TM7SF3
-0.167786	4.65893	-3.09535	0.00720621	0.046391	-2.796	0	FAM98B
0.381232	2.18772	3.0949	0.00721295	0.0464096	-2.40241	0	MLPH
0.121597	5.86606	3.09374	0.00723019	0.0464957	-2.99469	0	NANS
-0.160776	5.93781	-3.09308	0.00724001	0.0465341	-2.98402	0	HN1L
-0.106687	6.67302	-3.09092	0.00727238	0.0467173	-3.09347	0	SRSF6
-0.294841	2.97296	-3.08996	0.00728678	0.0467849	-2.50605	0	KCNMB1
-0.116519	7.74298	-3.08965	0.00729145	0.04679	-3.17368	0	CCT5
-0.129041	6.81932	-3.08847	0.00730921	0.0468791	-3.10868	0	ARHGAP26
0.107935	8.53662	3.08804	0.00731576	0.0468962	-3.23082	0	NCEH1
0.210762	4.44214	3.08702	0.00733111	0.0469516	-2.80395	0	TMEM38B
-0.122462	6.52117	-3.08678	0.00733472	0.0469516	-3.07913	0	SAE1
0.129837	8.55184	3.08669	0.00733607	0.0469516	-3.23468	0	SPTAN1
0.122076	8.28018	3.08491	0.0073631	0.0470997	-3.22378	0	ATP6V1A
0.228906	3.90134	3.08295	0.00739291	0.0472622	-2.64898	0	KLHDC8B
0.881872	-0.524071	3.08253	0.00739932	0.0472622	-2.42524	0	SGCG
0.242299	3.2305	3.08247	0.00740025	0.0472622	-2.52809	0	FPR1
-0.183679	3.72595	-3.08197	0.00740794	0.0472863	-2.65278	0	CRAMP1
0.150998	4.79791	3.08095	0.00742348	0.0473605	-2.86424	0	SLC35A2
0.129266	7.49123	3.0806	0.00742889	0.04737	-3.1926	0	ALDH3B1
-0.169676	4.84033	-3.08034	0.00743285	0.0473702	-2.82459	0	UBE2E3
0.595118	0.184308	3.0798	0.00744116	0.0473981	-2.32658	0	ID1
0.175164	4.55458	3.07943	0.00744683	0.0474093	-2.78424	0	ROMO1
0.263988	3.60348	3.07775	0.00747264	0.0475485	-2.66479	0	KCP
0.6328	0.318206	3.07553	0.00750692	0.0477327	-2.3249	0	SLCO4C1
0.136499	5.04847	3.07536	0.00750949	0.0477327	-2.92216	0	ZNF496
0.183194	5.4521	3.07372	0.00753503	0.0478698	-2.99668	0	MPG
0.234415	4.05705	3.0723	0.00755701	0.0479842	-2.69809	0	CEP170B
-0.122803	6.33267	-3.0719	0.00756322	0.0479985	-3.10214	0	KDM2B
-0.12432	5.47634	-3.06982	0.00759574	0.0481795	-2.99649	0	SFT2D1
0.100978	6.92672	3.06955	0.0076	0.0481812	-3.16863	0	YKT6
-0.65101	-0.4421	-3.06607	0.00765467	0.0485024	-2.51859	0	MYOM2
0.141489	5.31286	3.06275	0.00770726	0.04881	-2.97472	0	MALT1
0.11579	9.48911	3.06219	0.00771617	0.0488407	-3.307	0	S100A11
-0.10612	8.61254	-3.06181	0.00772221	0.048848	-3.28483	0	TPI1
0.200032	4.27532	3.06161	0.00772541	0.048848	-2.79579	0	SMAD7
-0.432144	3.73905	-3.05947	0.00775955	0.0490382	-2.55961	0	MT1F
0.225969	3.38316	3.05886	0.00776938	0.0490525	-2.60827	0	NUDT18
0.118475	11.2297	3.05878	0.00777064	0.0490525	-3.34481	0	APOE
0.301461	2.80113	3.05857	0.00777399	0.0490525	-2.47356	0	DGKG
-0.147252	5.26192	-3.05779	0.00778644	0.0491054	-2.96248	0	IQCE
0.154399	5.98273	3.05735	0.0077936	0.0491249	-3.07877	0	P2RX4
-0.393919	3.31438	-3.05706	0.00779818	0.0491281	-2.44979	0	CDCA7
0.158849	5.36881	3.05495	0.00783212	0.0493162	-2.99508	0	AP1G2
-0.106725	6.84936	-3.05465	0.00783707	0.0493216	-3.19176	0	USP4
-0.193099	4.50486	-3.05378	0.00785118	0.0493636	-2.83284	0	PPM1D
0.105989	8.43165	3.05373	0.00785191	0.0493636	-3.28448	0	RPS4X
0.100326	8.37467	3.05292	0.00786501	0.0494203	-3.28417	0	CALM1
-0.117967	6.89579	-3.05059	0.00790293	0.0496137	-3.19629	0	LRPPRC
-0.744646	-0.477663	-3.05032	0.00790733	0.0496137	-2.45167	0	QRICH2
0.579954	1.26536	3.05027	0.00790813	0.0496137	-2.35334	0	PSAT1
0.128831	8.5969	3.04878	0.00793246	0.0497379	-3.3047	0	UCP2
0.228876	3.56269	3.04855	0.00793616	0.0497379	-2.66614	0	HSD17B7
-0.120077	7.1359	-3.04814	0.00794289	0.0497543	-3.22622	0	FAM91A1
-0.152204	5.76143	-3.04747	0.0079539	0.0497974	-3.08021	0	PML
-0.200592	6.75692	-3.04707	0.00796034	0.049812	-3.16885	0	TRIM25
0.22759	2.95104	3.04654	0.00796908	0.0498408	-2.56696	0	MAP3K10
0.354591	2.14607	3.04496	0.0079951	0.0499777	-2.40645	0	TSPYL2
0.112492	7.42306	3.04316	0.0080248	0.0501366	-3.25226	0	RPL31
0.166153	5.49585	3.04291	0.00802883	0.0501366	-3.08013	0	PDLIM7
-0.28985	4.717	-3.0423	0.00803894	0.0501628	-2.80675	0	E2F1
-0.134043	6.63441	-3.04168	0.00804927	0.0501628	-3.17987	0	MCMBP
0.120429	6.97487	3.04142	0.00805357	0.0501628	-3.21628	0	PPP1R15A
0.222476	3.58862	3.04136	0.00805456	0.0501628	-2.6495	0	ZBTB5
-0.444854	3.8736	-3.04127	0.008056	0.0501628	-2.565	0	SPC24
0.250675	3.43575	3.04116	0.00805795	0.0501628	-2.59925	0	TJP2
0.181006	4.78917	3.0404	0.00807055	0.0502154	-2.9921	0	PAPLN
-0.114608	7.60296	-3.03712	0.00812526	0.0505297	-3.27872	0	SYNCRIP
-1.16966	-1.13976	-3.03591	0.00814554	0.0506298	-2.62514	0	PLA2G16
-0.138178	5.75983	-3.03532	0.00815535	0.0506647	-3.08407	0	COPS3
0.20012	4.2001	3.03454	0.00816843	0.0507199	-2.80509	0	CFDP1
-0.155912	5.54335	-3.03388	0.00817954	0.0507628	-3.02485	0	GPR183
0.129225	6.25424	3.03245	0.00820374	0.0508868	-3.19555	0	MYADM
-0.105924	8.32955	-3.02948	0.00825396	0.0511556	-3.33088	0	XRCC5
0.760354	-0.54311	3.02939	0.00825556	0.0511556	-2.68411	0	C1R
0.125459	6.46001	3.02905	0.00826128	0.0511648	-3.19747	0	TCEB2
-0.124686	7.24478	-3.02789	0.00828109	0.0512491	-3.29416	0	SLC31A1
-0.33764	8.21396	-3.02776	0.00828337	0.0512491	-3.31692	0	STAT1
-0.542405	1.82041	-3.02727	0.00829165	0.0512741	-2.39047	0	CDC25C
-0.139753	7.28639	-3.02619	0.00831009	0.0513618	-3.28977	0	NFAM1
0.137735	6.82763	3.02469	0.00833572	0.0514647	-3.22823	0	AARS
-0.17796	6.54859	-3.02458	0.00833776	0.0514647	-3.21458	0	RAPH1
0.128637	6.8225	3.02447	0.00833952	0.0514647	-3.25399	0	MGAT4B
-0.134261	5.62394	-3.02288	0.00836696	0.0515963	-3.10633	0	SYNJ1
-0.301142	4.83927	-3.02274	0.00836939	0.0515963	-2.85242	0	TMEM106C
0.23505	3.5573	3.02128	0.00839456	0.0517251	-2.80216	0	TPM2
0.274253	3.11754	3.02017	0.00841364	0.0517996	-2.63874	0	ARC
0.255966	2.49627	3.02008	0.00841524	0.0517996	-2.53539	0	SPSB2
0.131303	5.52869	3.01928	0.00842909	0.0518485	-3.10689	0	FASTK
-0.123729	6.0709	-3.01895	0.00843483	0.0518485	-3.15995	0	CNOT7
-0.67821	-0.310668	-3.01888	0.00843606	0.0518485	-2.56797	0	HESX1
0.155923	5.30078	3.01861	0.00844077	0.0518511	-3.05855	0	TUBGCP6
-0.266844	3.2415	-3.01762	0.008458	0.0519305	-2.60253	0	KIF3C
-0.153192	5.71232	-3.01667	0.00847459	0.0520059	-3.10725	0	CPNE2
0.194442	5.56553	3.01374	0.00852583	0.0522796	-3.17093	0	CLU
0.152538	5.87827	3.01362	0.00852784	0.0522796	-3.16846	0	TESK1
0.249915	4.43743	3.01217	0.00855339	0.0524096	-2.79475	0	CCDC149
-0.144624	6.09609	-3.00942	0.00860178	0.0526793	-3.20087	0	SUSD1
0.121187	6.11189	3.00851	0.008618	0.052752	-3.2051	0	SRP54
0.533555	0.682593	3.00795	0.00862792	0.0527859	-2.426	0	TMEM14A
0.112801	8.08864	3.00674	0.00864936	0.0528903	-3.36291	0	RPL30
0.378537	1.75236	3.00537	0.00867378	0.0529902	-2.45715	0	SATB2
-0.224468	4.68936	-3.00533	0.00867447	0.0529902	-2.92592	0	UNG
-0.136464	5.58718	-3.00389	0.00870023	0.053095	-3.13625	0	TRAFD1
0.110244	9.5732	3.00388	0.00870043	0.053095	-3.42196	0	RPL13A
0.145682	7.60858	3.0018	0.0087377	0.0532956	-3.34247	0	ERAP1
0.166965	5.73662	3.00069	0.0087577	0.0533906	-3.21203	0	TMEM138
0.139014	5.44905	3.00025	0.00876554	0.0534114	-3.13888	0	NBAS
-0.355777	2.27116	-2.99966	0.00877621	0.05343	-2.46863	0	SMPDL3A
-0.13664	7.22003	-2.9996	0.00877743	0.05343	-3.32472	0	MTHFD1
-0.117574	7.44424	-2.99785	0.008809	0.0535951	-3.3533	0	CBL
0.206337	3.83773	2.99552	0.00885136	0.0538257	-2.79797	0	MRPL55
0.175411	4.6196	2.99424	0.00887468	0.0539404	-3.00449	0	PLEKHM3
0.348531	2.5693	2.9918	0.00891921	0.0541838	-2.59262	0	PORCN
-0.17916	5.33202	-2.99031	0.00894662	0.0543229	-3.09602	0	CASP2
0.131696	5.03201	2.9892	0.00896707	0.0544198	-3.0849	0	MOAP1
-0.163169	4.6482	-2.98884	0.00897369	0.0544326	-2.98226	0	FUT11
-0.804114	1.2297	-2.98742	0.00899985	0.0545544	-2.52975	0	CCL8
-0.216223	3.41761	-2.98724	0.00900324	0.0545544	-2.73045	0	ACPP
0.153919	5.65028	2.98702	0.00900732	0.0545544	-3.19369	0	AMDHD2
0.238298	2.66208	2.98538	0.00903778	0.0546846	-2.63315	0	SLC39A4
0.108095	8.81461	2.9853	0.00903926	0.0546846	-3.44463	0	ATP6AP1
0.109142	7.76819	2.98513	0.00904241	0.0546846	-3.38897	0	CAPN1
-0.142699	5.75649	-2.98441	0.00905566	0.0547373	-3.17921	0	SIN3A
0.134463	5.11094	2.98391	0.00906509	0.054761	-3.09065	0	DLG4
[truncated: 10,078 more rows]

## Sheet: pv>0,05
S4 Table. List of differentially expressed genes by uninfected macrophages after 24h of MC3465 treatment.
logFC	AveExpr	t	P,Value	adj,P,Val	B	sign	gene_names
-1.93119	2.22617	-14.4468	2.31e-10	2.32e-07	12.1757	1	MLXIPL
-1.91969	-2.05056	-5.39097	6.86e-05	0.00175449	-0.628446	0	CCL23
-1.83886	-2.10757	-5.66167	4.1e-05	0.00122105	0.199916	0	DAPK2
-1.75301	1.525	-10.9112	1.2e-08	5.01e-06	7.58569	1	LYNX1
-1.56523	0.525808	-5.84115	2.93e-05	0.000967949	1.07331	1	MT1M
-1.5308	4.19826	-5.66433	4.08e-05	0.00122105	2.38316	0	IFI44L
-1.52215	0.470801	-7.62762	1.31e-06	0.000126563	3.37114	1	CD226
-1.41803	3.81835	-18.2479	7.65e-12	2.44e-08	16.1469	1	SCIMP
-1.33799	0.635993	-8.24241	4.95e-07	6.88e-05	4.46569	1	CD38
-1.30871	3.60961	-4.95468	0.000160423	0.00316057	1.10357	0	RSAD2
-1.20494	-1.67945	-2.32637	0.0340297	0.137727	-3.61343	0	HAPLN3
-1.16966	-1.13976	-3.03591	0.00814554	0.0506298	-2.62514	0	PLA2G16
-1.14286	2.55798	-2.685	0.0166755	0.0848435	-2.95215	0	CXCL10
-1.12447	2.9024	-6.05333	1.98e-05	0.000746488	2.99272	1	SIGLEC11
-1.10729	5.38827	-5.53017	5.25e-05	0.00144562	2.07733	0	IFIT1
-1.08329	-0.400308	-4.85145	0.000196812	0.00360781	0.103223	0	CFH
-1.0716	-0.306026	-2.17655	0.0454669	0.168385	-3.78198	0	CXCL11
-1.07041	2.07006	-6.07037	1.92e-05	0.000733406	2.62071	1	KLF2
-1.06191	4.87229	-11.5005	5.82e-09	2.93e-06	10.9051	1	CD300LB
-1.05523	3.50049	-5.20918	9.74e-05	0.00220352	1.56101	0	MT1H
-1.05151	6.50057	-5.18409	0.000102306	0.00227961	1.26805	0	MX1
-1.03572	3.26322	-7.67671	1.21e-06	0.000122717	5.36528	1	HTR2B
-1.02689	1.10247	-7.34322	2.09e-06	0.000169061	3.94293	1	SUSD3
-1.01844	1.78194	-5.58286	4.75e-05	0.00135511	2.13796	0	CCL7
-1.0039	1.19027	-6.86542	4.67e-06	0.000268789	3.38808	1	SCD5
-0.993303	2.58528	-3.47056	0.00331251	0.0262039	-1.61905	0	OASL
-0.991925	2.0407	-3.99099	0.00112705	0.0123852	-0.906645	0	PCDH12
-0.991777	-0.684115	-3.78049	0.00174142	0.0167179	-1.7621	0	NKD1
-0.990948	2.17669	-5.5408	5.15e-05	0.00142645	1.89189	0	TMEM236
-0.965952	-0.115906	-3.61798	0.00243921	0.0210417	-1.60726	0	BCAM
-0.952756	4.97368	-4.97135	0.000155232	0.00306831	1.02034	0	MT1G
-0.946969	4.72899	-4.47478	0.000419052	0.00606476	0.136864	0	ISG15
-0.934094	4.07478	-4.57618	0.000341429	0.00526621	0.366632	0	CMPK2
-0.933655	6.40573	-5.59972	4.61e-05	0.00132417	2.06629	0	OAS2
-0.919495	0.930081	-5.01213	0.000143246	0.00293478	0.702089	0	CYSLTR2
-0.894159	-0.860907	-3.10004	0.00713678	0.0460668	-2.63841	0	TFR2
-0.884036	4.95468	-5.22067	9.53e-05	0.0021753	1.52491	0	EPSTI1
-0.88309	-0.321268	-4.87455	0.000187991	0.00349287	0.279774	0	GAREM1
-0.879078	4.53706	-9.74986	5.53e-08	1.55e-05	8.67501	0	FAM101B
-0.85235	-1.56739	-2.81125	0.0129071	0.0710231	-2.89251	0	AR
-0.848011	7.77112	-5.00913	0.000144094	0.00293478	0.791028	0	OAS3
-0.842643	1.59251	-4.17269	0.000775683	0.0094144	-0.355482	0	IFI27
-0.828559	-0.908491	-3.1003	0.00713302	0.0460668	-2.52858	0	CACHD1
-0.827804	-0.324634	-3.37758	0.00401761	0.0301807	-1.99641	0	MTMR11
-0.824555	3.38493	-8.5347	3.17e-07	4.86e-05	6.9368	0	NCF1
-0.811441	6.19873	-5.93819	2.44e-05	0.000858513	2.6817	0	MX2
-0.806945	1.61961	-5.55134	5.05e-05	0.00141016	1.73286	0	P2RY13
-0.804114	1.2297	-2.98742	0.00899985	0.0545544	-2.52975	0	CCL8
-0.802821	1.33633	-3.48293	0.00322848	0.0257293	-1.64988	0	CDKN2D
-0.798777	0.0907462	-3.93594	0.00126263	0.013352	-0.916273	0	ALS2CL
-0.798051	-0.526279	-2.21922	0.0418899	0.159591	-3.71331	0	AXL
-0.798028	0.218468	-3.49953	0.00311916	0.0249802	-1.71034	0	GPR137C
-0.796079	0.799822	-4.67477	0.000280037	0.00461393	0.243236	0	CXCR2
-0.79442	0.972218	-6.06523	1.94e-05	0.000733406	2.74351	0	ANTXR1
-0.786382	2.82101	-7.6462	1.27e-06	0.000125851	5.30038	0	CIDEB
-0.77999	3.3156	-8.13705	5.83e-07	7.91e-05	6.31928	0	GAPT
-0.775355	2.25683	-4.22154	0.000701819	0.00874702	-0.284806	0	ARHGEF39
-0.761734	4.02323	-8.48054	3.44e-07	5.16e-05	6.89917	0	LILRA5
-0.753694	5.65706	-4.7004	0.000266013	0.00444349	0.364634	0	IFIT3
-0.752741	0.322124	-3.97562	0.00116335	0.0126689	-0.902394	0	CC2D2B
-0.744938	6.07913	-6.98196	3.83e-06	0.000248033	4.53655	0	OAS1
-0.744915	0.660278	-4.28719	0.000613687	0.00801243	-0.24184	0	RNASE2
-0.744646	-0.477663	-3.05032	0.00790733	0.0496137	-2.45167	0	QRICH2
-0.736523	-0.558558	-3.12248	0.0068138	0.0445776	-2.40352	0	HRK
-0.736151	2.70112	-6.79913	5.24e-06	0.000294351	4.29754	0	HPGDS
-0.733356	0.548889	-2.75474	0.0144791	0.0768633	-2.96196	0	FCER2
-0.725297	5.08343	-4.5017	0.000396835	0.00584461	0.0360127	0	MT2A
-0.724705	-1.30646	-2.14802	0.0480142	0.175081	-3.74386	0	ITIH4
-0.722897	-0.476827	-2.90719	0.0106101	0.0614866	-2.73786	0	DEPDC4
-0.722767	5.02959	-4.65163	0.000293342	0.00476101	0.367028	0	XAF1
-0.721302	0.247018	-3.10759	0.00702649	0.0455741	-2.35003	0	PIP5K1B
-0.720805	-0.966991	-2.72872	0.0152638	0.0795602	-3.08429	0	ANKRD29
-0.718307	1.81062	-3.76787	0.00178756	0.016967	-1.09303	0	TCTEX1D1
-0.715858	3.02914	-4.05114	0.000995697	0.0112489	-0.566061	0	USP18
-0.713437	-1.6524	-2.46427	0.0259423	0.114848	-3.4254	0	RP11-872D17,8
-0.7096	1.01539	-3.85002	0.00150798	0.0152528	-1.04439	0	RASGRP2
-0.705629	3.04972	-5.69841	3.82e-05	0.00118152	2.35619	0	DEPDC1
-0.702197	1.72024	-5.51893	5.37e-05	0.00145371	2.05653	0	CLEC10A
-0.696951	1.54898	-4.16776	0.00078357	0.00944429	-0.495462	0	MYBL1
-0.694764	0.32103	-2.88882	0.0110166	0.0632958	-2.72148	0	TMEM26
-0.693484	0.481822	-4.38912	0.000498606	0.00692942	-0.271589	0	RARRES3
-0.692917	2.75135	-3.61426	0.00245812	0.0211444	-1.36101	0	FXYD6
-0.689108	0.131798	-3.62543	0.00240178	0.0208528	-1.44047	0	CD1E
-0.688111	4.65523	-4.63772	0.000301655	0.0048682	0.392465	0	IFIT2
-0.684141	2.86772	-5.25267	8.95e-05	0.00209986	1.6469	0	GBP4
-0.683949	4.53366	-5.92221	2.52e-05	0.000873861	2.83565	0	KIF20A
-0.681462	5.55644	-5.44109	6.23e-05	0.00163531	1.79749	0	IFI44
-0.680813	0.201134	-2.72457	0.0153926	0.080128	-2.99116	0	ASGR2
-0.680221	3.7056	-10.6348	1.71e-08	6.66e-06	9.60748	0	DDIAS
-0.67821	-0.310668	-3.01888	0.00843606	0.0518485	-2.56797	0	HESX1
-0.675437	3.12634	-4.87139	0.000189175	0.00350948	0.942828	0	ACVRL1
-0.671934	1.18477	-3.9891	0.00113146	0.0124112	-0.719333	0	GLB1L2
-0.669847	4.03846	-6.26423	1.35e-05	0.000585454	3.43124	0	KIF4A
-0.668675	1.81045	-5.70312	3.79e-05	0.00117631	2.34556	0	SARDH
-0.667084	6.8026	-7.68365	1.2e-06	0.000122379	5.68763	0	TOP2A
-0.666841	-0.972735	-2.25987	0.0387269	0.151606	-3.60787	0	CMYA5
-0.666801	2.70407	-5.15749	0.000107748	0.00236596	1.39184	0	DEPDC1B
-0.66647	4.25813	-5.68016	3.96e-05	0.00120347	2.38408	0	HERC6
-0.666068	0.663281	-2.73677	0.0150167	0.0788506	-2.88283	0	MYB
-0.664533	2.58983	-3.93643	0.00126136	0.013352	-0.774251	0	E2F7
-0.662298	4.90657	-15.0128	1.33e-10	1.6e-07	14.3438	0	DHRS3
-0.658441	5.37832	-7.90281	8.42e-07	0.000100729	6.06513	0	SLC5A3
-0.658423	2.21562	-6.24798	1.39e-05	0.000593129	3.30814	0	SPTBN5
-0.65343	4.17699	-5.80741	3.12e-05	0.00101455	2.63918	0	HMMR
-0.65101	-0.4421	-3.06607	0.00765467	0.0485024	-2.51859	0	MYOM2
-0.648635	1.42549	-4.72902	0.000251207	0.00424815	0.557083	0	DCLK2
-0.645614	0.329943	-2.74962	0.0146303	0.0774567	-2.8725	0	SLIT1
-0.641239	3.90967	-5.28925	8.34e-05	0.00200693	1.71178	0	E2F8
-0.639023	-0.60269	-2.87037	0.0114403	0.0650493	-2.76554	0	MYLK3
-0.638826	2.23124	-4.58245	0.000337142	0.00523177	0.316346	0	VCAN
-0.637524	3.30356	-4.72476	0.000253357	0.00427345	0.679547	0	SKA1
-0.637232	3.83013	-4.97648	0.000153668	0.00305713	1.13622	0	AURKB
-0.636593	3.25778	-7.05565	3.38e-06	0.000230679	4.71475	0	LTB4R
-0.635896	-1.4779	-2.35362	0.0322635	0.133606	-3.56664	0	MAK
-0.635477	3.09679	-4.4387	0.000450851	0.00642849	0.149526	0	TNFSF10
-0.634272	2.02244	-4.66193	0.000287342	0.00467686	0.465895	0	KIF18A
-0.633686	0.819151	-4.2305	0.000689065	0.00862367	-0.334795	0	ABCB1
-0.63358	3.65857	-3.88951	0.00138974	0.0143206	-0.936099	0	HERC5
-0.633317	4.48835	-5.88626	2.69e-05	0.000908799	2.75655	0	MRO
-0.629983	3.16259	-5.64825	4.2e-05	0.00123755	2.31061	0	FAM64A
-0.628876	4.39224	-5.94616	2.41e-05	0.000855415	2.8769	0	KIF23
-0.627	2.52109	-4.13775	0.000833325	0.00984879	-0.412114	0	RMI2
-0.626447	-0.0979457	-3.76864	0.0017847	0.016967	-1.28	0	SMO
-0.625002	3.44562	-5.0663	0.000128784	0.0027144	1.3011	0	GMPR
-0.62453	2.10471	-6.34887	1.16e-05	0.000527663	3.44013	0	FCGR1B
-0.623038	4.26295	-5.40291	6.7e-05	0.00173682	1.91046	0	HJURP
-0.621812	7.362	-14.1197	3.21e-10	2.78e-07	13.8193	0	S100A9
-0.613588	2.865	-3.80913	0.00164113	0.0160746	-1.0112	0	ATP10A
-0.613103	0.822256	-3.60195	0.00252173	0.0214019	-1.38878	0	CD1D
-0.612095	2.78399	-4.58197	0.000337464	0.00523177	0.41355	0	CDC7
-0.610968	4.89661	-5.71854	3.68e-05	0.00114861	2.42104	0	ASPM
-0.610419	2.66333	-5.39216	6.84e-05	0.00175421	1.81566	0	CFP
-0.604997	7.95785	-7.13672	2.94e-06	0.000209212	4.70793	0	MKI67
-0.602877	3.96327	-3.75705	0.00182806	0.0172168	-1.23676	0	IRF7
-0.601118	2.08617	-4.4095	0.000478375	0.00672565	0.0988332	0	CXADR
-0.599373	1.36373	-4.28946	0.00061084	0.0079839	-0.211685	0	TIAM2
-0.598701	0.0462802	-2.65011	0.0178917	0.0893719	-3.04815	0	FERMT1
-0.597448	2.14498	-3.18415	0.00599835	0.0405759	-2.1218	0	FAM124B
-0.596922	5.49379	-6.23047	1.43e-05	0.00060293	3.30607	0	CDK1
-0.595418	2.2925	-4.28285	0.000619141	0.0080662	-0.178929	0	NEIL3
-0.592492	4.01363	-3.88524	0.00140205	0.0143984	-0.972841	0	SLC40A1
-0.592156	3.73814	-5.80054	3.16e-05	0.00102489	2.6279	0	ORC6
-0.590752	1.29136	-4.07779	0.000942588	0.0108416	-0.580799	0	FAM72A
-0.589369	6.37568	-5.85312	2.86e-05	0.000952274	2.49794	0	PARP9
-0.587349	2.5365	-2.81109	0.0129114	0.0710231	-2.7671	0	SELL
-0.586653	4.83703	-6.8711	4.63e-06	0.000268293	4.45517	0	ASF1B
-0.585336	5.41409	-6.38994	1.08e-05	0.000501645	3.59435	0	KIF11
-0.584537	2.42417	-3.76172	0.00181049	0.0171224	-1.0927	0	KIAA0101
-0.584158	4.95312	-6.12054	1.75e-05	0.00068847	3.15361	0	NCAPG
-0.582952	4.28111	-5.82077	3.04e-05	0.000993924	2.65778	0	GTSE1
-0.580414	3.39949	-7.24611	2.45e-06	0.000189778	5.03155	0	FAXDC2
-0.579385	2.5706	-3.30996	0.00462249	0.0336097	-1.91719	0	SPC25
-0.578736	0.509552	-2.70567	0.0159931	0.0822609	-2.95956	0	LAMA3
-0.577609	3.53097	-5.60778	4.54e-05	0.00131036	2.28178	0	BRIP1
-0.575167	-0.426381	-2.31486	0.0348021	0.140033	-3.52487	0	ADGRA2
-0.574358	5.19924	-5.86519	2.8e-05	0.000938911	2.62342	0	SAMD9
-0.570911	4.05149	-4.80788	0.000214628	0.00383441	0.802108	0	DLGAP5
-0.569969	2.8801	-3.68462	0.00212423	0.0191165	-1.25188	0	NEK2
-0.568946	5.84955	-5.92956	2.48e-05	0.00086704	2.70007	0	TYMS
-0.568073	1.17743	-3.50239	0.0031007	0.0248488	-1.56233	0	ASAP2
-0.566905	5.2952	-5.7798	3.28e-05	0.00105091	2.51129	0	FOXM1
-0.565911	8.52529	-7.62718	1.31e-06	0.000126563	5.49924	0	VSIG4
-0.563128	-0.0392055	-2.17939	0.0452198	0.167837	-3.68585	0	EBLN2
-0.56292	1.72532	-5.19443	0.000100267	0.0022383	1.41569	0	PODXL2
-0.562902	4.79333	-6.3005	1.26e-05	0.000560716	3.48015	0	CLSPN
-0.562671	0.438393	-3.28045	0.0049141	0.0350331	-2.019	0	APOBEC3D
-0.560543	2.72464	-4.27472	0.000629517	0.00815738	-0.151718	0	GSG2
-0.559879	2.14645	-3.20714	0.00571975	0.0391817	-2.08222	0	ERCC6L
-0.558016	3.95486	-4.52799	0.000376294	0.00565941	0.28107	0	NDC80
-0.55785	2.13765	-2.13351	0.0493591	0.178106	-3.83751	0	NFATC2
-0.557239	3.07115	-5.08035	0.000125286	0.00265452	1.33038	0	NBL1
-0.55663	3.56827	-4.81019	0.000213641	0.0038281	0.83302	0	FBXO5
-0.555876	5.04866	-5.04275	0.000134879	0.00280366	1.15282	0	PLK1
-0.555067	4.06718	-4.46212	0.00042994	0.00618877	0.134089	0	MCM10
-0.554943	3.83548	-5.29593	8.24e-05	0.00199443	1.72509	0	KIF14
-0.554126	5.03884	-5.98273	2.25e-05	0.000832389	2.90277	0	KIFC1
-0.552739	4.58646	-4.33622	0.00055529	0.00750919	-0.130578	0	CENPU
-0.552624	4.82246	-5.54669	5.09e-05	0.00141707	2.12026	0	BUB1B
-0.552508	2.45997	-4.93316	0.000167391	0.00321908	1.04925	0	ADGRG6
-0.552361	4.1836	-4.29023	0.000609884	0.0079839	-0.210639	0	KIF18B
-0.551821	5.17089	-5.26155	8.8e-05	0.00208427	1.53967	0	CCNA2
-0.550369	4.92679	-5.16606	0.000105962	0.00234108	1.39255	0	BUB1
-0.550159	1.12533	-3.62174	0.00242023	0.0209678	-1.35524	0	LRP6
-0.547339	4.44734	-5.23863	9.2e-05	0.00213221	1.58414	0	KIF2C
-0.545785	5.74846	-5.89524	2.65e-05	0.000897966	2.65243	0	CENPF
-0.545316	-0.914132	-2.39779	0.0295832	0.125857	-3.40607	0	C1RL
-0.544511	2.48293	-3.3744	0.00404422	0.0303197	-1.78999	0	SGO1
-0.542513	5.69154	-3.97122	0.00117396	0.0127614	-1.08017	0	IFITM3
-0.542405	1.82041	-3.02727	0.00829165	0.0512741	-2.39047	0	CDC25C
-0.541389	3.7873	-6.95203	4.03e-06	0.000251833	4.5697	0	KIAA1524
-0.540007	2.50551	-4.46664	0.000426021	0.00614702	0.184025	0	CENPA
-0.538737	6.00565	-7.79521	1e-06	0.000110724	5.91204	0	GNG2
-0.53776	5.82743	-5.49132	5.66e-05	0.00150526	1.89421	0	LMNB1
-0.537621	3.38292	-4.88105	0.000185585	0.00346952	0.966162	0	SKA3
-0.537451	3.41511	-4.98565	0.000150915	0.00302256	1.16068	0	TICRR
-0.537189	4.71609	-5.36595	7.19e-05	0.00181786	1.79005	0	CDCA5
-0.53673	5.55941	-5.36875	7.16e-05	0.00181186	1.70369	0	TPX2
-0.536033	4.40786	-5.41197	6.59e-05	0.00171426	1.90736	0	DTL
-0.536023	3.4873	-3.954	0.00121642	0.0130237	-0.792085	0	CDCA2
-0.535997	0.675121	-2.73085	0.0151978	0.0793875	-2.88294	0	C19orf57
-0.535271	1.12202	-3.46456	0.00335397	0.0263749	-1.62926	0	KCNMB4
-0.533977	3.54829	-6.97305	3.89e-06	0.000249675	4.58533	0	XXYLT1
-0.533654	0.0411384	-2.21491	0.0422386	0.160363	-3.63879	0	LAMA2
-0.532441	2.28921	-3.97038	0.00117601	0.0127722	-0.71169	0	TRIM59
-0.530859	4.50422	-5.21789	9.58e-05	0.0021788	1.53132	0	CCNE2
-0.530678	3.65215	-4.71589	0.000257889	0.00433777	0.64978	0	KIF15
-0.53013	-0.501351	-2.32328	0.0342352	0.138373	-3.4966	0	RP11-793H13,10
-0.529833	4.42621	-9.4112	8.86e-08	2.28e-05	8.26832	0	MRPS6
-0.529491	7.06491	-15.4838	8.47e-11	1.28e-07	15.0614	0	FCN1
-0.528759	4.09337	-5.07615	0.000126321	0.00267176	1.29986	0	CDCA8
-0.528611	4.51846	-5.39947	6.75e-05	0.00174086	1.83661	0	DDX58
-0.527421	3.19265	-5.03982	0.000135656	0.00281499	1.25238	0	NUF2
-0.527322	1.53635	-3.54154	0.00285863	0.0235175	-1.49554	0	DCHS1
-0.52347	4.70376	-5.13474	0.000112639	0.00245106	1.34922	0	BIRC5
-0.521087	5.73726	-6.27294	1.33e-05	0.000578595	3.36129	0	PRC1
-0.517108	1.95519	-4.33884	0.000552327	0.00749912	-0.0343509	0	BMP2
-0.516757	1.61704	-3.61625	0.002448	0.0211024	-1.35752	0	LYPD1
-0.515662	0.895597	-2.81058	0.0129248	0.0710326	-2.75273	0	ASB2
-0.515213	1.51249	-4.22888	0.000691355	0.00863345	-0.264067	0	TNFRSF8
-0.514389	0.982439	-3.28568	0.00486112	0.0347817	-1.94565	0	SYNE2
-0.513725	5.05514	-7.41283	1.86e-06	0.000157016	5.31186	0	GBP1
-0.513412	3.12926	-6.23558	1.42e-05	0.000600396	3.36006	0	GLCCI1
-0.513109	3.96827	-6.55513	8.02e-06	0.00040213	3.92461	0	CCNB2
-0.510442	3.70996	-6.51884	8.56e-06	0.000418327	3.87094	0	MAN1C1
-0.510366	-0.780038	-2.3056	0.0354362	0.142086	-3.51719	0	MAPK8IP1
-0.509926	4.57376	-5.20004	9.92e-05	0.00222013	1.49234	0	MELK
-0.509684	4.15504	-5.23782	9.22e-05	0.00213221	1.60091	0	ZNF367
-0.509649	4.60111	-4.87993	0.000185998	0.00347186	0.877617	0	PKMYT1
-0.508759	5.87381	-5.52403	5.32e-05	0.00145141	1.95944	0	ANLN
-0.507979	5.30108	-5.73426	3.57e-05	0.00111813	2.42113	0	FANCI
-0.507483	0.668002	-2.62633	0.0187692	0.0921819	-3.04341	0	CHIC1
-0.505797	4.90638	-6.92441	4.22e-06	0.000258026	4.54168	0	CIT
-0.505105	4.9997	-7.47356	1.68e-06	0.000144116	5.43203	0	KANK2
-0.504931	4.8398	-5.88575	2.69e-05	0.000908799	2.72753	0	ARHGAP11A
-0.504385	6.0453	-7.44209	1.77e-06	0.000150688	5.32423	0	CD180
-0.502822	4.04392	-5.57371	4.84e-05	0.00137472	2.2222	0	CYSLTR1
-0.502205	3.87543	-4.10414	0.000892875	0.0103985	-0.527409	0	CDC45
-0.501836	4.68626	-5.00302	0.000145838	0.00296014	1.10277	0	CDKN2C
-0.501539	4.25662	-4.0636	0.000970491	0.0111201	-0.70886	0	MT1X
-0.5009	5.01132	-4.92515	0.000170064	0.00325737	0.88393	0	PLSCR1
-0.498945	4.66916	-5.40084	6.73e-05	0.00174001	1.83967	0	KNL1
-0.497211	1.34296	-2.43953	0.0272447	0.118914	-3.34696	0	FAM72B
-0.497124	4.14985	-4.11674	0.000870057	0.0102016	-0.545713	0	UBE2C
-0.496573	0.257458	-2.64559	0.0180553	0.0898774	-3.01673	0	GPR75
-0.495564	3.68632	-5.92995	2.48e-05	0.00086704	2.85567	0	CPED1
-0.494387	3.60034	-4.40488	0.000482886	0.00677303	0.0617043	0	APOBEC3B
-0.493835	4.91954	-4.89331	0.00018113	0.00340203	0.831989	0	FAM111B
-0.492885	3.33151	-6.17851	1.57e-05	0.000646662	3.28765	0	TRAF3IP3
-0.492781	5.21241	-5.65332	4.16e-05	0.00122879	2.26981	0	SHCBP1
-0.49277	1.9737	-3.63489	0.0023551	0.0205361	-1.32247	0	PIF1
-0.492261	3.93206	-4.86697	0.000190839	0.0035295	0.800458	0	CYP19A1
-0.492032	3.17675	-3.61299	0.00246458	0.0211548	-1.41042	0	MXD3
-0.489869	4.33983	-3.95587	0.00121175	0.0130082	-0.897413	0	RAD51AP1
-0.488884	8.02183	-7.37115	1.99e-06	0.00016474	5.08935	0	TNFRSF11A
-0.486613	1.43393	-2.93201	0.010084	0.0591763	-2.55081	0	SPIN4
-0.485937	8.64132	-4.75663	0.000237721	0.00412493	0.222349	0	SIGLEC1
-0.485917	1.56143	-3.10896	0.0070066	0.0454695	-2.25311	0	PLPP4
-0.485665	3.5353	-5.69178	3.87e-05	0.00118261	2.41085	0	GBP5
-0.485189	5.02018	-8.66008	2.63e-07	4.43e-05	7.23854	0	NLRP3
-0.484087	0.717668	-3.19009	0.00592513	0.0402249	-2.1413	0	ZNF257
-0.483629	4.46747	-7.55686	1.47e-06	0.000134396	5.56596	0	GPR82
-0.481995	2.25887	-3.56702	0.00271134	0.0225826	-1.46868	0	MT1E
-0.480687	5.1191	-4.42819	0.000460565	0.00654382	-0.102465	0	IFI35
-0.480331	4.03534	-4.66286	0.000286803	0.00467686	0.527843	0	CKAP2L
-0.477753	4.98737	-7.81426	9.7e-07	0.00010844	5.95929	0	CACNA2D4
-0.476606	3.92515	-5.90517	2.6e-05	0.000886567	2.77551	0	FCGR1A
-0.475763	2.73047	-4.79096	0.000221983	0.00392518	0.803426	0	PIK3R3
-0.475713	3.29724	-3.82742	0.00158017	0.0157197	-1.00346	0	CDCA3
-0.475149	4.82853	-4.86707	0.000190803	0.0035295	0.813631	0	E2F2
-0.47465	3.42662	-3.40095	0.00382744	0.0291661	-1.85223	0	DIAPH3
-0.472502	4.41674	-5.2039	9.84e-05	0.00221795	1.50602	0	CCNF
-0.471239	6.00788	-6.12029	1.75e-05	0.00068847	3.03827	0	MCM2
-0.471135	6.91907	-4.9519	0.000161305	0.00316221	0.718047	0	RRM2
-0.470521	5.99401	-10.1413	3.26e-08	1.06e-05	9.28066	0	RCSD1
-0.468764	1.93467	-4.94271	0.000164262	0.00317915	1.06646	0	GRIN2D
-0.468575	5.09444	-5.66646	4.06e-05	0.00122105	2.30256	0	SPAG5
-0.468545	5.91174	-4.98572	0.000150895	0.00302256	0.900499	0	MYBL2
-0.468271	4.54123	-6.81121	5.13e-06	0.000290975	4.34985	0	FCGR2B
-0.46705	2.01869	-2.73019	0.0152182	0.0794599	-2.89188	0	FAM83D
-0.466315	5.73537	-4.94405	0.000163827	0.00317582	0.842472	0	TK1
-0.466223	3.0215	-4.98964	0.000149732	0.00300883	1.1612	0	XRCC2
-0.466012	1.38664	-2.74035	0.0149079	0.0786224	-2.86934	0	DMPK
-0.46589	5.88637	-5.29558	8.24e-05	0.00199443	1.48953	0	ATAD2
-0.465509	5.70632	-6.1434	1.68e-05	0.000674957	3.12255	0	NUSAP1
-0.462477	6.67804	-6.6819	6.42e-06	0.000340289	3.98983	0	MCM7
-0.461721	3.34693	-3.76763	0.00178844	0.016967	-1.13235	0	CDC25A
-0.461631	3.99965	-5.38406	6.95e-05	0.00176672	1.86319	0	BARD1
-0.459813	4.20457	-5.16295	0.000106607	0.00234517	1.40393	0	SEMA6B
-0.458966	8.44323	-7.63376	1.3e-06	0.000126563	5.48907	0	TXNIP
-0.456132	3.56721	-3.87543	0.00143079	0.0146066	-0.973751	0	CENPK
-0.455256	0.817416	-2.65	0.0178958	0.0893719	-3.00991	0	RAD9B
-0.455201	4.83179	-6.10715	1.79e-05	0.000700607	3.121	0	AURKA
-0.455037	2.45648	-2.23122	0.0409317	0.157134	-3.68959	0	STK32B
-0.452917	4.09412	-4.42587	0.000462738	0.00655685	0.0394484	0	ESCO2
-0.452171	3.95063	-5.38927	6.88e-05	0.00175652	1.87748	0	CENPN
-0.452148	5.14229	-5.08952	0.000123055	0.00262569	1.21165	0	UHRF1
-0.45137	3.26167	-3.89134	0.00138448	0.0143154	-0.875666	0	CENPM
-0.451368	4.86566	-3.91926	0.00130689	0.013689	-1.11215	0	DDX60
-0.450036	2.84219	-3.30865	0.00463503	0.0336604	-1.97222	0	C21orf58
-0.449929	3.56322	-3.14155	0.00655054	0.0434675	-2.38841	0	WEE1
-0.449653	7.58382	-10.067	3.6e-08	1.14e-05	9.14929	0	GALM
-0.449292	2.19854	-3.81318	0.00162746	0.0159925	-1.00119	0	DBN1
-0.448246	1.44806	-2.92414	0.0102481	0.0600517	-2.58012	0	TRPV4
-0.448183	5.997	-7.57297	1.43e-06	0.000134396	5.50122	0	SNN
-0.44768	0.274009	-2.80895	0.0129678	0.0712198	-2.7523	0	PTCRA
-0.447323	5.64773	-6.73153	5.89e-06	0.000326416	4.15863	0	ZWINT
-0.446743	1.33345	-2.61799	0.0190866	0.0932275	-3.06008	0	PBK
-0.445519	5.00439	-5.38585	6.92e-05	0.00176437	1.78848	0	CEP55
-0.444967	3.0441	-4.05758	0.000982603	0.0111711	-0.570123	0	IPCEF1
-0.444854	3.8736	-3.04127	0.008056	0.0501628	-2.565	0	SPC24
-0.444334	5.76545	-5.0091	0.000144103	0.00293478	0.952226	0	TCF19
-0.443321	3.86242	-4.50482	0.000394339	0.00583238	0.226519	0	PTTG1
-0.443306	4.21398	-4.23602	0.000681326	0.00857123	-0.338975	0	MAD2L1
-0.442649	3.73719	-4.81986	0.000209572	0.00376637	0.823252	0	HELLS
-0.44177	6.25905	-4.73148	0.00024997	0.00424598	0.321235	0	EIF2AK2
-0.438638	3.14006	-4.14007	0.000829365	0.00982948	-0.416682	0	POC1A
-0.438519	4.06144	-4.69112	0.000271006	0.00448963	0.559521	0	CKS2
-0.438164	4.37832	-6.14099	1.69e-05	0.000674957	3.15734	0	FLT1
-0.43657	5.41661	-8.92386	1.78e-07	3.41e-05	7.6187	0	TRIB1
-0.436359	2.88131	-3.77433	0.0017638	0.0168657	-1.10867	0	ARHGAP11B
-0.435397	5.82405	-5.69131	3.87e-05	0.00118261	2.27489	0	HMGB2
-0.435262	1.97683	-2.63249	0.0185378	0.0915587	-3.21477	0	MYBPH
-0.435058	2.04305	-3.18527	0.00598446	0.0405125	-2.14665	0	ARHGAP33
-0.433061	7.74105	-3.91791	0.00131054	0.0137147	-1.47181	0	IFI6
-0.432834	3.32213	-4.00915	0.00108564	0.0119847	-0.665736	0	CDKN3
-0.432398	6.96827	-7.05503	3.38e-06	0.000230679	4.6057	0	MCM5
-0.432144	3.73905	-3.05947	0.00775955	0.0490382	-2.55961	0	MT1F
-0.431371	6.26261	-7.18029	2.74e-06	0.000201532	4.8509	0	TRIM14
-0.430877	4.53755	-4.5875	0.000333725	0.00520995	0.259765	0	KIF20B
-0.430376	2.7634	-4.09432	0.000911079	0.0105495	-0.568179	0	ARHGAP20
-0.430228	4.96881	-4.21591	0.000709948	0.00883921	-0.472709	0	CDC20
-0.429621	4.89413	-4.43351	0.000455617	0.00648114	-0.0243536	0	ESPL1
-0.4283	5.99326	-8.85985	1.96e-07	3.69e-05	7.51657	0	RNF145
-0.428184	3.64824	-4.01449	0.00107376	0.011897	-0.702852	0	TTK
-0.426972	3.11014	-4.61345	0.00031674	0.00504653	0.39841	0	PMFBP1
-0.426956	2.08465	-2.42302	0.0281482	0.121626	-3.86153	0	PRUNE2
-0.425929	5.8261	-3.1358	0.00662882	0.0437762	-2.69647	0	PMP22
-0.425376	3.76171	-3.96087	0.0011993	0.0129392	-0.829284	0	PRIM1
-0.424659	3.23503	-3.79287	0.00169734	0.0164517	-1.09512	0	SLC43A1
-0.423807	3.64797	-3.87636	0.00142804	0.0145909	-1.05328	0	SP110
-0.423042	4.16376	-4.20319	0.000728683	0.00897025	-0.377755	0	STIL
-0.422917	6.74897	-6.69631	6.26e-06	0.000336264	3.9978	0	PCNA
-0.422682	7.83119	-10.331	2.54e-08	9.01e-06	9.50589	0	SRGN
-0.422547	3.80756	-3.89022	0.00138771	0.0143206	-0.960309	0	TRIP13
-0.422247	4.13369	-6.43959	9.85e-06	0.000464777	3.73219	0	NRGN
-0.421442	3.19141	-3.25504	0.00517977	0.0362644	-2.08171	0	RAD54L
-0.421364	3.25049	-5.20065	9.91e-05	0.00222013	1.51838	0	FAM131B
-0.421358	5.87993	-6.90157	4.39e-06	0.000260627	4.42331	0	SMC4
-0.420647	1.11521	-3.11277	0.00695169	0.0452103	-2.24677	0	GHRL
-0.418478	5.69122	-6.61721	7.19e-06	0.000368171	3.88349	0	PTPN7
-0.418216	4.94718	-2.55484	0.0216621	0.101716	-3.81856	0	HELZ2
-0.41809	1.36784	-2.77574	0.0138743	0.0746368	-2.81067	0	FANCB
-0.417911	2.82052	-3.20285	0.0057708	0.0393989	-2.17484	0	PSRC1
-0.417833	5.21275	-6.15435	1.64e-05	0.000666612	3.17248	0	TMEM173
-0.417355	1.46383	-2.78997	0.0134786	0.0733038	-2.79767	0	SLC25A15
-0.417335	3.73312	-4.76849	0.000232159	0.00406936	0.736086	0	GPSM2
-0.417169	5.18139	-7.69933	1.17e-06	0.000121384	5.75622	0	CADM1
-0.416777	0.573311	-2.3345	0.0334933	0.136793	-3.4775	0	ATP2B2
-0.416262	0.476177	-2.30025	0.0358073	0.143161	-3.52758	0	FAM179A
-0.415915	3.7613	-3.16114	0.00629071	0.0420903	-2.35976	0	EXO1
-0.414995	6.34282	-6.66221	6.65e-06	0.000348232	3.95189	0	MS4A6A
-0.414413	10.8533	-2.53505	0.0225356	0.104157	-4.37525	0	FN1
-0.414175	4.83895	-4.89534	0.000180401	0.00339891	0.873133	0	CCNB1
-0.414045	6.72246	-3.7244	0.00195605	0.0180097	-1.75027	0	LY6E
-0.41381	3.35439	-4.95249	0.000161116	0.00316221	1.07386	0	LILRA1
-0.413387	0.0984942	-2.32444	0.0341583	0.138118	-3.50009	0	RPGRIP1
-0.413369	4.73389	-5.3359	7.62e-05	0.0018867	1.70791	0	POLA1
-0.413088	4.9866	-4.92392	0.000170477	0.00325768	0.885365	0	CHAF1A
-0.412656	1.68416	-2.12315	0.0503413	0.1803	-4.1437	0	SHOX2
-0.412031	7.69756	-4.92248	0.000170965	0.00326183	0.580783	0	PARP14
-0.411672	0.341611	-2.20472	0.0430748	0.162364	-3.65843	0	TSPOAP1
-0.411621	2.97012	-4.6215	0.000311654	0.00498522	0.468647	0	TCF7L2
-0.411568	3.71623	-3.23399	0.00541057	0.0375106	-2.28929	0	LRRC4
-0.409646	0.749682	-2.40593	0.0291126	0.12459	-3.402	0	ZNF507
-0.40851	6.98618	-7.97389	7.53e-07	9.37e-05	6.09156	0	CHST15
-0.406696	3.76083	-3.82477	0.00158887	0.0157802	-1.07711	0	GINS2
-0.405692	2.21848	-4.28426	0.000617364	0.00805174	-0.142766	0	VAMP5
-0.405382	1.261	-2.78149	0.013713	0.0740992	-2.79641	0	FCRLB
-0.405134	0.963477	-2.59747	0.0198896	0.0962663	-3.0938	0	BMP8B
-0.404834	5.41932	-7.24128	2.47e-06	0.000190095	4.98075	0	SPATA13
-0.404375	2.1377	-2.25607	0.0390129	0.152362	-3.77828	0	CDCP1
-0.404093	5.87939	-8.53411	3.18e-07	4.86e-05	7.03567	0	SLC46A1
-0.403402	2.0049	-2.56985	0.0210215	0.0995595	-3.16291	0	C16orf59
-0.403207	3.85281	-5.56905	4.88e-05	0.00138041	2.15531	0	SCIN
-0.402783	5.87335	-4.94715	0.000162827	0.00317582	0.814282	0	H2AFX
-0.402758	4.33679	-6.52431	8.47e-06	0.000417685	3.85229	0	C3orf62
-0.402451	4.3665	-4.7019	0.000265214	0.00444243	0.528133	0	DHFR
-0.40212	1.99384	-2.23832	0.0403747	0.155784	-3.72209	0	TMEM229B
-0.401942	2.27426	-2.55178	0.0217954	0.102103	-3.24997	0	PRLR
-0.400325	2.56967	-2.78519	0.0136104	0.0737429	-2.85605	0	UBE2T
-0.399484	4.55161	-4.1568	0.000801375	0.00961737	-0.550803	0	WDR76
-0.398738	1.25204	-2.243	0.0400113	0.154976	-3.67291	0	NFIX
-0.398041	5.76866	-8.82002	2.07e-07	3.84e-05	7.45863	0	KLF3
-0.397949	10.4157	-10.474	2.11e-08	7.7e-06	9.66195	0	CYBB
-0.397752	2.99727	-4.10013	0.000900269	0.0104544	-0.49168	0	RASAL3
-0.396107	3.55208	-4.73754	0.000246962	0.00420672	0.661153	0	HAUS8
-0.395175	1.85777	-2.82229	0.01262	0.0698997	-2.78251	0	SLC46A2
-0.394693	0.945348	-2.4024	0.0293161	0.125195	-3.41677	0	TMPRSS13
-0.394657	1.77488	-2.69314	0.0164034	0.0838004	-2.98604	0	PANK1
-0.394637	6.02196	-6.15985	1.63e-05	0.000662201	3.10435	0	GIMAP6
-0.393919	3.31438	-3.05706	0.00779818	0.0491281	-2.44979	0	CDCA7
-0.393801	6.38573	-7.15162	2.87e-06	0.000205237	4.77232	0	FGL2
-0.392529	4.38087	-4.21174	0.000716037	0.00886931	-0.408169	0	POLQ
-0.391369	6.74624	-5.78999	3.22e-05	0.00103691	2.3475	0	NCAPD2
-0.391053	3.38827	-3.64674	0.00229789	0.0202271	-1.35587	0	TROAP
-0.390435	3.30967	-3.28062	0.0049123	0.0350331	-2.07422	0	CENPI
-0.38973	5.36953	-7.89352	8.55e-07	0.000101221	6.05207	0	ENTPD1
-0.386672	2.77459	-2.8784	0.011254	0.0641106	-2.74835	0	NEMP2
-0.385826	6.50816	-10.0209	3.83e-08	1.15e-05	9.11633	0	SIPA1
-0.384754	6.93433	-5.27645	8.55e-05	0.00203696	1.34411	0	MCM4
-0.384753	2.95788	-3.14498	0.00650435	0.0432085	-2.52408	0	PTPN13
-0.384573	3.45812	-3.57517	0.00266585	0.0223425	-1.56022	0	KIF24
-0.384081	0.593358	-2.32985	0.0337992	0.13707	-3.51114	0	ABCA6
-0.381321	3.07396	-3.96694	0.00118437	0.0128054	-0.787484	0	PRR5L
-0.38096	7.87627	-3.64683	0.00229749	0.0202271	-1.98579	0	CD93
-0.380592	2.98462	-3.53333	0.00290779	0.0237601	-1.56681	0	DNA2
-0.379336	7.06232	-7.29853	2.25e-06	0.000179664	4.9833	0	NBEAL2
-0.378382	1.88002	-2.74099	0.0148885	0.0786222	-2.91391	0	ZNF462
-0.377948	6.86062	-10.0444	3.71e-08	1.15e-05	9.13993	0	RASA1
-0.377715	6.58755	-7.27031	2.35e-06	0.000187067	4.95153	0	LPCAT2
-0.377178	2.24007	-3.18088	0.00603905	0.0406996	-2.16696	0	GCH1
-0.376379	7.07433	-9.32811	9.96e-08	2.38e-05	8.1443	0	ARHGAP45
-0.376038	6.28824	-4.23895	0.000677263	0.00857123	-0.627635	0	STMN1
-0.374674	1.35457	-2.13699	0.0490333	0.177298	-3.86202	0	DLC1
-0.374409	3.88968	-3.6391	0.00233464	0.0204036	-1.46853	0	GMNN
-0.372684	3.51417	-4.54386	0.000364426	0.00552816	0.311415	0	ATAD5
-0.371849	4.03904	-3.65166	0.00227458	0.0201246	-1.44743	0	PLK4
-0.371483	4.12103	-5.69804	3.83e-05	0.00118152	2.42748	0	RHOBTB1
-0.370212	4.17734	-5.75325	3.45e-05	0.00108747	2.48866	0	STS
-0.370185	2.42722	-3.35171	0.00423908	0.0314468	-1.91526	0	BTBD19
-0.369879	4.67212	-4.2375	0.000679265	0.00857123	-0.415714	0	EZH2
-0.368735	1.05984	-2.11826	0.0508104	0.181335	-3.85305	0	KATNAL2
-0.368186	5.18798	-8.10722	6.11e-07	8.2e-05	6.40038	0	SMIM3
-0.36661	8.87449	-5.2009	9.9e-05	0.00222013	1.07147	0	RNF213
-0.366281	9.3468	-6.51196	8.66e-06	0.00042005	3.54762	0	CD14
-0.366159	5.75505	-7.0551	3.38e-06	0.000230679	4.67361	0	BACE1
-0.365917	2.07435	-2.25642	0.0389864	0.152362	-3.75344	0	DZIP1L
-0.364735	4.0988	-3.89857	0.00136396	0.0141396	-1.02781	0	SGO2
-0.364124	1.01212	-2.28353	0.0369898	0.14618	-3.58414	0	MAP3K7CL
-0.363897	5.93717	-8.94246	1.73e-07	3.38e-05	7.62524	0	GBP2
-0.363428	3.33302	-3.53845	0.00287704	0.0236367	-1.81635	0	S100A8
-0.363246	6.94506	-6.12167	1.75e-05	0.00068847	2.93919	0	BST2
-0.362755	3.86053	-3.30084	0.00471074	0.0339959	-2.1166	0	OXCT1
-0.362168	2.92529	-3.6399	0.00233077	0.0203976	-1.36747	0	ADAM12
-0.361922	3.72401	-3.44884	0.00346524	0.0269892	-1.81807	0	RAD51
-0.360076	4.70784	-4.08803	0.000922948	0.0106461	-0.743758	0	FANCD2
-0.358632	3.28695	-3.59436	0.00256179	0.0216506	-1.47967	0	NET1
-0.358623	3.61821	-3.81386	0.00162517	0.015983	-1.09638	0	CHAF1B
-0.358324	3.89936	-4.28972	0.000610525	0.0079839	-0.216094	0	DONSON
-0.358042	4.08848	-4.59366	0.000329613	0.00516308	0.34842	0	RFC5
-0.357903	3.59838	-3.34131	0.00433151	0.0319753	-2.07356	0	ZNF503
-0.357461	2.3228	-3.47456	0.00328508	0.0260498	-1.63328	0	GPBAR1
-0.357368	5.71048	-5.55179	5.04e-05	0.00141016	1.99549	0	TIMELESS
-0.357066	6.5517	-6.19816	1.52e-05	0.000632634	3.11748	0	MCM3
-0.356009	7.44368	-9.12753	1.33e-07	2.86e-05	7.84601	0	EPB41L2
-0.355777	2.27116	-2.99966	0.00877621	0.05343	-2.46863	0	SMPDL3A
-0.355389	4.61358	-6.1888	1.55e-05	0.000641245	3.26635	0	SPTBN1
-0.354958	3.98756	-5.66001	4.11e-05	0.00122105	2.34549	0	SERPINB9
-0.354459	3.21296	-5.25082	8.99e-05	0.00210332	1.62553	0	GPR141
-0.353844	6.11983	-7.15671	2.85e-06	0.000205237	4.79487	0	FGD4
-0.352916	5.83081	-6.06983	1.92e-05	0.000733406	2.95993	0	CKAP2
-0.352878	1.55347	-2.78182	0.013704	0.0740992	-2.82809	0	CUX2
-0.35163	6.81621	-5.39634	6.79e-05	0.00174388	1.58112	0	COLEC12
-0.349799	6.19398	-7.88425	8.68e-07	0.000101722	6.01708	0	NUP210
-0.349185	2.8575	-2.78005	0.0137532	0.0742171	-2.98165	0	CTNNAL1
-0.349073	5.42368	-5.05958	0.000130494	0.00273133	1.09075	0	BRCA1
-0.348293	4.09768	-3.72474	0.00195468	0.0180097	-1.33474	0	RECQL4
-0.347771	3.79205	-3.92001	0.00130487	0.0136796	-0.92245	0	CRYBB1
-0.34751	5.70645	-6.2802	1.31e-05	0.000578595	3.34008	0	LPCAT1
-0.3475	4.13673	-5.64003	4.27e-05	0.00125386	2.27546	0	CD101
-0.347338	6.39818	-5.52585	5.3e-05	0.00145141	1.87636	0	RRM1
-0.346733	5.24329	-4.35772	0.0005315	0.00732754	-0.336388	0	IFIH1
-0.346705	3.20611	-3.94451	0.00124048	0.0132162	-0.812078	0	TOE1
-0.345504	2.08815	-2.68859	0.0165549	0.0844312	-3.13355	0	PABPC1L
-0.345477	2.31766	-2.65541	0.0177018	0.0887441	-3.11794	0	CCDC34
-0.34475	4.21527	-2.86763	0.0115045	0.0651689	-3.25572	0	MARCO
-0.344526	3.54062	-4.42543	0.000463154	0.00655685	0.0056726	0	LY75
-0.343129	3.50798	-3.42688	0.00362689	0.0279527	-1.82137	0	SAPCD2
-0.341553	2.48377	-3.20283	0.00577103	0.0393989	-2.21127	0	CRACR2A
-0.341512	7.35387	-6.91551	4.29e-06	0.000258808	4.3345	0	IFI16
-0.340547	4.9298	-6.34072	1.17e-05	0.00052944	3.49998	0	DNMBP
-0.339592	5.87138	-4.7046	0.000263787	0.00442466	0.310552	0	NCAPD3
-0.338758	5.71977	-4.75811	0.000237022	0.00411912	0.456394	0	FEN1
-0.338757	3.62097	-4.60658	0.000321148	0.00509044	0.426824	0	GINS3
-0.338439	5.09824	-2.94379	0.00984334	0.0582736	-3.04961	0	ITGA9
-0.338368	4.03857	-3.96399	0.00119161	0.0128721	-0.876174	0	SPDL1
-0.338345	4.2315	-4.50334	0.000395522	0.00583238	0.164691	0	RFC3
-0.33764	8.21396	-3.02776	0.00828337	0.0512491	-3.31692	0	STAT1
-0.337576	5.84497	-6.12773	1.73e-05	0.000685902	3.04246	0	SMC2
-0.336787	4.39534	-3.95529	0.00121319	0.0130122	-0.940656	0	MCM8
-0.336511	5.98524	-6.03609	2.04e-05	0.000768055	2.85327	0	LBR
-0.336196	6.24207	-7.64568	1.27e-06	0.000125851	5.61821	0	LILRB1
-0.336107	5.53383	-5.69219	3.87e-05	0.00118261	2.23456	0	SESN1
-0.335167	1.51292	-2.73444	0.0150877	0.0791426	-2.92021	0	CD1C
-0.334831	5.26185	-4.85821	0.000194188	0.00358047	0.698642	0	KIF22
-0.334604	5.00585	-5.30221	8.14e-05	0.00198898	1.51624	0	RAB20
-0.334504	3.16541	-3.27166	0.00500438	0.0354267	-2.0822	0	SRGAP2C
-0.333719	1.24002	-2.1862	0.0446341	0.166167	-3.79201	0	ERP27
-0.333166	6.40014	-3.39919	0.00384141	0.0292329	-2.43168	0	SAMD9L
-0.333042	3.3391	-4.29301	0.000606441	0.00797714	-0.18703	0	CASP9
-0.331788	5.39105	-5.06381	0.000129417	0.00272294	1.09672	0	INCENP
-0.331098	5.85996	-7.53988	1.51e-06	0.000134606	5.45369	0	ITGB7
-0.330692	4.86966	-7.09418	3.16e-06	0.000219612	4.77011	0	DYSF
-0.33048	6.99507	-5.82497	3.02e-05	0.000992582	2.37539	0	KPNA2
-0.330365	0.502876	-2.1438	0.0484019	0.175804	-3.79987	0	HOXA1
-0.330139	4.08857	-3.30616	0.00465907	0.0337741	-2.20774	0	SKP2
-0.329952	1.75519	-2.39717	0.0296195	0.125956	-3.47696	0	CD1A
-0.329898	3.55952	-3.95411	0.00121615	0.0130237	-0.841424	0	MB21D1
-0.329564	4.75791	-4.47579	0.000418199	0.00606313	0.027717	0	PSIP1
-0.329228	8.0067	-7.95957	7.7e-07	9.39e-05	6.04918	0	PARP1
-0.328926	1.83331	-2.5316	0.0226913	0.104637	-3.28879	0	GNB1L
-0.32866	3.03814	-3.70597	0.00203225	0.0184815	-1.242	0	PARPBP
-0.328454	5.53443	-4.20286	0.000729174	0.00897025	-0.62717	0	RACGAP1
-0.327493	6.10464	-6.27501	1.32e-05	0.000578595	3.27745	0	KIAA1551
-0.325888	3.89578	-3.8234	0.00159338	0.015799	-1.13542	0	BLM
-0.325551	2.43769	-2.721	0.0155042	0.0806391	-2.97192	0	MTFR2
-0.323745	5.28701	-3.28653	0.00485259	0.0347802	-2.31121	0	FBN2
-0.322785	5.6724	-6.10343	1.8e-05	0.000703103	2.98937	0	GPR65
-0.322359	4.36968	-3.87679	0.00142676	0.0145901	-1.10001	0	CDK2
-0.32181	5.73856	-6.06469	1.94e-05	0.000733406	2.90589	0	FAM46A
-0.32171	5.61673	-6.14018	1.69e-05	0.000674957	3.08694	0	DCK
-0.321358	0.769579	-2.13202	0.0494993	0.178289	-3.80798	0	ZC3HAV1L
-0.321264	7.121	-7.35228	2.05e-06	0.000168809	5.08613	0	GPR34
-0.320608	5.33469	-4.47447	0.000419316	0.00606476	-0.0678535	0	PRR11
-0.320605	1.8432	-2.64503	0.0180757	0.0899096	-3.07204	0	SPAG1
-0.320121	4.98553	-4.95112	0.000161554	0.00316221	0.926075	0	ALOX5AP
-0.319636	2.50182	-2.86952	0.0114601	0.0650982	-2.75664	0	SUV39H2
-0.319629	1.23299	-2.21212	0.0424659	0.160916	-3.72317	0	KIAA1549
-0.319313	2.90083	-3.35258	0.00423143	0.0314093	-1.95673	0	CENPQ
-0.319191	2.40277	-2.16693	0.0463112	0.170675	-3.9094	0	DSCC1
-0.318231	4.56947	-4.64571	0.000296852	0.00480574	0.362438	0	ZWILCH
-0.318139	6.62698	-6.23473	1.42e-05	0.000600396	3.16253	0	ATP8B4
-0.317772	6.42305	-7.3854	1.95e-06	0.000162017	5.17907	0	EPHB2
-0.317375	8.08665	-8.96102	1.69e-07	3.34e-05	7.58249	0	IL10RA
-0.317204	6.75767	-4.51776	0.000384157	0.00572773	-0.190516	0	TRIM22
-0.316598	8.09763	-6.26242	1.35e-05	0.000585454	3.13178	0	ME2
-0.314527	4.13079	-2.64541	0.0180618	0.0898774	-3.52927	0	CENPE
-0.314209	3.01301	-2.84093	0.0121493	0.0679293	-2.90857	0	C5
-0.313912	5.16208	-5.2817	8.46e-05	0.00202435	1.53234	0	NDC1
-0.313516	3.92963	-5.24846	9.03e-05	0.00210886	1.59138	0	HECTD2
-0.313285	2.6147	-3.50689	0.00307184	0.0246995	-1.6779	0	CLECL1
-0.312322	4.99585	-5.22692	9.41e-05	0.00216231	1.45293	0	RFC2
-0.312258	7.63379	-6.33095	1.2e-05	0.000536789	3.27069	0	LAP3
-0.312075	5.67743	-4.30745	0.000588827	0.0077889	-0.436245	0	NCAPG2
-0.311754	3.5051	-4.16312	0.000791053	0.00952497	-0.470446	0	WIPF3
-0.311143	3.11727	-2.91592	0.0104221	0.0608337	-2.83407	0	PRR5
-0.309959	4.42099	-3.16781	0.00620448	0.0415824	-2.51282	0	FANCG
-0.308586	5.5393	-5.97735	2.27e-05	0.000833022	2.79118	0	ACACA
-0.308395	5.0107	-4.58724	0.000333899	0.00520995	0.210307	0	RBL1
-0.30805	6.6789	-5.83992	2.93e-05	0.000967949	2.43352	0	MCM6
-0.307861	2.76846	-2.35932	0.0319053	0.132869	-3.72838	0	APBB1
-0.305743	3.39685	-3.37956	0.00400111	0.0301308	-1.93923	0	CENPL
-0.305204	2.53764	-2.32521	0.034107	0.137993	-3.75996	0	FFAR4
-0.305194	3.90681	-3.40125	0.00382505	0.0291661	-1.98462	0	MMS22L
-0.305187	4.03044	-4.0068	0.00109092	0.012032	-0.815677	0	GINS4
-0.304859	4.1937	-2.4677	0.0257668	0.11428	-3.74172	0	CDT1
-0.30485	2.12867	-2.77743	0.0138268	0.0745477	-2.92947	0	FAM117A
-0.304033	3.73482	-4.51382	0.000387227	0.00575929	0.156785	0	TREML1
-0.304011	5.90545	-5.93804	2.45e-05	0.000858513	2.68344	0	RFWD3
-0.303725	6.73419	-7.54797	1.49e-06	0.000134606	5.42486	0	DRAM1
-0.303229	6.24235	-6.65875	6.69e-06	0.000348232	3.95066	0	H2AFV
-0.302673	4.4936	-4.1087	0.000884549	0.0103215	-0.665139	0	CENPO
-0.302449	5.67202	-5.22066	9.53e-05	0.0021753	1.37551	0	POLE
-0.302308	6.87936	-5.53671	5.19e-05	0.00143207	1.84396	0	MEF2C
-0.301528	7.41962	-7.72192	1.12e-06	0.000121231	5.68647	0	HNMT
-0.301142	4.83927	-3.02274	0.00836939	0.0515963	-2.85242	0	TMEM106C
-0.301029	4.33692	-3.20455	0.00575049	0.0393032	-2.39527	0	CDC6
-0.300655	6.41388	-4.34998	0.000539941	0.00739455	-0.484212	0	LGALS3BP
-0.300501	4.967	-6.17873	1.57e-05	0.000646662	3.19923	0	YPEL2
-0.300116	5.3492	-4.72861	0.000251412	0.00424815	0.436827	0	DNAJC9
-0.299959	7.22215	-5.77736	3.3e-05	0.00105091	2.27934	0	H2AFZ
-0.299733	5.87864	-4.2072	0.000722722	0.00891554	-0.683382	0	PHF19
-0.298139	3.95829	-4.48425	0.0004111	0.0059962	0.129782	0	MYCBP
-0.297731	1.89015	-2.17766	0.0453698	0.168283	-3.90389	0	RAB40B
-0.297449	6.6615	-4.84707	0.000198534	0.00362738	0.502043	0	PTGS1
-0.296734	3.35625	-2.82217	0.0126231	0.0698997	-3.00773	0	STK26
-0.296304	6.28967	-5.52331	5.32e-05	0.00145141	1.84322	0	ITGA6
-0.296089	5.15902	-3.88774	0.00139483	0.0143487	-1.24147	0	PLEKHG2
-0.295916	6.24929	-5.81987	3.05e-05	0.000993924	2.39174	0	METTL7A
-0.295487	5.89458	-2.69835	0.0162315	0.0832388	-3.87578	0	SLC2A5
-0.294841	2.97296	-3.08996	0.00728678	0.0467849	-2.50605	0	KCNMB1
-0.29484	6.71603	-4.71611	0.000257778	0.00433777	0.230753	0	TMPO
-0.294832	5.27903	-3.98952	0.00113048	0.0124112	-1.03383	0	FOXRED2
-0.294044	4.38227	-4.08806	0.000922875	0.0106461	-0.7454	0	NFKBIZ
-0.293663	2.54351	-2.13113	0.0495829	0.178537	-4.01719	0	LRP11
-0.293475	6.46167	-5.05981	0.000130434	0.00273133	0.920148	0	SESN3
-0.293176	2.82464	-2.38916	0.0300898	0.127417	-3.63194	0	NEDD4
-0.293026	6.7651	-6.91295	4.31e-06	0.000258808	4.34305	0	RASGRP3
-0.292763	2.2056	-2.63202	0.0185556	0.0915797	-3.1633	0	LRIG1
-0.291936	2.53339	-3.10227	0.00710404	0.0459291	-2.37639	0	CPEB3
-0.290897	4.23572	-4.1032	0.000894605	0.0104086	-0.706051	0	GPN3
-0.290303	5.46696	-3.44957	0.00345998	0.0269892	-2.18543	0	GIMAP4
-0.290235	7.2618	-4.52109	0.000381579	0.00571753	-0.2061	0	ETV5
-0.28985	4.717	-3.0423	0.00803894	0.0501628	-2.80675	0	E2F1
-0.289037	9.05232	-6.39655	1.06e-05	0.000497681	3.34794	0	MRC1
-0.288252	7.62657	-5.15092	0.000109137	0.0023921	1.03436	0	C3AR1
-0.287501	2.47718	-2.4672	0.0257924	0.114352	-3.45788	0	FAM84B
-0.286371	8.34172	-6.86927	4.64e-06	0.000268293	4.20516	0	PTPRJ
-0.286187	5.91282	-5.98226	2.25e-05	0.000832389	2.70952	0	ARHGEF3
-0.286138	2.61724	-2.39189	0.0299285	0.126823	-3.56426	0	PSMC3IP
-0.285973	4.60221	-3.27761	0.00494308	0.0351783	-2.36701	0	MASTL
-0.2859	6.33109	-4.45606	0.000435255	0.00625039	-0.237674	0	NASP
-0.28583	6.89931	-5.14393	0.000110638	0.00241622	1.07752	0	TACC3
-0.285485	2.54292	-2.33465	0.0334834	0.136793	-3.62982	0	MYLIP
-0.2854	4.6226	-4.35141	0.000538362	0.00738841	-0.274744	0	HDAC9
-0.285103	4.67194	-4.83371	0.000203877	0.00369703	0.700673	0	PLCL2
-0.285088	2.19803	-2.56238	0.0213382	0.100625	-3.34067	0	CXorf57
-0.284667	4.17558	-4.626	0.000308847	0.00496664	0.370897	0	CENPC
-0.284466	3.46658	-2.90637	0.0106281	0.0615325	-2.8982	0	PRIM2
-0.283921	4.67725	-4.32664	0.000566229	0.00761509	-0.300649	0	RHOB
-0.283807	8.2008	-7.9631	7.66e-07	9.39e-05	6.03973	0	ABHD2
-0.283368	5.60678	-4.47738	0.000416854	0.00605686	-0.116081	0	LIG1
-0.283017	4.02745	-4.19432	0.000742053	0.00906145	-0.458065	0	ABI2
-0.282479	5.09508	-4.62368	0.000310287	0.00496995	0.224094	0	MIS18BP1
-0.28203	3.23495	-2.98372	0.00906864	0.054761	-2.82725	0	PKIB
-0.281701	4.01322	-4.02197	0.00105735	0.0117584	-0.865129	0	GALNT12
-0.281548	4.37203	-3.87945	0.00141895	0.0145349	-1.09262	0	NRM
-0.281236	6.11658	-5.99983	2.18e-05	0.000813358	2.77727	0	PIK3CG
-0.281223	9.22281	-6.49965	8.85e-06	0.00042588	3.521	0	ENG
-0.28057	1.41231	-2.19763	0.0436657	0.163723	-3.79484	0	DNAJC18
-0.280467	3.64942	-4.1283	0.000849646	0.0100011	-0.554137	0	PGBD5
-0.280361	5.08162	-4.25025	0.000661784	0.00844859	-0.421222	0	TLR7
-0.28032	5.12242	-5.51094	5.45e-05	0.00146614	1.92457	0	PHACTR2
-0.280081	4.87258	-4.62454	0.000309752	0.00496803	0.214854	0	TBL2
-0.279449	4.4006	-5.51918	5.37e-05	0.00145371	2.02492	0	C7orf43
-0.278981	3.70081	-3.62738	0.00239209	0.0208136	-1.50514	0	ANKRD9
-0.278958	6.26457	-6.70524	6.17e-06	0.000332549	4.02353	0	LIMD1
-0.278803	5.19393	-4.74165	0.000244943	0.00418557	0.456803	0	RNF141
-0.278685	4.64995	-4.1938	0.000742844	0.00906195	-0.516346	0	ECT2
-0.278411	2.20601	-2.25302	0.0392438	0.153008	-3.71561	0	LAPTM4B
-0.278169	4.76845	-3.57265	0.00267985	0.0224131	-1.78122	0	SECTM1
-0.278111	4.5831	-3.13967	0.00657611	0.0435415	-2.64207	0	BRCA2
-0.277967	4.4428	-3.98205	0.00114803	0.0125246	-0.939765	0	WDHD1
-0.27744	4.81008	-4.34532	0.000545085	0.0074384	-0.362307	0	TLN2
-0.276831	2.7798	-2.94907	0.00973722	0.0577787	-2.64355	0	AC004381,6
-0.276662	6.08428	-5.49479	5.62e-05	0.00149864	1.81761	0	MMD
-0.275919	6.98623	-7.87275	8.84e-07	0.000102327	5.93673	0	TBC1D1
-0.27557	9.46216	-8.79831	2.14e-07	3.86e-05	7.31713	0	SAMHD1
-0.275338	4.02292	-3.16175	0.00628275	0.0420603	-2.4464	0	WDR34
-0.275283	3.4185	-2.51996	0.0232242	0.106323	-3.56314	0	BAHCC1
-0.27355	2.545	-2.19344	0.0440181	0.164533	-3.95851	0	DLG5
-0.273508	2.6313	-2.63957	0.0182758	0.0906806	-3.22793	0	CDC14A
-0.273327	4.64361	-2.83283	0.0123516	0.0688057	-3.1981	0	GINS1
-0.273213	4.22921	-3.65688	0.00225006	0.0199515	-1.49638	0	SKA2
-0.273089	6.58224	-5.08637	0.000123817	0.00263727	0.978709	0	DTX3L
-0.272452	6.43101	-3.75133	0.00184987	0.017316	-1.71206	0	ABI3
-0.272205	4.21219	-3.768	0.00178708	0.016967	-1.29938	0	CHEK1
-0.272052	4.47824	-3.69342	0.00208584	0.0188271	-1.53232	0	MPHOSPH9
-0.271506	6.22804	-3.73796	0.00190185	0.0176546	-1.77665	0	SLC8A1
-0.270951	3.08732	-2.36218	0.0317271	0.132493	-3.85542	0	ZNF107
-0.270702	4.38194	-3.35314	0.00422659	0.0313927	-2.2793	0	ARHGAP12
-0.270513	4.92069	-5.69079	3.88e-05	0.00118261	2.31322	0	PANK2
-0.270116	6.33522	-3.59829	0.00254093	0.0215195	-2.02243	0	FOS
-0.269214	2.42036	-2.54089	0.0222744	0.103425	-3.39814	0	ADGRA3
-0.268367	6.38152	-5.27879	8.51e-05	0.00203178	1.38712	0	SPTLC2
-0.268023	2.22864	-2.23733	0.0404522	0.155828	-3.87438	0	RBFOX2
-0.267984	5.03331	-4.33386	0.000557964	0.00752068	-0.366061	0	MGME1
-0.267827	6.03854	-5.17652	0.000103825	0.00230782	1.20399	0	BRI3BP
-0.267394	6.12959	-4.46452	0.000427856	0.00616612	-0.183393	0	EMB
-0.267355	4.82927	-5.13106	0.000113453	0.00245991	1.26751	0	STARD13
-0.266985	6.64133	-6.25782	1.36e-05	0.000586132	3.17859	0	RNASET2
-0.266844	3.2415	-3.01762	0.008458	0.0519305	-2.60253	0	KIF3C
-0.266745	8.06345	-5.51551	5.4e-05	0.00145667	1.70626	0	FCGR3A
-0.266617	2.52155	-2.57593	0.0207669	0.0988323	-3.29332	0	RECK
-0.266453	4.19561	-3.364	0.00413242	0.0308641	-2.10657	0	TAGAP
-0.266418	4.96573	-4.23165	0.000687454	0.00862137	-0.542048	0	BRD8
-0.2663	7.18973	-4.05568	0.000986447	0.0111711	-1.14952	0	ANKH
-0.265326	3.65386	-2.40103	0.0293952	0.125488	-3.81808	0	SFXN2
-0.265002	2.42598	-2.43305	0.0275961	0.1201	-3.74083	0	CDKN2A
-0.264743	7.20023	-5.61232	4.5e-05	0.00130538	1.95466	0	DEK
-0.26404	2.42468	-2.63918	0.01829	0.0907141	-3.26606	0	PPM1E
-0.263497	5.3761	-2.71778	0.0156056	0.0810969	-3.6943	0	TNFSF13B
-0.263353	3.88824	-3.35664	0.004196	0.0312039	-2.16193	0	SLFN12
-0.263221	4.05628	-2.58595	0.0203543	0.0976248	-3.55841	0	RFC4
-0.263213	9.89192	-6.95001	4.04e-06	0.000251833	4.3145	0	CSF1R
-0.262898	6.48823	-5.27192	8.63e-05	0.00205087	1.35061	0	CNP
-0.262834	5.16632	-5.3388	7.58e-05	0.00188538	1.63054	0	CASS4
-0.262797	7.36901	-6.36255	1.13e-05	0.000518814	3.3455	0	SMC1A
-0.262686	4.85705	-3.32122	0.00451579	0.0330128	-2.42875	0	NDRG2
-0.262643	4.73201	-4.04768	0.00100282	0.0113188	-0.893385	0	PCTP
-0.262485	9.18148	-5.2062	9.8e-05	0.0022122	1.07025	0	TUBA1A
-0.261684	10.6235	-5.92417	2.51e-05	0.000873192	2.43993	0	TUBB
-0.261641	6.07706	-5.53632	5.19e-05	0.00143207	1.89229	0	FKBP5
-0.261635	7.70034	-7.12708	2.99e-06	0.000211392	4.67969	0	TACC1
-0.26123	3.93302	-3.9602	0.00120095	0.0129392	-0.900144	0	DCLRE1A
-0.261161	7.04782	-7.50906	1.59e-06	0.000137936	5.34979	0	SUN2
-0.261023	2.22349	-2.44462	0.0269718	0.117979	-3.46873	0	KIAA1958
-0.260886	6.19889	-6.4401	9.84e-06	0.000464777	3.5446	0	PGM2
-0.260824	3.39069	-2.80487	0.0130759	0.0716505	-3.03816	0	CCNE1
-0.260805	4.51802	-3.98461	0.00114198	0.0124925	-0.927493	0	ARHGAP19
-0.260615	2.56393	-2.63171	0.0185669	0.0915873	-3.23136	0	C18orf54
-0.260496	6.36976	-4.99575	0.000147942	0.00298482	0.834467	0	TFDP1
-0.259829	2.80979	-3.23405	0.00540987	0.0375106	-2.17828	0	PRIMPOL
-0.259712	5.50235	-4.92477	0.000170191	0.00325737	0.790275	0	RANBP1
-0.259656	9.26453	-8.09938	6.18e-07	8.21e-05	6.23964	0	GAS7
-0.259409	9.16216	-7.18492	2.72e-06	0.000201532	4.7297	0	ITGB5
-0.259213	4.71908	-3.64794	0.00229218	0.0202211	-1.62379	0	CDCA7L
-0.25878	2.98737	-2.54273	0.0221929	0.103213	-3.42427	0	WRAP53
-0.258695	4.55442	-3.42808	0.00361781	0.0279006	-2.18277	0	SIGLEC10
-0.258554	3.44029	-3.61917	0.0024332	0.0210349	-1.51355	0	SMTN
-0.25855	3.37188	-2.16715	0.0462914	0.170654	-4.18749	0	ZGRF1
-0.258488	7.91136	-7.2353	2.5e-06	0.000190789	4.84824	0	DOCK8
-0.258032	5.30291	-3.13672	0.00661622	0.0437591	-2.78202	0	RCC1
-0.258018	6.8698	-4.93438	0.000166986	0.00321641	0.649983	0	MERTK
-0.257508	2.43964	-2.14866	0.0479551	0.174918	-3.96876	0	LIN9
-0.257438	4.01634	-4.17221	0.00077644	0.0094144	-0.554109	0	CD300LF
-0.25726	4.919	-4.59573	0.000328239	0.00515071	0.221681	0	TOR1B
-0.257128	5.75059	-4.85404	0.000195802	0.00360054	0.599035	0	LMO2
-0.257105	4.19531	-3.33414	0.00439646	0.0323559	-2.18832	0	RMI1
-0.256635	5.59872	-4.20267	0.000729463	0.00897025	-0.691579	0	LRRC8C
-0.256565	5.98371	-4.05542	0.000986966	0.0111711	-1.01272	0	LMNB2
-0.256476	2.79406	-2.16423	0.0465512	0.171193	-4.11624	0	RHOBTB3
-0.256379	3.37402	-3.33167	0.00441897	0.032482	-2.15109	0	RASL11B
-0.25605	6.90177	-7.11812	3.04e-06	0.000213362	4.69795	0	LRRC25
-0.255692	6.41585	-5.516	5.4e-05	0.00145667	1.83438	0	SSB
-0.254631	2.85012	-2.14238	0.0485331	0.176071	-4.09139	0	TMEM71
-0.254522	4.36749	-3.85159	0.00150308	0.0152161	-1.12213	0	ADM
-0.254322	5.99067	-5.45103	6.11e-05	0.00161149	1.71226	0	TP53INP1
-0.254192	5.9803	-3.43666	0.00355399	0.0275668	-2.28521	0	VAV3
-0.253909	5.94063	-6.34416	1.17e-05	0.00052944	3.41248	0	NEK9
-0.253721	3.87306	-3.85413	0.00149522	0.0151491	-1.18241	0	FAM20A
-0.253036	6.71615	-6.64983	6.79e-06	0.000350683	3.88542	0	APBB1IP
-0.253034	2.00683	-2.14609	0.0481912	0.175408	-3.90847	0	MTBP
-0.252989	4.14731	-2.95023	0.00971416	0.0577196	-2.88479	0	GIMAP7
-0.252003	6.00314	-5.01555	0.000142287	0.00292245	0.853854	0	TMEM87B
-0.251954	5.28355	-4.3556	0.0005338	0.00734271	-0.328021	0	NEMP1
-0.251626	4.72474	-3.65122	0.00227662	0.0201279	-1.69954	0	GEN1
-0.251213	7.51424	-6.92349	4.23e-06	0.000258026	4.33342	0	INPP5D
-0.251071	3.20524	-2.28882	0.0366123	0.145163	-3.99881	0	HIVEP2
-0.250716	6.51606	-3.82372	0.00159233	0.015799	-1.57205	0	FAM111A
-0.250681	3.72708	-3.30632	0.00465748	0.0337741	-2.15678	0	CEP152
-0.250484	3.81644	-2.71299	0.0157578	0.0815368	-3.295	0	XRCC3
-0.250234	3.21272	-2.65219	0.0178169	0.0892101	-3.28384	0	CEP128
-0.250099	4.75204	-3.32192	0.00450928	0.0329852	-2.479	0	SORL1
-0.249904	8.25754	-7.2611	2.39e-06	0.000188717	4.87859	0	CD53
-0.249842	3.7995	-3.49292	0.00316222	0.0253082	-1.81849	0	FUT8
-0.249512	3.97195	-2.76661	0.0141341	0.0754964	-3.18687	0	IFIT5
-0.249456	5.99584	-4.77403	0.000229609	0.00404226	0.377232	0	LIMA1
-0.249113	4.68252	-3.91046	0.00133086	0.0138798	-1.10159	0	CARHSP1
-0.249048	7.05389	-6.95061	4.04e-06	0.000251833	4.40321	0	STOM
-0.248775	7.37605	-5.96309	2.33e-05	0.000844261	2.59654	0	SLC39A1
-0.248725	6.67451	-6.17149	1.59e-05	0.000650538	3.04143	0	RBBP7
-0.248285	5.64422	-6.31796	1.22e-05	0.000545397	3.38541	0	RMND5A
-0.248095	3.4291	-2.22183	0.04168	0.159042	-4.02815	0	ADRB2
-0.246771	5.00824	-3.87823	0.00142251	0.0145591	-1.24903	0	TLE4
-0.246554	4.32381	-3.65495	0.00225911	0.0200024	-1.57856	0	POLH
-0.24576	4.4794	-3.25369	0.00519424	0.0363446	-2.41429	0	SP140L
-0.245363	3.14257	-2.76458	0.0141925	0.075641	-3.06175	0	RTTN
-0.245235	6.0166	-2.74036	0.0149078	0.0786224	-3.79069	0	CCR5
-0.245137	3.89668	-3.60323	0.00251502	0.0214019	-1.60821	0	APOBEC3G
-0.245118	6.713	-4.82694	0.000206641	0.00373593	0.410137	0	DPYD
-0.244899	4.34732	-3.14558	0.00649627	0.0432024	-2.61203	0	CEP295
-0.244358	5.02956	-3.20505	0.00574448	0.0392843	-2.61455	0	PNPT1
-0.244301	2.42975	-2.29434	0.0362209	0.144132	-3.76011	0	ZIK1
-0.24409	6.39409	-6.6726	6.53e-06	0.000344354	3.9529	0	SDC3
-0.243995	4.05678	-2.54454	0.0221127	0.10303	-3.6725	0	RUBCNL
-0.243851	5.80704	-3.46482	0.00335219	0.0263749	-2.09449	0	NFXL1
-0.243688	5.06239	-3.48296	0.00322827	0.0257293	-2.05305	0	DUT
-0.243672	4.19192	-3.60897	0.00248525	0.0212465	-1.6277	0	USP37
-0.24329	4.23114	-3.16749	0.00620864	0.0415872	-2.53871	0	CEP78
-0.242825	6.69675	-6.27367	1.33e-05	0.000578595	3.21793	0	ARHGEF6
-0.242797	3.63225	-3.39556	0.00387042	0.0293797	-1.97979	0	NFIL3
-0.242532	7.1975	-4.82245	0.000208494	0.00375818	0.40774	0	MTSS1
-0.242146	7.28967	-6.25953	1.36e-05	0.000586132	3.15392	0	SNX5
-0.241897	4.89798	-3.69695	0.0020706	0.0187431	-1.60867	0	COX20
-0.241887	2.19463	-2.14307	0.0484686	0.175941	-3.97059	0	FAAP24
-0.241749	7.12602	-6.68501	6.39e-06	0.000339939	3.93384	0	CKAP5
-0.241407	4.06266	-2.80445	0.0130871	0.0716792	-3.16504	0	WDR62
-0.241317	4.26862	-3.46235	0.00336939	0.0264751	-1.93339	0	HAUS1
-0.240687	5.32206	-4.29941	0.000598567	0.00789212	-0.470549	0	PSTPIP2
-0.240587	6.85918	-3.71691	0.00198665	0.0181714	-1.79473	0	ITGA4
-0.240109	3.98657	-2.22147	0.0417089	0.159102	-4.16588	0	SLC16A7
-0.239967	8.29161	-4.75189	0.00023998	0.00415221	0.198423	0	ADAR
-0.239892	8.8987	-6.89059	4.48e-06	0.000263682	4.22663	0	KCTD12
-0.239845	6.57956	-6.80482	5.19e-06	0.000292831	4.17979	0	EPS8
-0.239817	3.93667	-2.25687	0.0389525	0.152341	-4.14989	0	C1orf112
-0.239137	2.98131	-2.18908	0.044388	0.165506	-4.04946	0	EAF2
-0.238903	7.26317	-4.11326	0.000876306	0.0102451	-1.02128	0	ITSN1
-0.238623	5.68441	-3.53657	0.00288827	0.0236746	-2.0346	0	SREBF1
-0.238607	3.70602	-2.64971	0.017906	0.0893719	-3.42876	0	CHEK2
-0.238171	7.68378	-5.00104	0.000146407	0.0029667	0.718026	0	LILRB2
-0.238168	4.55232	-4.11087	0.000880611	0.0102854	-0.71288	0	LRMP
-0.237687	5.44611	-3.72598	0.00194966	0.0180016	-1.61446	0	USP1
-0.237465	5.69221	-4.59549	0.000328396	0.00515071	0.0950313	0	PRPS2
-0.237376	4.60687	-2.24768	0.0396516	0.153915	-4.46629	0	SLC7A5
-0.237117	6.31747	-5.0854	0.000124053	0.00263765	0.995775	0	SRGAP2
-0.237078	6.83875	-4.74972	0.000241026	0.00416434	0.310481	0	SLC9A9
-0.237027	3.56961	-2.89506	0.0108768	0.0626417	-2.96186	0	B3GLCT
-0.236884	4.56586	-3.42334	0.00365359	0.0280944	-2.11557	0	RGS18
-0.236826	4.70378	-3.55694	0.00276866	0.0230125	-1.86726	0	KMT5A
-0.236057	7.92161	-4.14581	0.000819651	0.00977188	-1.01725	0	CORO1A
-0.235439	10.1876	-2.71687	0.0156344	0.0811765	-3.98354	0	SEPP1
-0.235061	4.11523	-2.69761	0.0162558	0.0833197	-3.33227	0	ORC1
-0.233848	6.39792	-5.1313	0.000113399	0.00245991	1.08491	0	PIK3CD
-0.233748	7.71527	-7.17671	2.75e-06	0.000201532	4.75927	0	ZNF106
-0.233229	3.32469	-2.8932	0.0109183	0.0628505	-2.87653	0	NR2C2AP
-0.232778	4.1965	-3.16902	0.00618898	0.0415332	-2.57101	0	DDX11
-0.231803	5.24972	-4.97392	0.000154446	0.00306281	0.90235	0	CNOT6
-0.231389	5.43396	-3.57158	0.00268582	0.0224419	-1.91935	0	CDC25B
-0.231379	4.8037	-3.53081	0.002923	0.0238618	-1.93471	0	PAG1
-0.231278	3.53108	-2.71032	0.0158432	0.0816636	-3.33998	0	INPP5F
-0.230795	6.22496	-4.49707	0.000400566	0.00588521	-0.198956	0	TRIM38
-0.230687	7.24528	-5.9687	2.31e-05	0.0008406	2.62077	0	PAK1
-0.230577	6.1021	-5.4092	6.62e-05	0.00171968	1.65734	0	FAM105A
-0.230522	3.38056	-2.1972	0.0437017	0.163807	-4.12093	0	RPA3
-0.230411	5.58461	-3.8846	0.00140393	0.0144055	-1.35349	0	CNTRL
-0.230226	3.85929	-3.48211	0.003234	0.0257293	-1.87024	0	ZNF45
-0.230025	5.50947	-3.75745	0.00182657	0.0172168	-1.56579	0	KNTC1
-0.229919	5.08119	-4.76607	0.000233282	0.00407283	0.521435	0	PLA2G4A
-0.229865	3.27827	-2.60711	0.0195083	0.0949128	-3.40382	0	VSIG10
-0.229853	5.44664	-5.00923	0.000144068	0.00293478	0.929714	0	BCL7B
-0.22945	7.39684	-5.09241	0.000122362	0.00261551	0.896757	0	DOPEY2
-0.229369	6.11674	-5.41676	6.53e-05	0.00170225	1.63511	0	KIF13B
-0.228571	7.76977	-4.55511	0.000356249	0.00543921	-0.207327	0	FBP1
-0.228176	3.82651	-3.53703	0.00288552	0.0236742	-1.74575	0	CASD1
-0.227928	7.11473	-4.6265	0.000308535	0.00496664	0.0107705	0	RAD21
-0.227924	3.57291	-2.1293	0.0497564	0.178841	-4.23616	0	CKS1B
-0.2278	6.27212	-4.82483	0.000207509	0.00374603	0.477829	0	PSME2
-0.227696	3.16145	-2.39596	0.0296899	0.126163	-3.74691	0	ITGB3BP
-0.227376	4.95823	-4.49391	0.000403139	0.00590071	0.00950991	0	ODF2
-0.226862	6.36085	-4.76853	0.000232141	0.00406936	0.31372	0	RTN1
-0.226598	3.8691	-2.7995	0.0132197	0.0722417	-3.38254	0	VNN2
-0.226382	5.98225	-4.7668	0.000232942	0.00407283	0.37477	0	FZD1
-0.226278	3.85689	-2.8704	0.0114396	0.0650493	-3.04265	0	ZNF689
-0.225809	5.05652	-4.26041	0.000648183	0.00833664	-0.484944	0	WDR44
-0.224811	3.58616	-2.93408	0.0100414	0.0590119	-2.88212	0	MAP7D3
-0.224468	4.68936	-3.00533	0.00867447	0.0529902	-2.92592	0	UNG
-0.224468	4.93867	-3.83782	0.00154654	0.0154872	-1.32093	0	SFXN1
-0.224421	3.72688	-3.32379	0.00449179	0.0328971	-2.19194	0	ABHD11
-0.224177	4.66489	-2.881	0.0111943	0.0638911	-3.14002	0	DTYMK
-0.223959	6	-4.66201	0.000287297	0.00467686	0.183825	0	HDAC7
-0.223299	6.36319	-5.6299	4.35e-05	0.00126881	2.04849	0	PNRC2
-0.222667	9.52639	-5.24271	9.13e-05	0.00212565	1.13368	0	PLEK
-0.222514	3.96417	-2.13489	0.0492295	0.177741	-4.32468	0	UBE2S
-0.222036	9.50431	-6.70768	6.14e-06	0.000332549	3.89199	0	COTL1
-0.22199	7.23393	-5.65926	4.11e-05	0.00122105	2.03808	0	AP1S2
-0.221919	8.51331	-4.61621	0.000314986	0.00502521	-0.10304	0	WDR11
-0.221644	3.08828	-2.20549	0.0430113	0.162226	-4.06704	0	BORA
-0.221491	3.39668	-2.23637	0.0405274	0.155925	-4.00775	0	C4orf46
-0.220558	4.61044	-2.24037	0.0402152	0.155417	-4.26623	0	FANCA
-0.219756	6.71186	-5.95911	2.35e-05	0.000847933	2.63115	0	SNAP23
-0.219451	4.57891	-3.18103	0.00603726	0.0406996	-2.56052	0	DSN1
-0.219096	3.33007	-2.80412	0.0130959	0.0716952	-3.05502	0	TEFM
-0.218895	4.85487	-3.57825	0.0026489	0.0222467	-1.83161	0	DENND6A
-0.218606	5.59079	-4.08753	0.000923898	0.0106469	-0.947843	0	ARMC9
-0.218488	6.02603	-4.94545	0.000163373	0.00317582	0.741084	0	CBFB
-0.217895	4.38022	-2.76118	0.014291	0.0759982	-3.34019	0	DEPTOR
-0.217585	4.08897	-2.94838	0.00975111	0.0577842	-2.93532	0	C9orf64
-0.217501	3.00293	-2.54855	0.0219364	0.102526	-3.49047	0	C16orf45
-0.217253	3.92821	-2.93963	0.00992775	0.0585436	-2.89496	0	PASK
-0.216728	4.44471	-2.64989	0.0178995	0.0893719	-3.54722	0	PARP2
-0.216251	7.19215	-5.58981	4.69e-05	0.00134285	1.91014	0	SPRED1
-0.216238	6.29054	-5.02243	0.000140372	0.00288803	0.8847	0	TOPBP1
-0.216223	3.41761	-2.98724	0.00900324	0.0545544	-2.73045	0	ACPP
-0.215925	4.20425	-2.74007	0.0149165	0.0786224	-3.43226	0	ABAT
-0.215739	2.67618	-2.35698	0.0320522	0.133251	-3.72166	0	EMP2
-0.215354	9.37228	-6.74837	5.72e-06	0.000319934	3.96372	0	LPL
-0.214919	4.26637	-3.67839	0.00215185	0.0193363	-1.58113	0	TNFSF13
-0.214684	4.48967	-3.23063	0.00544834	0.0376859	-2.44971	0	SHMT1
-0.214094	5.75962	-3.11278	0.00695157	0.0452103	-2.84759	0	SASH1
-0.214001	6.82744	-5.35579	7.34e-05	0.00184219	1.47758	0	BAZ1B
-0.213853	4.19442	-3.23088	0.00544553	0.0376859	-2.44702	0	ARHGAP15
-0.213604	3.47445	-2.27144	0.0378687	0.149019	-4.07124	0	HPF1
-0.21355	2.73529	-2.19279	0.0440728	0.164636	-4.00538	0	NUP35
-0.213242	6.88762	-5.95429	2.37e-05	0.000852843	2.60932	0	LST1
-0.212712	6.0816	-3.25811	0.0051469	0.036118	-2.69347	0	ARHGEF10L
-0.212579	7.90338	-5.84199	2.92e-05	0.000967949	2.34818	0	LYN
-0.212188	6.60152	-5.25455	8.92e-05	0.00209816	1.30014	0	RTCB
-0.212159	7.2987	-3.81611	0.00161761	0.0159607	-1.66951	0	CMKLR1
-0.212051	2.45719	-2.21348	0.0423554	0.160655	-3.98053	0	TMTC2
-0.212038	5.26028	-3.43095	0.00359635	0.0277883	-2.23792	0	SPRY2
-0.211978	4.48328	-3.48211	0.003234	0.0257293	-1.95598	0	NETO2
-0.211859	3.79307	-2.46135	0.0260929	0.115177	-3.78916	0	RAD18
-0.211759	5.75957	-4.24698	0.000666236	0.00847854	-0.636273	0	SIGLEC7
-0.211635	5.78899	-3.48218	0.00323352	0.0257293	-2.18022	0	SMC3
-0.211521	4.61491	-3.34626	0.00428732	0.0317461	-2.28479	0	TFAM
-0.210431	7.11882	-5.60593	4.55e-05	0.00131182	1.92878	0	ADGRE5
-0.210299	5.50619	-3.4753	0.00328005	0.0260442	-2.2167	0	ARRDC4
-0.21028	7.30223	-5.77884	3.29e-05	0.00105091	2.26028	0	RCC2
-0.209813	6.67603	-4.27731	0.000626196	0.00814054	-0.692002	0	MARCH1
-0.209344	3.10163	-2.22231	0.0416407	0.158948	-4.10187	0	HRH1
-0.209278	8.16955	-6.68793	6.36e-06	0.000339709	3.89025	0	CAB39
-0.209196	5.94222	-4.54332	0.000364821	0.00552816	-0.0225863	0	NUP160
-0.208626	7.23983	-3.71583	0.00199114	0.0181898	-1.86594	0	UNC93B1
-0.208443	4.55727	-3.76777	0.00178792	0.016967	-1.42174	0	BAG4
-0.208253	4.65873	-3.80518	0.00165462	0.0161543	-1.37432	0	HMGB3
-0.208076	4.65985	-3.94412	0.0012415	0.0132162	-1.07993	0	RPAP3
-0.208014	4.99082	-4.23868	0.000677635	0.00857123	-0.528737	0	PHKA2
-0.207015	6.87177	-4.82035	0.000209364	0.00376637	0.40021	0	TWF2
-0.206923	9.1583	-5.03317	0.00013744	0.00284223	0.732575	0	HNRNPA2B1
-0.206063	7.44311	-5.52415	5.32e-05	0.00145141	1.7477	0	FAM20C
-0.206045	2.9889	-2.22652	0.0413044	0.158209	-4.14684	0	PLS3
-0.205614	7.15047	-5.93821	2.44e-05	0.000858513	2.55954	0	PLEKHA2
-0.205445	3.49884	-2.34602	0.0327475	0.13475	-3.91031	0	NUDT15
-0.205278	7.3644	-5.24238	9.13e-05	0.00212565	1.21981	0	HNRNPM
-0.205111	3.81491	-2.62726	0.0187341	0.0920915	-3.51862	0	SFMBT1
-0.204806	6.88441	-3.7409	0.00189029	0.0175608	-1.78317	0	MYO7A
-0.204806	4.72468	-3.58984	0.00258589	0.0218238	-1.81483	0	FASTKD1
-0.204428	5.75742	-4.21437	0.000712188	0.00885798	-0.705308	0	ATP10D
-0.203997	4.1536	-2.89108	0.0109659	0.0630643	-3.09616	0	FAM212B
-0.203589	6.81519	-4.39459	0.000493091	0.00688446	-0.46256	0	UBASH3B
-0.203587	4.43967	-3.20835	0.00570541	0.0391475	-2.55136	0	PRADC1
-0.20356	5.52211	-4.78594	0.000224216	0.00395886	0.458378	0	KANSL3
-0.203293	4.81821	-2.83894	0.0121986	0.0681418	-3.29464	0	TRIM69
-0.203179	5.3062	-3.43111	0.00359519	0.0277883	-2.19716	0	NUP155
-0.203058	4.27381	-3.26893	0.00503278	0.0355652	-2.33228	0	CCP110
-0.202994	8.18771	-5.74645	3.49e-05	0.00109855	2.15868	0	CTSC
-0.202984	5.11321	-3.78068	0.00174073	0.0167179	-1.48825	0	DNMT3A
-0.202962	3.54335	-2.80614	0.0130422	0.0714985	-3.18406	0	ST5
-0.20296	4.5505	-3.22092	0.00555896	0.0383632	-2.53652	0	GGCT
-0.202919	5.25232	-4.33571	0.000555868	0.00750919	-0.386352	0	TMEM51
-0.202537	3.4127	-2.49973	0.0241787	0.109121	-3.62697	0	DEPDC7
-0.202533	6.1128	-3.78388	0.00172922	0.0166405	-1.64271	0	CD300A
-0.202137	5.65393	-4.27131	0.000633909	0.0081967	-0.558113	0	TCOF1
-0.201661	3.41115	-2.78122	0.0137206	0.0741074	-3.11681	0	CEP57L1
-0.200628	7.21876	-2.78053	0.0137398	0.074178	-3.79778	0	ADGRE2
-0.200592	6.75692	-3.04707	0.00796034	0.049812	-3.16885	0	TRIM25
-0.200365	10.1349	-5.69101	3.88e-05	0.00118261	2.00139	0	TUBA1B
-0.200302	6.06609	-5.31775	7.9e-05	0.00193412	1.46002	0	FAM13B
-0.200244	7.40276	-4.22985	0.000689981	0.0086262	-0.820589	0	SLA
-0.200057	6.48272	-3.24964	0.00523799	0.0365852	-2.76354	0	DDX60L
-0.199964	4.69042	-3.63906	0.00233483	0.0204036	-1.70865	0	NPAT
-0.19967	6.31725	-2.57119	0.020965	0.0994478	-4.07133	0	SYNE3
-0.199576	7.98895	-4.26634	0.000640381	0.00827153	-0.781429	0	PRKDC
-0.199483	7.89907	-4.05801	0.000981731	0.0111711	-1.20275	0	ARHGAP4
-0.199347	5.04654	-3.16912	0.00618771	0.0415332	-2.67285	0	POLD3
-0.1993	5.39515	-3.79383	0.00169397	0.0164322	-1.49598	0	DARS2
-0.198921	4.73562	-3.97369	0.00116799	0.0127079	-1.0324	0	EGLN1
-0.198845	6.90156	-4.96715	0.000156523	0.00308876	0.696669	0	WDR82
-0.198647	6.59721	-4.72842	0.000251505	0.00424815	0.268877	0	TIMP1
-0.198553	5.82265	-4.44102	0.00044873	0.0064058	-0.242372	0	PCNT
-0.198476	3.93904	-2.78338	0.0136605	0.073981	-3.27683	0	CHCHD7
-0.198388	5.79012	-4.14264	0.000824993	0.0098162	-0.853447	0	NRIP1
-0.198181	11.9605	-6.22688	1.44e-05	0.000604756	2.98973	0	SPP1
-0.19815	6.55837	-4.2102	0.000718305	0.00888829	-0.797799	0	ANTXR2
-0.197687	4.02028	-2.40417	0.0292138	0.12489	-3.8871	0	VRK1
-0.197536	5.76993	-4.03932	0.00102023	0.0114617	-1.03384	0	CBX1
-0.197086	6.8608	-3.9439	0.00124206	0.0132162	-1.39011	0	SFT2D2
-0.196956	5.58819	-4.20867	0.000720558	0.00890052	-0.701922	0	STK38
-0.196921	3.76331	-2.74943	0.0146358	0.0774567	-3.26427	0	ZNF100
-0.196285	6.52797	-4.07679	0.00094452	0.0108534	-1.06752	0	PIK3R1
-0.19616	4.00823	-2.65432	0.0177407	0.0889023	-3.54022	0	FAM135A
-0.195874	6.37198	-4.27573	0.000628209	0.00814917	-0.639163	0	RANGAP1
-0.195305	4.60251	-4.07445	0.000949086	0.0108955	-0.81999	0	PFKFB4
-0.19509	4.15324	-3.64738	0.00229487	0.0202271	-1.63293	0	CECR6
-0.194732	7.09745	-5.08431	0.000124318	0.00263865	0.912994	0	MAP3K3
-0.194724	6.63584	-4.57071	0.000345209	0.00531771	-0.0932248	0	SERPINB1
-0.194632	6.77395	-4.51976	0.000382603	0.00571868	-0.196136	0	UHRF1BP1
-0.194414	7.24581	-5.1026	0.000119945	0.00257641	0.949713	0	CELF2
-0.194394	4.03724	-2.48814	0.0247424	0.110836	-3.8642	0	F3
-0.194343	5.61912	-4.1974	0.000737383	0.00903182	-0.734564	0	SNX20
-0.19432	6.74088	-4.61626	0.000314955	0.00502521	-0.0140235	0	AGO1
-0.194125	5.43737	-3.15472	0.00637465	0.0425775	-2.76615	0	ANP32E
-0.193873	4.37956	-3.30155	0.00470376	0.0339959	-2.30035	0	TSC22D3
-0.19327	4.47982	-3.41359	0.00372829	0.0285701	-2.1333	0	SLAMF6
-0.193212	4.3854	-3.32885	0.00444496	0.0325937	-2.29376	0	ZC3H12D
-0.193099	4.50486	-3.05378	0.00785118	0.0493636	-2.83284	0	PPM1D
-0.192948	5.43067	-4.17174	0.000777193	0.0094144	-0.722084	0	TRIM21
-0.192774	5.59269	-4.21183	0.000715904	0.00886931	-0.684851	0	CARD6
-0.192721	5.2896	-3.11505	0.00691907	0.0451235	-2.81973	0	CTDSPL2
-0.192489	4.00615	-2.92694	0.0101895	0.0597369	-2.97443	0	PHF5A
-0.192231	8.19429	-5.8568	2.84e-05	0.000948402	2.36353	0	IDH1
-0.191821	7.06016	-3.74865	0.00186017	0.0173745	-1.80705	0	PRKACB
-0.191788	8.40112	-3.70171	0.00205028	0.0186315	-1.95225	0	SLC7A8
-0.191376	4.77575	-2.48774	0.0247619	0.110882	-3.93631	0	KDELC2
-0.19113	3.02551	-2.44538	0.0269312	0.117843	-3.65788	0	PXMP4
-0.190719	4.00367	-2.8315	0.0123852	0.0689291	-3.14717	0	KRI1
-0.190407	5.76787	-4.54026	0.000367085	0.00554854	-0.0290904	0	RBM17
-0.190165	6.03256	-3.14969	0.00644138	0.0429258	-2.91986	0	PDCD4
-0.190048	3.69463	-2.78989	0.0134808	0.0733038	-3.27991	0	KCNC3
-0.189975	3.78247	-2.24339	0.0399814	0.15491	-4.18731	0	CCDC112
-0.189951	6.66915	-4.18997	0.000748695	0.00912411	-0.833417	0	CSE1L
-0.189838	6.98349	-3.47046	0.00331318	0.0262039	-2.37384	0	ELOVL5
-0.18938	5.11176	-3.58154	0.00263083	0.0221515	-1.89997	0	EPT1
-0.189203	5.43535	-3.90143	0.00135592	0.0140804	-1.28194	0	ARPC1A
-0.188725	5.89053	-4.29124	0.000608635	0.0079839	-0.569342	0	ACADM
-0.188705	9.87531	-6.31812	1.22e-05	0.000545397	3.18086	0	ARHGDIB
-0.188636	4.15274	-2.50777	0.0237951	0.108116	-3.86875	0	CAMKK1
-0.188598	5.06501	-3.43417	0.00357238	0.0276664	-2.1552	0	ACTL6A
-0.188257	2.4683	-2.25068	0.0394216	0.153282	-3.92019	0	TMEM110
-0.188025	8.38855	-5.2183	9.57e-05	0.0021788	1.12083	0	KPNB1
-0.18801	6.50244	-4.05604	0.00098572	0.0111711	-1.10195	0	NUP205
-0.187765	5.58289	-3.71774	0.00198327	0.0181714	-1.67952	0	MOV10
-0.187345	6.74725	-3.81738	0.00161336	0.0159448	-1.62773	0	NCAPH
-0.187316	5.86263	-3.77882	0.00174747	0.0167493	-1.61095	0	STARD4
-0.187046	6.93294	-2.35713	0.0320424	0.133251	-4.48826	0	SHISA5
-0.186826	5.08932	-3.3254	0.00447689	0.0328079	-2.40401	0	POLR2D
-0.186683	4.39339	-2.71714	0.015626	0.0811678	-3.50821	0	CDK2AP1
-0.186496	6.2101	-3.20009	0.00580376	0.039533	-2.8529	0	TLR1
-0.186316	4.13749	-3.26992	0.00502251	0.0355134	-2.31625	0	RBMXL1
-0.186168	3.30319	-2.73389	0.0151047	0.0791426	-3.19532	0	WDCP
-0.186131	5.84055	-3.7504	0.00185342	0.0173249	-1.64825	0	ANKS1A
-0.186042	5.34209	-3.26802	0.00504226	0.0356113	-2.55317	0	CASP8
-0.185646	6.7378	-4.17103	0.000778328	0.00941871	-0.900712	0	ZC3HAV1
-0.185449	4.68644	-3.4707	0.00331149	0.0262039	-2.0516	0	C1GALT1C1
-0.1848	7.66892	-4.87674	0.000187176	0.00348691	0.478892	0	EHD4
-0.184382	3.02933	-2.14462	0.0483257	0.175686	-4.17712	0	ZKSCAN2
-0.184234	3.60316	-2.60316	0.0196637	0.0954495	-3.51466	0	UMAD1
-0.184226	7.31287	-4.1687	0.000782056	0.00943545	-0.932587	0	SNX6
-0.184061	4.61139	-2.58056	0.0205755	0.0983729	-3.73646	0	AGPAT5
-0.183679	3.72595	-3.08197	0.00740794	0.0472863	-2.65278	0	CRAMP1
-0.183322	3.89745	-2.41287	0.0287174	0.123204	-3.87279	0	NOD2
-0.183164	3.78331	-2.22267	0.0416123	0.158948	-4.19065	0	CENPP
-0.182863	4.21874	-2.35321	0.0322896	0.133606	-4.06666	0	PFKM
-0.18264	7.20368	-3.83822	0.00154525	0.0154871	-1.59393	0	RIN2
-0.182464	5.02434	-2.59405	0.0200265	0.0966282	-3.77203	0	TMEM37
-0.1824	8.33661	-3.74615	0.00186983	0.0174444	-1.8483	0	RGL1
-0.182328	5.75597	-2.78197	0.0136998	0.0740992	-3.54495	0	MSH6
-0.182272	4.2363	-2.19873	0.0435731	0.163538	-4.34693	0	FAR2
-0.182255	4.85014	-3.39799	0.00385103	0.0292877	-2.21052	0	SIVA1
-0.18207	5.01084	-3.57717	0.00265484	0.0222811	-1.86685	0	KLF7
-0.182035	4.01574	-2.7331	0.0151289	0.0791646	-3.36005	0	CNTLN
-0.182027	4.6391	-3.33809	0.00436055	0.0321504	-2.27401	0	CCDC117
-0.182006	4.51105	-2.59689	0.0199126	0.0962663	-3.72837	0	NAA40
-0.181894	6.71006	-3.36852	0.00409385	0.0306709	-2.51902	0	PAICS
-0.18144	8.70604	-4.804	0.000216291	0.00385841	0.278978	0	LGALS9
-0.180986	7.93167	-4.56885	0.000346509	0.00533094	-0.179838	0	TREM2
-0.180775	5.31016	-4.14116	0.000827514	0.00981718	-0.791485	0	HNRNPLL
-0.18067	5.66822	-4.59752	0.000327057	0.00514977	0.0739357	0	FMN1
-0.180587	5.40452	-3.81792	0.00161155	0.0159399	-1.45992	0	PHACTR4
-0.180384	6.11352	-4.17747	0.000768124	0.00934203	-0.818455	0	SP100
-0.180131	7.39276	-4.12895	0.000848518	0.00999761	-1.02861	0	ITPR2
-0.180077	5.72446	-3.73276	0.00192245	0.0177956	-1.68214	0	CASP3
-0.179946	5.79103	-4.14125	0.000827353	0.00981718	-0.867478	0	DOCK1
-0.17916	5.33202	-2.99031	0.00894662	0.0543229	-3.09602	0	CASP2
-0.179151	6.3897	-2.95836	0.00955338	0.0570887	-3.36241	0	DOCK5
-0.179079	4.64202	-3.3445	0.00430299	0.0318427	-2.30015	0	TP53INP2
-0.178934	4.46046	-2.75924	0.0143474	0.0762648	-3.41198	0	IPMK
-0.178707	4.6218	-2.73345	0.0151182	0.0791426	-3.41888	0	CEP57
-0.178518	4.59071	-2.61789	0.0190901	0.0932275	-3.6755	0	MIER2
-0.178488	5.3658	-3.77063	0.00177737	0.016967	-1.52767	0	RUBCN
-0.178303	6.09721	-3.725	0.00195362	0.0180097	-1.73404	0	GART
-0.178162	3.02949	-2.23182	0.0408845	0.157049	-4.09181	0	ZC3H8
-0.178157	6.18436	-4.4774	0.000416841	0.00605686	-0.23292	0	ITPRIP
-0.178021	6.01424	-3.94796	0.00123168	0.0131637	-1.25581	0	BUB3
-0.178008	6.06198	-2.67272	0.0170941	0.0865598	-3.8224	0	UBE2L6
-0.177989	4.95991	-2.76968	0.0140461	0.075293	-3.4608	0	SNRNP25
-0.17796	6.54859	-3.02458	0.00833776	0.0514647	-3.21458	0	RAPH1
-0.17793	7.4161	-4.09335	0.000912906	0.0105605	-1.10221	0	DHX9
-0.177809	5.98799	-4.62454	0.000309756	0.00496803	0.113061	0	NFATC3
-0.177113	4.60286	-3.53469	0.00289957	0.0237411	-1.88758	0	ANAPC1
-0.176767	4.12303	-2.64148	0.0182054	0.090462	-3.5498	0	LSM5
-0.176506	5.09749	-3.86504	0.00146186	0.0148861	-1.30959	0	PHF6
-0.176424	5.5376	-3.24606	0.005277	0.036784	-2.64209	0	CCSAP
-0.176408	6.97274	-4.32482	0.000568337	0.00762187	-0.59236	0	SF3B3
-0.176293	3.9676	-2.49165	0.0245703	0.110352	-3.77753	0	NSUN5
-0.17585	7.77031	-4.1418	0.000826418	0.00981718	-1.01444	0	NUCKS1
-0.175719	3.48315	-2.33411	0.0335189	0.136806	-4.01149	0	TCAF1
-0.175606	5.17945	-3.5899	0.00258561	0.0218238	-1.86452	0	PDS5B
-0.17535	4.72432	-3.24593	0.00527836	0.036784	-2.50202	0	DEPDC5
-0.175212	6.93195	-3.85616	0.00148895	0.0151109	-1.56979	0	TOP2B
-0.175147	7.88813	-5.17503	0.000104126	0.00230782	1.05803	0	AIF1
-0.175141	6.43017	-4.09581	0.000908297	0.0105274	-1.02617	0	APOBEC3C
-0.175099	5.99496	-3.69666	0.00207188	0.0187431	-1.76198	0	ST6GAL1
-0.174894	5.73932	-2.76383	0.0142143	0.0757238	-3.67331	0	ADAM28
-0.174822	5.51389	-3.50869	0.00306037	0.0246238	-2.10192	0	TMEM19
-0.174724	5.14842	-3.83076	0.00156928	0.015663	-1.39632	0	NCOA5
-0.174576	3.90003	-2.4251	0.0280328	0.121307	-3.94337	0	DPY19L3
-0.17444	4.97483	-2.97006	0.0093266	0.0559711	-3.09149	0	STK38L
-0.174281	5.05498	-2.82017	0.0126747	0.0700411	-3.36915	0	SNRPD1
-0.174257	5.97744	-2.93711	0.00997924	0.0587612	-3.31659	0	MBOAT7
-0.174202	8.42064	-3.8892	0.00139062	0.0143206	-1.58642	0	DOCK10
-0.174156	4.32265	-3.21498	0.0056277	0.0387295	-2.5095	0	RBM43
-0.174133	4.49534	-2.73957	0.0149317	0.0786224	-3.44096	0	SLC9A3R1
-0.174091	3.53114	-2.28409	0.0369503	0.14612	-4.0607	0	TXLNG
-0.174042	4.79086	-2.85315	0.0118499	0.0665634	-3.26857	0	SOCS6
-0.173918	6.66016	-3.64161	0.00232249	0.0203695	-1.96913	0	OLFML2B
-0.173828	6.4763	-3.41199	0.00374072	0.0286291	-2.41553	0	SAMSN1
-0.173686	7.39769	-4.91977	0.000171883	0.00327418	0.57743	0	PTGES3
-0.173662	5.18904	-2.79225	0.0134162	0.0730789	-3.44718	0	ULK2
-0.173487	4.38557	-2.32676	0.0340039	0.137668	-4.17373	0	CASP8AP2
-0.173275	6.74604	-4.01403	0.00107479	0.0118976	-1.24579	0	PPM1M
-0.173231	9.72419	-3.5154	0.00301805	0.0243806	-2.38272	0	NRP1
-0.173201	2.91147	-2.1439	0.0483923	0.175804	-4.15995	0	NINJ2
-0.17266	4.6464	-2.70936	0.0158739	0.0817523	-3.52129	0	NEDD1
-0.172382	6.33338	-3.57405	0.00267206	0.0223789	-2.06973	0	SRSF10
-0.172374	6.25565	-3.81612	0.00161757	0.0159607	-1.58648	0	MKL1
-0.172363	3.97648	-2.62722	0.0187355	0.0920915	-3.53369	0	MSH3
-0.172175	4.58308	-3.26417	0.00508268	0.0358383	-2.44957	0	ARL15
-0.172059	8.39654	-5.25747	8.87e-05	0.00209259	1.19312	0	PICALM
-0.171981	6.67036	-4.60653	0.000321182	0.00509044	-0.0111898	0	NUDT3
-0.171874	4.68409	-2.49973	0.0241786	0.109121	-3.96483	0	CASP10
-0.171839	5.07168	-3.23508	0.00539836	0.0374905	-2.5821	0	GIMAP2
-0.171573	8.19429	-4.99065	0.000149436	0.0030079	0.67086	0	ARHGEF2
-0.171507	5.48678	-3.39155	0.00390277	0.0295695	-2.33161	0	SPATS2L
-0.171313	6.5831	-4.73342	0.000249006	0.00423556	0.262199	0	PPP6R3
-0.171292	6.93872	-3.96884	0.00117974	0.0127897	-1.3176	0	HNRNPR
-0.171113	6.97918	-4.42051	0.000467798	0.0065923	-0.408217	0	HNRNPAB
-0.171098	6.11715	-4.1755	0.000771224	0.0093703	-0.816117	0	RP2
-0.171011	9.919	-5.10415	0.000119582	0.00257432	0.853186	0	CD84
-0.1707	3.92296	-2.57732	0.0207093	0.0987002	-3.61442	0	RAD51D
-0.170337	4.05455	-2.63253	0.0185366	0.0915587	-3.55625	0	NVL
-0.170222	5.86092	-3.2595	0.00513208	0.0360769	-2.64225	0	NUDT21
-0.169989	5.38986	-3.33528	0.0043861	0.032319	-2.44743	0	NCOA7
-0.169946	6.66311	-4.79357	0.000220834	0.00391057	0.377631	0	PRKCA
-0.169907	7.0753	-3.42953	0.00360701	0.0278529	-2.4293	0	HMGN2
-0.169704	4.3692	-2.87948	0.0112291	0.0639992	-3.11462	0	HIRIP3
-0.169676	4.84033	-3.08034	0.00743285	0.0473702	-2.82459	0	UBE2E3
-0.16957	9.49943	-4.59843	0.000326461	0.00514709	-0.15341	0	CALM2
-0.169041	6.19324	-2.53894	0.0223616	0.103652	-4.13456	0	ATRX
-0.168962	6.56376	-4.02807	0.00104415	0.0116653	-1.18734	0	MTMR14
-0.168622	3.24003	-2.13873	0.0488716	0.176925	-4.26125	0	GTPBP8
-0.168604	3.25626	-2.26863	0.038075	0.149587	-4.0349	0	FKRP
-0.168444	6.63621	-3.99731	0.00111246	0.0122361	-1.25376	0	PRKCB
-0.168155	6.20303	-4.03448	0.00103045	0.0115443	-1.12685	0	SERPINB8
-0.167951	3.52809	-2.36575	0.0315056	0.13175	-3.89942	0	SAAL1
-0.167912	3.42534	-2.18576	0.0446717	0.166256	-4.235	0	PRKCH
-0.167827	8.34961	-4.3914	0.000496304	0.00691334	-0.531608	0	TNS1
-0.167786	4.65893	-3.09535	0.00720621	0.046391	-2.796	0	FAM98B
-0.167763	6.82896	-4.1042	0.000892771	0.0103985	-1.04002	0	RBPJ
-0.167677	8.27513	-4.66207	0.000287262	0.00467686	0.013308	0	FAM198B
-0.167666	7.2079	-3.45313	0.00343455	0.0268126	-2.39509	0	MNDA
-0.167289	6.79614	-4.91079	0.000174963	0.00332237	0.595034	0	CHTF8
-0.167281	5.69058	-2.2895	0.036564	0.145123	-4.51125	0	PARP10
-0.167103	6.38124	-3.46811	0.00332937	0.0262975	-2.3047	0	TAF15
-0.166861	8.85617	-4.22843	0.000691991	0.00863345	-0.899123	0	TNFRSF1B
-0.16676	6.15324	-3.8204	0.00160329	0.0158713	-1.53794	0	PRKAA1
-0.16669	7.30491	-4.09781	0.000904567	0.0104942	-1.10469	0	SCPEP1
-0.166672	3.27227	-2.19979	0.0434848	0.163349	-4.1721	0	ANKRA2
-0.166311	3.87019	-2.48119	0.0250862	0.112002	-3.78146	0	MPHOSPH6
-0.166111	8.41168	-4.51107	0.000389386	0.00578427	-0.29221	0	DNMT1
-0.166052	3.31156	-2.3468	0.032697	0.134588	-3.87959	0	TBC1D31
-0.165978	5.82226	-3.61491	0.00245479	0.0211308	-1.93065	0	DCP2
-0.16597	6.91454	-3.83228	0.00156435	0.0156267	-1.59457	0	SUPT16H
-0.165672	4.29599	-2.77633	0.0138578	0.0746033	-3.38018	0	CYTH3
-0.165643	7.83991	-4.58354	0.000336399	0.00523177	-0.11938	0	HNRNPF
-0.165585	6.03281	-4.02917	0.00104178	0.0116496	-1.12171	0	FYTTD1
-0.165515	6.25954	-3.78158	0.00173749	0.0167068	-1.64856	0	CERS6
-0.1655	7.97245	-3.75848	0.00182265	0.0172105	-1.83254	0	DHCR24
-0.165419	5.55363	-3.90441	0.00134759	0.01403	-1.30389	0	MAML1
-0.165357	7.522	-4.42281	0.000465619	0.00656925	-0.445524	0	CMTM6
-0.16515	5.83052	-4.25323	0.00065777	0.00841891	-0.631954	0	FAM53B
-0.165147	5.30958	-3.60918	0.00248416	0.0212465	-1.88037	0	JAK2
-0.16514	5.12099	-2.33393	0.0335308	0.136808	-4.27694	0	POLA2
-0.165069	5.74773	-3.23233	0.00542917	0.0375964	-2.71419	0	TCF4
-0.164738	5.78376	-2.47889	0.0252012	0.112391	-4.17984	0	RIF1
-0.164617	6.18491	-3.81003	0.00163809	0.0160647	-1.59496	0	DNAJB1
-0.164572	6.01383	-3.13269	0.00667153	0.0439206	-2.96391	0	PPARGC1B
-0.164448	5.87311	-3.36583	0.0041167	0.0308038	-2.44336	0	AC013461,1
-0.164256	5.1772	-3.18809	0.00594964	0.0403446	-2.68829	0	C12orf4
-0.164039	4.56937	-2.97055	0.00931725	0.0559545	-3.04908	0	RAB34
-0.163952	10.5208	-5.33276	7.67e-05	0.0018904	1.29812	0	TLN1
-0.163775	5.07692	-2.59371	0.0200401	0.0966552	-3.77945	0	LAMB3
-0.163722	5.59232	-3.72147	0.00196798	0.0180602	-1.70567	0	MRPS7
-0.163675	4.96693	-2.5183	0.0233009	0.106432	-3.98464	0	CDKN2B
-0.163645	5.28169	-3.47363	0.00329141	0.0260829	-2.13973	0	SLC25A40
-0.163594	7.0931	-4.15599	0.000802708	0.00961737	-0.944847	0	HNRNPD
-0.163574	6.23026	-3.34404	0.00430705	0.0318532	-2.55574	0	CHD3
-0.163521	7.05665	-4.49488	0.000402343	0.00590071	-0.257126	0	FLI1
-0.163434	8.60636	-3.63646	0.00234746	0.0204843	-2.12294	0	MYOF
-0.163395	5.5866	-3.43592	0.00355948	0.0275917	-2.27361	0	KRAS
-0.163331	4.07217	-2.44869	0.0267557	0.117288	-3.84993	0	BRIX1
-0.163238	4.74161	-2.4795	0.0251704	0.112295	-3.96497	0	BOP1
-0.163169	4.6482	-2.98884	0.00897369	0.0544326	-2.98226	0	FUT11
-0.16313	6.1446	-2.9388	0.00994458	0.058613	-3.33806	0	NOLC1
-0.163105	7.51779	-5.25409	8.93e-05	0.00209816	1.22611	0	DAPK1
-0.163034	4.21676	-2.2223	0.0416421	0.158948	-4.32791	0	MINOS1
-0.162585	5.26603	-3.13618	0.00662366	0.0437762	-2.79518	0	TTF2
-0.162306	5.92276	-3.98341	0.00114481	0.0125122	-1.2023	0	RNF19A
-0.162185	3.87746	-2.33926	0.0331829	0.135894	-4.02638	0	DBF4
-0.161684	6.77968	-4.32349	0.000569883	0.00763025	-0.604042	0	RIN3
-0.161366	7.34632	-3.52119	0.00298198	0.0242188	-2.26886	0	SRSF3
-0.161328	6.47922	-2.45326	0.0265148	0.116486	-4.26825	0	ARMT1
-0.161212	4.90468	-3.30964	0.00462553	0.0336116	-2.38474	0	NSL1
-0.160958	5.8166	-3.9162	0.00131516	0.0137398	-1.32221	0	ZC3H7A
-0.160952	5.81852	-3.65047	0.00228018	0.0201299	-1.85525	0	C2CD5
-0.160841	4.46835	-2.38329	0.0304392	0.128447	-4.06864	0	TDP1
-0.160805	4.16313	-2.55141	0.0218112	0.102138	-3.72643	0	ENDOD1
-0.160776	5.93781	-3.09308	0.00724001	0.0465341	-2.98402	0	HN1L
-0.160775	5.22589	-3.34188	0.00432645	0.0319575	-2.39626	0	HSPA1A
-0.160721	3.84597	-2.59063	0.0201644	0.0971381	-3.6127	0	RAB39A
-0.160297	4.44012	-2.57571	0.0207763	0.0988323	-3.73935	0	MRPL13
-0.160168	8.9692	-4.50007	0.000398141	0.0058567	-0.339637	0	RAB31
-0.160145	4.92241	-2.25162	0.0393502	0.153248	-4.32299	0	NAIP
-0.16004	5.15539	-3.45554	0.00341742	0.0267134	-2.19553	0	STAC3
-0.159919	4.89208	-2.30833	0.0352484	0.141452	-4.28948	0	CTPS1
-0.159724	6.88016	-3.94425	0.00124115	0.0132162	-1.3738	0	SYNE1
-0.159267	8.9907	-4.34934	0.000540646	0.00739455	-0.647727	0	CAPZB
-0.158971	4.80005	-2.30823	0.0352547	0.141452	-4.31556	0	IRAK3
-0.158862	6.04924	-3.61817	0.00243826	0.0210417	-1.93247	0	CDC123
-0.158561	7.41833	-4.31	0.000585775	0.00776554	-0.663002	0	CSK
-0.158205	5.00799	-3.17992	0.00605103	0.0407348	-2.72074	0	PFKFB2
-0.158164	4.39845	-2.62689	0.018748	0.0921154	-3.67606	0	CCDC12
-0.158103	5.42271	-2.5357	0.0225064	0.104102	-4.02018	0	CD2AP
-0.157577	5.59495	-2.32727	0.0339696	0.137576	-4.34188	0	COQ8A
-0.157546	4.81753	-2.65256	0.0178038	0.0891813	-3.67457	0	BLNK
-0.157334	6.4305	-2.81429	0.0128274	0.0707382	-3.6389	0	BTG2
-0.157192	6.73957	-3.84118	0.0015358	0.0154614	-1.56602	0	NFIC
-0.157093	7.18042	-3.71668	0.00198762	0.0181714	-1.86607	0	CAMK1
-0.156993	3.93923	-2.2379	0.0404077	0.155812	-4.21475	0	RNASEH2A
-0.156823	5.21029	-2.56888	0.0210623	0.0996747	-3.89315	0	CEP192
-0.15665	4.35885	-2.67756	0.0169279	0.0857542	-3.58202	0	TTC39C
-0.156641	5.02174	-2.21499	0.0422321	0.160363	-4.49249	0	NCAPH2
-0.156568	5.27861	-3.29052	0.00481257	0.0345139	-2.52599	0	TMEM70
-0.156536	6.12876	-3.4124	0.00373755	0.028623	-2.37383	0	NAP1L4
-0.156484	7.17684	-3.1108	0.00698011	0.0453219	-3.0879	0	YWHAH
-0.156308	6.06816	-3.46467	0.00335325	0.0263749	-2.27831	0	CUL3
-0.156188	4.16573	-2.7321	0.0151594	0.0792213	-3.37117	0	SNRPG
-0.156158	6.3951	-3.76354	0.00180365	0.017071	-1.69589	0	TTC7A
-0.155912	5.54335	-3.03388	0.00817954	0.0507628	-3.02485	0	GPR183
-0.155839	5.67537	-3.18172	0.00602857	0.0406996	-2.80813	0	TECPR1
-0.155636	5.98724	-2.15131	0.0477134	0.1743	-4.84998	0	MRC2
-0.155618	7.30968	-4.89439	0.000180741	0.00340002	0.528116	0	ARRB1
-0.155549	4.98636	-3.30296	0.00469006	0.0339173	-2.41561	0	C3orf38
-0.155537	9.15994	-5.13758	0.000112018	0.00244195	0.935724	0	TGOLN2
-0.155512	6.1983	-4.31096	0.000584626	0.00776554	-0.562395	0	DCTN4
-0.155461	7.96055	-4.21284	0.000714436	0.00886931	-0.888107	0	MBNL1
-0.155329	5.4295	-2.88583	0.0110844	0.0635338	-3.31495	0	THOP1
-0.155165	7.07458	-3.76797	0.00178718	0.016967	-1.75021	0	DNAJA1
-0.155152	7.05347	-4.20223	0.000730128	0.00897025	-0.842351	0	DCAF12
-0.15512	7.03576	-2.86714	0.0115161	0.065204	-3.57909	0	PCM1
-0.154707	7.12376	-4.36532	0.000523339	0.00723982	-0.53083	0	TAB2
-0.154683	4.52239	-2.73348	0.0151172	0.0791426	-3.44782	0	HHEX
-0.154564	3.72947	-2.40657	0.0290763	0.124479	-3.8731	0	ZNF101
-0.15444	9.52101	-4.57701	0.000340855	0.00526408	-0.198983	0	CYFIP1
-0.154209	6.5446	-4.25616	0.000653845	0.00838268	-0.718281	0	TBC1D8
-0.154105	4.00289	-2.37287	0.0310683	0.130418	-4.01292	0	MRPL50
-0.153953	4.54719	-2.61898	0.0190484	0.0931715	-3.71319	0	R3HCC1L
-0.153883	5.75924	-3.65825	0.0022437	0.019939	-1.85737	0	DDB2
-0.153766	6.64033	-3.40414	0.00380217	0.0290625	-2.45554	0	ICMT
-0.153651	8.92877	-3.92637	0.00128783	0.0135363	-1.52197	0	HCLS1
-0.153536	4.23528	-2.70297	0.0160805	0.08264	-3.47451	0	CRLS1
-0.153469	10.6833	-4.8086	0.00021432	0.00383441	0.253405	0	HSPA8
-0.153266	4.03233	-2.3524	0.032341	0.133669	-4.04654	0	NFYB
-0.153192	5.71232	-3.01667	0.00847459	0.0520059	-3.10725	0	CPNE2
-0.152972	8.0213	-4.06864	0.000960489	0.011016	-1.1996	0	EFHD2
-0.152204	5.76143	-3.04747	0.0079539	0.0497974	-3.08021	0	PML
-0.151803	8.32376	-4.11695	0.000869682	0.0102016	-1.1143	0	GLIPR1
-0.151727	3.94955	-2.35893	0.0319298	0.132879	-4.01515	0	ZKSCAN5
-0.151705	5.35639	-3.31268	0.00459651	0.0334772	-2.48871	0	ATP7A
-0.151647	7.00474	-2.73882	0.0149544	0.0786945	-3.83041	0	TPR
-0.151373	5.59802	-3.75323	0.0018426	0.0172638	-1.60886	0	USP39
-0.151278	9.70345	-4.31766	0.000576698	0.00768739	-0.733345	0	ACTR2
-0.151256	7.1682	-4.11432	0.000874395	0.0102401	-1.04014	0	DHX15
-0.151245	5.85624	-3.51812	0.00300106	0.0242921	-2.11981	0	TM2D2
-0.151127	4.58532	-2.91649	0.0104099	0.0608225	-3.14043	0	PPIL4
-0.151067	4.70549	-2.54951	0.0218941	0.102368	-3.81607	0	RBBP8
-0.15097	4.52128	-2.16239	0.0467152	0.17164	-4.48537	0	FAM122B
-0.150855	5.40176	-2.93994	0.0099214	0.0585402	-3.21292	0	KAT2B
-0.150684	5.0834	-2.93482	0.0100262	0.0589749	-3.18203	0	DIAPH2
-0.150598	5.47485	-2.86141	0.0116517	0.0656639	-3.39767	0	TMEM86A
-0.150502	4.11111	-2.1944	0.0439369	0.164331	-4.32776	0	TTBK2
-0.150457	7.27806	-4.25301	0.000658065	0.00841891	-0.767341	0	VAV1
-0.150399	8.32347	-4.20047	0.000732757	0.0089934	-0.941452	0	LAIR1
-0.150073	6.31795	-3.69366	0.00208479	0.0188271	-1.84147	0	CLCN3
-0.150031	6.69131	-3.8294	0.00157373	0.0156856	-1.59473	0	CLSTN1
-0.149754	4.88529	-2.8823	0.0111646	0.0638425	-3.27508	0	PPP2R3C
-0.149749	6.27233	-3.71022	0.00201441	0.0183608	-1.79837	0	TPP2
-0.149632	7.0668	-4.52237	0.000380592	0.00570982	-0.206125	0	XRN2
-0.149115	7.61697	-3.14949	0.00644402	0.0429258	-3.03049	0	RB1
-0.149068	5.3572	-3.6813	0.00213891	0.0192343	-1.73266	0	MTMR12
-0.149047	6.09091	-3.61303	0.00246441	0.0211548	-1.9664	0	N4BP1
-0.149005	5.78785	-2.64689	0.018008	0.0897205	-3.85443	0	POLD1
-0.148816	7.86739	-3.7713	0.00177488	0.0169583	-1.794	0	XPO1
-0.148677	4.96109	-2.34183	0.0330171	0.13545	-4.32493	0	REL
-0.148527	7.82502	-4.25616	0.00065384	0.00838268	-0.794815	0	SFPQ
-0.148196	6.13873	-3.25523	0.00517766	0.0362644	-2.7045	0	PHTF2
-0.148119	6.40389	-3.51083	0.0030468	0.0245799	-2.20694	0	ZNF609
-0.147978	6.21511	-3.52938	0.00293174	0.0239072	-2.16632	0	IFNAR2
-0.147827	6.65796	-3.44872	0.00346611	0.0269892	-2.37942	0	TEP1
-0.147596	4.74255	-2.36941	0.0312802	0.130989	-4.15866	0	PHF11
-0.147536	5.26475	-2.18653	0.0446059	0.166113	-4.62409	0	ARID4A
-0.147252	5.26192	-3.05779	0.00778644	0.0491054	-2.96248	0	IQCE
-0.146897	5.55274	-3.52336	0.0029686	0.0241264	-2.09484	0	TFEB
-0.146749	3.21908	-2.1166	0.0509708	0.181746	-4.2808	0	MRPS31
-0.146647	7.78527	-4.0247	0.00105142	0.0117249	-1.27373	0	STK10
-0.146484	5.15944	-2.82216	0.0126233	0.0698997	-3.37452	0	FAM102B
-0.146481	5.48335	-2.91682	0.0104028	0.0608108	-3.31986	0	GTF2I
-0.146234	4.70825	-2.34125	0.0330541	0.135504	-4.20987	0	EXOSC9
-0.146164	6.43988	-3.18398	0.00600054	0.0405759	-2.88562	0	ARHGAP27
-0.145982	5.17431	-2.57741	0.0207054	0.0987002	-3.88531	0	NLRC5
-0.145937	5.32714	-2.8514	0.0118924	0.0667709	-3.41966	0	RC3H1
-0.145701	3.77635	-2.46017	0.0261539	0.11532	-3.86159	0	C12orf45
-0.145643	8.32534	-3.24466	0.00529227	0.0368597	-2.89443	0	TAGLN2
-0.145581	5.6085	-2.84445	0.0120622	0.0675985	-3.49299	0	PBXIP1
-0.145337	5.66352	-3.20212	0.00577948	0.0394207	-2.76295	0	NFATC1
-0.14533	8.22283	-4.68761	0.000272918	0.00451512	0.0604529	0	FKBP15
-0.145092	8.11258	-4.34623	0.000544082	0.00743312	-0.628146	0	TGFBR2
-0.145056	6.17759	-3.46054	0.00338208	0.0265488	-2.29756	0	HECA
-0.145031	7.12498	-3.66083	0.00223172	0.0198765	-1.96293	0	HMGB1
-0.144624	6.09609	-3.00942	0.00860178	0.0526793	-3.20087	0	SUSD1
-0.14436	5.06107	-2.41516	0.0285879	0.122867	-4.16723	0	FOXN2
-0.144174	5.53879	-3.42812	0.00361757	0.0279006	-2.28486	0	OSBPL3
-0.144107	4.59767	-2.20774	0.0428258	0.161829	-4.43238	0	MRPS11
-0.143938	5.20219	-2.46866	0.0257176	0.114172	-4.08762	0	KIF2A
-0.143775	4.27792	-2.49977	0.0241766	0.109121	-3.91332	0	H2AFY2
-0.143521	6.39532	-3.28564	0.00486152	0.0347817	-2.69085	0	FAM208A
-0.143516	5.08636	-2.80816	0.0129887	0.0713022	-3.39716	0	NMI
-0.143337	5.70032	-3.13413	0.00665174	0.0438739	-2.86363	0	ALYREF
-0.143252	5.78739	-2.62354	0.0188748	0.0924917	-3.87736	0	UBR7
-0.143005	6.5455	-3.67224	0.0021795	0.0195069	-1.90121	0	AGFG1
-0.14287	6.14152	-3.28447	0.00487335	0.0348257	-2.64547	0	PSMB8
-0.142856	7.20889	-3.57631	0.00265956	0.0223052	-2.14789	0	FRMD4B
-0.142783	6.90025	-3.60265	0.00251806	0.0214019	-2.06143	0	EPS15
-0.142782	6.3896	-3.2407	0.00533592	0.0371209	-2.77715	0	WIPI2
-0.142699	5.75649	-2.98441	0.00905566	0.0547373	-3.17921	0	SIN3A
-0.142583	8.82598	-4.3518	0.00053794	0.00738841	-0.641266	0	PIK3AP1
-0.142446	6.5838	-3.96984	0.00117732	0.0127749	-1.3121	0	TPMT
-0.142423	4.60831	-2.47371	0.0254615	0.113301	-3.94502	0	HSPA14
-0.142047	5.62952	-3.41365	0.00372784	0.0285701	-2.31713	0	PTCD3
-0.142009	6.76888	-3.65914	0.00223956	0.0199169	-1.96388	0	NADK
-0.141987	6.73941	-3.18058	0.00604286	0.0407025	-2.90966	0	SSRP1
-0.141892	4.88326	-2.19378	0.0439891	0.164476	-4.50407	0	DCTPP1
-0.141514	6.96153	-3.4595	0.00338938	0.0265803	-2.36031	0	TRA2B
-0.141435	5.84348	-2.90262	0.01071	0.0618874	-3.36633	0	CNOT8
-0.141342	5.5265	-2.7694	0.0140543	0.0753032	-3.60061	0	QSER1
-0.141134	5.82063	-2.78941	0.0134941	0.0733151	-3.5836	0	ATF7IP
-0.141026	5.71458	-3.44297	0.00350777	0.0272433	-2.24822	0	VGLL4
-0.140832	4.38575	-2.35907	0.0319206	0.132879	-4.10014	0	SENP1
-0.14083	7.2648	-3.69983	0.00205828	0.018662	-1.9104	0	RBM47
-0.140795	5.29001	-2.64111	0.0182192	0.0904741	-3.78153	0	MFNG
-0.140639	4.21926	-2.35332	0.0322823	0.133606	-4.14179	0	RNF128
-0.140508	7.19693	-4.23278	0.000685861	0.00861034	-0.803339	0	TSPAN14
-0.140452	6.50675	-3.51621	0.00301299	0.0243622	-2.21531	0	SRRT
-0.140334	7.37964	-3.95918	0.0012035	0.0129427	-1.37945	0	RAP1A
-0.140229	4.95947	-2.46298	0.0260087	0.114955	-4.04601	0	MTM1
-0.140009	7.54929	-4.06215	0.000973409	0.0111219	-1.18725	0	ASAP1
-0.139898	4.74602	-2.90183	0.0107271	0.0619567	-3.16947	0	FBXO21
-0.139852	4.31826	-2.22557	0.04138	0.158348	-4.42336	0	DHRS4L2
-0.139786	7.04113	-3.29644	0.00475391	0.0341947	-2.71098	0	RBMX
-0.139771	5.37003	-2.91618	0.0104166	0.0608325	-3.26894	0	KBTBD2
-0.139753	7.28639	-3.02619	0.00831009	0.0513618	-3.28977	0	NFAM1
-0.139732	6.6367	-3.79933	0.0016748	0.0162724	-1.64862	0	TMOD3
-0.139482	5.89342	-2.78186	0.0137027	0.0740992	-3.61634	0	CUL4B
-0.13939	6.90569	-3.93923	0.00125408	0.0133323	-1.38992	0	B4GALT1
-0.139202	5.46301	-2.66957	0.0172032	0.0869664	-3.73072	0	HN1
-0.139142	5.92262	-2.23266	0.0408184	0.156845	-4.62781	0	SMCHD1
-0.139045	6.80201	-2.82005	0.0126778	0.0700411	-3.64212	0	TCF12
-0.138946	5.50315	-3.30541	0.00466631	0.0338063	-2.528	0	TMEM184C
-0.13891	5.69926	-2.82042	0.0126681	0.0700411	-3.49591	0	HSBP1
-0.138178	5.75983	-3.03532	0.00815535	0.0506647	-3.08407	0	COPS3
-0.138	6.14537	-3.62201	0.00241889	0.0209678	-1.96594	0	ANKRD40
-0.137949	6.11858	-3.13935	0.00658042	0.0435462	-2.93148	0	METAP2
-0.137809	5.66388	-3.24939	0.00524074	0.0365852	-2.65445	0	CPSF3
-0.137712	6.39605	-2.85686	0.0117604	0.0661531	-3.55624	0	ABL2
-0.137562	8.18343	-3.77021	0.00177891	0.016967	-1.81885	0	IFNGR1
-0.137494	4.71691	-2.14174	0.0485919	0.176071	-4.59785	0	PHLDB1
-0.137442	7.78583	-3.69524	0.00207798	0.0187842	-1.94297	0	ILF3
-0.137392	5.757	-3.36302	0.00414078	0.0308883	-2.42834	0	BTF3L4
-0.137387	5.46983	-2.9547	0.00962541	0.0574017	-3.1918	0	YTHDC2
-0.137335	5.78424	-3.09732	0.00717696	0.0462772	-2.97201	0	ST8SIA4
-0.137256	7.95758	-3.9683	0.00118106	0.0127925	-1.39378	0	NAGA
-0.137221	5.80093	-2.4768	0.0253056	0.112773	-4.25322	0	FAM213A
-0.137215	7.98867	-3.55261	0.00279369	0.023125	-2.25894	0	EHBP1L1
-0.137144	4.53434	-2.34026	0.0331186	0.135722	-4.20159	0	LEO1
-0.13664	7.22003	-2.9996	0.00877743	0.05343	-3.32472	0	MTHFD1
-0.136486	4.87235	-2.73826	0.0149712	0.078697	-3.52568	0	NUP88
-0.136464	5.58718	-3.00389	0.00870023	0.053095	-3.13625	0	TRAFD1
-0.136367	7.31169	-3.17532	0.00610897	0.0410562	-2.98904	0	MYD88
-0.136276	5.90683	-2.77057	0.0140209	0.0752011	-3.60414	0	SLBP
-0.136271	4.51264	-2.44926	0.0267254	0.117232	-4.06932	0	CD40
-0.136136	4.17233	-2.18159	0.0450301	0.167332	-4.39808	0	RNFT1
-0.135988	5.79706	-2.81704	0.0127556	0.0704066	-3.52919	0	PIGN
-0.135987	7.35888	-4.15144	0.00081024	0.00968838	-0.979088	0	ATP1B3
-0.135827	6.34335	-3.62583	0.00239978	0.0208528	-1.97276	0	DNM1L
-0.135722	10.5653	-4.25678	0.00065301	0.00838268	-0.873907	0	A2M
-0.135643	9.41365	-2.88142	0.0111847	0.0638802	-3.66316	0	GPX1
-0.135399	8.23197	-2.50596	0.0238806	0.108313	-4.33937	0	CCR1
-0.134957	4.69447	-2.42451	0.0280654	0.121356	-4.07427	0	MRPL47
-0.13455	8.95159	-3.79438	0.00169205	0.0164268	-1.79278	0	NCL
-0.134453	4.26674	-2.28619	0.0367993	0.145713	-4.23483	0	RAD1
-0.134261	5.62394	-3.02288	0.00836696	0.0515963	-3.10633	0	SYNJ1
-0.134082	5.35234	-3.21369	0.00564271	0.038786	-2.6698	0	ENY2
-0.134043	6.63441	-3.04168	0.00804927	0.0501628	-3.17987	0	MCMBP
-0.133857	4.82103	-2.33333	0.0335699	0.136897	-4.26879	0	PPFIBP2
-0.133763	6.87711	-3.31676	0.00455774	0.0332792	-2.6473	0	PA2G4
-0.133739	4.8198	-2.55977	0.0214496	0.101072	-3.83578	0	SNRK
-0.133654	6.57479	-3.55282	0.00279248	0.023125	-2.15361	0	MAPRE2
-0.133609	6.66158	-2.50032	0.0241503	0.109121	-4.23854	0	HELZ
-0.133493	6.54306	-2.35754	0.0320168	0.133196	-4.46842	0	WHSC1
-0.13331	5.18576	-2.45549	0.0263976	0.116013	-4.12483	0	ZNF644
-0.133108	5.64741	-2.39852	0.0295406	0.125857	-4.24929	0	CASP1
-0.132997	4.32885	-2.1773	0.0454017	0.168299	-4.43879	0	LTV1
-0.132946	11.3372	-3.42241	0.00366071	0.0281237	-2.59828	0	CD163
-0.132832	7.23655	-3.61199	0.00246971	0.0211837	-2.08019	0	ANKFY1
-0.13257	4.71108	-2.2112	0.0425417	0.161109	-4.46432	0	MSH2
-0.132504	4.77229	-2.68493	0.0166779	0.0848435	-3.62284	0	UCK1
-0.132367	4.54957	-2.51205	0.0235931	0.107401	-3.85201	0	TTI1
-0.132343	4.4383	-2.26993	0.0379794	0.149358	-4.28508	0	ATG16L1
-0.132256	7.78306	-2.15215	0.0476369	0.174178	-4.99739	0	WARS
-0.131843	11.4112	-2.95425	0.00963434	0.057402	-3.54908	0	STAB1
-0.131741	5.3782	-2.39202	0.0299212	0.126823	-4.2223	0	GFOD1
-0.131721	6.3823	-2.51578	0.0234184	0.106807	-4.20385	0	NIPBL
-0.131693	5.78064	-2.74114	0.0148841	0.0786222	-3.69709	0	PTPN22
-0.131515	8.43506	-3.3309	0.00442612	0.032495	-2.73035	0	QKI
-0.131491	7.6106	-3.57137	0.002687	0.0224419	-2.19771	0	VAMP8
-0.131407	7.08986	-2.98118	0.00911608	0.0549925	-3.36036	0	PHC2
-0.131369	8.08389	-3.8143	0.00162368	0.0159814	-1.72228	0	TRIP12
-0.131293	5.32426	-2.42468	0.0280561	0.121356	-4.19744	0	MIOS
-0.130991	5.71225	-2.71253	0.0157725	0.0815431	-3.68985	0	GIMAP8
-0.130904	6.46281	-2.12393	0.0502667	0.180173	-4.87028	0	SH3GL1
-0.130873	4.56581	-2.41683	0.0284937	0.12268	-4.05969	0	THOC1
-0.130847	7.73641	-3.66806	0.00219849	0.0196239	-1.99543	0	LDHB
-0.130828	6.63833	-2.57883	0.0206467	0.0985352	-4.11102	0	LGALS8
-0.130447	6.22257	-2.24693	0.0397085	0.154051	-4.6379	0	GCNT1
-0.130377	4.07029	-2.17107	0.0459457	0.169625	-4.37055	0	TBCEL
-0.13036	7.85416	-3.80081	0.00166966	0.0162355	-1.727	0	HK1
-0.130002	4.52474	-2.15147	0.0476989	0.174299	-4.51851	0	IPO11
-0.129625	6.37099	-3.47498	0.00328222	0.0260443	-2.28074	0	ARNT
-0.129483	8.13689	-2.94126	0.00989449	0.0584617	-3.50147	0	TMEM123
-0.129462	10.6746	-3.70799	0.00202376	0.0184264	-2.00544	0	MSN
-0.129391	4.78275	-2.54761	0.0219777	0.102677	-3.88745	0	MARCH5
-0.129332	5.05692	-2.42614	0.0279752	0.121307	-4.13587	0	DPY19L1
-0.129041	6.81932	-3.08847	0.00730921	0.0468791	-3.10868	0	ARHGAP26
-0.129035	9.64544	-4.23632	0.000680916	0.00857123	-0.898255	0	RHOA
-0.128975	5.25713	-2.46368	0.0259727	0.114898	-4.10948	0	SMARCAD1
-0.128971	5.11235	-2.24918	0.0395361	0.153579	-4.44702	0	DENND1A
-0.128849	5.66317	-2.51859	0.0232879	0.106412	-4.10276	0	ABRACL
-0.128779	5.00362	-2.65877	0.017582	0.0882899	-3.72337	0	GNL1
-0.12845	4.23898	-2.14626	0.0481756	0.175404	-4.46352	0	CWC27
-0.128371	7.48534	-3.8426	0.0015313	0.015437	-1.63034	0	SEPN1
-0.127985	6.90442	-2.67232	0.0171081	0.0865945	-3.93286	0	IPO5
-0.127912	5.72783	-2.14192	0.0485754	0.176071	-4.76897	0	KIAA1468
-0.127894	7.70991	-3.94424	0.00124119	0.0132162	-1.43126	0	CDC42SE1
-0.127824	6.72983	-3.28567	0.00486123	0.0347817	-2.7038	0	MTA2
-0.127753	9.07602	-2.53743	0.0224288	0.103822	-4.32213	0	ITM2B
-0.127727	7.26591	-2.79184	0.0134273	0.0730789	-3.73799	0	GNB4
-0.127305	7.1158	-3.50519	0.00308267	0.02477	-2.29221	0	DCAF7
-0.127249	4.77584	-2.22052	0.0417846	0.159341	-4.4588	0	FER
-0.127063	5.18592	-2.1665	0.0463492	0.170763	-4.61616	0	TBC1D4
-0.126817	5.80368	-2.65881	0.0175806	0.0882899	-3.84892	0	ACBD5
-0.126562	4.76646	-2.46054	0.0261349	0.115278	-4.05555	0	PLAGL1
-0.126502	5.24929	-2.5293	0.0227955	0.105077	-4.00551	0	NAA25
-0.126306	9.00329	-3.17839	0.00607032	0.040842	-3.06518	0	ATP1A1
-0.126014	4.93875	-2.73822	0.0149726	0.078697	-3.52437	0	2008-09-01
-0.125931	6.13154	-2.21782	0.0420026	0.159769	-4.7172	0	COL4A3BP
-0.125751	5.77659	-2.83768	0.0122299	0.0682537	-3.4794	0	ACAT1
-0.125526	5.47261	-2.4587	0.0262302	0.115487	-4.18337	0	ATR
-0.125515	4.27911	-2.30827	0.0352523	0.141452	-4.21844	0	TAF8
-0.125421	7.66244	-2.52609	0.0229423	0.105562	-4.27823	0	ICAM1
-0.125226	4.48875	-2.12135	0.0505132	0.180594	-4.55886	0	VRK3
-0.125049	6.00095	-2.36061	0.0318248	0.132717	-4.43179	0	UBA7
-0.125049	5.40435	-2.73235	0.0151519	0.0792161	-3.62212	0	CHSY1
-0.125007	7.28323	-3.23412	0.00540911	0.0375106	-2.8564	0	SRSF1
-0.124985	7.54318	-3.75453	0.00183766	0.0172443	-1.81602	0	CSRP1
-0.124948	5.63884	-2.56657	0.0211601	0.0999806	-3.99029	0	C20orf27
-0.12486	6.53276	-2.69619	0.0163026	0.0833914	-3.84591	0	ANP32B
-0.124846	4.32863	-2.16632	0.0463657	0.170771	-4.45488	0	DISC1
-0.124751	6.78939	-3.11501	0.00691965	0.0451235	-3.06271	0	PAPD4
-0.124702	8.12783	-2.88601	0.0110802	0.0635338	-3.61922	0	LIMS1
-0.124686	7.24478	-3.02789	0.00828109	0.0512491	-3.29416	0	SLC31A1
-0.124381	7.33304	-2.79526	0.0133344	0.0727368	-3.73324	0	FUCA2
-0.12432	5.47634	-3.06982	0.00759574	0.0481795	-2.99649	0	SFT2D1
-0.124223	5.41006	-2.78703	0.0135595	0.0735332	-3.50645	0	SUZ12
-0.124155	6.82975	-2.77926	0.0137754	0.0743036	-3.71643	0	KHDRBS1
-0.123962	7.79921	-3.80624	0.00165098	0.0161318	-1.73113	0	SLC7A7
-0.123796	6.01216	-2.38506	0.0303333	0.128134	-4.40953	0	ETNK1
-0.123729	6.0709	-3.01895	0.00843483	0.0518485	-3.15995	0	CNOT7
-0.123527	7.02335	-3.21495	0.00562808	0.0387295	-2.87828	0	PRPF40A
-0.123364	7.39382	-3.20806	0.00570891	0.0391475	-2.92956	0	HERC1
-0.123299	5.59969	-2.52254	0.023105	0.105877	-4.06842	0	CARD19
-0.12329	6.8392	-3.20201	0.00578075	0.0394207	-2.91551	0	TSPAN33
-0.123226	4.88628	-2.38657	0.0302436	0.127889	-4.21297	0	EIF1B
-0.123152	8.65479	-2.92347	0.0102621	0.0601045	-3.55318	0	NCOA4
-0.123033	7.42527	-3.71211	0.00200653	0.0183166	-1.89386	0	PI4KA
-0.122994	5.5628	-2.95449	0.00962953	0.0574017	-3.21495	0	PPP5C
-0.122803	6.33267	-3.0719	0.00756322	0.0479985	-3.10214	0	KDM2B
-0.122686	6.67752	-2.55576	0.0216226	0.101571	-4.13959	0	SNRPB
-0.122642	5.02463	-2.65598	0.0176814	0.0886788	-3.69725	0	KIF1BP
-0.12254	8.36288	-3.84049	0.00153802	0.0154614	-1.67953	0	SH2B3
-0.122534	6.53427	-2.26468	0.0383679	0.150542	-4.70359	0	EML4
-0.122514	5.16638	-2.72943	0.0152417	0.079548	-3.60041	0	TCP11L1
-0.12249	5.39634	-2.22822	0.0411693	0.157842	-4.56694	0	SMG9
-0.122462	6.52117	-3.08678	0.00733472	0.0469516	-3.07913	0	SAE1
-0.122174	6.25522	-2.69265	0.0164197	0.0838481	-3.84336	0	CMIP
-0.121834	8.67209	-3.52611	0.00295166	0.024021	-2.33469	0	DOCK2
-0.12168	4.90038	-2.16466	0.0465129	0.171157	-4.57326	0	DYNLT1
-0.121347	9.13337	-3.27488	0.00497117	0.035295	-2.86593	0	PPIA
-0.121321	5.80243	-2.5854	0.0203766	0.0976926	-3.95915	0	SMPD4
-0.121236	5.99877	-2.91387	0.0104661	0.0609108	-3.36088	0	TMX1
-0.121136	4.74853	-2.20666	0.0429149	0.162065	-4.4631	0	ZW10
-0.120991	5.61809	-2.35612	0.0321059	0.133376	-4.42607	0	TIGAR
-0.120788	6.41359	-2.93462	0.0100302	0.0589749	-3.4007	0	CNN2
-0.120666	5.35783	-2.76617	0.0141468	0.0755308	-3.55884	0	RAB29
-0.120533	8.17365	-3.27203	0.00500055	0.0354267	-2.82206	0	SNX2
-0.12053	8.66388	-3.72223	0.00196488	0.0180455	-1.93426	0	HNRNPU
-0.120527	5.18439	-2.43193	0.0276573	0.120183	-4.15622	0	FKBP3
-0.120499	8.60594	-2.76493	0.0141824	0.0756206	-3.86484	0	TUBA1C
-0.120116	5.48972	-2.82172	0.0126348	0.0699312	-3.46623	0	CLNS1A
-0.120079	5.0346	-2.73434	0.0150909	0.0791426	-3.56738	0	PPP2R5E
-0.120077	7.1359	-3.04814	0.00794289	0.0497543	-3.22622	0	FAM91A1
-0.119986	5.29252	-2.46397	0.0259579	0.114875	-4.13777	0	CCDC50
-0.119611	9.71929	-3.7869	0.00171844	0.0165722	-1.82959	0	CD4
-0.11942	9.73111	-3.92005	0.00130474	0.0136796	-1.5526	0	ARPC2
-0.119407	6.72574	-2.50029	0.0241516	0.109121	-4.24631	0	ATP13A1
-0.119235	7.56909	-2.37974	0.0306519	0.129096	-4.52891	0	HMGA1
-0.119045	8.04288	-3.61328	0.00246312	0.0211548	-2.13385	0	MOB1A
-0.119036	6.18607	-2.53424	0.022572	0.104246	-4.12607	0	TRIM8
-0.118776	6.83039	-2.74003	0.0149178	0.0786224	-3.79872	0	SLC38A7
-0.118733	5.99081	-2.42017	0.0283069	0.122225	-4.28305	0	MAP3K1
-0.118695	6.18841	-3.29464	0.00477169	0.0343022	-2.6281	0	AK2
-0.118573	6.19466	-3.09652	0.00718878	0.0463207	-3.03829	0	AQR
-0.118406	5.73519	-2.48276	0.0250081	0.111736	-4.16349	0	ABCF2
-0.118349	6.20863	-2.58648	0.0203328	0.0976003	-4.02867	0	ADNP
-0.11824	6.14725	-2.20918	0.0427073	0.161483	-4.72723	0	CEP250
-0.118188	9.36463	-3.54768	0.00282241	0.0232988	-2.31667	0	ACTR3
-0.118171	4.6191	-2.26214	0.0385569	0.151039	-4.3367	0	FBXO34
-0.11812	7.48908	-3.3864	0.00394471	0.0298124	-2.56158	0	ARPP19
-0.117967	6.89579	-3.05059	0.00790293	0.0496137	-3.19629	0	LRPPRC
-0.117868	5.38356	-2.21543	0.0421966	0.160305	-4.60206	0	HAUS2
-0.117839	6.75127	-2.59497	0.0199894	0.0964877	-4.0681	0	RPA1
-0.117794	6.37279	-2.91456	0.0104512	0.060887	-3.41357	0	IPO9
-0.117755	4.94405	-2.64611	0.0180363	0.0898247	-3.71979	0	ARNTL
-0.117727	5.89814	-2.71352	0.015741	0.0815041	-3.75319	0	SNX13
-0.117646	7.92103	-2.71036	0.015842	0.0816636	-3.93613	0	HNRNPH1
-0.117641	6.03389	-2.12678	0.0499955	0.179487	-4.88171	0	AOAH
-0.117574	7.44424	-2.99785	0.008809	0.0535951	-3.3533	0	CBL
-0.117571	7.10934	-2.9489	0.00974061	0.0577787	-3.41622	0	APEX1
-0.117513	5.16229	-2.45911	0.0262093	0.115461	-4.136	0	NAA10
-0.117342	5.2299	-2.39819	0.0295597	0.125857	-4.23768	0	VCPIP1
-0.117202	5.508	-2.80768	0.0130012	0.0713383	-3.51556	0	E2F3
-0.117158	6.0192	-2.28949	0.0365642	0.145123	-4.55861	0	ATIC
-0.116935	5.66283	-2.33308	0.0335868	0.136897	-4.40446	0	RFC1
-0.116919	5.89824	-2.91535	0.0104342	0.0608337	-3.35639	0	ELMO1
-0.116869	7.53823	-2.39953	0.0294819	0.125769	-4.49725	0	PTBP3
-0.116769	4.68613	-2.19029	0.044285	0.165275	-4.48558	0	FN3KRP
-0.116746	6.19551	-2.50636	0.023862	0.108298	-4.19348	0	MTMR6
-0.116519	7.74298	-3.08965	0.00729145	0.04679	-3.17368	0	CCT5
-0.116438	7.59285	-2.91333	0.0104776	0.0609232	-3.52098	0	RAB1B
-0.11642	9.76665	-3.5461	0.00283167	0.0233275	-2.32366	0	HSP90AA1
-0.116366	7.12294	-2.6798	0.0168517	0.08544	-3.94609	0	LCP2
-0.116034	4.69254	-2.39808	0.0295662	0.125857	-4.12025	0	WDR48
-0.116003	4.77171	-2.20978	0.0426581	0.161398	-4.47377	0	STK35
-0.115994	6.3993	-2.58643	0.0203346	0.0976003	-4.06241	0	APPL1
-0.115965	5.3321	-2.5025	0.0240459	0.108846	-4.06341	0	SPPL3
-0.115862	7.64023	-3.64212	0.00232002	0.0203695	-2.05066	0	GIT2
-0.115851	6.0499	-3.11365	0.00693907	0.0451769	-2.98544	0	ADSS
-0.115565	5.0804	-2.12195	0.050456	0.180459	-4.6734	0	TIPARP
-0.115541	7.05338	-2.36254	0.0317043	0.132443	-4.55104	0	RPS6KA3
-0.115395	7.14681	-2.29023	0.0365114	0.145097	-4.68267	0	FAR1
-0.11535	5.79691	-2.74402	0.0147974	0.0782095	-3.66562	0	ASXL1
-0.115134	6.40139	-2.62163	0.0189472	0.0927171	-3.97634	0	INPP4A
-0.114944	6.80351	-2.78652	0.0135734	0.0735755	-3.69685	0	SH3KBP1
-0.114788	5.82376	-2.62345	0.0188782	0.0924917	-3.90533	0	FBXL3
-0.114718	5.99263	-2.70913	0.0158814	0.0817558	-3.77787	0	UBE2H
-0.114608	7.60296	-3.03712	0.00812526	0.0505297	-3.27872	0	SYNCRIP
-0.114514	8.00224	-3.6255	0.00240143	0.0208528	-2.10536	0	NUMA1
-0.114479	4.99307	-2.21931	0.0418821	0.159591	-4.52084	0	MSL3
-0.114444	8.30078	-3.67201	0.00218054	0.0195069	-2.01838	0	CHD4
-0.114178	8.52342	-2.8243	0.0125685	0.0697241	-3.74116	0	HNRNPA1
-0.114098	7.48735	-2.69138	0.016462	0.0840288	-3.94135	0	SRSF2
-0.11407	5.64903	-2.53905	0.0223565	0.103652	-4.04463	0	DAGLB
-0.113966	8.03322	-3.18727	0.00595976	0.0403679	-2.99493	0	RAC1
-0.113883	6.04524	-2.76558	0.0141637	0.0755603	-3.65712	0	PPP4R1
-0.113863	5.80021	-2.5332	0.022619	0.104383	-4.0776	0	CDC5L
-0.113617	5.12194	-2.34783	0.0326315	0.134502	-4.29389	0	SCNM1
-0.113545	5.47435	-2.31591	0.0347313	0.139888	-4.37643	0	VEZF1
-0.113525	6.18836	-2.88021	0.0112123	0.0639639	-3.46784	0	LUZP1
-0.113513	5.98939	-2.52327	0.0230713	0.105872	-4.12439	0	CNOT9
-0.113379	9.85926	-3.5373	0.00288392	0.0236742	-2.3438	0	CLTC
-0.113353	6.98437	-2.84657	0.0120102	0.0673386	-3.60756	0	HSPH1
-0.113346	5.20867	-2.38566	0.0302974	0.128072	-4.24063	0	CDK19
-0.113264	7.22159	-2.73949	0.0149342	0.0786224	-3.85454	0	THEMIS2
-0.113148	5.08636	-2.19445	0.0439328	0.164331	-4.58723	0	BRD9
-0.112986	7.9083	-3.75103	0.00185103	0.017316	-1.84837	0	GUSB
-0.11291	6.36614	-2.67116	0.0171482	0.0867611	-3.86459	0	IRF2
-0.112854	6.02515	-2.52322	0.0230737	0.105872	-4.13839	0	ST3GAL5
-0.112688	5.86893	-2.73256	0.0151454	0.0792161	-3.71809	0	SPECC1
-0.112603	5.4413	-2.18473	0.0447597	0.166532	-4.64569	0	NUP107
-0.112528	6.23633	-2.66838	0.0172444	0.0871021	-3.88024	0	KIAA0141
-0.112398	6.34743	-2.56898	0.0210581	0.0996747	-4.08746	0	CARD8
-0.112352	5.62639	-2.31565	0.0347491	0.139888	-4.4652	0	SENP6
-0.112111	5.12496	-2.53746	0.0224277	0.103822	-3.96636	0	SUCLA2
-0.111573	6.31085	-3.09634	0.00719146	0.0463207	-3.05146	0	TM7SF3
-0.111334	5.31699	-2.52411	0.0230328	0.105817	-4.00972	0	TUBG1
-0.111234	6.01147	-2.95331	0.00965289	0.0574559	-3.29282	0	CPSF6
-0.111115	6.80332	-3.13548	0.0066333	0.0437762	-3.01607	0	CSNK1A1
-0.11097	5.46398	-2.65946	0.0175578	0.0882419	-3.79159	0	RCC1L
-0.110931	5.34085	-2.25081	0.039412	0.153282	-4.49952	0	CHAMP1
-0.110898	4.57314	-2.16973	0.0460639	0.169919	-4.52344	0	ARFRP1
-0.11084	5.50653	-2.35597	0.0321154	0.133376	-4.34571	0	CDC23
-0.110694	6.56905	-2.64965	0.0179084	0.0893719	-3.94841	0	BAZ1A
-0.110645	5.38412	-2.49642	0.0243384	0.109514	-4.06027	0	RCBTB1
-0.110537	6.04325	-2.77498	0.0138959	0.0746424	-3.65707	0	UQCRFS1
-0.110437	6.15125	-2.91815	0.0103745	0.0607041	-3.39423	0	WDR33
-0.110255	7.20355	-2.83115	0.012394	0.0689462	-3.6661	0	DDX6
-0.110253	4.62021	-2.14213	0.0485563	0.176071	-4.55969	0	ZFYVE19
-0.110225	5.99093	-2.25596	0.039021	0.152362	-4.62499	0	IKBKE
-0.110109	6.47317	-2.78171	0.0137069	0.0740992	-3.68758	0	ATG3
-0.110055	6.55274	-2.2722	0.0378122	0.148846	-4.6479	0	LAT2
-0.109998	4.88751	-2.18365	0.0448521	0.166825	-4.522	0	ZCCHC8
-0.109875	5.81021	-2.63233	0.0185437	0.0915587	-3.88825	0	SUCLG1
-0.109555	5.66811	-2.65087	0.0178643	0.0893719	-3.82816	0	ASH2L
-0.109426	9.45151	-3.48858	0.00319085	0.0254867	-2.43803	0	NPC2
-0.10942	5.70374	-2.77668	0.0138479	0.0745947	-3.62109	0	TRERF1
-0.109306	6.31571	-2.52354	0.0230589	0.105872	-4.15785	0	DIP2B
-0.109234	7.957	-3.11454	0.00692638	0.0451429	-3.14018	0	FAM49B
-0.109038	6.14982	-2.5055	0.0239028	0.108361	-4.17212	0	TOP1
-0.108887	7.56313	-2.3627	0.0316943	0.132443	-4.59687	0	CCND1
-0.108682	6.2256	-2.63722	0.0183624	0.0908866	-3.95742	0	CYB5R4
-0.108389	7.13567	-2.33623	0.0333805	0.136471	-4.60698	0	C10orf54
-0.108356	7.16321	-2.84383	0.0120776	0.0676536	-3.62691	0	DNAJC13
-0.108264	5.13933	-2.46877	0.025712	0.114172	-4.09143	0	MRRF
-0.107828	6.58444	-2.59689	0.0199127	0.0962663	-4.06211	0	WAPL
-0.107769	6.39641	-2.71446	0.015711	0.0813992	-3.82157	0	MBTPS1
-0.107738	7.85086	-2.86454	0.0115773	0.0653972	-3.639	0	BMP2K
-0.107734	5.33894	-2.22674	0.0412869	0.158192	-4.56675	0	PMPCB
-0.10769	6.86565	-3.11797	0.00687749	0.044897	-3.05681	0	CBX3
-0.107428	5.82813	-2.43235	0.0276339	0.120135	-4.26197	0	PROSER1
-0.107417	9.00023	-2.21464	0.0422609	0.160397	-4.90291	0	AP1B1
-0.107364	6.58377	-2.5502	0.0218641	0.102267	-4.14613	0	GNAQ
-0.107351	8.00288	-2.35341	0.0322771	0.133606	-4.62037	0	FUS
-0.107204	7.37484	-2.89536	0.0108701	0.0626329	-3.54662	0	EFR3A
-0.107191	7.70124	-2.734	0.0151012	0.0791426	-3.87315	0	HSPD1
-0.107136	6.79514	-2.42841	0.0278499	0.120857	-4.40438	0	IL4R
-0.10687	8.22164	-3.30817	0.00463972	0.0336742	-2.76841	0	ARRB2
-0.106814	5.75228	-2.23376	0.040732	0.156613	-4.60222	0	PRPS1
-0.106725	6.84936	-3.05465	0.00783707	0.0493216	-3.19176	0	USP4
-0.106687	6.67302	-3.09092	0.00727238	0.0467173	-3.09347	0	SRSF6
-0.106489	6.32117	-2.20639	0.0429371	0.162098	-4.75544	0	CYLD
-0.106466	7.18696	-2.40482	0.0291767	0.12482	-4.47044	0	RAB14
-0.106431	5.91074	-2.31477	0.0348083	0.140033	-4.49099	0	CNPPD1
-0.106363	8.96251	-3.31588	0.00456608	0.03332	-2.77702	0	HNRNPK
-0.106288	5.46586	-2.29837	0.0359384	0.143433	-4.45552	0	PLRG1
-0.106148	6.54629	-2.59204	0.0201071	0.096901	-4.06306	0	STX12
-0.10612	8.61254	-3.06181	0.00772221	0.048848	-3.28483	0	TPI1
-0.106056	8.02526	-2.73816	0.0149744	0.078697	-3.8905	0	TM9SF2
-0.106022	5.66515	-2.29616	0.0360934	0.143814	-4.49658	0	PHF20L1
-0.106001	7.26662	-2.80308	0.0131237	0.0717823	-3.73222	0	TBXAS1
-0.105924	8.32955	-3.02948	0.00825396	0.0511556	-3.33088	0	XRCC5
-0.105249	6.25197	-2.66555	0.0173434	0.0874556	-3.88192	0	DHX8
-0.105193	6.02996	-2.21654	0.0421063	0.160059	-4.69096	0	TARS
-0.105092	6.1468	-2.62922	0.0186603	0.0919462	-3.95995	0	GOLPH3
-0.104937	6.33395	-2.44573	0.0269128	0.117806	-4.31369	0	CDC27
-0.1048	5.87619	-2.21022	0.0426217	0.161311	-4.6946	0	NCOA2
-0.104776	6.02787	-2.446	0.0268981	0.117784	-4.27574	0	TMX3
-0.104485	6.36025	-2.13763	0.0489741	0.177243	-4.89032	0	TLE3
-0.104479	7.54981	-2.60442	0.0196139	0.0952704	-4.11751	0	EFTUD2
-0.104447	5.13229	-2.37948	0.030668	0.129096	-4.24072	0	MKKS
-0.104011	6.2155	-2.23703	0.0404759	0.155828	-4.6789	0	CLASP2
-0.103634	7.95694	-2.96968	0.00933392	0.0559711	-3.43264	0	XRCC6
-0.103571	5.59666	-2.29792	0.0359701	0.143465	-4.46583	0	RBM22
-0.103412	6.64938	-2.66936	0.0172106	0.0869676	-3.92831	0	SMARCA5
-0.103393	4.93417	-2.21792	0.0419944	0.159769	-4.51669	0	CNEP1R1
-0.103333	9.20407	-2.97507	0.0092311	0.0555476	-3.47466	0	MYO9B
-0.103207	6.42385	-2.51868	0.0232835	0.106412	-4.19731	0	IRF8
-0.102997	6.45981	-2.89599	0.0108563	0.0625831	-3.46342	0	MBD2
-0.102921	5.0682	-2.15924	0.0469971	0.172335	-4.65008	0	DUSP7
-0.102063	6.8425	-2.33182	0.033669	0.136909	-4.56501	0	ANKRD52
-0.101976	6.30112	-2.39208	0.0299174	0.126823	-4.41854	0	CCAR1
-0.10182	8.14764	-2.49199	0.0245538	0.110319	-4.35947	0	EPB41L3
-0.101444	5.70412	-2.3703	0.0312254	0.13085	-4.37218	0	HACD2
-0.101394	7.26314	-2.76802	0.0140938	0.0753701	-3.78662	0	NPTN
-0.101322	5.30011	-2.21661	0.0421008	0.160059	-4.56822	0	MRPL35
-0.10098	7.14712	-2.20936	0.0426923	0.161477	-4.83006	0	GMFB
-0.100927	6.25211	-2.20554	0.0430066	0.162226	-4.73474	0	YLPM1
-0.100209	6.12263	-2.53532	0.0225236	0.104141	-4.12578	0	MKNK2
-0.100184	6.18627	-2.58361	0.0204502	0.0979288	-4.04213	0	SNAP29
-0.100175	5.06089	-2.14525	0.0482684	0.175584	-4.66255	0	PIK3R4
-0.0999058	5.81836	-2.30166	0.0357087	0.142894	-4.53066	0	RFX5
-0.0998518	6.35897	-2.6102	0.0193875	0.094384	-4.00396	0	DNAJC7
-0.0998021	6.68619	-2.76554	0.0141648	0.0755603	-3.75335	0	RBMS1
-0.0996136	5.76037	-2.24756	0.0396607	0.153915	-4.60017	0	AKAP10
-0.0995851	6.69188	-2.76242	0.0142551	0.0758741	-3.75296	0	TRRAP
-0.099494	6.18897	-2.5767	0.0207352	0.0987844	-4.04991	0	FAM192A
-0.0994548	7.08541	-2.37006	0.0312404	0.130867	-4.54485	0	SLC30A1
-0.0993	7.16563	-2.20323	0.0431984	0.162779	-4.85287	0	AMPD3
-0.0990742	7.13393	-2.85884	0.0117129	0.065978	-3.60578	0	CHMP4B
-0.0989524	7.15607	-2.91937	0.0103487	0.0605825	-3.48349	0	NUP98
-0.0988993	5.83558	-2.25716	0.0389303	0.152341	-4.58265	0	KAT6A
-0.0985091	5.84725	-2.49582	0.0243676	0.109523	-4.1627	0	C16orf72
-0.0983639	6.93348	-2.91558	0.0104293	0.0608337	-3.47899	0	TMEM50A
-0.0981327	7.94157	-2.86616	0.011539	0.0652723	-3.64162	0	AKAP13
-0.0975837	6.52026	-2.69855	0.0162249	0.0832388	-3.84645	0	SMARCD2
-0.0975391	6.06011	-2.55306	0.0217395	0.10202	-4.06833	0	TNFAIP8
-0.0974811	6.95074	-2.66967	0.0171998	0.0869664	-3.96727	0	RCBTB2
-0.0973204	6.17677	-2.42236	0.0281848	0.121741	-4.34452	0	PDHB
-0.0972192	8.11438	-2.69517	0.0163364	0.0835285	-3.9782	0	SYK
-0.0969135	6.31211	-2.16588	0.0464046	0.170837	-4.80981	0	NUP58
-0.0966246	5.47145	-2.17282	0.0457921	0.16933	-4.67975	0	NR2C2
-0.0965763	7.51572	-2.55121	0.0218202	0.10214	-4.21684	0	SET
-0.0965208	6.39199	-2.55194	0.0217881	0.102103	-4.11525	0	TXNDC12
-0.0958323	7.0989	-2.19505	0.0438827	0.16423	-4.83878	0	PNKD
-0.0954549	6.89648	-2.60028	0.0197776	0.0958868	-4.0849	0	PKN1
-0.095195	5.34668	-2.17735	0.0453969	0.168299	-4.6563	0	C2CD3
-0.0950639	6.04461	-2.47148	0.0255745	0.113762	-4.22676	0	SUB1
-0.0949243	6.14487	-2.35262	0.032327	0.133669	-4.46161	0	TOR1AIP1
-0.0948452	7.80259	-2.35551	0.0321442	0.133404	-4.60817	0	ADAM10
-0.094802	7.38989	-2.22498	0.0414272	0.158428	-4.80087	0	HIF1A
-0.0946906	5.86074	-2.2075	0.0428451	0.161852	-4.6883	0	TNRC6A
-0.0946692	7.65692	-2.9552	0.00961562	0.0573754	-3.44744	0	TPCN1
-0.094308	6.03563	-2.26142	0.0386108	0.151201	-4.59655	0	ELAVL1
-0.0942856	5.88672	-2.34166	0.0330279	0.13545	-4.46072	0	USF1
-0.0942766	7.66521	-2.97353	0.00926051	0.0556414	-3.40946	0	CAPZA2
-0.0941869	5.90963	-2.33573	0.0334128	0.136557	-4.45653	0	HERC3
-0.0936629	5.95599	-2.12661	0.0500117	0.179492	-4.8409	0	NEK7
-0.093606	6.29596	-2.39409	0.0297995	0.126499	-4.40276	0	NIPA2
-0.0935596	6.76957	-2.15547	0.0473362	0.173341	-4.89675	0	KIAA0430
-0.0934655	6.3008	-2.36001	0.0318619	0.132775	-4.45431	0	TET2
-0.0932065	5.92565	-2.38003	0.0306348	0.129092	-4.39979	0	MARK3
-0.0931995	6.79162	-2.3244	0.0341607	0.138118	-4.60519	0	ITPKB
-0.0930938	6.77078	-2.61812	0.0190816	0.0932275	-4.02824	0	PPP2CA
-0.0925696	6.0566	-2.21215	0.0424634	0.160916	-4.70082	0	SRP9
-0.0924817	8.40706	-3.1545	0.00637763	0.0425775	-3.08625	0	CAPZA1
-0.0924811	5.82247	-2.33895	0.0332032	0.135931	-4.43804	0	SMU1
-0.0924434	6.90673	-2.24149	0.0401286	0.155281	-4.73683	0	NUP62
-0.0919866	6.15597	-2.26347	0.0384579	0.150816	-4.62025	0	FRYL
-0.0918376	8.05044	-2.61112	0.0193518	0.0942767	-4.12353	0	ATRN
-0.0914742	6.9251	-2.57855	0.0206584	0.0985352	-4.12309	0	SH3BP1
-0.0914517	6.93773	-2.54534	0.0220773	0.102905	-4.18811	0	TAOK3
-0.0914403	6.92818	-2.57547	0.0207861	0.0988323	-4.13148	0	HP1BP3
-0.0913869	7.15378	-2.52634	0.0229308	0.105562	-4.2412	0	SMARCA2
-0.0913612	7.15344	-2.18699	0.0445663	0.166113	-4.86239	0	SLC43A3
-0.0912212	5.43516	-2.24084	0.0401788	0.155326	-4.55637	0	MRM2
-0.0912045	6.39639	-2.41345	0.0286844	0.12315	-4.37451	0	GAPVD1
-0.0911081	6.53991	-2.54293	0.0221841	0.103213	-4.16356	0	PDLIM5
-0.0907734	8.23627	-2.75658	0.0144249	0.0766432	-3.86165	0	DUSP6
-0.0907409	7.05046	-2.44733	0.0268277	0.117518	-4.39202	0	RGCC
-0.0905856	6.091	-2.31389	0.0348681	0.140227	-4.51857	0	TPGS2
-0.0905082	7.84754	-2.52043	0.0232027	0.106264	-4.29303	0	PTBP1
-0.0903913	7.95343	-2.90305	0.0107005	0.0618623	-3.56932	0	DNAJC5
-0.0903564	5.54271	-2.22822	0.0411693	0.157842	-4.58617	0	TANC2
-0.0903356	7.88547	-2.7446	0.01478	0.0781515	-3.86933	0	SERBP1
-0.0903119	6.69617	-2.1987	0.0435759	0.163538	-4.79621	0	TMEM109
-0.0900579	6.70143	-2.56833	0.0210854	0.0997055	-4.12911	0	IKZF1
-0.090014	6.47373	-2.17698	0.0454288	0.168347	-4.80756	0	RAB8B
-0.0898853	6.03425	-2.33205	0.0336538	0.136909	-4.49192	0	HEATR3
-0.0898725	6.19835	-2.41896	0.0283744	0.122429	-4.37599	0	PDPR
-0.0898521	5.97126	-2.26609	0.038263	0.150228	-4.61505	0	RASGEF1B
-0.089831	6.63077	-2.36789	0.0313737	0.131334	-4.48909	0	IREB2
-0.0897349	7.31824	-2.41605	0.0285375	0.122763	-4.44773	0	FCGR2A
-0.0897335	6.84091	-2.46471	0.0259197	0.11479	-4.33481	0	PTPRO
-0.0897267	7.47296	-2.15236	0.0476179	0.174162	-4.93729	0	CCT3
-0.0893502	8.5142	-2.71082	0.015827	0.0816625	-3.97201	0	WIPF1
-0.0887298	6.29217	-2.37486	0.0309474	0.130091	-4.42626	0	HDAC2
-0.0882401	6.76282	-2.30251	0.0356495	0.142761	-4.6455	0	MS4A4A
-0.0877998	7.73298	-2.33993	0.0331398	0.135763	-4.6256	0	TLR4
-0.0876254	7.54497	-2.17666	0.0454568	0.168385	-4.90681	0	KIF5B
-0.0876225	6.29661	-2.31229	0.034977	0.140618	-4.55144	0	UBP1
-0.0871948	7.382	-2.28361	0.0369842	0.14618	-4.71171	0	AIM1
-0.0866788	6.23315	-2.31611	0.0347179	0.139888	-4.5381	0	PSME1
-0.0864159	6.35224	-2.38894	0.030103	0.127429	-4.40925	0	UBE2L3
-0.0862845	8.51935	-2.71232	0.0157793	0.0815431	-3.96754	0	DDX3X
-0.0861062	6.07868	-2.20179	0.0433183	0.163027	-4.71862	0	UBA2
-0.085805	7.24952	-2.43431	0.0275272	0.119883	-4.42044	0	SWAP70
-0.085711	8.64273	-2.584	0.0204339	0.09789	-4.22044	0	CYTH4
-0.0857017	7.51727	-2.57028	0.0210033	0.0995123	-4.1901	0	ZNFX1
-0.0856471	6.5971	-2.51747	0.0233396	0.106559	-4.21996	0	MIEF1
-0.0850984	7.49627	-2.18119	0.0450646	0.167408	-4.90681	0	MYCBP2
-0.0849469	6.77431	-2.29345	0.0362838	0.144335	-4.6536	0	SERPINB6
-0.0847888	7.08038	-2.33432	0.0335051	0.136796	-4.60191	0	SEC14L1
-0.0846524	7.31248	-2.30828	0.0352519	0.141452	-4.65518	0	RALY
-0.0844278	7.72505	-2.17485	0.045615	0.168882	-4.91671	0	UBB
-0.084166	6.62695	-2.29561	0.0361317	0.143871	-4.63689	0	SLC16A1
-0.0838169	6.49205	-2.21354	0.0423505	0.160655	-4.75825	0	ZFR
-0.0834967	5.97499	-2.15903	0.0470157	0.172335	-4.78416	0	CUL1
-0.0832524	6.49781	-2.32274	0.0342715	0.138473	-4.54771	0	XPO7
-0.0831839	7.36032	-2.27064	0.0379273	0.149201	-4.72923	0	RNPEP
-0.0831539	8.99197	-2.35455	0.0322049	0.133518	-4.6532	0	LDHA
-0.0821128	6.26679	-2.16305	0.0466564	0.171476	-4.82998	0	NOP9
-0.081481	7.36558	-2.20009	0.0434595	0.163305	-4.84818	0	THRAP3
-0.0812813	7.2879	-2.37694	0.030821	0.129695	-4.53939	0	TMEM164
-0.0811581	7.01613	-2.33648	0.0333638	0.136471	-4.57871	0	GALNT1
-0.0810383	6.8758	-2.28225	0.0370819	0.146496	-4.67761	0	UPF1
-0.0807217	7.30851	-2.35513	0.032168	0.133457	-4.56741	0	VPS35
-0.0806556	7.18035	-2.17122	0.0459326	0.169625	-4.8854	0	U2AF2
-0.0804629	6.99597	-2.25029	0.0394514	0.153299	-4.73982	0	CPPED1
-0.0800542	9.57738	-2.30002	0.0358228	0.143161	-4.76907	0	PTMA
-0.0798697	7.09884	-2.40969	0.0288979	0.123803	-4.45679	0	IMMT
-0.0788188	7.89892	-2.15819	0.0470909	0.172547	-4.96487	0	WDR26
-0.0778779	6.71829	-2.14703	0.0481048	0.175305	-4.89373	0	RAB11A
-0.0776405	7.2584	-2.27301	0.0377532	0.14869	-4.72597	0	SPPL2A
-0.0767112	6.50146	-2.1263	0.0500412	0.179545	-4.90794	0	CPSF2
-0.076314	7.06235	-2.15439	0.047434	0.173594	-4.91158	0	USP7
-0.0761374	9.59269	-2.49935	0.0241971	0.109122	-4.40589	0	NCKAP1L
-0.0760962	6.74967	-2.17367	0.0457183	0.169161	-4.85417	0	RAF1
-0.0745741	8.5228	-2.21856	0.0419426	0.159682	-4.88412	0	CNOT1
-0.0738922	6.56853	-2.12111	0.0505362	0.180623	-4.91427	0	DNAJB6
-0.0723302	7.10937	-2.18915	0.0443819	0.165506	-4.85393	0	GNAI3
-0.0722139	8.58727	-2.23324	0.0407729	0.15672	-4.86437	0	SON
-0.0712715	7.22795	-2.1615	0.0467944	0.171774	-4.91953	0	VCL
-0.0671405	8.58237	-2.24415	0.0399226	0.154732	-4.84265	0	2002-09-01
0.0676277	9.58672	2.20099	0.0433849	0.163126	-4.94911	0	YBX1
0.072359	7.54453	2.13541	0.0491816	0.177621	-4.98356	0	NRBP1
0.0738478	7.29433	2.12914	0.0497711	0.178841	-4.97661	0	YME1L1
0.0749691	7.84484	2.1779	0.0453488	0.168257	-4.92476	0	MAP4
0.076713	6.97039	2.30431	0.0355251	0.142348	-4.63335	0	EIF3H
0.0771304	8.5129	2.18349	0.0448661	0.166825	-4.93977	0	CD99
0.0785934	8.84526	2.12719	0.0499561	0.179399	-5.06454	0	MGAT1
0.079693	6.84893	2.13208	0.0494935	0.178289	-4.93538	0	IRF5
0.0797694	8.51431	2.34163	0.0330298	0.13545	-4.66497	0	RPS8
0.0808481	7.11999	2.18681	0.0445813	0.166113	-4.8537	0	RPL24
0.080993	8.36695	2.28474	0.0369037	0.146031	-4.76379	0	RPL27A
0.0820685	8.30338	2.58256	0.0204931	0.0980957	-4.20494	0	MLEC
0.0829516	7.95466	2.42547	0.0280121	0.121307	-4.47736	0	RPL14
0.083596	6.82356	2.19788	0.0436448	0.163717	-4.81906	0	CDC42BPB
0.0837612	6.26322	2.19293	0.0440616	0.164636	-4.76411	0	TANGO2
0.0837981	5.8234	2.11736	0.0508979	0.18154	-4.84261	0	NR1H2
0.0843054	9.46003	2.63559	0.0184226	0.0911472	-4.14194	0	RPL4
0.0847564	11.3695	2.41608	0.0285361	0.122763	-4.59081	0	AHNAK
0.0848013	7.10316	2.41948	0.0283452	0.122346	-4.43328	0	EIF3E
0.0848234	8.48704	2.30648	0.0353756	0.14189	-4.72826	0	RPL37A
0.084859	9.78624	2.18956	0.0443468	0.165455	-4.97956	0	HLA-C
0.0848708	9.69755	2.58843	0.0202534	0.0973366	-4.24069	0	TMSB10
0.0850216	7.5306	2.68539	0.0166624	0.0848365	-3.96603	0	SLC23A2
0.0854042	7.53395	2.34971	0.0325114	0.134098	-4.59846	0	EEF1B2
0.0857706	6.64608	2.17263	0.0458093	0.169342	-4.85721	0	TBC1D2
0.0859899	8.53293	2.94856	0.00974745	0.0577842	-3.507	0	ATP2A2
0.0862593	8.02351	2.48596	0.0248496	0.111192	-4.37368	0	RPL32
0.0862859	9.30751	2.71897	0.0155681	0.0809369	-3.97943	0	EMP1
0.0863297	6.15214	2.24096	0.0401693	0.155326	-4.66144	0	RUFY1
0.0864514	11.3197	2.40925	0.0289229	0.123866	-4.60419	0	GM2A
0.0866042	6.35555	2.13005	0.0496856	0.178832	-4.87882	0	EIF3G
0.0869093	6.62898	2.41595	0.0285435	0.122763	-4.39548	0	PSMF1
0.0870149	5.90716	2.27766	0.0374145	0.147665	-4.56733	0	VPS53
0.0874429	9.06955	2.52556	0.0229662	0.105622	-4.34552	0	CSDE1
0.0874786	6.98806	2.319	0.0345227	0.139302	-4.61201	0	VMP1
0.0876286	9.0101	2.70077	0.0161524	0.0829745	-4.01182	0	ANXA11
0.0877107	6.53211	2.35456	0.0322044	0.133518	-4.51167	0	CIAO1
0.0877347	6.8154	2.12979	0.0497094	0.178832	-4.9375	0	MAP2K3
0.0888187	8.45575	2.64716	0.0179984	0.0897097	-4.0907	0	RPL23
0.0892429	6.47646	2.32757	0.0339497	0.137567	-4.56039	0	PITRM1
0.0895975	7.13048	2.48364	0.0249643	0.111623	-4.32353	0	KIAA0368
0.0897356	5.9368	2.23702	0.0404762	0.155828	-4.64447	0	NAAA
0.090292	5.97537	2.48011	0.0251401	0.112201	-4.20632	0	CSNK2A2
0.0903239	6.35448	2.41293	0.0287141	0.123204	-4.37917	0	VPS11
0.090417	7.02178	2.58204	0.0205145	0.0981591	-4.12187	0	RPS15A
0.090554	6.02197	2.1324	0.0494635	0.178289	-4.84485	0	DUS1L
0.0917155	11.1044	2.63157	0.0185723	0.0915873	-4.18377	0	HLA-B
0.0917291	6.63057	2.59745	0.0198902	0.0962663	-4.06507	0	RER1
0.0919558	8.67014	2.62936	0.018655	0.0919462	-4.13758	0	SERF2
0.0921457	8.61717	2.69693	0.0162783	0.0833376	-4.00168	0	RTN4
0.0924615	5.46547	2.22409	0.0414981	0.158649	-4.59838	0	EMC4
0.0927436	9.17914	2.26503	0.0383418	0.150489	-4.82567	0	RPS2
0.0927458	6.55678	2.3304	0.0337629	0.136971	-4.54653	0	MAFG
0.0928486	7.34499	2.51732	0.0233465	0.106559	-4.28812	0	PEPD
0.093006	11.101	3.14884	0.00645266	0.0429596	-3.15722	0	ANXA2
0.0932428	6.0445	2.2011	0.0433755	0.163126	-4.72274	0	UNC45A
0.0934199	6.91441	2.22578	0.0413636	0.158335	-4.77917	0	TMC6
0.0937084	5.8327	2.23869	0.0403463	0.155725	-4.6275	0	SPCS1
0.0940621	5.47917	2.27358	0.0377114	0.148594	-4.50273	0	CARS2
0.0942059	5.49981	2.18242	0.044958	0.167115	-4.67041	0	KIAA1191
0.0944463	6.25183	2.23975	0.0402633	0.155529	-4.69967	0	MTMR3
0.0945884	8.0232	2.34189	0.0330128	0.13545	-4.64454	0	RPS14
0.0945981	6.37125	2.34448	0.0328461	0.13511	-4.50977	0	IMPAD1
0.0947742	8.40319	2.30248	0.0356518	0.142761	-4.74374	0	GAA
0.0949112	6.37675	2.44315	0.0270506	0.118195	-4.32646	0	KLHL36
0.0949283	7.01699	2.14901	0.0479232	0.174855	-4.90767	0	MAZ
0.0951901	6.67805	2.31093	0.0350698	0.140897	-4.59571	0	HMGXB3
0.0953553	5.83778	2.1808	0.0450977	0.16748	-4.7213	0	CAMKK2
0.0959685	8.95745	2.44231	0.0270952	0.118347	-4.49617	0	RPLP1
0.0965168	8.65971	2.53401	0.0225827	0.104255	-4.31044	0	RPL15
0.0966538	6.69467	2.73979	0.0149249	0.0786224	-3.79103	0	ALDH3A2
0.0967813	6.8427	2.4563	0.0263553	0.115911	-4.35604	0	GNA12
0.0970011	5.55008	2.25597	0.0390202	0.152362	-4.55961	0	HEATR5A
0.0970319	7.7986	2.68189	0.0167805	0.0851506	-3.98096	0	PRNP
0.0974525	7.08097	2.57948	0.0206198	0.0984681	-4.14164	0	MLLT6
0.097595	9.97554	2.14187	0.0485802	0.176071	-5.0678	0	LSP1
0.0976072	5.828	2.41693	0.0284883	0.12268	-4.3076	0	ATMIN
0.0977036	6.466	2.16378	0.0465905	0.171286	-4.86418	0	RASAL2
0.0978872	5.95609	2.57398	0.0208483	0.0990112	-4.03055	0	UBE2R2
0.0983542	6.80807	2.68193	0.0167792	0.0851506	-3.92128	0	MLF2
0.0984855	6.58309	2.60056	0.0197666	0.095872	-4.05905	0	ATP2C1
0.0986397	8.12274	2.56324	0.0213016	0.100492	-4.24792	0	PLXNC1
0.0986574	7.20747	2.41047	0.0288533	0.123656	-4.46499	0	EPRS
0.098722	7.88789	2.55847	0.0215056	0.101217	-4.23619	0	PLEKHM2
0.0996275	6.56184	2.71243	0.0157757	0.0815431	-3.849	0	TMED3
0.0997429	6.6939	2.56491	0.0212303	0.100195	-4.13523	0	TAX1BP1
0.0998318	9.29999	2.46271	0.0260229	0.114955	-4.46386	0	RPLP0
0.0999507	5.64423	2.19533	0.0438589	0.164192	-4.67616	0	SRD5A3
0.100199	7.97698	2.39874	0.0295279	0.125857	-4.52728	0	RPS17
0.100206	8.25692	2.93858	0.00994921	0.058613	-3.51207	0	PLBD2
0.100326	8.37467	3.05292	0.00786501	0.0494203	-3.28417	0	CALM1
0.100377	6.62943	2.47069	0.0256144	0.113855	-4.31104	0	TOLLIP
0.10061	8.01757	2.59671	0.0199196	0.0962663	-4.18162	0	LITAF
0.100978	6.92672	3.06955	0.0076	0.0481812	-3.16863	0	YKT6
0.101234	7.0401	2.91371	0.0104694	0.0609108	-3.47789	0	EIF4A2
0.101604	6.97442	2.95352	0.00964877	0.0574559	-3.40071	0	NMT1
0.101711	5.57492	2.29815	0.0359538	0.143447	-4.48057	0	TMEM147
0.102563	4.92572	2.14633	0.0481686	0.175404	-4.62455	0	CCDC22
0.102604	7.26697	2.51872	0.0232818	0.106412	-4.27826	0	MBP
0.102788	7.50565	2.39062	0.0300036	0.127097	-4.50933	0	CRTAP
0.103068	7.42045	2.77532	0.0138863	0.0746424	-3.79398	0	DPP7
0.10339	6.56639	2.42576	0.0279961	0.121307	-4.39278	0	IDS
0.103784	6.10005	2.51113	0.0236365	0.107557	-4.16277	0	SHC1
0.103897	6.30717	2.44911	0.0267331	0.117232	-4.29296	0	NT5DC2
0.104027	6.59034	2.94236	0.00987232	0.0584165	-3.38264	0	ADH5
0.104533	7.43165	2.17126	0.0459297	0.169625	-4.91125	0	CYB5R3
0.104743	5.59134	2.14927	0.0478996	0.174855	-4.73819	0	TAF1D
0.104753	8.71456	2.57958	0.0206159	0.0984681	-4.23919	0	CD52
0.104768	7.91733	3.13379	0.00665648	0.0438812	-3.11548	0	TRPV2
0.105008	5.57637	2.27771	0.0374104	0.147665	-4.50935	0	POM121
0.105316	5.88465	2.22615	0.0413342	0.158273	-4.65879	0	HS1BP3
0.105336	4.8864	2.22793	0.041192	0.157879	-4.48347	0	TRIM41
0.105581	6.566	2.79747	0.0132745	0.0724429	-3.66855	0	DSTN
0.105645	5.80676	2.33196	0.0336598	0.136909	-4.45812	0	ATOX1
0.105989	8.43165	3.05373	0.00785191	0.0493636	-3.28448	0	RPS4X
0.106097	6.66134	2.68627	0.0166327	0.0847565	-3.89585	0	TTC37
0.106471	6.70107	2.68438	0.0166965	0.0848487	-3.89555	0	MICAL2
0.106939	7.30611	2.96198	0.00948274	0.0567508	-3.40763	0	PEBP1
0.107081	8.3944	3.10378	0.00708199	0.0458602	-3.19365	0	ACTN1
0.107254	5.73613	2.16746	0.0462645	0.170606	-4.73029	0	TBCB
0.107509	4.9541	2.29855	0.0359256	0.143433	-4.35616	0	TRIM4
0.107544	6.01841	2.89938	0.0107812	0.0622098	-3.42385	0	RPS19BP1
0.107572	6.58334	2.39538	0.0297238	0.126221	-4.45768	0	NOP10
0.107587	6.68997	2.49936	0.0241966	0.109122	-4.27186	0	MR1
0.107866	6.82645	2.11952	0.0506893	0.181063	-4.94029	0	TSPAN4
0.107935	8.53662	3.08804	0.00731576	0.0468962	-3.23082	0	NCEH1
0.108095	8.81461	2.9853	0.00903926	0.0546846	-3.44463	0	ATP6AP1
0.108135	5.96861	2.1335	0.0493601	0.178106	-4.8307	0	TMED4
0.108156	8.86663	2.61015	0.0193895	0.094384	-4.17914	0	TCIRG1
0.108411	6.03294	2.71111	0.0158179	0.0816625	-3.78215	0	TIMM17A
0.108585	6.43159	2.20496	0.0430545	0.162338	-4.80392	0	CD37
0.108863	5.09748	2.14494	0.0482967	0.175634	-4.68884	0	TULP4
0.108982	5.94161	2.27911	0.037309	0.147345	-4.60319	0	DDI2
0.109056	6.48544	2.39694	0.0296328	0.125968	-4.39634	0	PITHD1
0.109113	8.54709	2.84184	0.0121267	0.0678342	-3.7178	0	RBM3
0.109117	7.6778	2.66515	0.0173574	0.087479	-4.00936	0	PIK3R5
0.109142	7.76819	2.98513	0.00904241	0.0546846	-3.38897	0	CAPN1
0.109381	6.53076	2.68573	0.0166508	0.0848129	-3.89077	0	MTHFR
0.109388	6.46692	2.3958	0.0296996	0.126163	-4.42682	0	ATN1
0.109832	9.29597	2.79204	0.013422	0.0730789	-3.83749	0	SDCBP
0.109842	7.90764	2.96532	0.00941784	0.0564183	-3.43345	0	RPL9
0.109978	5.43273	2.54269	0.0221946	0.103213	-4.01019	0	ANAPC16
0.110199	6.88078	2.7448	0.014774	0.0781515	-3.80533	0	GGA1
0.110223	8.06808	2.29838	0.0359374	0.143433	-4.73009	0	BCAT1
0.110235	6.66371	3.11384	0.00693635	0.0451769	-3.05706	0	COPZ1
0.110244	9.5732	3.00388	0.00870043	0.053095	-3.42196	0	RPL13A
0.110391	6.8724	2.7875	0.0135466	0.0735108	-3.72657	0	GNPTG
0.110612	7.32324	2.50484	0.023934	0.108462	-4.30956	0	ATP6V1H
0.110618	11.5033	2.9499	0.00972067	0.0577196	-3.56449	0	LCP1
0.110765	5.59774	2.19686	0.0437305	0.163864	-4.67965	0	VPS8
0.110832	7.09135	3.31815	0.00454463	0.0332036	-2.68305	0	SRP72
0.110888	4.8778	2.20619	0.0429531	0.162108	-4.51743	0	UBE2D4
0.111035	7.40814	2.94142	0.00989132	0.0584617	-3.4658	0	RPS28
0.111043	8.20245	2.71558	0.0156754	0.0812844	-3.95405	0	SLC15A3
0.111172	5.1223	2.2423	0.0400656	0.155087	-4.51585	0	PNMA1
0.111627	5.4076	2.17095	0.0459562	0.169625	-4.61764	0	RCAN1
0.11177	5.0825	2.33237	0.033633	0.136909	-4.31709	0	PSMD10
0.111886	5.22158	2.34341	0.0329148	0.135295	-4.37659	0	CCRL2
0.112015	4.90071	2.23952	0.0402814	0.155529	-4.45605	0	ZNF281
0.112322	7.02811	2.71597	0.0156631	0.0812558	-3.86677	0	RPL38
0.112323	5.54806	2.26305	0.0384893	0.150823	-4.54147	0	SGSM3
0.112492	7.42306	3.04316	0.0080248	0.0501366	-3.25226	0	RPL31
0.112679	5.85349	2.24119	0.0401514	0.15532	-4.62943	0	LRRC8A
0.112691	5.74939	2.61317	0.019272	0.0940018	-3.93733	0	RILPL2
0.112801	8.08864	3.00674	0.00864936	0.0528903	-3.36291	0	RPL30
0.112965	6.57683	2.38209	0.0305111	0.12866	-4.46319	0	TRAF7
0.113026	7.06942	2.97812	0.00917345	0.0553109	-3.37304	0	SEPHS2
0.113453	5.63581	2.41436	0.0286331	0.122974	-4.3049	0	ST6GALNAC6
0.113485	5.516	2.57954	0.0206176	0.0984681	-3.97402	0	ESRRA
0.113489	5.99102	2.62531	0.0188074	0.0923323	-3.93895	0	MGAT2
0.113652	7.13057	2.95745	0.00957126	0.0571672	-3.41388	0	BRI3
0.113946	7.56112	2.81141	0.0129028	0.0710231	-3.72273	0	PJA2
0.11439	7.11382	2.9413	0.00989369	0.0584617	-3.43869	0	KIF1C
0.114485	5.45556	2.42952	0.0277892	0.12068	-4.23334	0	NENF
0.114496	5.26133	2.50591	0.0238833	0.108313	-4.03957	0	HPS4
0.114533	7.68517	3.3012	0.00470722	0.0339959	-2.75084	0	RPS27
0.114882	6.87247	2.38514	0.0303287	0.128134	-4.50089	0	MAP3K2
0.115022	5.02818	2.17238	0.0458312	0.169371	-4.63317	0	ADCK2
0.115024	4.75557	2.19917	0.0435369	0.163493	-4.4852	0	PAN2
0.11512	5.6165	2.30096	0.0357579	0.143044	-4.51389	0	MEGF9
0.11521	6.17214	2.7718	0.013986	0.0750706	-3.66991	0	JOSD1
0.115417	5.8457	2.50751	0.0238071	0.10813	-4.13858	0	MIA3
0.115431	7.0223	2.52725	0.022889	0.105427	-4.22482	0	RPL35A
0.115612	6.42324	2.80317	0.0131213	0.0717823	-3.64396	0	PRMT2
0.115771	6.22808	2.93257	0.0100726	0.0591377	-3.36324	0	SARS
0.11579	9.48911	3.06219	0.00771617	0.0488407	-3.307	0	S100A11
0.115911	5.46406	2.35569	0.0321332	0.133404	-4.37124	0	ORMDL1
0.115936	5.2995	2.41065	0.028843	0.123655	-4.2204	0	SLC15A4
0.116045	5.07767	2.51869	0.0232831	0.106412	-3.96829	0	QDPR
0.116092	4.82682	2.4181	0.0284225	0.122549	-4.12379	0	PLD2
0.116356	5.62674	2.4754	0.0253763	0.113037	-4.17726	0	STK25
0.116639	5.63576	2.50287	0.0240282	0.108825	-4.12014	0	PABPN1
0.116654	8.90158	2.86309	0.0116117	0.0655304	-3.68457	0	RPS11
0.116778	7.09158	2.91168	0.0105131	0.0610417	-3.51361	0	VASH1
0.116804	8.21332	3.14513	0.00650232	0.0432085	-3.09764	0	TKT
0.116943	6.33957	2.69884	0.0162155	0.0832274	-3.83832	0	EIF3F
0.117006	5.21876	2.34219	0.0329938	0.13545	-4.33579	0	FEM1C
0.117622	5.00302	2.39353	0.0298321	0.126548	-4.17377	0	RNF19B
0.117691	7.36548	3.3937	0.0038854	0.0294749	-2.53578	0	PTPN12
0.117766	6.15008	2.11846	0.050792	0.181323	-4.92245	0	BCL2A1
0.117801	4.41073	2.11737	0.0508967	0.18154	-4.54253	0	CEP120
0.117804	5.58616	2.91755	0.0103873	0.0607492	-3.31136	0	2006-09-01
0.117871	6.52025	3.13256	0.00667337	0.0439206	-3.0111	0	YBX3
0.117895	7.13922	2.86538	0.0115574	0.0653459	-3.60315	0	TMED5
0.11794	6.48555	2.96155	0.00949111	0.0567727	-3.33564	0	TMCO3
0.117967	5.15417	2.25523	0.0390765	0.15253	-4.49052	0	ANO10
0.118029	5.23271	2.54129	0.0222565	0.103381	-3.98706	0	SLC27A4
0.11823	6.97343	2.49596	0.0243605	0.109523	-4.28628	0	COPE
0.118475	11.2297	3.05878	0.00777064	0.0490525	-3.34481	0	APOE
0.118482	6.67582	2.55575	0.0216228	0.101571	-4.16669	0	H6PD
0.118511	9.81846	2.68427	0.0166999	0.0848487	-4.05586	0	MT-ND4L
0.118559	4.31583	2.25213	0.0393114	0.153149	-4.31685	0	TSSC4
0.118573	5.32008	2.55582	0.0216197	0.101571	-3.96047	0	RRAGA
0.118652	5.32365	2.60657	0.0195296	0.0949128	-3.86319	0	AKAP8L
0.118685	4.61598	2.17049	0.0459972	0.169724	-4.57296	0	CYB5A
0.118766	10.0344	3.44885	0.00346518	0.0269892	-2.52684	0	TPT1
0.118947	6.24563	2.90773	0.0105984	0.0614482	-3.42151	0	MESDC2
0.119161	6.89486	2.14054	0.0487033	0.176422	-4.90828	0	RPL26
0.119203	5.98159	2.52288	0.0230895	0.105872	-4.12765	0	CCNG1
0.119486	5.72585	2.90564	0.0106439	0.0615645	-3.36771	0	DDRGK1
0.119574	4.35455	2.23799	0.0404008	0.155812	-4.35724	0	NTPCR
0.119655	5.6302	2.92986	0.0101286	0.0594089	-3.29623	0	ENTPD4
0.119656	5.22106	2.24867	0.0395752	0.153681	-4.50363	0	ACVR1
0.119669	7.7046	2.59628	0.0199368	0.0962724	-4.13797	0	RPL18A
0.119786	5.87675	2.55229	0.0217731	0.102103	-4.0753	0	CDIPT
0.119857	7.6645	3.60227	0.00252007	0.0214019	-2.13889	0	RAB7B
[truncated: 1,389 more rows]
