# Supplementary material for: A host-directed oxadiazole compound potentiates antituberculosis treatment via zinc poisoning in human macrophages and in a mouse model of infection
Source: PLoS Biol. 2024 Apr 29;22(4):e3002259. doi: 10.1371/journal.pbio.3002259 (PMC11081512; doi:10.1371/journal.pbio.3002259)
Supplement: S5 Table — (XLSX) [file pbio.3002259.s005.xlsx]

## Sheet: MC3465-DMSO_INF_24H
logFC	AveExpr	t	P,Value	adj,P,Val	B	sign	gene_names
-1.45427	6.12808	-21.0339	9.56267e-11	1.15488e-06	14.6336	1	MARCO
-1.65535	4.29655	-18.924	3.23415e-10	1.95294e-06	12.8741	1	GAL3ST4
-1.25261	4.31443	-16.8288	1.23956e-09	4.99004e-06	12.1326	1	DHRS3
-0.819906	6.80481	-15.1179	4.18823e-09	1.25272e-05	11.443	0	SLA
-1.60277	5.63945	-14.7945	5.34672e-09	1.25272e-05	11.142	1	CD38
-1.21181	7.09183	-14.5965	6.22365e-09	1.25272e-05	11.0618	1	CD300E
-0.78449	7.22074	-13.8528	1.12011e-08	1.93251e-05	10.5077	0	MERTK
-0.611692	6.20923	-12.6482	3.08836e-08	4.6474e-05	9.51747	0	FAM20A
-0.798967	8.82573	-12.4574	3.6544e-08	4.6474e-05	9.35789	0	FCGR3A
-0.705358	7.4356	-12.3994	3.84815e-08	4.6474e-05	9.30643	0	OLFML2B
-0.714344	8.13639	-11.9586	5.73711e-08	6.29882e-05	8.9126	0	MAFB
1.38373	4.45111	11.6888	7.3715e-08	6.8812e-05	8.59158	2	TSKU
-1.44276	4.82249	-11.6261	7.81909e-08	6.8812e-05	8.5674	1	DYSF
0.774814	5.32354	11.605	7.97688e-08	6.8812e-05	8.56517	0	GMPPB
-0.704911	10.2283	-11.418	9.52801e-08	7.67132e-05	8.41012	0	SLC39A8
-0.845256	6.06904	-11.1248	1.26543e-07	9.05753e-05	8.13278	0	GIMAP8
-1.79472	1.78299	-11.1172	1.27497e-07	9.05753e-05	6.72258	1	MCM10
1.78518	3.46676	10.4027	2.61659e-07	0.000175559	7.16752	2	RASAL1
-1.33723	4.31775	-10.3118	2.87544e-07	0.000175883	7.29109	1	STAT4
-1.05866	4.7821	-10.191	3.26311e-07	0.000175883	7.19227	1	MCM7
-1.07325	7.03062	-10.1569	3.38234e-07	0.000175883	7.14418	1	VSIG4
0.784727	4.87228	10.1162	3.53091e-07	0.000175883	7.1233	0	WFS1
-0.568882	8.98991	-10.1152	3.53486e-07	0.000175883	7.0936	0	LILRB2
0.676056	6.65892	10.111	3.55044e-07	0.000175883	7.09401	0	IL18BP
-1.47895	5.76104	-10.0873	3.64087e-07	0.000175883	7.08904	1	SCIMP
0.911265	5.32784	9.97453	4.1055e-07	0.000181059	6.97374	0	DNAJB9
-0.83826	7.90719	-9.8679	4.60406e-07	0.000181059	6.82774	0	C3AR1
0.504048	6.56081	9.86582	4.61443e-07	0.000181059	6.83774	0	XBP1
-1.83565	2.80366	-9.86026	4.64217e-07	0.000181059	6.24755	1	MS4A6A
1.32318	3.94717	9.85113	4.68825e-07	0.000181059	6.75484	2	GPR35
-0.515631	6.3896	-9.81788	4.86003e-07	0.000181059	6.78231	0	TMEM87B
1.13428	5.23419	9.79909	4.96009e-07	0.000181059	6.7838	2	TNFSF14
0.868006	5.76764	9.75771	5.18836e-07	0.000181059	6.72868	0	RHOF
1.17123	4.181	9.74916	5.23697e-07	0.000181059	6.73289	2	GP1BA
1.29589	6.76132	9.74736	5.24722e-07	0.000181059	6.71017	2	GPR68
-0.56106	8.2141	-9.64116	5.89424e-07	0.00019717	6.57606	0	HIF1A
0.556743	7.92925	9.61887	6.04066e-07	0.00019717	6.55259	0	HYOU1
-0.610377	8.86949	-9.56236	6.42958e-07	0.000199953	6.48878	0	LYN
-0.596555	6.0148	-9.55852	6.45703e-07	0.000199953	6.50414	0	TCF4
-1.27205	2.89677	-9.52602	6.69391e-07	0.000202106	6.27336	1	TYMS
-1.68123	1.92492	-9.47257	7.10403e-07	0.000209257	5.87837	1	FAM111B
-0.871038	6.82584	-9.37269	7.94467e-07	0.000228447	6.28096	0	SAMSN1
-0.658811	5.36766	-9.30163	8.60754e-07	0.000238166	6.24134	0	FAM105A
0.406866	8.09558	9.29449	8.67728e-07	0.000238166	6.18376	0	COPG1
-0.744921	7.71494	-9.27467	8.87429e-07	0.000238166	6.16132	0	TXNIP
-1.1368	5.29382	-9.23689	9.26331e-07	0.000241421	6.17268	1	TNFRSF11A
-1.20246	6.03726	-9.22444	9.39538e-07	0.000241421	6.15264	1	GIMAP6
-0.878649	4.44126	-9.15983	1.01146e-06	0.000254487	6.08755	0	MEF2C
-2.11793	0.67565	-9.13093	1.04551e-06	0.000257686	4.08594	1	PLOD2
0.809999	4.6196	9.05948	1.13512e-06	0.000270238	5.96447	0	SGPP2
0.636059	6.26463	9.05486	1.14119e-06	0.000270238	5.92789	0	CEBPA
-0.73624	5.58792	-9.0307	1.17351e-06	0.000272548	5.91572	0	CD2AP
0.54017	6.41746	9.00825	1.20442e-06	0.000274449	5.86809	0	TMEM214
-0.695686	9.30566	-8.96473	1.26688e-06	0.000277396	5.79939	0	SRGN
0.782083	10.5704	8.94805	1.29173e-06	0.000277396	5.78655	0	CYP1B1
-0.774612	6.0789	-8.93771	1.30738e-06	0.000277396	5.7995	0	ADM
-0.76282	5.44751	-8.9365	1.30923e-06	0.000277396	5.82638	0	ITSN1
0.764665	6.03495	8.83714	1.47085e-06	0.000301178	5.66173	0	TM4SF19
-0.430554	8.02376	-8.83544	1.47379e-06	0.000301178	5.64429	0	SGPL1
-1.49643	5.83395	-8.81927	1.50212e-06	0.000301178	5.68714	1	JUP
0.38995	8.34983	8.80636	1.52516e-06	0.000301178	5.60884	0	SND1
-0.615287	5.99378	-8.79204	1.55116e-06	0.000301178	5.62025	0	GPR65
0.455126	5.58586	8.78122	1.57111e-06	0.000301178	5.61806	0	ACOT13
-1.46019	1.48674	-8.71557	1.69827e-06	0.000320469	4.78934	1	EXO1
0.845682	7.3311	8.64324	1.85126e-06	0.000337008	5.41299	0	SPN
-2.02814	1.16067	-8.6366	1.86601e-06	0.000337008	4.02862	1	MRO
0.478753	7.17921	8.63498	1.86963e-06	0.000337008	5.40598	0	ERGIC1
-0.793516	5.42928	-8.57873	2.0002e-06	0.000352535	5.39455	0	FAM46A
-1.18547	3.03275	-8.57296	2.01415e-06	0.000352535	5.3114	1	TCF19
-0.653456	4.99047	-8.51716	2.15439e-06	0.000369016	5.33509	0	CASP10
0.508529	6.69478	8.50037	2.19863e-06	0.000369016	5.241	0	TMEM138
-0.91969	10.7073	-8.49986	2.19998e-06	0.000369016	5.2391	0	CD163
-1.13334	7.88109	-8.48791	2.23209e-06	0.000369273	5.22124	1	GBP1
-0.804079	5.30055	-8.45646	2.31896e-06	0.000372872	5.25758	0	SDC3
-0.585687	6.87116	-8.45303	2.32865e-06	0.000372872	5.18122	0	HNMT
-0.545688	5.70465	-8.44677	2.34647e-06	0.000372872	5.22482	0	NASP
-0.577514	7.75315	-8.42127	2.42048e-06	0.000379638	5.13793	0	SLFN5
0.529377	5.07021	8.39184	2.50907e-06	0.000388487	5.18433	0	SLC25A29
-0.722283	8.6195	-8.37547	2.55984e-06	0.000388717	5.08049	0	MSR1
0.610143	5.99645	8.36473	2.59372e-06	0.000388717	5.1038	0	OSTC
-0.654495	7.92862	-8.36053	2.60711e-06	0.000388717	5.0624	0	ME2
-0.831583	6.94897	-8.33827	2.67932e-06	0.000394612	5.04234	0	GALM
0.8117	5.57534	8.31862	2.74485e-06	0.00039899	5.07414	0	MAFF
0.479889	8.52947	8.30081	2.80571e-06	0.00039899	4.98575	0	2009-09-01
-1.07734	3.54487	-8.28072	2.87614e-06	0.00039899	5.00888	1	GIMAP7
0.815017	5.27604	8.27987	2.87915e-06	0.00039899	5.01982	0	BCAR1
-0.447172	9.04257	-8.27801	2.88576e-06	0.00039899	4.95826	0	KCTD12
-0.74996	5.71445	-8.26826	2.92074e-06	0.00039899	4.97853	0	RCSD1
1.3732	0.92639	8.25668	2.96286e-06	0.00039899	4.50942	2	KCNA2
-0.694106	4.76158	-8.25383	2.97335e-06	0.00039899	5.03408	0	GIMAP1
-0.470086	7.17197	-8.2425	3.01534e-06	0.000400179	4.92094	0	S100A8
0.598328	5.32153	8.21972	3.10174e-06	0.000407171	4.95196	0	PGM3
-0.527838	4.27573	-8.18538	3.23702e-06	0.000416625	4.952	0	DUSP16
0.788046	5.33161	8.18396	3.24275e-06	0.000416625	4.91479	0	LDLRAP1
-0.485636	6.60855	-8.14119	3.42051e-06	0.000430322	4.79973	0	LRRC25
-0.387252	8.3969	-8.14116	3.42063e-06	0.000430322	4.78239	0	WIPF1
-0.769271	5.27022	-8.12074	3.50915e-06	0.000432649	4.815	0	MS4A4A
0.481717	6.26694	8.12037	3.51077e-06	0.000432649	4.78429	0	PIM1
0.469937	5.73156	8.07587	3.71241e-06	0.000448983	4.75214	0	SLC33A1
0.582058	5.94576	8.07474	3.71767e-06	0.000448983	4.73741	0	SLC16A6
-0.792165	4.17519	-8.03276	3.91959e-06	0.000468682	4.76772	0	ATAD2
-0.541923	5.74223	-8.02263	3.97002e-06	0.000470059	4.68565	0	MCM5
0.462582	6.04285	7.99877	4.09165e-06	0.000479756	4.64093	0	SEC61B
-1.48749	1.52233	-7.8888	4.70604e-06	0.000543231	3.99203	1	CDC45
0.474307	8.71108	7.88599	4.72296e-06	0.000543231	4.45265	0	LGALS3
-1.03546	4.4651	-7.84789	4.95923e-06	0.000557123	4.53427	1	RRM2
0.397215	6.12344	7.84446	4.98107e-06	0.000557123	4.41598	0	ACAA2
0.485971	6.55907	7.8443	4.98214e-06	0.000557123	4.41014	0	NCS1
0.399299	5.87432	7.81575	5.16833e-06	0.000572642	4.39669	0	GSTM4
-0.995559	4.02277	-7.80036	5.27176e-06	0.000578792	4.48192	0	RND3
0.510014	5.80464	7.79094	5.33615e-06	0.000580582	4.3642	0	DTX4
-0.891496	6.74838	-7.78044	5.40896e-06	0.00058325	4.32246	0	GBP2
-1.25237	2.92383	-7.77336	5.45865e-06	0.000583399	4.35963	1	MYBL2
0.548292	5.55329	7.7594	5.55801e-06	0.000586965	4.35183	0	ABHD4
0.424466	9.83413	7.75507	5.58921e-06	0.000586965	4.28431	0	P4HB
-0.470803	6.20223	-7.71612	5.87864e-06	0.000612038	4.25655	0	KIAA1147
0.497453	4.66627	7.68974	6.08377e-06	0.000623306	4.31901	0	FICD
-1.51457	4.72229	-7.68894	6.0901e-06	0.000623306	4.34283	1	LILRA5
0.656533	4.5617	7.65218	6.38906e-06	0.000648409	4.24498	0	USP2
-1.60964	1.53166	-7.6093	6.75781e-06	0.000676003	3.78808	1	CCNE2
0.491279	6.26885	7.60531	6.79322e-06	0.000676003	4.10039	0	GAL
-0.685522	6.95635	-7.60132	6.82888e-06	0.000676003	4.0914	0	RIN2
1.16779	5.54808	7.59318	6.90221e-06	0.000677707	4.16159	2	AHRR
-0.62264	5.16336	-7.58445	6.98182e-06	0.000678497	4.13489	0	MCM3
-0.458698	5.55662	-7.57939	7.02842e-06	0.000678497	4.09077	0	FILIP1L
-0.644456	4.35488	-7.57019	7.114e-06	0.000678497	4.17369	0	CREM
-0.500086	8.27814	-7.56795	7.13498e-06	0.000678497	4.02794	0	PECAM1
-1.57332	5.81659	-7.54093	7.39356e-06	0.000697594	4.06786	1	GBP5
-0.914501	5.18301	-7.52072	7.59347e-06	0.000710902	4.07959	0	SIPA1L1
-1.10484	3.04989	-7.51324	7.66897e-06	0.000712447	4.06653	1	UHRF1
-2.35774	0.568084	-7.50111	7.79309e-06	0.000718452	2.76525	1	SIGLEC11
-1.52249	1.22723	-7.48494	7.96181e-06	0.000723003	3.47482	1	GINS2
-1.36348	2.14882	-7.4849	7.96219e-06	0.000723003	3.8605	1	DTL
-1.26587	1.73847	-7.47756	8.04011e-06	0.00072463	3.701	1	CDT1
-0.483481	6.00295	-7.4531	8.30568e-06	0.000740227	3.90222	0	SNX18
-0.89995	7.57715	-7.44405	8.40623e-06	0.000740227	3.86412	0	DDX60L
-0.530717	5.86129	-7.44199	8.42928e-06	0.000740227	3.90071	0	APBB1IP
-0.936986	7.66115	-7.43941	8.45834e-06	0.000740227	3.85938	0	TRIM22
-0.563817	5.72862	-7.42817	8.58587e-06	0.000741133	3.89631	0	NRIP1
-0.455846	6.14552	-7.4264	8.60622e-06	0.000741133	3.8673	0	FLI1
0.498799	6.59779	7.42235	8.65279e-06	0.000741133	3.84763	0	MGST1
0.568232	4.56108	7.40778	8.82263e-06	0.000742957	3.95748	0	CDK2AP2
0.485337	3.7838	7.40496	8.8559e-06	0.000742957	3.9614	0	HDAC9
-0.522123	5.7956	-7.40473	8.85864e-06	0.000742957	3.8877	0	VAV3
0.564822	7.51675	7.39939	8.92205e-06	0.000743115	3.7998	0	SH3BP5
-0.551032	7.17986	-7.38818	9.05676e-06	0.000749168	3.78915	0	MS4A7
-0.983392	2.27949	-7.3828	9.12224e-06	0.000749451	3.77906	0	WDR76
-0.841331	6.8082	-7.36372	9.35834e-06	0.000763653	3.75621	0	SLC8A1
-0.754652	4.02254	-7.34909	9.54385e-06	0.000771602	3.90703	0	FCGR1A
0.721172	6.0244	7.346	9.58353e-06	0.000771602	3.7469	0	DPYSL3
0.514363	6.88071	7.317	9.96457e-06	0.000796948	3.69522	0	FSCN1
0.610017	6.1975	7.31211	1.00303e-05	0.000796948	3.69818	0	PLIN2
-0.505074	8.37822	-7.30203	1.01676e-05	0.000802572	3.66354	0	DOCK8
0.549386	5.58465	7.26549	1.06818e-05	0.000833189	3.68987	0	MANF
-0.478403	6.2096	-7.26469	1.06934e-05	0.000833189	3.63438	0	PEAK1
0.401333	6.59687	7.23329	1.11581e-05	0.000853672	3.58576	0	SEC13
-0.675755	4.79298	-7.23023	1.12044e-05	0.000853672	3.70164	0	C1GALT1
-1.05001	2.52586	-7.2277	1.1243e-05	0.000853672	3.59345	1	GIMAP5
-1.27802	6.2456	-7.22408	1.12984e-05	0.000853672	3.59599	1	GBP4
0.444673	4.65151	7.22334	1.13097e-05	0.000853672	3.68344	0	EIF2AK3
-0.369527	6.48121	-7.19453	1.17615e-05	0.000882259	3.53174	0	GAB2
-1.34202	2.46255	-7.18596	1.18997e-05	0.000887112	3.61384	1	CLSPN
-0.516394	5.15785	-7.15075	1.24854e-05	0.00092507	3.56598	0	SATB1
0.41279	4.67358	7.13297	1.27929e-05	0.000933019	3.55253	0	UCHL1
0.637372	7.51363	7.13288	1.27944e-05	0.000933019	3.43075	0	BTG2
1.28141	1.57234	7.13117	1.28245e-05	0.000933019	3.04843	2	AKR1C3
-0.636444	5.01851	-7.11748	1.30672e-05	0.000944987	3.52691	0	GIMAP2
-0.535747	8.91525	-7.10969	1.32076e-05	0.000949456	3.39608	0	MPEG1
-0.461335	6.93034	-7.08882	1.35917e-05	0.000971285	3.36987	0	LPCAT2
-0.875568	5.72578	-7.06309	1.40815e-05	0.000991022	3.36971	0	GBP3
-1.1299	11.1143	-7.06026	1.41365e-05	0.000991022	3.34081	1	FN1
0.520231	6.35128	7.05676	1.42049e-05	0.000991022	3.34201	0	CLN8
-0.490594	7.3097	-7.0562	1.42159e-05	0.000991022	3.3219	0	SERPINB1
-0.681659	3.91377	-7.05016	1.43348e-05	0.000991022	3.49788	0	BRCA1
1.02917	2.59851	7.04653	1.44069e-05	0.000991022	3.49878	2	TNFRSF4
-0.519566	7.30551	-7.04475	1.44423e-05	0.000991022	3.30619	0	GNB4
-1.36507	7.95388	-7.03314	1.46757e-05	0.00100135	3.30271	0	CCL7
-0.665872	3.56466	-7.00981	1.5157e-05	0.00101313	3.4617	0	TMOD2
-0.737259	4.28767	-7.00862	1.51821e-05	0.00101313	3.41847	0	MCM2
-0.660178	3.98891	-7.00441	1.52709e-05	0.00101313	3.44299	0	CCP110
-0.459293	5.28027	-7.00307	1.52992e-05	0.00101313	3.35276	0	DENND1A
0.552035	4.65225	6.99852	1.5396e-05	0.00101313	3.36455	0	PDE3B
-0.419016	9.6609	-6.99712	1.54258e-05	0.00101313	3.24085	0	PTPRC
-0.525357	6.58807	-6.99489	1.54737e-05	0.00101313	3.24657	0	SNX6
-0.451853	6.89972	-6.99275	1.55195e-05	0.00101313	3.23856	0	TRIM38
0.464731	5.10085	6.98661	1.56524e-05	0.00101534	3.33324	0	RNF24
0.362164	6.28869	6.98343	1.57216e-05	0.00101534	3.2436	0	DAD1
-0.395809	8.70478	-6.97158	1.59826e-05	0.00102665	3.19764	0	ANXA1
0.361077	7.02148	6.96508	1.61275e-05	0.00102665	3.19247	0	C3
0.349313	6.47774	6.96401	1.61517e-05	0.00102665	3.21235	0	HPCAL1
-1.47205	1.93728	-6.95626	1.63266e-05	0.00103233	3.16573	0	BRIP1
0.515555	5.3077	6.94393	1.66093e-05	0.0010344	3.23241	0	NMT2
-1.47056	4.96052	-6.9396	1.67099e-05	0.0010344	3.33099	0	IFI27
-0.517467	5.191	-6.93319	1.68599e-05	0.0010344	3.23001	0	DAPP1
-0.686151	5.30348	-6.92802	1.69818e-05	0.0010344	3.24088	0	ITGB7
0.412287	8.49036	6.92554	1.70408e-05	0.0010344	3.13216	0	DDB1
-1.44695	1.27483	-6.92452	1.7065e-05	0.0010344	2.83677	0	TCTEX1D1
0.406579	5.47015	6.92237	1.71164e-05	0.0010344	3.20646	0	SRPRB
-1.14816	2.22445	-6.92197	1.71257e-05	0.0010344	3.3347	0	PTGES
-0.410878	8.74566	-6.9207	1.71563e-05	0.0010344	3.12464	0	LAIR1
0.379477	6.21922	6.91308	1.73398e-05	0.0010344	3.14284	0	OST4
0.564029	4.89323	6.91169	1.73735e-05	0.0010344	3.21492	0	SIGLEC15
-0.528454	5.80885	-6.91072	1.7397e-05	0.0010344	3.16125	0	RNASET2
0.869499	5.78283	6.90762	1.74727e-05	0.0010344	3.20165	0	FCAR
0.318988	6.45735	6.90026	1.76533e-05	0.00103504	3.11751	0	SDC4
-1.24762	2.14642	-6.90019	1.7655e-05	0.00103504	3.14368	0	NCAPG
-0.666026	4.6432	-6.895	1.77838e-05	0.00103756	3.24564	0	CADM1
-1.29677	7.09516	-6.88967	1.79169e-05	0.00103907	3.10753	0	SAMD9
0.400697	6.3219	6.88709	1.79817e-05	0.00103907	3.09261	0	DYRK2
-1.58309	1.11669	-6.86444	1.85618e-05	0.00106748	2.37748	0	CYSLTR2
-0.392167	5.80962	-6.85712	1.87536e-05	0.0010734	3.0802	0	SMURF2
-0.671099	5.23583	-6.85302	1.8862e-05	0.0010744	3.11412	0	MCM4
0.600816	4.81466	6.84696	1.90231e-05	0.0010744	3.12775	0	SLC25A20
-0.949358	3.90064	-6.84221	1.91506e-05	0.0010744	3.21501	0	GPR155
0.479273	4.64124	6.84123	1.91771e-05	0.0010744	3.16903	0	TMEM258
-0.576122	3.17238	-6.83979	1.9216e-05	0.0010744	3.22606	0	ARHGAP20
0.484845	6.54073	6.83253	1.94134e-05	0.00108044	3.01371	0	CLU
0.541116	5.10139	6.80342	2.02263e-05	0.00111205	3.10601	0	NES
0.46891	7.00007	6.80208	2.02646e-05	0.00111205	2.95874	0	ACOX1
-0.437707	6.65673	-6.80097	2.02964e-05	0.00111205	2.97286	0	EZR
0.391937	7.2038	6.79911	2.03497e-05	0.00111205	2.95613	0	STT3A
0.375719	6.28437	6.78928	2.06341e-05	0.00111928	2.9628	0	SLC48A1
-0.426433	4.69801	-6.78815	2.06673e-05	0.00111928	3.08926	0	SYNE3
0.430735	5.30191	6.78295	2.08197e-05	0.0011225	3.04268	0	FKBP2
-0.518283	7.15263	-6.77269	2.1124e-05	0.00113384	2.91665	0	WSB1
-1.15389	5.37879	-6.76541	2.13429e-05	0.00114052	3.05528	0	SDS
-0.874122	2.44363	-6.75986	2.15113e-05	0.00114446	3.11795	0	MLXIPL
0.503933	5.32251	6.7553	2.16508e-05	0.00114683	2.99842	0	GMPPA
-1.04151	5.71991	-6.74372	2.20092e-05	0.00116013	2.94636	0	GCH1
0.677973	4.79578	6.74101	2.20941e-05	0.00116013	3.03057	0	BAHCC1
0.753901	4.4126	6.7203	2.27537e-05	0.00118623	2.9547	0	AMZ1
0.351718	6.68916	6.71693	2.28631e-05	0.00118623	2.84364	0	GORASP2
0.739135	3.69546	6.71486	2.29305e-05	0.00118623	3.04965	0	FRY
-1.83221	1.27025	-6.71323	2.2984e-05	0.00118623	2.735	0	ZNF367
-0.801857	7.27245	-6.70386	2.32925e-05	0.00119703	2.82139	0	SSB
-0.340525	7.08641	-6.69768	2.34986e-05	0.00120251	2.80457	0	ELOVL5
-1.25948	1.04759	-6.69085	2.37283e-05	0.00120914	2.59578	0	XRCC2
0.596938	6.6199	6.68134	2.40524e-05	0.00122051	2.78444	0	SLC28A3
-0.74137	7.39839	-6.6705	2.44279e-05	0.00122907	2.77177	0	RTCB
0.596925	8.66815	6.6702	2.44383e-05	0.00122907	2.76117	0	FGR
-0.933778	7.28162	-6.66211	2.47224e-05	0.00122907	2.762	0	IFIH1
-0.414403	9.45086	-6.662	2.47263e-05	0.00122907	2.75177	0	CTSC
0.561306	5.4806	6.6619	2.473e-05	0.00122907	2.85209	0	MAP1A
0.332461	6.77722	6.6552	2.4968e-05	0.00123581	2.75133	0	KDELR2
-0.555593	8.19735	-6.64506	2.5333e-05	0.00124876	2.72259	0	FYB
-0.669758	4.62909	-6.63947	2.55365e-05	0.00125367	2.85789	0	MT1E
-0.636197	5.24887	-6.6298	2.58932e-05	0.00126604	2.80568	0	PDE4B
-0.652953	4.61044	-6.60454	2.68492e-05	0.00130749	2.82278	0	KLF3
0.37536	7.97346	6.58377	2.76637e-05	0.00133329	2.63255	0	CALU
0.976918	2.7903	6.58374	2.76649e-05	0.00133329	2.86679	0	SNAI3
-1.00117	2.17716	-6.58261	2.77102e-05	0.00133329	2.75656	0	CDCA5
-0.536406	7.08026	-6.57685	2.7941e-05	0.00133906	2.62966	0	CD47
0.664718	9.50426	6.55988	2.86331e-05	0.00136301	2.60014	0	CDKN1A
0.67351	6.32368	6.55776	2.87208e-05	0.00136301	2.63323	0	DAGLA
-0.392678	5.59293	-6.55635	2.87794e-05	0.00136301	2.65008	0	PTPN22
-0.484157	5.67663	-6.55311	2.89145e-05	0.00136407	2.64071	0	FGD4
-0.439998	8.54583	-6.53063	2.98696e-05	0.00140364	2.55263	0	LILRB1
-0.361289	7.33086	-6.5258	3.00793e-05	0.00140801	2.55145	0	AIF1
-0.352816	4.92956	-6.52111	3.02841e-05	0.00141213	2.67133	0	MIOS
-0.614435	5.90186	-6.5148	3.05622e-05	0.00141961	2.61036	0	ARHGAP27
-0.43383	5.50146	-6.50715	3.0903e-05	0.00142869	2.62002	0	FAM102B
-0.796665	2.30352	-6.50512	3.09942e-05	0.00142869	2.66799	0	IL10
-1.04157	3.09609	-6.48709	3.18163e-05	0.00146101	2.74863	0	FANCI
-0.850052	2.92251	-6.47852	3.2215e-05	0.00147371	2.73251	0	ZNF107
-0.686667	5.02722	-6.46021	3.30848e-05	0.00150779	2.58073	0	STAC3
0.461841	5.57035	6.45083	3.35403e-05	0.00151406	2.49367	0	GPAT3
0.480237	7.67458	6.45058	3.35525e-05	0.00151406	2.43389	0	CYB561A3
-0.390494	8.03675	-6.44964	3.35985e-05	0.00151406	2.43231	0	DOCK10
-0.778706	4.78174	-6.44282	3.39345e-05	0.00152352	2.61396	0	TMEM268
-0.459371	9.41143	-6.43902	3.4123e-05	0.00152461	2.41806	0	SAMHD1
-0.560539	6.32646	-6.43726	3.42112e-05	0.00152461	2.45222	0	BTG1
1.27684	6.09682	6.42955	3.45986e-05	0.0015362	2.53633	0	SEMA6B
-0.4895	7.95015	-6.42234	3.49646e-05	0.00154677	2.39076	0	BMP2K
-0.979579	2.31383	-6.41732	3.52223e-05	0.00155248	2.58525	0	PRIM1
0.638742	3.28843	6.40276	3.5981e-05	0.00158016	2.61155	0	ABCA5
0.749238	3.24897	6.39749	3.62595e-05	0.00158661	2.62126	0	TRIM54
0.66059	3.26038	6.38535	3.69107e-05	0.00160704	2.60737	0	PDIA5
-1.20691	2.67394	-6.38384	3.69924e-05	0.00160704	2.58728	0	CDK1
-0.374684	5.98577	-6.38086	3.71545e-05	0.0016083	2.38441	0	TRPS1
-0.492324	8.00755	-6.36684	3.79276e-05	0.00162589	2.30731	0	TUBA1A
0.405127	5.90992	6.36659	3.79411e-05	0.00162589	2.35923	0	GFPT1
0.403905	6.57362	6.36617	3.79649e-05	0.00162589	2.31363	0	CA2
-0.590565	3.73033	-6.3547	3.861e-05	0.00164351	2.54103	0	SLFN12
-0.668216	3.87128	-6.35403	3.86483e-05	0.00164351	2.52374	0	ZWINT
-1.00067	2.33111	-6.34674	3.90654e-05	0.00165541	2.489	0	RAD51AP1
0.424048	8.97792	6.34372	3.92391e-05	0.00165696	2.27341	0	ANXA11
0.434931	5.68282	6.33697	3.96312e-05	0.00166478	2.31944	0	ACTR1B
-1.40462	2.74403	-6.33462	3.9769e-05	0.00166478	2.51152	0	SLC46A1
-1.61171	1.61842	-6.33232	3.99037e-05	0.00166478	2.18288	0	APOBEC3B
-0.881991	2.646	-6.33002	4.00393e-05	0.00166478	2.51833	0	CCNA2
0.427126	6.22124	6.32876	4.01135e-05	0.00166478	2.28055	0	MSANTD3
-1.20856	3.55337	-6.30831	4.13425e-05	0.00170991	2.49906	0	SLC18B1
-0.386986	5.68957	-6.30043	4.18268e-05	0.00172403	2.28153	0	BBX
0.409916	7.62097	6.28159	4.30094e-05	0.00176267	2.1789	0	NDRG1
0.379132	5.68044	6.28086	4.30561e-05	0.00176267	2.23988	0	ALG2
0.346882	6.7921	6.27781	4.32508e-05	0.00176466	2.18505	0	SLC1A5
-0.559837	5.19697	-6.27229	4.36062e-05	0.00177317	2.32156	0	DEF6
-0.561906	8.51249	-6.26188	4.42846e-05	0.00179471	2.14673	0	LGMN
-0.752873	6.98893	-6.25571	4.46915e-05	0.00180515	2.16957	0	CNP
0.44379	6.0676	6.253	4.48715e-05	0.00180638	2.18319	0	RBM38
-0.952377	3.07422	-6.24972	4.50905e-05	0.00180716	2.416	0	ANLN
-0.451957	7.29195	-6.24824	4.51902e-05	0.00180716	2.13131	0	ADAP2
-0.740458	5.86062	-6.2218	4.70025e-05	0.00187343	2.18192	0	FPR1
-0.966887	2.78721	-6.21728	4.73196e-05	0.00187688	2.36812	0	RGS2
-0.494686	6.03871	-6.21614	4.74e-05	0.00187688	2.1314	0	FAM49A
0.420549	7.77007	6.21239	4.76658e-05	0.00187887	2.07254	0	ACADVL
0.28358	7.5935	6.21105	4.77613e-05	0.00187887	2.07051	0	TDP2
-0.959818	1.60531	-6.20526	4.81751e-05	0.00188899	2.17537	0	FCGR1B
-0.667138	7.04815	-6.20233	4.83863e-05	0.00189114	2.07239	0	CD86
0.381453	10.4009	6.19688	4.87809e-05	0.00190041	2.05909	0	NCF2
-0.712094	4.0054	-6.177	5.02514e-05	0.0019514	2.24906	0	CD300A
-0.328146	8.49629	-6.17114	5.06938e-05	0.0019595	2.0068	0	TUBA1C
-0.52971	6.45503	-6.1693	5.08334e-05	0.0019595	2.03119	0	GPR84
0.369207	6.16051	6.1672	5.09934e-05	0.0019595	2.02359	0	MFHAS1
-0.798969	2.72575	-6.16569	5.11089e-05	0.0019595	2.29237	0	ASF1B
0.477772	4.71023	6.16263	5.13436e-05	0.00196227	2.1192	0	PLCL1
0.410069	5.28766	6.15725	5.1759e-05	0.00197191	2.09797	0	COG3
0.435785	7.82789	6.14235	5.29274e-05	0.00201007	1.96497	0	BHLHE40
-0.587083	4.46922	-6.13828	5.32519e-05	0.00201606	2.11694	0	ARHGAP12
0.493629	6.34148	6.12886	5.40104e-05	0.00203839	1.98262	0	SYVN1
-0.671839	6.10119	-6.1229	5.44957e-05	0.0020503	1.98186	0	SERPINB9
-0.383505	6.02025	-6.1114	5.54466e-05	0.00207728	1.97133	0	RNF145
0.321816	7.8215	6.11007	5.55569e-05	0.00207728	1.91349	0	SEL1L
0.448349	5.25759	6.10697	5.58167e-05	0.00208055	2.00696	0	RGS12
-0.388555	7.87913	-6.1045	5.60248e-05	0.00208166	1.90579	0	SNX2
0.401069	4.26653	6.10253	5.61912e-05	0.00208166	2.11514	0	FAM3C
-0.360756	6.46154	-6.08395	5.77867e-05	0.00213422	1.88899	0	RASGRP3
-0.705841	7.62763	-6.07156	5.88766e-05	0.00216759	1.85558	0	APOL6
0.455663	5.64792	6.06962	5.90493e-05	0.00216759	1.93731	0	SLC17A9
-0.628318	5.96136	-6.06335	5.96111e-05	0.00218159	1.91298	0	TRIM21
-0.505511	5.02714	-6.0568	6.02044e-05	0.00219664	1.95763	0	STK38
0.43072	5.53548	6.05083	6.075e-05	0.00220417	1.90885	0	CTNS
0.632389	4.48601	6.05055	6.07757e-05	0.00220417	1.97745	0	DHRS11
-0.737898	7.79351	-6.04634	6.11646e-05	0.00221163	1.81831	0	DTX3L
0.398015	6.73052	6.04301	6.14731e-05	0.00221615	1.82426	0	RASSF5
-0.425295	7.66527	-6.03245	6.24641e-05	0.00224518	1.79289	0	DRAM1
0.308861	5.8502	6.02935	6.27583e-05	0.00224906	1.84497	0	VWA5A
0.580574	3.26749	6.02539	6.31363e-05	0.00225443	2.06966	0	RNF128
0.4188	7.5608	6.02387	6.32817e-05	0.00225443	1.78117	0	SSR3
0.631472	4.3205	6.01905	6.37463e-05	0.0022584	2.00477	0	CHPF
0.300525	8.03397	6.01883	6.3767e-05	0.0022584	1.77143	0	DDOST
-1.31376	2.10319	-6.00893	6.4733e-05	0.00228591	1.84973	0	GPBAR1
0.54703	3.88896	5.99254	6.6365e-05	0.00232702	1.97882	0	UNKL
-0.910102	1.72785	-5.99197	6.64222e-05	0.00232702	1.95083	0	ARHGAP11B
-0.305223	6.45759	-5.98815	6.681e-05	0.00232702	1.75105	0	NOLC1
-0.865862	3.92534	-5.98773	6.68524e-05	0.00232702	2.00942	0	LYSMD2
-0.946452	1.40933	-5.98687	6.69395e-05	0.00232702	1.76269	0	HJURP
0.722664	5.93256	5.98576	6.70532e-05	0.00232702	1.75453	0	PHLDA3
0.626619	7.2125	5.97466	6.81952e-05	0.00235987	1.70799	0	EHD1
-0.747355	6.7081	-5.96851	6.88379e-05	0.0023753	1.7277	0	TRIM14
-0.497054	3.89412	-5.96213	6.95102e-05	0.00238552	1.9635	0	KAT2A
-0.472595	4.83482	-5.96125	6.96038e-05	0.00238552	1.87273	0	ELK3
-0.322971	6.52384	-5.95993	6.97441e-05	0.00238552	1.69892	0	RDH11
-0.748531	6.96994	-5.95824	6.99241e-05	0.00238552	1.68725	0	TNFSF13B
-0.439931	7.65024	-5.94933	7.08812e-05	0.00241136	1.66519	0	EHD4
0.304818	7.81827	5.92034	7.40929e-05	0.00251354	1.61588	0	ZFYVE16
-0.896625	1.91854	-5.91714	7.44566e-05	0.00251842	1.88845	0	ATAD5
-0.475517	4.1956	-5.91541	7.46539e-05	0.00251842	1.86136	0	COQ2
-0.503033	9.35023	-5.91111	7.51478e-05	0.00252701	1.60134	0	CD14
0.447895	9.03844	5.90767	7.5545e-05	0.00252701	1.59751	0	RAC2
0.444047	4.35625	5.9062	7.57152e-05	0.00252701	1.81222	0	R3HCC1
0.796462	6.58158	5.90594	7.57455e-05	0.00252701	1.63042	0	HSD11B1
0.338623	6.00248	5.90366	7.60098e-05	0.00252884	1.63276	0	TMEM189
-0.332604	5.34151	-5.88952	7.76766e-05	0.00257065	1.663	0	SUSD1
0.439859	6.30689	5.88802	7.78558e-05	0.00257065	1.5961	0	ADO
-1.47182	0.705567	-5.88761	7.79048e-05	0.00257065	1.55029	0	TICRR
-1.13706	3.32949	-5.88133	7.86602e-05	0.0025885	1.88465	0	VAMP5
-0.709077	4.28665	-5.87807	7.90549e-05	0.00259238	1.79932	0	GCNT1
-0.589171	4.59808	-5.87532	7.93896e-05	0.00259238	1.7835	0	RBMS2
0.278914	8.23108	5.87505	7.94222e-05	0.00259238	1.54425	0	SURF4
0.452855	6.1322	5.86851	8.02253e-05	0.00261154	1.57315	0	LRRC8A
-0.749233	3.0972	-5.86442	8.07319e-05	0.00262097	1.86144	0	BARD1
0.416559	7.53539	5.85909	8.13966e-05	0.00263546	1.52075	0	ATXN1
0.470154	5.63395	5.85334	8.21204e-05	0.00264914	1.60032	0	CPT1A
-0.325391	6.54827	-5.85165	8.23344e-05	0.00264914	1.53112	0	PNRC2
0.346713	6.2302	5.84987	8.25599e-05	0.00264914	1.53915	0	PRRC1
-0.538778	5.01637	-5.84833	8.27564e-05	0.00264914	1.64392	0	MAP3K1
0.422673	4.78052	5.84708	8.29158e-05	0.00264914	1.63605	0	TRAPPC2L
-0.912701	2.10272	-5.83739	8.4163e-05	0.00265274	1.78716	0	POLQ
0.378207	5.31325	5.83661	8.42647e-05	0.00265274	1.60223	0	UGDH
0.923669	8.67275	5.83538	8.44255e-05	0.00265274	1.48293	0	CSF1
0.320455	5.77058	5.83155	8.49251e-05	0.00265274	1.5495	0	PXK
-1.7253	0.545773	-5.83069	8.50385e-05	0.00265274	1.39172	0	E2F8
-1.178	1.55146	-5.83057	8.50539e-05	0.00265274	1.65595	0	RAD51
-0.306785	8.0626	-5.82989	8.51429e-05	0.00265274	1.47203	0	ITPR2
-0.304622	6.48281	-5.82976	8.51599e-05	0.00265274	1.48976	0	UBE3A
-0.467333	5.8624	-5.82806	8.53834e-05	0.00265274	1.57646	0	FCN1
-1.22545	1.54638	-5.82775	8.54251e-05	0.00265274	1.56134	0	CDC25A
0.31251	6.50671	5.8276	8.54447e-05	0.00265274	1.48867	0	SLC25A11
0.810837	2.28363	5.82568	8.56985e-05	0.0026538	1.80228	0	TMEM163
0.411974	5.56705	5.81947	8.65238e-05	0.00267095	1.51844	0	MPC2
-0.354931	9.36913	-5.81819	8.66947e-05	0.00267095	1.45716	0	LILRB4
-0.357116	6.66975	-5.80559	8.84006e-05	0.00271657	1.44442	0	EPB41L2
0.362724	5.32693	5.79898	8.93097e-05	0.00273187	1.54774	0	SLC35B1
-0.258042	8.77801	-5.79663	8.96338e-05	0.00273187	1.41899	0	HCLS1
-0.964719	1.51011	-5.79654	8.96463e-05	0.00273187	1.62341	0	TRIP13
-1.52059	0.237594	-5.79542	8.9803e-05	0.00273187	1.07015	0	CFH
-1.0323	2.24442	-5.79011	9.05432e-05	0.00274746	1.72242	0	E2F1
0.527857	3.60824	5.78472	9.13038e-05	0.0027636	1.69747	0	TJP2
0.649217	7.15635	5.7803	9.19312e-05	0.00276973	1.39598	0	ACO1
-1.48933	0.552533	-5.78006	9.19649e-05	0.00276973	1.3709	0	RMI2
-0.324136	8.84356	-5.77515	9.26684e-05	0.0027835	1.38544	0	PICALM
-0.439088	11.8226	-5.77365	9.28833e-05	0.0027835	1.40067	0	GLUL
-0.962827	7.43613	-5.75497	9.56162e-05	0.00285831	1.37182	0	MNDA
-0.433325	6.5782	-5.75214	9.60378e-05	0.00286065	1.36781	0	RIC1
-0.626785	7.90878	-5.75127	9.61684e-05	0.00286065	1.3496	0	RGL1
0.522573	5.98943	5.73602	9.84757e-05	0.00292209	1.37752	0	ITGA3
-0.365494	5.64841	-5.73004	9.93969e-05	0.00293768	1.37481	0	LIMA1
-0.506782	5.49498	-5.72808	9.97019e-05	0.00293768	1.41528	0	GIMAP4
-0.396263	6.5942	-5.72789	9.97308e-05	0.00293768	1.31879	0	FCHO2
-1.08799	1.97829	-5.72296	0.000100499	0.00295312	1.52836	0	VMO1
-0.848097	2.69503	-5.71266	0.000102126	0.00299364	1.6396	0	AKAP7
-0.562911	4.91755	-5.71026	0.000102509	0.00299759	1.43026	0	CREBRF
-0.631641	3.33896	-5.70573	0.000103237	0.00301157	1.59233	0	ZC3H12D
0.652675	2.4154	5.6971	0.000104637	0.00304506	1.61623	0	ITGA11
-0.592983	3.95551	-5.69477	0.000105018	0.00304881	1.52937	0	NFIL3
0.285849	6.66596	5.69015	0.00010578	0.00306346	1.26395	0	FOXN3
-0.874624	5.07828	-5.68863	0.00010603	0.00306346	1.37659	0	SLC16A10
-0.28092	7.12703	-5.68705	0.000106293	0.00306371	1.24889	0	SWAP70
-0.318733	8.19013	-5.68376	0.000106842	0.003071	1.23817	0	IDH1
-0.701895	7.3322	-5.67967	0.000107527	0.003071	1.23882	0	FGL2
0.774793	2.56356	5.67954	0.00010755	0.003071	1.58761	0	ADRA2B
0.254942	7.61235	5.67946	0.000107563	0.003071	1.23293	0	ATP5G3
0.297083	7.57784	5.67441	0.000108416	0.00308805	1.22653	0	SEC24C
-1.03554	4.32159	-5.6728	0.000108689	0.00308857	1.4709	0	IFITM2
-0.468168	6.02317	-5.66818	0.000109478	0.00310368	1.26353	0	MT1X
-0.961322	8.16942	-5.6639	0.000110215	0.00311725	1.20826	0	SAMD9L
-0.341646	5.86445	-5.65933	0.000111007	0.00312709	1.26725	0	NUP50
-0.982887	2.26896	-5.6589	0.000111081	0.00312709	1.55905	0	KNL1
0.434397	6.8737	5.6529	0.000112131	0.0031336	1.19627	0	RGCC
0.707596	3.53145	5.65269	0.000112168	0.0031336	1.47852	0	SRXN1
1.07663	4.75414	5.65244	0.000112212	0.0031336	1.39501	0	OCSTAMP
-0.374775	4.94572	-5.65025	0.000112598	0.0031336	1.28508	0	PPFIBP2
-0.707784	3.40812	-5.65019	0.000112609	0.0031336	1.4835	0	CYP19A1
0.425365	5.13774	5.64492	0.000113544	0.00314651	1.25595	0	FABP3
-0.34898	5.62039	-5.64464	0.000113594	0.00314651	1.25861	0	VCPIP1
-0.89784	4.96605	-5.6376	0.000114855	0.00317416	1.33737	0	JADE2
0.488774	4.38991	5.62819	0.000116567	0.00321411	1.3767	0	AHDC1
0.292283	7.29406	5.62553	0.000117055	0.00321941	1.1483	0	SLC23A2
0.290153	5.43028	5.62424	0.000117292	0.00321941	1.25093	0	TXNDC15
-0.325424	7.12329	-5.62257	0.000117601	0.00322057	1.1451	0	HPS5
-0.99541	7.51265	-5.62029	0.000118023	0.0032248	1.15672	0	OAS1
-0.307926	6.11434	-5.60788	0.00012035	0.00328096	1.1777	0	HECA
-0.534401	3.16902	-5.60533	0.000120836	0.00328678	1.45952	0	TRAF5
-0.383822	5.58785	-5.6031	0.00012126	0.00329092	1.19652	0	BAZ2B
-0.314566	6.88868	-5.59855	0.000122133	0.00330717	1.1087	0	FNBP1
-0.298781	5.86755	-5.5911	0.000123575	0.0033276	1.14349	0	RNF135
-0.587852	4.91436	-5.58727	0.000124323	0.0033276	1.29535	0	LMO2
0.841309	1.32754	5.58726	0.000124326	0.0033276	1.28807	0	PCBP3
0.67901	2.54535	5.5867	0.000124436	0.0033276	1.45285	0	NHSL2
0.551101	3.13893	5.58648	0.000124479	0.0033276	1.44472	0	YPEL4
0.418678	9.85931	5.58479	0.000124811	0.0033276	1.08872	0	SQSTM1
-0.539732	7.5789	-5.58297	0.00012517	0.0033276	1.08058	0	IFI16
0.28628	7.62713	5.58235	0.000125293	0.0033276	1.07698	0	TMED9
-1.41149	1.31347	-5.58179	0.000125404	0.0033276	1.22618	0	NDC80
-0.438376	4.03328	-5.58058	0.000125643	0.0033276	1.34593	0	PELI1
-0.560822	5.52527	-5.57773	0.00012621	0.00333531	1.17055	0	NMI
-0.416038	4.1214	-5.57362	0.00012703	0.00334966	1.32695	0	INTS6L
0.753862	5.84117	5.57075	0.000127609	0.00335758	1.08996	0	FAM213B
-0.984841	3.95064	-5.56632	0.000128504	0.00337378	1.40531	0	ACVRL1
0.326957	6.64409	5.56359	0.000129061	0.00337666	1.06586	0	INF2
0.400634	5.30047	5.56304	0.000129173	0.00337666	1.12416	0	CHCHD10
-1.527	-0.630113	-5.55084	0.00013169	0.00343503	0.55478	0	KLHL23
0.267831	9.48223	5.54753	0.000132381	0.0034456	1.0237	0	TXNRD1
0.329308	5.25788	5.53718	0.000134569	0.00349502	1.12696	0	ANKRD28
0.311257	5.68606	5.52775	0.000136594	0.00354002	1.05381	0	MAP3K5
-0.910944	1.87624	-5.52285	0.000137662	0.00356004	1.32393	0	ZNF503
0.378391	6.6944	5.52029	0.000138221	0.0035604	0.991835	0	RAB7B
0.705792	2.56229	5.52009	0.000138265	0.0035604	1.3533	0	GOLGA7B
-1.76996	-0.403953	-5.51746	0.000138842	0.00356766	0.597855	0	GAREM1
-0.473451	4.4457	-5.5118	0.000140096	0.0035857	1.18428	0	RIPK3
0.372229	6.4837	5.51161	0.000140138	0.0035857	0.991574	0	CXXC5
0.4832	5.24373	5.49685	0.000143466	0.00365762	1.03694	0	MPND
-0.45464	4.95104	-5.49645	0.000143555	0.00365762	1.14721	0	ST6GAL1
-1.4846	7.91818	-5.49195	0.000144587	0.00366575	0.961754	0	IFIT2
0.417986	4.24316	5.49183	0.000144615	0.00366575	1.17676	0	UAP1
0.429609	5.62684	5.49109	0.000144784	0.00366575	1.04591	0	ST6GALNAC4
-0.629688	2.79475	-5.48542	0.000146096	0.00369122	1.2945	0	CHEK1
0.489101	7.14872	5.47975	0.000147422	0.00371294	0.908758	0	GPC4
-0.592566	4.64672	-5.47912	0.000147571	0.00371294	1.09624	0	RBM43
-0.799996	2.58522	-5.46833	0.000150129	0.00376946	1.27295	0	CEP55
-0.458772	5.26446	-5.46588	0.000150717	0.00377238	0.964873	0	METTL7A
0.625226	5.99299	5.46524	0.00015087	0.00377238	0.981396	0	NOTCH1
0.406001	8.19498	5.46392	0.000151188	0.00377253	0.879958	0	ALAS1
0.44411	4.86478	5.45714	0.000152832	0.00380416	0.981345	0	MYL9
-0.414115	4.44321	-5.4561	0.000153086	0.00380416	1.09452	0	ZDHHC2
-0.311386	6.12601	-5.45396	0.00015361	0.00380935	0.913412	0	CARD8
-0.641698	5.23218	-5.44696	0.000155336	0.00384424	0.986677	0	ATP13A2
-1.66331	8.28444	-5.44142	0.000156717	0.0038705	0.877342	0	IFIT1
0.751408	8.03803	5.43763	0.000157669	0.00388606	0.838967	0	EGR2
0.428756	5.45405	5.43367	0.000158671	0.00389863	0.936278	0	SEC11C
0.442907	5.22829	5.43306	0.000158825	0.00389863	0.937684	0	ATP5G1
-0.387949	5.391	-5.43134	0.000159263	0.00390145	0.956867	0	MSH6
-0.530764	5.70369	-5.42896	0.000159871	0.00390843	0.950083	0	JDP2
-0.910664	6.0593	-5.42282	0.000161449	0.00393904	0.931424	0	TOR1B
-0.742896	3.35277	-5.4188	0.00016249	0.00395644	1.18365	0	SMPDL3A
-0.473585	3.69166	-5.40829	0.00016525	0.00400678	1.11312	0	IFT74
-1.52559	0.183777	-5.4051	0.000166096	0.00400678	0.627952	0	RARRES3
-0.721067	6.88783	-5.40504	0.000166114	0.00400678	0.794023	0	TNFAIP6
-0.585065	5.17274	-5.40481	0.000166175	0.00400678	0.94739	0	HIVEP2
0.439908	6.23289	5.4046	0.00016623	0.00400678	0.824038	0	IL27RA
0.375978	4.24975	5.40341	0.000166548	0.00400678	1.00425	0	NCK2
-0.641154	5.99262	-5.39961	0.000167566	0.00402326	0.877607	0	SPTLC2
-0.590095	5.77002	-5.39681	0.000168321	0.00402729	0.870355	0	NLRP3
-0.867168	1.2833	-5.39651	0.000168401	0.00402729	1.06228	0	GTSE1
0.265297	8.5712	5.39017	0.000170123	0.00405852	0.758016	0	HM13
-0.791301	7.37377	-5.38801	0.000170714	0.00405852	0.776433	0	PLSCR1
-0.395571	8.81317	-5.38746	0.000170864	0.00405852	0.754246	0	MFSD1
-0.529705	6.50034	-5.38678	0.000171051	0.00405852	0.798706	0	CMTR1
-0.368988	7.77999	-5.38405	0.000171802	0.00406833	0.749274	0	KIAA1033
0.542	8.53817	5.38066	0.000172741	0.00408257	0.743471	0	CRIM1
-0.661624	6.03558	-5.37536	0.000174217	0.00410941	0.811338	0	SPATS2L
0.312467	6.47019	5.37139	0.000175333	0.00412675	0.745304	0	USP12
-0.535736	3.13053	-5.37032	0.000175635	0.00412675	1.10883	0	PTRF
-0.594636	2.96492	-5.36745	0.000176449	0.00413781	1.0678	0	ID3
-0.381203	8.39905	-5.36605	0.000176846	0.00413909	0.718121	0	IFNGR1
-0.581509	3.5237	-5.36005	0.00017856	0.00416944	1.05694	0	FOXP1
0.373696	4.78505	5.3591	0.000178834	0.00416944	0.89463	0	FAAP100
-1.2746	6.75164	-5.35737	0.000179334	0.00417306	0.787614	0	DDX58
-0.616812	2.92625	-5.35566	0.000179827	0.00417647	1.06447	0	SHOX2
-0.612784	6.33265	-5.35195	0.000180905	0.00418823	0.750393	0	SMCHD1
-0.66267	9.23538	-5.35153	0.000181026	0.00418823	0.695084	0	LAP3
-0.429312	4.73993	-5.33848	0.000184873	0.00426905	0.859097	0	LPCAT1
-0.29763	6.39953	-5.33314	0.000186472	0.00429632	0.689431	0	PRKAA1
-0.663801	2.86238	-5.33217	0.000186766	0.00429632	1.06532	0	RHOBTB1
-0.342674	7.23362	-5.32903	0.000187713	0.00430991	0.663394	0	INPP5D
-0.37684	5.74983	-5.32719	0.000188274	0.00431365	0.744526	0	DENND3
0.311691	7.15641	5.32499	0.000188944	0.00431365	0.657058	0	LMAN1
-0.932156	3.42372	-5.32497	0.000188948	0.00431365	1.01799	0	TOP2A
-0.876704	2.99104	-5.32288	0.000189587	0.00432007	1.03836	0	SHCBP1
-1.18797	4.80505	-5.32103	0.000190155	0.00432486	0.871546	0	SERPING1
0.457401	4.79965	5.31733	0.000191294	0.00434047	0.802978	0	TOM1L2
-1.25656	1.25783	-5.31505	0.000191999	0.00434047	0.896461	0	WEE1
0.290809	6.21704	5.31401	0.000192324	0.00434047	0.66945	0	CDK5RAP2
0.326919	9.00429	5.31366	0.000192432	0.00434047	0.635701	0	PLA2G7
-0.975456	4.96145	-5.313	0.000192638	0.00434047	0.872503	0	FPR2
-0.837715	3.20068	-5.31124	0.000193186	0.0043447	1.0193	0	TK1
-1.1329	1.805	-5.29996	0.000196741	0.00441644	0.976965	0	IGSF10
-0.338883	5.67261	-5.29878	0.000197117	0.00441666	0.690369	0	CARD6
-0.374847	6.71936	-5.29411	0.000198614	0.00443842	0.628283	0	RNF149
-0.412132	5.19209	-5.29169	0.000199394	0.00443842	0.749193	0	CDYL2
0.718216	5.59655	5.29141	0.000199484	0.00443842	0.71304	0	COLEC12
-0.373471	6.23202	-5.29118	0.000199558	0.00443842	0.647289	0	SH3KBP1
-0.406337	4.53454	-5.28971	0.000200033	0.0044408	0.79619	0	TIMELESS
0.290493	6.24436	5.28669	0.000201013	0.00445438	0.634597	0	SSR4
0.770742	4.40837	5.28183	0.000202603	0.00446223	0.864941	0	XYLT1
0.300325	8.20412	5.28149	0.000202715	0.00446223	0.577553	0	TXN
-0.415411	6.16652	-5.28088	0.000202916	0.00446223	0.628392	0	RERE
0.278703	7.4877	5.28053	0.000203032	0.00446223	0.580645	0	SEC24D
-0.818999	1.89203	-5.27997	0.000203215	0.00446223	0.963333	0	PLK4
-1.82149	3.94906	-5.27481	0.00020492	0.0044915	0.974652	0	HPSE
-0.65283	6.48467	-5.27079	0.000206263	0.00451274	0.614479	0	SRGAP2
-0.763732	2.76082	-5.26445	0.000208393	0.00455111	0.88522	0	VNN2
-0.391257	4.41356	-5.26047	0.000209745	0.00457236	0.774433	0	PPM1D
-0.385364	5.18348	-5.25934	0.000210131	0.00457252	0.715772	0	PLEKHG2
-0.492192	4.26536	-5.25782	0.000210649	0.00457555	0.809506	0	RNF138
0.619377	2.42271	5.25455	0.000211769	0.00459162	0.952118	0	DRAXIN
0.447619	4.71741	5.25316	0.00021225	0.0045938	0.75174	0	TNFAIP8L1
-0.47396	4.35384	-5.24268	0.000215894	0.00466431	0.737361	0	PLCL2
-0.78025	4.01281	-5.22836	0.000220985	0.00476578	0.877916	0	ITGA4
-0.798232	3.94334	-5.22253	0.00022309	0.0048026	0.736991	0	SORL1
0.605339	4.02939	5.22103	0.000223639	0.00480585	0.627204	0	ALOX15B
0.275384	5.53365	5.21962	0.000224153	0.00480834	0.572395	0	UBL4A
0.610532	2.43306	5.21263	0.00022672	0.00485477	0.885727	0	OTUB2
0.666723	5.99854	5.20473	0.000229657	0.00490898	0.511218	0	ZNF366
-0.349062	4.19555	-5.20156	0.000230849	0.00492574	0.67811	0	ZWILCH
0.500056	3.70874	5.19925	0.000231722	0.00493564	0.761395	0	MLYCD
-0.575771	2.72103	-5.192	0.00023448	0.00498559	0.841062	0	PRKCE
-0.556612	5.76914	-5.18941	0.000235475	0.00499794	0.512207	0	SEMA4D
0.773338	1.95912	5.18708	0.000236374	0.00500536	0.842403	0	UNC13A
-0.246826	9.15442	-5.18569	0.00023691	0.00500536	0.419663	0	ZEB2
-0.367304	4.79201	-5.18528	0.000237068	0.00500536	0.597556	0	MRPS6
-0.413172	8.0375	-5.18406	0.000237542	0.00500661	0.415444	0	DNAJA1
-0.654653	6.09354	-5.18113	0.000238683	0.00501953	0.500404	0	MOV10
0.363539	4.54868	5.18035	0.000238986	0.00501953	0.616776	0	ABHD14B
-0.390026	8.4589	-5.17785	0.000239964	0.0050276	0.40413	0	ATF5
-0.291633	5.59748	-5.17542	0.000240919	0.0050276	0.500405	0	SCCPDH
-0.507506	7.60041	-5.1754	0.00024093	0.0050276	0.406217	0	UNC93B1
0.25863	6.21479	5.17513	0.000241035	0.0050276	0.439217	0	ERLEC1
0.685908	2.37148	5.17246	0.000242088	0.00504086	0.826426	0	STAC2
-0.863955	6.37881	-5.16989	0.00024311	0.00504266	0.474627	0	PNPT1
0.321412	5.96711	5.16926	0.000243359	0.00504266	0.449423	0	SLC30A5
-0.39808	4.71181	-5.16909	0.000243427	0.00504266	0.584293	0	USP1
-0.27875	8.74591	-5.16626	0.000244557	0.00505739	0.385632	0	PTPRJ
0.332087	5.11187	5.16217	0.0002462	0.00508266	0.524922	0	TMEM184B
0.407505	5.17966	5.14688	0.000252444	0.00520267	0.504707	0	GALE
-0.513206	4.05712	-5.14371	0.000253762	0.00522093	0.607443	0	DNMBP
-0.45995	3.92832	-5.13841	0.000255977	0.00525753	0.694828	0	PDP1
-0.720888	5.56675	-5.13683	0.000256641	0.00525857	0.475163	0	TDRD7
-0.754853	4.09753	-5.13621	0.000256902	0.00525857	0.68839	0	MCUB
-0.354885	5.10261	-5.13519	0.000257334	0.00525857	0.492739	0	PANK2
-0.516293	4.1636	-5.13101	0.000259104	0.00528581	0.606572	0	PARP11
-0.555395	5.8615	-5.12328	0.000262415	0.00533777	0.408651	0	HSPA1A
-0.262236	6.38074	-5.12004	0.000263813	0.00533777	0.327963	0	PAK1
-0.643649	10.3559	-5.11991	0.00026387	0.00533777	0.316184	0	RNF213
0.232846	6.52161	5.11918	0.000264186	0.00533777	0.320794	0	PLEKHM3
-0.321238	7.89571	-5.11905	0.000264244	0.00533777	0.307086	0	SASH3
-0.407588	6.28578	-5.1189	0.000264308	0.00533777	0.351749	0	ACOT9
-0.356477	6.59549	-5.1172	0.000265047	0.00533777	0.326214	0	TMEM106A
0.37826	8.97354	5.11688	0.000265187	0.00533777	0.305181	0	KIAA0930
0.554381	3.26589	5.1125	0.000267105	0.00536744	0.679341	0	SLC30A3
-0.418725	8.23977	-5.10031	0.000272515	0.00546036	0.275389	0	PFKFB3
-0.638235	5.8156	-5.10004	0.000272634	0.00546036	0.386334	0	RUBCN
-0.421419	7.16502	-5.09602	0.000274446	0.00548755	0.271865	0	DEK
0.393448	6.26344	5.09439	0.000275185	0.00549323	0.305365	0	KLF9
-0.242844	6.37475	-5.09217	0.00027619	0.0055042	0.281323	0	IKZF1
-0.320527	8.11768	-5.09098	0.000276732	0.00550591	0.257566	0	ADCY7
-1.21083	8.22846	-5.08719	0.000278466	0.00553131	0.25977	0	MX2
0.404033	4.64925	5.08466	0.000279629	0.00553886	0.431154	0	ST3GAL4
0.393993	4.71372	5.08437	0.000279763	0.00553886	0.437109	0	RHOBTB2
0.41335	9.72567	5.08271	0.000280529	0.00554492	0.252504	0	ATP13A3
-0.464539	6.76645	-5.07534	0.000283961	0.00560359	0.251251	0	SP100
-0.262958	9.15206	-5.07257	0.000285259	0.00562003	0.227627	0	HNRNPA2B1
-0.387325	7.2562	-5.07111	0.000285946	0.00562438	0.228802	0	SMARCA5
-0.490564	8.3346	-5.06528	0.000288713	0.00566667	0.213843	0	MYD88
0.917492	6.16079	5.0646	0.000289035	0.00566667	0.265468	0	HIP1
0.271322	6.2393	5.05555	0.000293391	0.00573477	0.242984	0	SLC35E1
-0.354988	6.94085	-5.05541	0.000293457	0.00573477	0.203313	0	TLR4
-0.49571	5.46278	-5.04942	0.000296375	0.00578242	0.289528	0	PCNA
-0.419692	7.79628	-5.04739	0.000297373	0.00579253	0.185772	0	MARCH1
-0.625545	2.48863	-5.04422	0.000298933	0.00581355	0.620087	0	KIAA1524
0.348215	6.12808	5.03918	0.000301439	0.00584739	0.199941	0	DFNA5
-0.355742	5.51338	-5.03877	0.000301642	0.00584739	0.274712	0	TFDP1
0.326901	5.34563	5.03401	0.000304025	0.00588415	0.258446	0	ATP5I
0.561367	3.27001	5.03203	0.000305023	0.00589205	0.537006	0	LAGE3
-0.682349	5.90546	-5.03127	0.000305409	0.00589205	0.263047	0	DHX58
-0.372168	5.33028	-5.02618	0.000307991	0.00593238	0.352562	0	HRH2
-0.365226	7.33568	-5.02449	0.000308856	0.00593959	0.148827	0	NADK
0.552098	4.3461	5.02246	0.000309897	0.00594842	0.371456	0	DUSP2
-0.263509	6.45383	-5.02102	0.000310638	0.00594842	0.1707	0	PKN1
0.399839	5.36803	5.02072	0.000310793	0.00594842	0.239135	0	PHPT1
-0.289711	6.88519	-5.01868	0.000311843	0.00595839	0.145551	0	CYLD
0.343292	4.85775	5.01708	0.000312673	0.00595839	0.322417	0	YIPF2
-0.840964	2.55149	-5.01684	0.000312794	0.00595839	0.585921	0	CYSLTR1
0.279659	5.48457	5.01515	0.000313675	0.00596575	0.230038	0	ELMSAN1
-0.832676	2.36579	-5.00889	0.000316946	0.00601849	0.576912	0	GNG2
0.458905	4.99755	5.00627	0.000318328	0.00603398	0.224982	0	NCAPH
0.348095	6.0373	5.00538	0.000318797	0.00603398	0.178286	0	PREB
-0.656527	2.43105	-5.0045	0.000319261	0.00603398	0.56922	0	CDS1
-0.392401	5.35488	-5.00035	0.00032147	0.00606623	0.23113	0	KIAA1551
-0.234399	8.90727	-4.99937	0.000321992	0.00606661	0.101612	0	EPB41L3
-0.439029	9.22347	-4.99727	0.000323116	0.00607024	0.09917	0	ADAR
0.272533	6.60041	4.99713	0.00032319	0.00607024	0.114186	0	UXS1
-0.649546	2.80291	-4.99504	0.000324315	0.00608192	0.554538	0	LDLRAD3
-0.389084	5.6369	-4.99011	0.000326981	0.00611242	0.159236	0	ARID5B
-1.02901	6.12174	-4.98948	0.000327322	0.00611242	0.198757	0	HERC6
0.301231	5.73633	4.98923	0.00032746	0.00611242	0.146869	0	DAG1
0.303229	7.74939	4.98588	0.00032929	0.00613709	0.0805184	0	TMED2
0.386476	5.09371	4.98479	0.000329886	0.00613872	0.249471	0	C7orf50
-0.926415	5.66525	-4.97488	0.000335363	0.00623105	0.219108	0	FGD2
-0.27542	8.88381	-4.97113	0.000337463	0.00626043	0.0542943	0	KPNB1
-1.01086	2.69184	-4.96443	0.000341246	0.00632091	0.483426	0	KIF11
-0.60216	8.17937	-4.96115	0.000343114	0.00634576	0.0384602	0	STAT2
-0.267871	6.17934	-4.95875	0.000344493	0.00636153	0.0803401	0	RP2
0.256642	8.32	4.95488	0.000346719	0.00639287	0.025071	0	TMED10
-0.504471	7.24221	-4.95337	0.00034759	0.00639915	0.0379066	0	MXD1
-0.667962	6.40438	-4.94923	0.000349997	0.00643297	0.081216	0	NLRC5
0.36498	4.7388	4.94838	0.000350492	0.00643297	0.20516	0	RSAD1
-0.347317	7.01073	-4.94637	0.000351669	0.00643928	0.0208946	0	USP15
1.20559	-0.0149261	4.94597	0.000351902	0.00643928	-0.0840997	0	ZNF575
0.274552	6.28454	4.94337	0.000353432	0.00645748	0.0245812	0	FDX1
-0.417195	3.56475	-4.94157	0.000354498	0.00646718	0.366021	0	UNG
-0.625363	3.09632	-4.93663	0.000357432	0.00651088	0.431544	0	TPX2
-1.0121	7.0319	-4.93211	0.000360136	0.00654669	0.0255823	0	IFI44
0.469976	4.04609	4.93118	0.000360697	0.00654669	0.28416	0	MEI1
-0.265727	6.61992	-4.93001	0.0003614	0.00654669	0.000395929	0	UBP1
-0.350695	5.90307	-4.92974	0.000361567	0.00654669	0.0422239	0	KIF13B
0.525769	4.41188	4.92301	0.000365651	0.00661011	0.136277	0	C11orf45
0.242271	5.96963	4.92217	0.000366164	0.00661011	0.0336801	0	GOLGA3
-0.610122	5.33951	-4.91326	0.000371655	0.00669922	0.108417	0	MYO10
-0.358718	10.0502	-4.9041	0.000377393	0.00679252	-0.0520834	0	HLA-E
-0.385244	5.49785	-4.90166	0.000378939	0.00681018	0.0525514	0	ELMO1
-0.354672	7.08165	-4.89309	0.00038441	0.00689824	-0.0724137	0	DNAJC13
-0.333887	5.25229	-4.89167	0.000385327	0.00690445	0.070299	0	VEZF1
-0.671472	10.3593	-4.88892	0.00038711	0.00692611	-0.0796292	0	CCL2
-0.401966	6.87675	-4.88743	0.000388074	0.0069331	-0.0771441	0	RAB8B
-0.52455	8.01731	-4.88002	0.000392923	0.00700934	-0.095977	0	BST2
0.42761	4.90161	4.87527	0.000396064	0.00705497	0.0915287	0	DNPH1
-0.668249	3.2873	-4.87175	0.000398408	0.00708626	0.274543	0	ARHGAP11A
0.414636	6.39987	4.86935	0.000400016	0.00709832	-0.103803	0	CRABP2
-0.443037	5.36896	-4.86899	0.000400261	0.00709832	0.0140948	0	MYO7A
-0.724315	5.05756	-4.86664	0.000401838	0.00711584	0.0768134	0	TAGAP
-0.333069	6.85866	-4.86576	0.000402431	0.0071159	-0.112965	0	BTK
-0.380182	6.96516	-4.85681	0.00040853	0.00720413	-0.136695	0	PARP1
0.244394	6.2381	4.85668	0.000408614	0.00720413	-0.107692	0	ACSS2
-0.897582	2.04283	-4.85486	0.000409868	0.0072157	0.32162	0	CENPU
0.471077	3.98721	4.85061	0.000412805	0.00724696	0.147846	0	FAM102A
-0.486427	6.31183	-4.85055	0.000412843	0.00724696	-0.104189	0	LIMK2
-0.256514	5.43099	-4.84912	0.000413838	0.00725387	-0.0374443	0	CTBP2
-0.801689	7.90356	-4.84536	0.000416463	0.00728931	-0.156913	0	PARP9
-0.298781	9.32156	-4.84442	0.000417119	0.00729022	-0.158111	0	NCOA4
1.06963	0.443863	4.83413	0.0004244	0.00740276	0.237166	0	PDK4
0.692874	2.73392	4.83359	0.000424788	0.00740276	0.147504	0	ENTHD1
0.26501	5.90101	4.83218	0.000425794	0.00740276	-0.113257	0	SPRYD3
0.258194	5.70667	4.83107	0.000426595	0.00740276	-0.109694	0	DHDDS
-0.665102	6.45935	-4.83086	0.000426741	0.00740276	-0.143993	0	XRN1
-0.732519	5.9794	-4.82995	0.000427397	0.00740276	-0.135595	0	NFE2L3
-1.18971	8.7523	-4.82879	0.000428231	0.00740276	-0.187092	0	IFIT3
0.37948	4.59312	4.82644	0.000429933	0.00740276	0.00136836	0	ULK3
0.521316	4.24361	4.82543	0.000430663	0.00740276	0.136606	0	NUCB2
0.376757	4.56498	4.82521	0.000430822	0.00740276	0.0454531	0	TMEM39A
-0.417983	6.87653	-4.82487	0.000431068	0.00740276	-0.163157	0	ANTXR2
-0.665639	10.384	-4.82478	0.000431133	0.00740276	-0.187338	0	STAT1
-0.372819	5.86829	-4.82424	0.000431526	0.00740276	-0.090342	0	SLFN11
0.7439	1.79744	4.82262	0.000432708	0.0074125	0.287888	0	GPD1
-1.55482	7.83791	-4.82121	0.000433731	0.00741951	-0.154029	0	RSAD2
-0.863343	3.6952	-4.81942	0.000435041	0.00743126	0.0361786	0	GPR34
0.366909	4.1388	4.8186	0.000435649	0.00743126	0.100004	0	IFT27
-0.346218	5.75685	-4.81752	0.000436437	0.0074342	-0.141988	0	RIF1
-0.283834	8.19754	-4.81601	0.000437554	0.00744273	-0.214277	0	QKI
0.392806	3.58123	4.81333	0.000439534	0.00746589	0.132345	0	TTC8
-0.348575	4.48668	-4.80635	0.00044473	0.00754355	0.0153006	0	NETO2
0.455439	4.57324	4.80305	0.000447214	0.00757157	-0.0493033	0	BCL7C
-0.657995	9.14768	-4.80249	0.000447636	0.00757157	-0.236291	0	PARP14
-0.492524	5.28687	-4.79988	0.000449614	0.00758681	-0.0868243	0	PHF11
0.277039	14.1591	4.79964	0.000449793	0.00758681	-0.201344	0	FTH1
-0.254451	6.36009	-4.79747	0.000451445	0.00760404	-0.201269	0	CLSTN1
0.620339	3.97826	4.79511	0.000453247	0.00762377	0.0444032	0	TIFAB
0.383631	4.95154	4.79231	0.000455392	0.0076492	-0.0603089	0	SEC61G
0.298589	5.70591	4.78737	0.000459206	0.00770254	-0.192347	0	SF3B5
-0.436974	3.09441	-4.78533	0.000460797	0.00771851	0.157108	0	GRIN2D
-0.566576	7.13974	-4.78311	0.000462527	0.00772606	-0.244411	0	PARP10
0.438109	7.83032	4.78311	0.000462527	0.00772606	-0.269971	0	KCNAB2
-1.35375	7.3568	-4.78208	0.000463332	0.00772848	-0.195344	0	ISG15
-0.908897	2.20692	-4.78129	0.000463952	0.00772848	0.22388	0	MELK
0.526859	2.92568	4.77413	0.000469597	0.00781174	0.190495	0	RAPGEF3
0.289708	5.37029	4.77281	0.000470651	0.00781851	-0.199795	0	VEGFB
-0.737076	7.08277	-4.76698	0.000475309	0.00787841	-0.264019	0	LGALS3BP
-1.37814	6.14783	-4.76667	0.000475562	0.00787841	-0.124049	0	HERC5
0.453678	3.65901	4.76505	0.000476864	0.00788046	0.104463	0	IL1R1
-0.284968	6.88848	-4.7649	0.000476991	0.00788046	-0.290208	0	FBXO7
-0.934899	1.90696	-4.75836	0.0004823	0.00795728	0.187069	0	ASPM
-0.215165	6.42698	-4.75721	0.000483233	0.00796181	-0.285662	0	ADIPOR2
-0.245287	7.1475	-4.75595	0.000484271	0.00796804	-0.311999	0	TAB2
0.439133	3.4126	4.75423	0.000485682	0.00798038	-0.0467959	0	MCOLN3
-0.387096	5.66278	-4.75074	0.000488557	0.00801672	-0.268844	0	SGPP1
0.238287	6.82624	4.74816	0.0004907	0.0080307	-0.320136	0	COX6B1
0.254386	8.93385	4.74811	0.000490739	0.0080307	-0.331083	0	SEC61A1
-0.461021	5.5947	-4.7419	0.00049593	0.00810466	-0.224726	0	MLKL
-0.567077	8.21565	-4.73689	0.000500166	0.0081554	-0.346997	0	FCGR2A
0.287299	5.47571	4.73663	0.000500385	0.0081554	-0.260035	0	ZNF746
-0.354371	7.04279	-4.73321	0.00050329	0.00819168	-0.351079	0	AHR
0.345651	8.98302	4.72956	0.000506419	0.00823152	-0.359979	0	ACP5
0.228936	7.6124	4.7281	0.000507673	0.00824082	-0.363302	0	SRPRA
0.252706	7.13457	4.72659	0.000508982	0.00825097	-0.358165	0	SLC38A10
-0.624899	7.38463	-4.72417	0.000511072	0.00826863	-0.362254	0	UBE2L6
-0.288092	9.23059	-4.72375	0.000511441	0.00826863	-0.37009	0	PIK3AP1
-0.668317	2.9849	-4.72188	0.000513061	0.00828374	0.1025	0	STMN1
-0.431289	4.99335	-4.71593	0.000518274	0.00835674	-0.239345	0	MIS18BP1
-0.263085	7.01111	-4.71494	0.000519146	0.00835963	-0.37463	0	MTCH1
-0.331235	7.72668	-4.71328	0.000520612	0.00837208	-0.39122	0	SLC30A1
0.265043	6.1618	4.71215	0.000521611	0.00837699	-0.354823	0	CIZ1
0.613751	3.27603	4.70738	0.000525855	0.00843393	-0.017936	0	OXER1
0.557889	2.42753	4.7045	0.00052844	0.00846019	0.0584559	0	SHB
0.490303	4.42016	4.70399	0.000528893	0.00846019	-0.0955229	0	CRELD2
-1.07259	6.75825	-4.70282	0.00052995	0.00846588	-0.334729	0	EPSTI1
-0.461075	4.88929	-4.70059	0.000531968	0.00848689	-0.206579	0	C1GALT1C1
-0.288309	5.18396	-4.69773	0.000534559	0.0085145	-0.260128	0	ANKS1A
-0.438024	5.1728	-4.69712	0.000535109	0.0085145	-0.274688	0	SIGLEC14
-0.726587	1.96229	-4.69583	0.000536292	0.0085221	0.0891709	0	FBXO5
0.77942	1.59628	4.69411	0.000537855	0.00853571	0.086134	0	MLPH
-0.246886	7.02497	-4.69098	0.000540728	0.00857005	-0.422179	0	BAZ1B
-1.28877	-0.685935	-4.68705	0.000544363	0.00861635	-0.519579	0	OIP5
-0.358982	4.46693	-4.67758	0.000553209	0.0087449	-0.165811	0	TSHZ3
0.367332	5.78918	4.67539	0.000555275	0.00875865	-0.35559	0	KCNK6
-1.26354	9.29009	-4.67513	0.000555529	0.00875865	-0.456385	0	MX1
0.223056	9.30939	4.66957	0.000560813	0.00883042	-0.464268	0	TALDO1
0.336886	5.48077	4.66692	0.00056335	0.00885757	-0.362372	0	FASTK
-0.481817	5.67497	-4.66624	0.000564004	0.00885757	-0.370965	0	STARD4
-0.298175	7.2605	-4.66074	0.000569325	0.00892953	-0.478468	0	XPO6
-0.352647	5.45262	-4.65921	0.00057081	0.00893135	-0.368125	0	RRM1
-0.65608	2.28159	-4.65864	0.000571369	0.00893135	0.027852	0	TDO2
0.647626	2.37365	4.65748	0.000572496	0.00893135	0.0140716	0	C12orf57
-0.86024	1.48299	-4.65684	0.000573124	0.00893135	0.0172616	0	TTK
-0.332758	4.43754	-4.65682	0.000573139	0.00893135	-0.240959	0	POLD3
-0.40776	4.47871	-4.65601	0.000573934	0.00893222	-0.255592	0	BLNK
-0.331306	5.91755	-4.65365	0.000576254	0.00894555	-0.440665	0	LIMD1
-0.904871	1.17636	-4.65363	0.000576272	0.00894555	-0.0370023	0	ITGA9
-0.882677	2.60732	-4.64966	0.000580191	0.00899483	-0.00361359	0	FOXM1
-0.355691	4.72125	-4.64775	0.000582089	0.0089954	-0.291669	0	CBX1
-0.269711	8.0144	-4.64757	0.00058226	0.0089954	-0.506132	0	ARHGAP18
-0.283226	8.01098	-4.64737	0.000582463	0.0089954	-0.5075	0	SLC31A1
0.865455	1.52203	4.64568	0.000584145	0.00900985	0.0056288	0	RASL11B
-0.277082	9.44095	-4.63937	0.000590482	0.00909598	-0.513801	0	DMXL2
-0.694583	2.80375	-4.63844	0.000591418	0.00909879	-0.0258852	0	GMNN
-0.324234	6.6305	-4.63725	0.000592616	0.00910563	-0.504563	0	ATG3
-0.30946	9.43353	-4.63613	0.000593753	0.00911151	-0.523967	0	LDHA
-0.864434	3.01617	-4.63351	0.000596424	0.00913765	-0.00819102	0	FBN2
0.291724	6.02062	4.63272	0.000597229	0.00913765	-0.483175	0	SUMF1
-0.78234	6.73028	-4.6322	0.000597758	0.00913765	-0.459424	0	IFI35
-0.28453	5.59649	-4.63149	0.000598483	0.00913765	-0.432428	0	TM2D2
0.355403	5.97004	4.62576	0.000604374	0.00918859	-0.486912	0	ZNF697
-0.576103	3.30977	-4.62473	0.000605447	0.00918859	-0.105594	0	ZHX2
0.432135	3.71397	4.62448	0.000605699	0.00918859	-0.223838	0	CCND2
-0.804461	2.67501	-4.62438	0.000605806	0.00918859	-0.0225125	0	C1S
-0.389185	6.97339	-4.6242	0.000605996	0.00918859	-0.530935	0	PSMB8
-0.275259	8.24538	-4.62352	0.000606701	0.00918859	-0.549702	0	PCK2
-0.269202	7.5158	-4.62276	0.000607485	0.00918859	-0.547191	0	TGFBR2
-0.47857	10.8858	-4.62236	0.000607906	0.00918859	-0.539165	0	CTSL
-0.235304	5.86989	-4.61815	0.000612299	0.00923787	-0.498034	0	MILR1
-0.360727	8.38208	-4.61777	0.000612696	0.00923787	-0.559132	0	STOM
1.17729	0.611877	4.61498	0.000615628	0.00925755	-0.116688	0	EHF
-0.418126	6.1023	-4.61409	0.000616563	0.00925755	-0.522175	0	SLC5A3
0.499186	2.27436	4.61383	0.000616848	0.00925755	-0.0623017	0	RASGRF1
-0.81165	5.09018	-4.61362	0.000617068	0.00925755	-0.413868	0	MKI67
-0.5069	3.08247	-4.6101	0.00062079	0.00929659	-0.163525	0	FANCD2
0.373223	5.10482	4.60971	0.000621209	0.00929659	-0.411909	0	YIF1A
-1.08829	2.04656	-4.60863	0.000622355	0.00930221	-0.0465527	0	E2F2
-0.378697	6.51866	-4.60167	0.000629827	0.00940225	-0.54057	0	FLOT1
-0.241104	6.33048	-4.60082	0.000630741	0.00940427	-0.556968	0	CUL1
-0.751735	1.45598	-4.59972	0.000631934	0.00941044	-0.0692629	0	CENPK
-0.367843	9.67781	-4.5978	0.00063402	0.00942988	-0.589512	0	FPR3
0.292023	9.77518	4.59658	0.000635346	0.00943798	-0.585082	0	CSTB
0.293816	7.90701	4.59088	0.000641585	0.00951221	-0.604519	0	PDIA6
0.633656	2.34687	4.59058	0.000641919	0.00951221	-0.0895281	0	IL32
0.965024	-0.00894416	4.5896	0.000642996	0.0095165	-0.311628	0	TBXA2R
-0.762981	2.15001	-4.58615	0.000646809	0.00956112	-0.0933897	0	ZGRF1
-0.393588	6.06589	-4.58544	0.000647594	0.00956112	-0.558289	0	USP25
-0.737112	2.24774	-4.58396	0.000649244	0.0095706	-0.0853912	0	PKMYT1
0.536816	4.05454	4.58344	0.000649821	0.0095706	-0.321262	0	TBC1D17
-0.264899	6.47434	-4.58263	0.00065073	0.00957232	-0.59327	0	MKL1
-0.524315	7.49667	-4.58172	0.000651743	0.00957554	-0.611811	0	DSE
0.292783	4.45462	4.57642	0.000657702	0.0096314	-0.360124	0	VARS2
-0.482011	5.63058	-4.57577	0.00065844	0.0096314	-0.525929	0	ATP8B4
0.843865	1.82908	4.57538	0.000658875	0.0096314	-0.120804	0	STUM
-1.2663	5.10616	-4.57504	0.000659259	0.0096314	-0.378726	0	NT5C3A
-0.738849	2.5835	-4.57417	0.00066025	0.0096314	-0.144613	0	CDCA7L
-0.396493	5.75475	-4.5741	0.000660329	0.0096314	-0.567981	0	FAM111A
0.511313	3.43085	4.57322	0.000661324	0.00963427	-0.2141	0	CHCHD5
-0.31374	6.22993	-4.5694	0.000665677	0.009686	-0.596441	0	AK2
0.257141	5.35497	4.56586	0.000669739	0.00973338	-0.534465	0	PYCR2
0.291625	7.60023	4.56339	0.000672585	0.00976299	-0.65242	0	SPCS3
-0.336441	7.71448	-4.56171	0.000674534	0.00977258	-0.654422	0	SLC7A8
-1.02762	2.13294	-4.56143	0.000674864	0.00977258	-0.12601	0	CDC6
0.535851	2.61009	4.55859	0.000678161	0.00980238	-0.169408	0	AK8
0.201749	7.43976	4.55638	0.000680739	0.00980238	-0.662197	0	PRKCSH
0.403545	7.31833	4.55627	0.00068087	0.00980238	-0.652549	0	COL6A1
-0.663049	6.7923	-4.55608	0.000681091	0.00980238	-0.659445	0	APOL3
-0.372382	7.08023	-4.55564	0.000681609	0.00980238	-0.663363	0	IL18
-0.33761	6.4782	-4.55549	0.000681792	0.00980238	-0.642566	0	NUP205
0.228561	7.36478	4.55151	0.000686467	0.00985787	-0.671598	0	SEC23B
-0.512545	2.85392	-4.5494	0.000688968	0.00988202	-0.20718	0	ZNF92
-1.13944	4.30877	-4.54646	0.000692459	0.00992031	-0.308208	0	MT1M
-1.33743	2.13468	-4.54419	0.000695165	0.00994728	-0.150877	0	FAM26F
-0.338812	5.21828	-4.54081	0.000699229	0.00998311	-0.542175	0	TRIP4
-0.471135	6.68588	-4.54015	0.000700023	0.00998311	-0.648717	0	PTK2B
-0.285883	6.64536	-4.54004	0.000700148	0.00998311	-0.676568	0	RNF114
-1.14301	-0.276202	-4.53904	0.000701362	0.00998861	-0.156438	0	PRUNE2
0.32553	8.38405	4.53794	0.000702686	0.00999569	-0.699924	0	RPS6KA1
0.313531	5.14289	4.53573	0.000705373	0.0100114	-0.548093	0	FAH
0.224242	7.40042	4.53566	0.00070545	0.0100114	-0.699112	0	RPS5
0.357692	4.05917	4.53354	0.00070804	0.0100364	-0.38717	0	CD22
-0.251313	8.67359	-4.53036	0.000711925	0.0100796	-0.713728	0	TAGLN2
-0.200269	7.80564	-4.52909	0.000713481	0.0100898	-0.713696	0	CCT5
0.379428	3.95311	4.52707	0.000715968	0.0101132	-0.38354	0	HIC2
-0.284385	7.64198	-4.52509	0.000718422	0.010136	-0.717566	0	C10orf54
0.260088	8.17179	4.52177	0.000722549	0.0101823	-0.727373	0	PPIB
-0.703246	2.34647	-4.51808	0.000727156	0.0102353	-0.227191	0	THRB
0.427008	4.05582	4.51629	0.000729408	0.010255	-0.440767	0	ALKBH7
-0.471297	5.45436	-4.51559	0.000730283	0.0102554	-0.607586	0	SP140L
-0.672055	7.32645	-4.51016	0.000737159	0.0103313	-0.738613	0	MT1G
0.405742	7.5946	4.5091	0.000738508	0.0103313	-0.750269	0	GCLC
0.459519	3.75281	4.5088	0.000738886	0.0103313	-0.337911	0	TMEM161A
0.234312	7.18819	4.50859	0.000739161	0.0103313	-0.745403	0	USF2
0.318586	8.8171	4.50796	0.000739964	0.0103313	-0.752534	0	ZMIZ1
-0.384054	6.06721	-4.50539	0.000743245	0.0103651	-0.674585	0	TMEM2
-0.219515	8.44921	-4.50044	0.000749636	0.0104419	-0.766722	0	TRIP12
-0.255414	6.62084	-4.4996	0.000750724	0.0104419	-0.743928	0	SLC4A7
-0.396559	5.33524	-4.49887	0.000751659	0.0104419	-0.659195	0	MCM6
0.226298	6.73208	4.49796	0.000752843	0.0104419	-0.755984	0	IL6R
-0.290225	6.1185	-4.49778	0.000753077	0.0104419	-0.715825	0	SMU1
-0.257293	7.85707	-4.49496	0.000756759	0.0104749	-0.772982	0	HK1
-0.383821	3.53083	-4.49463	0.00075719	0.0104749	-0.342338	0	CDK2
-0.355741	5.5585	-4.49104	0.000761904	0.010528	-0.654463	0	NUP160
-0.378417	7.08117	-4.49025	0.000762943	0.0105304	-0.770993	0	NAPA
0.214752	6.73109	4.48802	0.000765884	0.0105589	-0.77295	0	ALDH3A2
-1.31768	1.07498	-4.48548	0.000769264	0.0105934	-0.314864	0	KIF18B
0.325161	7.03529	4.48009	0.000776457	0.0106692	-0.785224	0	CSF2RA
-0.689921	7.62619	-4.47974	0.000776924	0.0106692	-0.794707	0	EIF2AK2
0.914597	2.96826	4.47886	0.000778112	0.0106692	-0.261779	0	QPRT
-0.399831	5.3058	-4.47872	0.000778302	0.0106692	-0.651145	0	PANX1
-0.711279	1.89303	-4.47625	0.000781632	0.0107027	-0.255243	0	CIT
-2.11732	-1.7208	-4.4749	0.000783468	0.0107157	-1.34942	0	PLA2G16
-0.38061	5.94406	-4.47155	0.000788011	0.0107656	-0.71714	0	ARMT1
-0.883997	1.55892	-4.46866	0.000791974	0.0108075	-0.267641	0	HELLS
0.292906	7.28465	4.46783	0.00079311	0.0108082	-0.818496	0	VAC14
0.44754	5.73259	4.46732	0.000793809	0.0108082	-0.789749	0	ATP6V0D2
0.501158	5.24147	4.46523	0.00079669	0.0108352	-0.728435	0	DOCK3
-0.759311	2.78414	-4.46428	0.000797994	0.0108407	-0.312363	0	ORC1
0.201797	6.68783	4.46236	0.000800649	0.0108645	-0.815919	0	HINT1
-0.618139	1.86832	-4.46144	0.000801924	0.0108696	-0.308622	0	GALNT12
-0.308051	5.83309	-4.45726	0.000807755	0.0109364	-0.772924	0	ARHGAP21
-1.8261	4.47527	-4.45549	0.000810237	0.0109577	-0.356725	0	SECTM1
-1.24567	0.643168	-4.45388	0.000812506	0.0109761	-0.472362	0	KIF15
0.406694	3.63177	4.45281	0.000814008	0.0109841	-0.44576	0	FAM114A1
0.329722	5.42225	4.45174	0.000815518	0.0109922	-0.738472	0	VPS51
0.322246	5.18811	4.4505	0.000817276	0.0110036	-0.690379	0	CUL7
0.433975	2.75201	4.44968	0.00081843	0.0110069	-0.38993	0	TAF9B
-0.543234	8.07779	-4.44526	0.000824733	0.0110724	-0.861905	0	TAP1
-0.298512	5.05408	-4.44497	0.000825139	0.0110724	-0.710585	0	CNIH4
-0.344078	9.07851	-4.44392	0.000826648	0.0110801	-0.865345	0	SAT1
-0.200394	6.59833	-4.44275	0.000828331	0.0110801	-0.837124	0	EMP3
-0.424336	5.56493	-4.44266	0.000828461	0.0110801	-0.745656	0	GTF2B
-0.585499	6.21172	-4.43826	0.000834799	0.0111525	-0.791487	0	UBA7
-0.553257	4.0864	-4.43322	0.000842133	0.0112299	-0.536132	0	HSPA1B
0.300288	9.38913	4.433	0.000842455	0.0112299	-0.882275	0	HSPA5
0.342582	4.64455	4.42997	0.000846892	0.0112647	-0.732721	0	TDRD3
-0.293661	8.14738	-4.42995	0.00084693	0.0112647	-0.89027	0	THEMIS2
0.207296	7.36535	4.42825	0.000849425	0.0112855	-0.888534	0	ARF4
0.732535	1.04601	4.42171	0.000859124	0.0114018	-0.36054	0	ZBTB7C
-0.367719	4.85448	-4.41999	0.000861709	0.0114236	-0.714239	0	CLEC2B
0.273282	8.26444	4.41586	0.000867912	0.0114932	-0.916083	0	SLC25A6
0.329998	6.91202	4.41333	0.00087173	0.0115311	-0.904965	0	PPP1R15B
-0.650652	6.12301	-4.4092	0.000878017	0.0115634	-0.835306	0	MT1H
0.395767	7.10295	4.40918	0.000878046	0.0115634	-0.921972	0	ATF3
-0.805584	4.88765	-4.40914	0.000878102	0.0115634	-0.664975	0	PPM1K
-0.569077	4.07782	-4.40823	0.000879494	0.0115634	-0.600379	0	ATXN7L1
0.204016	7.11707	4.40797	0.000879886	0.0115634	-0.923421	0	CREB3L2
-0.215362	8.20086	-4.40795	0.000879917	0.0115634	-0.930293	0	FKBP15
-0.895688	1.85484	-4.40059	0.000891259	0.0116936	-0.375206	0	BIRC5
-0.696517	3.12708	-4.4	0.000892163	0.0116936	-0.451755	0	ZKSCAN4
-0.863386	5.15484	-4.3987	0.000894189	0.0116936	-0.714344	0	TRIM5
-0.353964	4.61572	-4.39867	0.00089424	0.0116936	-0.717625	0	PKN2
0.359743	3.71974	4.39839	0.000894665	0.0116936	-0.614271	0	TUT1
0.494168	2.90242	4.39595	0.000898483	0.0117206	-0.42061	0	RHBDF1
-0.456358	4.31562	-4.39582	0.000898675	0.0117206	-0.708117	0	LILRA1
0.431278	6.00765	4.39216	0.00090442	0.0117723	-0.926205	0	SLC26A11
-0.256893	6.742	-4.39206	0.000904584	0.0117723	-0.941807	0	DNAJC7
0.501337	7.8193	4.39121	0.000905913	0.0117769	-0.957643	0	BHLHE41
-1.98946	-0.73282	-4.38909	0.000909272	0.0118049	-1.15583	0	PTPRU
0.388309	6.60815	4.38861	0.000910025	0.0118049	-0.947731	0	MATK
-1.37778	-0.803669	-4.3858	0.000914491	0.0118444	-0.847588	0	ABCC6
-0.595683	6.97433	-4.38546	0.000915031	0.0118444	-0.945117	0	PML
-0.619871	2.42374	-4.38404	0.000917296	0.011861	-0.405091	0	MAML3
0.444482	6.91969	4.38273	0.000919394	0.0118754	-0.968412	0	TTC3
0.465305	3.74093	4.38125	0.000921771	0.0118934	-0.581436	0	VAMP1
-0.961232	2.12113	-4.37754	0.000927741	0.0119536	-0.416395	0	TMPRSS13
1.29975	-0.0395228	4.37589	0.000930413	0.0119536	-0.868688	0	PHOSPHO1
0.361709	4.4953	4.37568	0.000930762	0.0119536	-0.701684	0	MAD2L2
0.354026	7.09691	4.37534	0.000931313	0.0119536	-0.979858	0	ABHD12
0.549891	5.1894	4.37464	0.000932451	0.0119536	-0.792031	0	RARA
0.352625	5.4361	4.37444	0.000932774	0.0119536	-0.939683	0	PPM1H
-0.380343	6.87289	-4.37407	0.000933364	0.0119536	-0.977488	0	PAPD4
-0.239183	11.2697	-4.3723	0.000936253	0.0119779	-0.973612	0	CYBB
-0.343864	5.62283	-4.37091	0.000938527	0.0119926	-0.891935	0	AZI2
-0.427551	4.2475	-4.37038	0.000939386	0.0119926	-0.678623	0	GOLM1
-0.579427	3.86382	-4.36955	0.000940753	0.0119973	-0.757234	0	LY75
0.236417	6.52911	4.36794	0.000943401	0.0120184	-0.982878	0	EIF3L
0.229965	6.75297	4.36681	0.000945259	0.0120294	-0.993136	0	PITRM1
0.214378	8.70208	4.36504	0.000948178	0.0120415	-1.00644	0	RPLP1
0.648827	2.02671	4.36472	0.000948712	0.0120415	-0.463526	0	LINC01125
-0.373394	4.07765	-4.364	0.000949903	0.0120415	-0.70007	0	AGPAT5
0.23992	5.36294	4.36382	0.000950195	0.0120415	-0.915728	0	TOB1
-0.677655	3.08051	-4.36307	0.000951448	0.0120447	-0.563761	0	CENPF
-1.03151	0.886935	-4.36027	0.000956106	0.0120796	-0.486189	0	DIAPH3
-0.444125	6.22771	-4.36021	0.000956209	0.0120796	-0.931042	0	MYC
-0.244455	6.5894	-4.35886	0.000958464	0.0120894	-0.994295	0	SRSF7
-0.296815	5.64848	-4.35854	0.000958987	0.0120894	-0.920209	0	VRK2
-0.968508	9.65699	-4.35707	0.000961448	0.0120939	-1.01893	0	OAS3
-0.36074	4.1697	-4.35663	0.000962186	0.0120939	-0.70278	0	BUD13
-0.270994	7.34368	-4.3564	0.000962584	0.0120939	-1.01805	0	MPP1
-0.841487	1.9921	-4.35454	0.000965704	0.0120939	-0.448091	0	KIF2C
-0.692234	3.85311	-4.35429	0.000966136	0.0120939	-0.628684	0	BNIP3
-0.265385	6.65104	-4.35374	0.000967057	0.0120939	-1.00337	0	TOP1
0.61553	2.662	4.35286	0.000968538	0.0120939	-0.518786	0	AFF2
0.326474	4.85352	4.35271	0.000968799	0.0120939	-0.834307	0	ECH1
-0.588581	2.85702	-4.35271	0.000968805	0.0120939	-0.549898	0	MCM8
-0.770287	2.78043	-4.35207	0.000969872	0.0120939	-0.559337	0	GRIN3A
0.448608	3.25078	4.35179	0.000970357	0.0120939	-0.585045	0	TXNRD3
-0.563231	2.45946	-4.34889	0.000975277	0.0121427	-0.489393	0	STAG3
-0.357699	4.87671	-4.34409	0.000983479	0.0122322	-0.896202	0	PALLD
-0.247744	9.41788	-4.33826	0.000993545	0.0123447	-1.0473	0	LHFPL2
-0.48242	4.19771	-4.33621	0.000997115	0.0123763	-0.68479	0	FUT8
0.398279	3.35276	4.33561	0.000998164	0.0123766	-0.643799	0	MTURN
-0.585437	6.4675	-4.33442	0.00100025	0.0123897	-1.0525	0	LRRK2
-0.974519	7.24635	-4.33336	0.00100209	0.0123998	-1.00506	0	HELZ2
0.355782	5.93555	4.329	0.00100976	0.012482	-0.995064	0	SSBP3
0.246735	5.09168	4.31979	0.00102616	0.0126717	-0.948048	0	VKORC1L1
-0.861772	2.53348	-4.31793	0.0010295	0.0126884	-0.557341	0	MAD2L1
0.325057	5.64585	4.31781	0.00102973	0.0126884	-1.02671	0	SPATA20
-0.362579	5.48074	-4.31706	0.00103107	0.0126884	-0.954296	0	CASP8
0.191989	7.24086	4.31641	0.00103225	0.0126884	-1.08704	0	FAU
-0.944607	8.57795	-4.31568	0.00103357	0.0126884	-1.09071	0	OAS2
0.182302	8.87048	4.31554	0.00103382	0.0126884	-1.09356	0	H2AFY
-0.398408	3.69303	-4.31482	0.00103511	0.0126914	-0.708795	0	ADD3
0.514142	4.24287	4.31343	0.00103764	0.0126941	-0.890108	0	PCSK6
0.391632	4.43998	4.31332	0.00103784	0.0126941	-0.831493	0	KLHL22
-0.393723	3.97439	-4.31275	0.00103888	0.0126941	-0.769295	0	YPEL2
-0.332274	7.31849	-4.31233	0.00103964	0.0126941	-1.09318	0	ANKFY1
0.245472	7.56456	4.31149	0.00104118	0.0126941	-1.09837	0	SSR2
0.325163	4.25766	4.31123	0.00104164	0.0126941	-0.791216	0	TAZ
-1.21803	1.6154	-4.31046	0.00104306	0.0126986	-0.549554	0	GRAMD1B
0.221909	6.51	4.30964	0.00104455	0.0127039	-1.08699	0	COX7B
-0.409126	5.5939	-4.3068	0.00104975	0.0127543	-1.00372	0	RICTOR
0.285477	5.57103	4.30339	0.00105604	0.0128107	-1.02858	0	ATP5D
-0.30858	9.26711	-4.30286	0.00105701	0.0128107	-1.11716	0	S100A9
-0.807428	2.42081	-4.3022	0.00105825	0.0128107	-0.60541	0	RGS18
0.312575	8.4195	4.30199	0.00105863	0.0128107	-1.1194	0	ASAP1
0.47886	2.4349	4.30131	0.0010599	0.0128113	-0.571997	0	TXNDC5
0.357368	4.18713	4.30082	0.0010608	0.0128113	-0.800071	0	TBC1D25
0.31449	5.00903	4.29967	0.00106294	0.0128243	-0.957586	0	MLST8
0.281063	8.09007	4.29877	0.00106462	0.0128252	-1.12371	0	PXN
0.214136	7.80725	4.29769	0.00106664	0.0128252	-1.1256	0	RPL37
-0.305458	4.82881	-4.2976	0.00106681	0.0128252	-0.916027	0	HN1
-1.20123	0.0559848	-4.29736	0.00106726	0.0128252	-0.791554	0	E2F7
-0.359392	5.78973	-4.29284	0.00107575	0.0129006	-1.07081	0	TWF1
0.205442	8.04758	4.29199	0.00107736	0.0129006	-1.13708	0	ACO2
-0.344015	4.9574	-4.2918	0.00107771	0.0129006	-0.964556	0	MAP3K8
-1.10601	7.22692	-4.29136	0.00107854	0.0129006	-1.05477	0	IFITM3
-0.403324	3.92799	-4.29059	0.00107999	0.0129006	-0.850084	0	REV3L
-1.11512	-0.0895953	-4.29016	0.00108081	0.0129006	-0.861733	0	CD1D
0.86482	0.846214	4.29005	0.00108102	0.0129006	-0.687521	0	MORN4
0.295842	7.66758	4.2877	0.00108548	0.0129411	-1.13966	0	PDIA4
0.495268	2.91883	4.28689	0.00108702	0.0129467	-0.616322	0	DTNA
0.257291	6.49962	4.28577	0.00108916	0.0129594	-1.12764	0	MGAT4B
0.436888	4.80488	4.28227	0.00109587	0.0130172	-0.971919	0	OSGIN1
0.229237	7.39863	4.28211	0.00109618	0.0130172	-1.15083	0	UGGT1
0.190138	7.81171	4.28127	0.00109779	0.0130236	-1.1551	0	RPL30
-0.416429	3.08335	-4.27842	0.00110329	0.0130716	-0.691165	0	NHSL1
-1.68402	2.68222	-4.27805	0.001104	0.0130716	-0.588697	0	IGFBP4
0.242463	6.4826	4.27698	0.00110608	0.0130834	-1.13648	0	ATG9A
-0.369647	6.50793	-4.27579	0.00110839	0.0130877	-1.13996	0	BMPR2
0.232304	7.41687	4.27504	0.00110986	0.0130877	-1.1621	0	SLC39A7
0.480596	7.63067	4.27466	0.00111059	0.0130877	-1.16015	0	EMILIN1
-0.387856	8.50867	-4.27456	0.00111078	0.0130877	-1.1687	0	AQP9
-0.463361	4.7604	-4.27383	0.00111221	0.0130918	-0.844421	0	ARL4C
-0.289829	5.38177	-4.273	0.00111384	0.0130958	-1.05569	0	SMC3
-0.336088	5.89151	-4.27255	0.00111472	0.0130958	-1.09191	0	CTNNBL1
-0.464254	2.7654	-4.26982	0.00112007	0.0131351	-0.663198	0	SYTL3
-0.826925	1.90467	-4.26973	0.00112024	0.0131351	-0.594116	0	ORC6
-0.66431	4.03387	-4.26798	0.00112368	0.0131627	-0.754917	0	SCRN1
0.24263	7.25024	4.26682	0.00112598	0.0131768	-1.17686	0	DNAJC3
0.386651	5.79147	4.26489	0.00112981	0.0132028	-1.0939	0	SEMA7A
0.366975	6.46401	4.2646	0.00113038	0.0132028	-1.14894	0	ARRDC4
-0.281518	5.98082	-4.26311	0.00113335	0.0132246	-1.12051	0	RIPK1
0.249653	6.22334	4.26012	0.00113932	0.0132814	-1.16853	0	TEX2
0.207075	8.22553	4.2547	0.00115022	0.0133956	-1.20428	0	GSR
0.373194	4.49189	4.25349	0.00115266	0.0134111	-0.873923	0	C5AR2
0.248199	5.89207	4.25273	0.00115421	0.0134121	-1.14407	0	RNF167
-0.802712	1.96648	-4.25235	0.00115497	0.0134121	-0.613731	0	TIAM2
0.18632	7.11271	4.25156	0.00115657	0.0134177	-1.20055	0	KDELR1
-0.610704	3.95037	-4.24993	0.0011599	0.0134435	-0.762735	0	RIN1
-0.316056	5.47638	-4.24809	0.00116365	0.013474	-1.10148	0	UVRAG
0.222308	8.41131	4.24699	0.00116589	0.0134871	-1.21812	0	RPN2
-0.281868	6.17472	-4.24586	0.00116822	0.0134954	-1.17724	0	APPL1
-0.294888	7.07014	-4.24556	0.00116885	0.0134954	-1.2132	0	LGALS8
0.384805	7.98352	4.24404	0.00117197	0.0135185	-1.22046	0	KCNN4
-0.290807	6.33422	-4.23983	0.00118067	0.0136058	-1.18253	0	ITPRIPL2
0.54168	2.27911	4.23924	0.0011819	0.0136071	-0.63576	0	TMEM241
0.454406	5.04788	4.23853	0.00118339	0.0136112	-1.05206	0	ADK
-0.363859	5.18363	-4.23766	0.0011852	0.0136191	-1.07502	0	CRLF3
-0.474594	3.0133	-4.23633	0.00118797	0.0136379	-0.709832	0	XKR8
-0.452523	5.93318	-4.23521	0.00119032	0.0136519	-1.14514	0	PHACTR4
-0.523223	7.43634	-4.23195	0.00119715	0.0137166	-1.23153	0	TRIM25
0.490013	2.45868	4.23105	0.00119905	0.0137166	-0.688528	0	MAGEH1
0.288146	5.59663	4.2308	0.00119958	0.0137166	-1.16915	0	INIP
-0.380923	5.89281	-4.23037	0.0012005	0.0137166	-1.11472	0	ANXA6
-0.649581	4.66854	-4.22895	0.00120349	0.0137213	-0.982052	0	MASTL
0.402889	6.61694	4.2286	0.00120424	0.0137213	-1.20421	0	COL6A2
0.493749	3.17724	4.22829	0.00120489	0.0137213	-0.736249	0	DMWD
-0.307415	6.86115	-4.22802	0.00120546	0.0137213	-1.2371	0	ZC3HAV1
-0.691633	4.22847	-4.22355	0.001215	0.0138	-0.924894	0	PI4K2B
0.289862	6.84552	4.2235	0.00121511	0.0138	-1.25082	0	OXA1L
-0.495444	6.87879	-4.22317	0.0012158	0.0138	-1.22319	0	EPHB2
-0.476977	5.56303	-4.22228	0.00121772	0.0138089	-1.14853	0	KAT2B
-0.331375	4.64025	-4.2204	0.00122175	0.0138415	-1.01705	0	TCN2
-1.3055	0.218605	-4.21743	0.00122816	0.0138935	-0.774182	0	SKA1
-1.68794	2.30756	-4.21685	0.00122941	0.0138935	-0.669231	0	TLR3
-1.75303	1.08756	-4.21628	0.00123065	0.0138935	-1.0342	0	SELL
0.342765	4.49238	4.2157	0.0012319	0.0138935	-1.03951	0	MCUR1
-0.678202	1.91561	-4.21562	0.00123209	0.0138935	-0.723644	0	DDIAS
-0.268986	4.45634	-4.21485	0.00123376	0.0138994	-1.02368	0	TGS1
0.310714	4.73907	4.21423	0.0012351	0.0139015	-1.05351	0	ZFPL1
-0.497278	5.67329	-4.21018	0.00124395	0.0139881	-1.18067	0	JAK2
0.246373	7.18237	4.2075	0.00124983	0.0140276	-1.28159	0	DPP9
0.199883	8.58651	4.20717	0.00125057	0.0140276	-1.28969	0	PDXK
-0.187801	9.0519	-4.207	0.00125095	0.0140276	-1.28768	0	NPC2
-0.396632	4.59804	-4.20536	0.00125456	0.014055	-1.02116	0	TTC38
-0.41217	5.07598	-4.20412	0.0012573	0.0140727	-1.132	0	FUT4
0.423972	3.05884	4.20292	0.00125998	0.0140896	-0.777725	0	NUMBL
-0.403816	4.95233	-4.19872	0.00126935	0.0141813	-1.04999	0	PFKFB4
-0.501928	4.2611	-4.19674	0.00127378	0.0142176	-1.04225	0	CXCR4
-0.309205	6.91305	-4.19441	0.00127903	0.014263	-1.29687	0	ARHGAP4
-0.465478	4.03778	-4.19039	0.00128814	0.0143432	-0.940963	0	CXorf21
-0.374613	7.14783	-4.19019	0.0012886	0.0143432	-1.30936	0	NT5C2
-1.1632	2.82258	-4.18835	0.00129279	0.0143766	-0.719244	0	SP140
-0.804889	1.57453	-4.18382	0.00130316	0.0144786	-0.726202	0	CKAP2L
0.211308	8.06342	4.18222	0.00130685	0.014497	-1.33428	0	STARD7
-0.24155	6.95018	-4.18206	0.00130722	0.014497	-1.30794	0	FRMD4A
-0.188319	6.52288	-4.18099	0.0013097	0.0145112	-1.31142	0	GDE1
0.2417	7.53657	4.17536	0.00132277	0.0146426	-1.34436	0	IARS
0.275249	7.40833	4.17453	0.00132471	0.0146444	-1.34358	0	JUN
-0.417736	6.45948	-4.17426	0.00132535	0.0146444	-1.2974	0	SNX20
-0.647684	4.46255	-4.17054	0.0013341	0.0147275	-1.00102	0	LMNB1
-0.400798	6.26124	-4.16981	0.00133581	0.014733	-1.28404	0	ST8SIA4
0.469289	3.39487	4.16881	0.00133816	0.0147454	-1.01162	0	NID1
-1.28669	-0.47576	-4.16801	0.00134007	0.014753	-1.01055	0	SPC25
0.216957	5.07494	4.16479	0.00134772	0.0147974	-1.20207	0	OCRL
-0.253449	7.03438	-4.16477	0.00134776	0.0147974	-1.35781	0	ELF1
-2.36768	5.94107	-4.16476	0.00134778	0.0147974	-1.0651	0	CXCL10
-0.563652	3.66519	-4.16357	0.00135063	0.0148048	-0.968003	0	DISC1
0.416309	3.64478	4.16345	0.00135091	0.0148048	-1.03167	0	BCAR3
-0.293501	5.50377	-4.16294	0.00135213	0.0148048	-1.26626	0	TIA1
-0.181848	8.18046	-4.1617	0.00135509	0.0148237	-1.37134	0	ARRB2
-0.379705	6.44533	-4.16045	0.0013581	0.0148433	-1.35034	0	RAPGEF2
0.202067	7.88969	4.1589	0.00136182	0.0148704	-1.37621	0	CD52
-0.88994	4.81537	-4.15769	0.00136474	0.0148889	-1.08037	0	SP110
-0.345507	4.05724	-4.14851	0.00138708	0.0151189	-1.02853	0	ARMCX1
-0.803488	2.24507	-4.14626	0.00139262	0.0151656	-0.783383	0	KIFC1
-0.686445	6.11107	-4.14405	0.00139808	0.0152113	-1.32535	0	APOL1
-0.237631	5.34751	-4.14319	0.0014002	0.0152207	-1.25712	0	TBL2
0.523636	2.10115	4.14202	0.00140311	0.0152247	-0.809923	0	PGBD4
-1.83921	1.58294	-4.14193	0.00140334	0.0152247	-0.843607	0	HESX1
-0.313437	4.266	-4.14115	0.00140529	0.0152247	-1.10717	0	FZD1
-0.427427	2.97832	-4.14102	0.00140561	0.0152247	-0.911291	0	CCDC112
-0.332527	7.21186	-4.14051	0.00140688	0.0152248	-1.40003	0	PTPA
-0.31796	7.71056	-4.13819	0.00141266	0.0152482	-1.40973	0	KLF6
-0.79188	3.36367	-4.13814	0.00141278	0.0152482	-0.9703	0	CCL23
0.269543	8.52163	4.13781	0.00141361	0.0152482	-1.41376	0	NUMB
-0.461819	4.70224	-4.13762	0.00141409	0.0152482	-1.21361	0	SMC4
-0.566039	2.50718	-4.13628	0.00141743	0.0152706	-0.850742	0	KANK2
0.262598	5.43939	4.13441	0.00142215	0.0153077	-1.2715	0	SLC50A1
0.231504	6.17909	4.13328	0.00142499	0.0153247	-1.36604	0	ARFGAP1
-0.191495	8.7849	-4.13185	0.00142861	0.0153499	-1.42531	0	APP
-0.536487	5.65941	-4.12969	0.00143409	0.0153951	-1.29283	0	KIAA0040
-0.497786	3.7752	-4.1288	0.00143634	0.0153983	-1.03276	0	TEC
-0.337105	6.09501	-4.12857	0.00143693	0.0153983	-1.38622	0	APOBEC3C
-0.284172	6.54933	-4.12802	0.00143833	0.0153995	-1.40106	0	MAX
-0.196161	6.10358	-4.12663	0.00144188	0.0154119	-1.38419	0	ARHGEF6
-0.332052	7.6253	-4.1262	0.00144299	0.0154119	-1.43173	0	NAGK
-0.252049	6.62517	-4.12607	0.00144331	0.0154119	-1.41278	0	CHD3
-0.337944	7.21494	-4.12495	0.00144619	0.0154291	-1.42967	0	BAZ1A
-0.358298	6.29674	-4.12403	0.00144854	0.0154337	-1.38359	0	YEATS2
-0.317649	7.47409	-4.1237	0.00144939	0.0154337	-1.43772	0	FMNL2
-0.637945	6.43939	-4.12328	0.00145046	0.0154337	-1.38552	0	DDX60
-0.356021	8.68088	-4.1179	0.00146437	0.0155498	-1.45062	0	MYL12A
-0.944219	0.534914	-4.1173	0.00146593	0.0155498	-0.876818	0	DSCC1
0.457371	3.67709	4.1172	0.00146618	0.0155498	-1.06924	0	PPARG
0.193859	7.26863	4.11685	0.0014671	0.0155498	-1.4471	0	ARFGEF2
-0.437091	12.0369	-4.11658	0.00146781	0.0155498	-1.43208	0	SPP1
0.196502	7.09837	4.11562	0.0014703	0.0155549	-1.44625	0	GATAD2A
-0.257194	6.43756	-4.11495	0.00147206	0.0155549	-1.43338	0	GALC
-0.730844	1.25326	-4.11491	0.00147215	0.0155549	-0.83566	0	TRIM6
0.349595	6.66711	4.1122	0.00147925	0.0156162	-1.43745	0	FLVCR2
0.296895	4.11871	4.10951	0.00148633	0.0156772	-1.15987	0	PRKRA
-0.518014	5.74195	-4.10762	0.00149133	0.0157162	-1.32846	0	SCO2
0.36131	3.74217	4.10377	0.00150155	0.0158101	-1.0856	0	FKBP14
0.397153	3.74729	4.10256	0.00150476	0.0158302	-1.06282	0	C21orf2
-0.928197	0.106956	-4.10172	0.00150701	0.01584	-1.01676	0	IGSF21
-0.57634	9.46769	-4.09976	0.00151225	0.0158813	-1.48196	0	IFI6
0.193173	8.86524	4.09829	0.00151622	0.0159091	-1.48526	0	PTPN6
-0.508768	6.56426	-4.09648	0.00152109	0.0159464	-1.42384	0	ENPP2
0.483146	2.23983	4.09511	0.0015248	0.0159713	-0.895346	0	TRIM16
0.287433	6.04426	4.09411	0.00152751	0.0159859	-1.43069	0	C16orf58
-0.67915	1.38483	-4.0915	0.0015346	0.016037	-0.884576	0	MAP3K7CL
0.220892	5.9763	4.09131	0.00153514	0.016037	-1.43	0	SUFU
0.457077	3.46307	4.09071	0.00153675	0.016037	-1.06033	0	QPCTL
-0.53616	2.79271	-4.09036	0.0015377	0.016037	-0.991896	0	RFC3
0.225393	6.98451	4.0858	0.00155023	0.0161537	-1.50177	0	COX5B
-0.772304	2.99253	-4.08226	0.00156	0.0162414	-0.89754	0	HSPA6
0.442387	5.25352	4.08169	0.00156157	0.0162438	-1.43387	0	KCTD7
0.797268	3.49496	4.07363	0.00158411	0.0164641	-0.961569	0	HSPG2
0.247291	4.73957	4.07248	0.00158735	0.0164836	-1.34127	0	BTRC
-0.434579	4.80774	-4.07011	0.00159407	0.0165391	-1.34349	0	EGLN1
0.349783	4.16488	4.06474	0.00160935	0.0166707	-1.22297	0	KCTD13
0.854717	-0.186027	4.06469	0.00160951	0.0166707	-1.01137	0	SYT7
-0.314843	9.53399	-4.06387	0.00161185	0.0166807	-1.54437	0	SLCO2B1
-0.216873	8.85912	-4.06	0.00162301	0.0167817	-1.55402	0	EMILIN2
-0.241609	6.9249	-4.05851	0.00162731	0.0168118	-1.54714	0	DIP2B
-0.229764	8.48383	-4.05738	0.00163057	0.0168311	-1.56028	0	ABHD2
0.229245	14.3033	4.05546	0.00163617	0.0168631	-1.51941	0	FTL
-0.662913	2.42533	-4.05495	0.00163766	0.0168631	-0.984991	0	HMMR
0.269451	11.2059	4.05488	0.00163786	0.0168631	-1.5429	0	GM2A
-0.868139	1.64989	-4.05349	0.0016419	0.0168778	-0.938915	0	ESCO2
-0.367145	6.39318	-4.05343	0.00164208	0.0168778	-1.52724	0	NHLRC3
0.263803	7.38512	4.05249	0.00164484	0.0168918	-1.56461	0	UBE2J1
-0.275732	5.12492	-4.05065	0.00165022	0.0169327	-1.45563	0	SNTB2
-1.72707	0.324421	-4.04668	0.00166195	0.0170268	-1.07415	0	CDCA7
-0.470647	3.05389	-4.04659	0.00166221	0.0170268	-1.08465	0	RFC4
-0.813342	0.133479	-4.04479	0.00166755	0.0170669	-1.07575	0	NEK11
-0.478601	4.82862	-4.0423	0.00167495	0.0171282	-1.38972	0	DCK
0.22277	5.89381	4.04169	0.00167676	0.0171322	-1.52756	0	HEBP1
-0.27329	5.28957	-4.04086	0.00167926	0.0171432	-1.4622	0	DDX52
-0.674484	3.01642	-4.0396	0.00168302	0.0171671	-1.0507	0	PRC1
0.523439	2.72612	4.0381	0.00168755	0.0171987	-1.00396	0	TMEM158
0.773745	0.67264	4.03704	0.00169074	0.0172168	-0.961353	0	DNASE2B
0.368323	5.70122	4.03554	0.00169525	0.0172482	-1.50101	0	MFSD7
0.242884	6.00095	4.03458	0.00169817	0.0172633	-1.54815	0	ARL1
0.242943	6.01821	4.03388	0.00170028	0.0172703	-1.54875	0	MRPL37
0.238774	5.34102	4.03335	0.00170188	0.017272	-1.4706	0	ZDHHC18
0.257377	5.56897	4.03107	0.00170882	0.0173278	-1.4803	0	AKAP17A
-1.20958	0.219756	-4.02729	0.00172038	0.0174216	-1.19695	0	C1R
-0.298067	6.26586	-4.0271	0.00172096	0.0174216	-1.57419	0	UBA6
-0.767728	3.76026	-4.02538	0.00172624	0.0174605	-1.2014	0	ENDOD1
-0.224426	5.8756	-4.02453	0.00172886	0.0174723	-1.54152	0	ZMYM2
0.21534	8.25098	4.02362	0.00173167	0.0174861	-1.62124	0	RPL23
-0.307651	7.46043	-4.02286	0.00173402	0.0174952	-1.61752	0	PARP12
-0.274057	7.51046	-4.02223	0.00173597	0.0174977	-1.6191	0	TMEM50A
0.198454	8.09939	4.02141	0.00173849	0.0174977	-1.62425	0	RPN1
0.333094	6.98067	4.02137	0.00173861	0.0174977	-1.61926	0	TSC22D1
-0.845869	7.03173	-4.01899	0.00174602	0.0175576	-1.58856	0	XAF1
-0.290844	6.27769	-4.01819	0.00174851	0.017568	-1.58451	0	BCL2L13
-1.44932	4.73576	-4.01727	0.0017514	0.0175824	-1.19422	0	GMPR
-0.426701	3.15943	-4.01493	0.00175871	0.0176411	-1.14145	0	CHN2
-0.342769	6.61926	-4.01409	0.00176134	0.0176529	-1.59679	0	OGFR
0.263929	6.80499	4.01143	0.00176975	0.0177224	-1.63435	0	KLHL6
-0.837063	4.73521	-4.00827	0.00177973	0.0178028	-1.39925	0	IL15RA
0.428784	4.31075	4.00796	0.00178072	0.0178028	-1.3577	0	LONRF1
0.414247	3.28525	4.00641	0.00178565	0.0178081	-1.12003	0	GPR162
-0.282651	6.03922	-4.00624	0.00178622	0.0178081	-1.58916	0	H2AFZ
0.361826	3.42086	4.00593	0.00178719	0.0178081	-1.25408	0	TMEM135
-0.232342	5.74779	-4.00584	0.00178748	0.0178081	-1.56839	0	RBM17
-0.309715	5.26587	-4.00548	0.00178863	0.0178081	-1.5131	0	TMEM19
-0.221122	6.34192	-4.00498	0.00179022	0.0178093	-1.61702	0	GGA2
0.307187	4.02012	4.00446	0.00179188	0.0178111	-1.34239	0	TMEM134
-1.04155	3.14845	-4.00384	0.00179387	0.0178163	-1.09855	0	IGF2BP3
0.290556	7.14233	4.00189	0.00180015	0.0178623	-1.64384	0	ZBTB7B
0.18062	7.81233	4.00148	0.00180147	0.0178623	-1.66028	0	RPL32
0.188837	6.7637	3.99848	0.00181112	0.0179433	-1.65155	0	XPOT
0.205111	8.7606	3.99781	0.00181331	0.0179503	-1.66777	0	RPL10
-0.946022	4.29235	-3.99229	0.00183127	0.0181132	-1.1927	0	NOD2
0.356962	4.41735	3.99117	0.00183495	0.0181347	-1.30972	0	ALDH1L2
0.426262	4.63944	3.98961	0.00184007	0.0181706	-1.43041	0	DUSP7
-0.548071	5.09818	-3.98837	0.00184414	0.0181958	-1.4955	0	RABGAP1L
-0.362261	5.3846	-3.98414	0.00185813	0.0183189	-1.58062	0	ABRACL
-0.305068	6.89239	-3.98352	0.00186019	0.0183243	-1.68605	0	PLEKHA2
-0.512719	2.29431	-3.98129	0.00186765	0.0183794	-1.08084	0	TIPIN
-0.319959	5.71393	-3.98093	0.00186884	0.0183794	-1.63054	0	RAB20
0.545261	3.76195	3.97971	0.00187292	0.0184046	-1.25607	0	CHST13
0.469153	2.26911	3.979	0.00187531	0.0184131	-1.10756	0	C3orf18
0.644509	1.35906	3.97718	0.0018814	0.0184578	-1.05356	0	MISP3
0.238828	7.51482	3.97673	0.00188292	0.0184578	-1.70343	0	AHCYL1
-0.324055	4.86717	-3.97598	0.00188546	0.0184677	-1.52043	0	PPIL4
-0.335837	4.47691	-3.97445	0.00189062	0.0185033	-1.44074	0	MTHFD1L
-0.199647	7.56211	-3.97383	0.0018927	0.0185086	-1.70876	0	PTP4A2
-0.352875	4.24447	-3.97127	0.00190139	0.0185785	-1.34933	0	TSC22D3
-0.355089	5.1904	-3.96893	0.00190937	0.0186415	-1.53692	0	PAG1
0.597524	2.49749	3.9677	0.00191357	0.0186673	-1.08924	0	CBFA2T3
-0.186555	6.92981	-3.96516	0.00192229	0.0187372	-1.71647	0	CBX3
0.223925	5.29077	3.96289	0.00193013	0.0187776	-1.58924	0	WDR13
-0.199222	8.27006	-3.96271	0.00193075	0.0187776	-1.73107	0	ARHGAP30
-0.232865	5.67391	-3.96261	0.00193109	0.0187776	-1.65147	0	CREB1
-0.211571	5.48324	-3.96076	0.00193749	0.0188247	-1.60602	0	TCOF1
-0.26347	5.72086	-3.96004	0.00193999	0.0188338	-1.62485	0	PHF21A
-0.247585	6.17339	-3.95958	0.00194158	0.0188341	-1.69189	0	DNAJB1
-0.321114	3.99708	-3.95806	0.00194688	0.0188704	-1.4356	0	PRR11
-0.691608	2.80317	-3.95707	0.00195034	0.0188887	-1.17645	0	BUB1
-0.463611	3.53789	-3.95522	0.0019568	0.0189361	-1.31048	0	ZSCAN26
0.238642	10.2523	3.95476	0.00195842	0.0189366	-1.7339	0	CALR
-0.332407	4.503	-3.95387	0.00196155	0.0189517	-1.47346	0	FAM126A
0.554826	1.54346	3.95255	0.00196619	0.0189813	-1.11053	0	TNFRSF18
-0.31343	6.14802	-3.94123	0.00200647	0.0193547	-1.70389	0	LDLR
0.692647	0.379421	3.93555	0.00202701	0.0195373	-1.1395	0	ADTRP
-0.684349	1.38667	-3.93388	0.00203306	0.0195782	-1.11997	0	FAXDC2
-0.681697	2.18559	-3.93328	0.00203527	0.0195782	-1.17591	0	BLM
0.29094	4.94784	3.93305	0.00203612	0.0195782	-1.60503	0	ABCA2
0.193694	6.43672	3.932	0.00203993	0.0195992	-1.76045	0	BLCAP
0.342898	3.99271	3.93076	0.00204448	0.0196237	-1.41846	0	RAB40C
0.694254	0.981939	3.92973	0.00204825	0.0196237	-1.12953	0	PHKA1
0.391246	3.73453	3.92962	0.00204868	0.0196237	-1.45127	0	C22orf39
-0.326692	7.00832	-3.9294	0.00204946	0.0196237	-1.78411	0	MBD2
0.359807	4.16896	3.92909	0.00205061	0.0196237	-1.50591	0	ACOT11
0.464349	2.74264	3.92693	0.00205859	0.0196701	-1.25766	0	TNNI2
0.19789	7.38532	3.92648	0.00206024	0.0196701	-1.79265	0	SEC31A
0.625549	1.43483	3.92645	0.00206034	0.0196701	-1.15764	0	ITGBL1
-0.265343	5.62161	-3.92307	0.00207289	0.0197512	-1.70976	0	SYNJ1
0.408472	3.66098	3.92253	0.00207488	0.0197512	-1.46544	0	DTWD2
-0.228619	5.70957	-3.9224	0.00207535	0.0197512	-1.74377	0	ARHGEF3
0.341895	10.2081	3.9224	0.00207537	0.0197512	-1.79327	0	ITGAX
-0.271403	7.3065	-3.92158	0.00207844	0.0197648	-1.80093	0	CYTH1
0.410994	6.10599	3.91868	0.00208928	0.0198523	-1.77399	0	PPDPF
-0.263029	6.73933	-3.91458	0.0021047	0.0199831	-1.80463	0	TLR1
-0.194397	8.27436	-3.90964	0.00212345	0.0201371	-1.82887	0	ITGB5
-0.298458	5.55305	-3.90928	0.0021248	0.0201371	-1.69749	0	MSL3
-0.269328	7.25051	-3.90899	0.00212592	0.0201371	-1.82445	0	CD48
-0.64042	5.19094	-3.90849	0.00212783	0.0201393	-1.63248	0	BLZF1
-0.29584	4.42825	-3.90647	0.00213555	0.0201852	-1.54219	0	POLE
0.18095	7.11697	3.90635	0.00213602	0.0201852	-1.82744	0	ZZEF1
-0.261585	5.72135	-3.90568	0.0021386	0.0201867	-1.74863	0	RSF1
0.259439	7.05927	3.90516	0.00214058	0.0201867	-1.82663	0	SLC12A6
-0.237141	5.45536	-3.905	0.00214119	0.0201867	-1.72842	0	F11R
0.274713	5.01521	3.90314	0.00214838	0.0202386	-1.65063	0	GTPBP6
-0.612611	6.00143	-3.89995	0.00216074	0.0203392	-1.68648	0	PMP22
0.272671	7.08919	3.8995	0.00216247	0.0203397	-1.8418	0	RPS28
-0.977643	1.31784	-3.89899	0.00216444	0.0203424	-1.18521	0	TLR7
-0.849897	0.375931	-3.89665	0.00217358	0.0204123	-1.30598	0	CENPM
0.292908	8.50345	3.89517	0.00217936	0.020443	-1.85494	0	NEK6
-0.96929	4.77848	-3.89495	0.00218023	0.020443	-1.5364	0	SEPP1
0.215539	7.32457	3.89428	0.00218285	0.0204518	-1.85223	0	USO1
0.338079	3.00256	3.88916	0.00220304	0.0206193	-1.39151	0	TBC1D7
-1.36908	0.213871	-3.88887	0.00220415	0.0206193	-1.31457	0	TMEM37
-0.30503	7.15595	-3.886	0.00221555	0.0207099	-1.86094	0	RAB8A
-0.304244	4.65446	-3.88498	0.00221965	0.0207244	-1.62638	0	SDSL
-0.314667	4.84712	-3.8843	0.00222233	0.0207244	-1.68264	0	DENND6A
-0.510942	2.46461	-3.88427	0.00222247	0.0207244	-1.25225	0	NBPF14
-1.14732	6.82744	-3.88389	0.00222397	0.0207244	-1.77025	0	CMPK2
0.305233	4.31716	3.88243	0.00222981	0.020746	-1.60565	0	PLPP5
0.32899	3.43286	3.88214	0.00223097	0.020746	-1.38099	0	NFKBIL1
0.274075	6.42274	3.88134	0.0022342	0.020746	-1.86194	0	GPATCH2L
-0.192519	8.68747	-3.88117	0.00223487	0.020746	-1.88045	0	HNRNPU
-0.36196	9.2464	-3.88117	0.00223488	0.020746	-1.87924	0	MCL1
-0.187465	6.81338	-3.87984	0.00224023	0.0207798	-1.86943	0	TARS
0.586408	2.23064	3.87871	0.00224478	0.0207939	-1.24151	0	PNPLA1
-0.569728	1.49486	-3.87849	0.00224568	0.0207939	-1.20996	0	ZSCAN16
-0.23784	8.61901	-3.87817	0.002247	0.0207939	-1.88615	0	EHBP1L1
-0.248018	6.93794	-3.87776	0.00224864	0.0207939	-1.86675	0	GTF2F1
-0.39835	3.55869	-3.87387	0.00226443	0.0209094	-1.44488	0	XXYLT1
-0.415725	4.33695	-3.87383	0.00226459	0.0209094	-1.62163	0	KNTC1
0.235772	6.79198	3.87249	0.00227003	0.0209255	-1.88001	0	TOMM40
0.169997	6.56629	3.87249	0.00227004	0.0209255	-1.87322	0	SLC39A9
0.307951	5.2939	3.87202	0.00227199	0.0209255	-1.77581	0	IL16
0.370434	8.94557	3.87155	0.00227391	0.0209255	-1.89353	0	NR1H3
-0.293028	3.85364	-3.87101	0.00227612	0.0209255	-1.54368	0	ARHGAP15
0.799694	0.0864697	3.87086	0.00227674	0.0209255	-1.25168	0	CPEB1
-0.541032	4.67082	-3.86997	0.00228035	0.0209428	-1.55989	0	VEGFA
0.34563	3.12962	3.86556	0.00229854	0.0210938	-1.41929	0	SLC25A35
0.551068	2.35523	3.86329	0.00230796	0.0211578	-1.31658	0	KIF21A
-0.37956	4.62914	-3.86303	0.00230902	0.0211578	-1.6747	0	FSD1L
0.386096	3.48991	3.86189	0.00231378	0.0211854	-1.49627	0	HDDC3
0.407072	7.67436	3.86059	0.00231919	0.0212189	-1.91695	0	GRAMD1A
0.195829	7.63291	3.85976	0.00232264	0.0212343	-1.91663	0	RPL29
0.282375	6.23892	3.85906	0.00232559	0.0212452	-1.87844	0	CYB5R1
0.254061	6.58556	3.85745	0.00233232	0.0212904	-1.90816	0	MBP
-0.232257	7.1224	-3.85704	0.00233406	0.0212904	-1.91583	0	FUCA2
-0.640462	1.89727	-3.85376	0.00234789	0.0213986	-1.25032	0	TUFT1
-1.41963	1.96837	-3.85338	0.00234947	0.0213986	-1.25	0	HAPLN3
0.483184	9.76832	3.85235	0.00235387	0.021407	-1.92714	0	SLC7A11
0.179066	5.89911	3.85233	0.00235394	0.021407	-1.87596	0	UQCR10
0.423975	2.28149	3.85149	0.00235751	0.0214116	-1.33493	0	NINL
-0.385276	3.79222	-3.85137	0.00235799	0.0214116	-1.5375	0	DNAJC9
0.18023	9.20119	3.85036	0.00236231	0.0214348	-1.93195	0	HDLBP
-0.330507	3.85281	-3.84975	0.00236491	0.0214422	-1.55455	0	RACGAP1
-0.24375	6.61634	-3.8456	0.00238264	0.0215867	-1.92283	0	ACAA1
-0.836073	0.923801	-3.84189	0.00239862	0.0217026	-1.30821	0	LBH
-0.274437	4.50258	-3.8418	0.00239903	0.0217026	-1.69516	0	AEN
0.301931	8.61012	3.84094	0.00240272	0.0217198	-1.95357	0	LIMK1
0.262648	5.79819	3.83904	0.00241096	0.021778	-1.87566	0	WDTC1
-1.05253	2.29821	-3.83809	0.00241509	0.021799	-1.30902	0	PARP15
-0.405188	4.97948	-3.83497	0.00242872	0.0218926	-1.78701	0	FAM8A1
-0.261912	7.84837	-3.83485	0.00242925	0.0218926	-1.96408	0	CAST
0.222061	6.50507	3.83414	0.00243238	0.0218926	-1.94696	0	CLINT1
-0.237984	6.36669	-3.83406	0.00243272	0.0218926	-1.91528	0	AHSA1
0.641384	2.05582	3.83321	0.00243646	0.02191	-1.29321	0	CXCR5
-0.257258	6.22593	-3.83199	0.00244181	0.0219418	-1.9236	0	HBP1
-0.563065	5.77471	-3.82989	0.00245105	0.0220085	-1.85264	0	DYNLT1
-0.250867	5.49088	-3.82943	0.00245312	0.0220106	-1.84996	0	LPIN2
0.272669	4.45369	3.82816	0.00245874	0.0220447	-1.74394	0	TIMM21
-0.416214	12.0895	-3.82759	0.00246125	0.0220508	-1.95673	0	TGFBI
0.177292	6.30346	3.82667	0.00246536	0.0220712	-1.94094	0	SNX12
0.249662	5.53538	3.82605	0.0024681	0.0220795	-1.88455	0	POMGNT1
-0.238088	6.42307	-3.82241	0.00248435	0.0222084	-1.96464	0	SERPINB6
-0.381389	3.41047	-3.81938	0.00249798	0.0223137	-1.53443	0	CARHSP1
-0.246956	6.48671	-3.81816	0.00250349	0.0223464	-1.9596	0	SIPA1
0.225547	5.68203	3.81741	0.00250687	0.0223601	-1.9265	0	BTBD7
0.321339	6.62193	3.81614	0.00251264	0.022395	-1.98887	0	SLC29A3
0.326656	7.19609	3.81567	0.00251477	0.0223974	-1.99687	0	TSPAN33
-0.407305	6.6793	-3.81511	0.00251728	0.0224032	-1.97315	0	TRAFD1
-1.64709	1.48496	-3.81015	0.00253991	0.0225792	-1.37508	0	MAP2K6
-0.176341	6.94955	-3.80992	0.00254098	0.0225792	-2.00075	0	SMC1A
0.230207	7.39991	3.80956	0.00254266	0.0225792	-2.00843	0	HSD17B4
0.313925	3.45727	3.80835	0.00254818	0.0226116	-1.59738	0	CDR2
0.200258	7.27129	3.80307	0.00257258	0.0228048	-2.01785	0	RPS13
0.202036	9.67726	3.80283	0.00257373	0.0228048	-2.01549	0	RAPGEF1
-0.296958	6.2674	-3.80231	0.00257612	0.0228092	-1.97578	0	TMX1
0.713536	0.40822	3.8013	0.00258083	0.0228342	-1.35163	0	ATP1B4
-0.223863	10.8692	-3.80043	0.00258487	0.0228473	-2.01087	0	MSN
0.573035	2.09256	3.79982	0.00258775	0.0228473	-1.41057	0	KCNC4
0.291481	4.1668	3.79977	0.00258799	0.0228473	-1.72944	0	TMEM261
-0.402673	2.81874	-3.7975	0.00259863	0.0229245	-1.52026	0	SGO2
0.457223	2.19356	3.79546	0.00260819	0.0229795	-1.42977	0	MACC1
-0.250046	5.83656	-3.79536	0.00260867	0.0229795	-1.95921	0	ARID4B
-0.264541	5.28374	-3.79435	0.00261343	0.0230047	-1.89982	0	C2CD5
-0.218634	11.394	-3.79251	0.00262214	0.0230646	-2.02253	0	CTSZ
0.552446	2.30667	3.79188	0.00262513	0.023074	-1.36791	0	DIRAS1
0.284808	5.03571	3.79129	0.00262793	0.0230819	-1.89444	0	ATPAF2
-0.412501	4.09317	-3.78887	0.00263943	0.023166	-1.7466	0	ZNF33A
-0.267484	4.8969	-3.78067	0.00267882	0.0234946	-1.87898	0	NCAPD3
0.188139	7.2009	3.77833	0.00269021	0.0235774	-2.06185	0	CHCHD2
-0.193346	6.92511	-3.77787	0.00269242	0.0235797	-2.05686	0	CHD8
0.433657	4.1881	3.77565	0.00270326	0.0236575	-1.86924	0	AFAP1L1
-0.363636	4.242	-3.77426	0.00271009	0.0237	-1.77276	0	FEN1
-0.205706	7.4379	-3.77347	0.00271393	0.0237044	-2.0734	0	GNA13
-0.502048	5.45369	-3.77304	0.00271603	0.0237044	-1.95578	0	OSBPL1A
-0.436719	4.29025	-3.77295	0.00271647	0.0237044	-1.77923	0	C3orf58
0.295165	5.79143	3.77067	0.0027277	0.0237851	-1.9984	0	PRDX5
0.200092	5.57909	3.76807	0.00274056	0.0238644	-2.0026	0	UQCRQ
-0.23593	5.44441	-3.76771	0.00274235	0.0238644	-1.97969	0	FAM21C
-0.341693	4.8202	-3.76764	0.00274271	0.0238644	-1.88806	0	RAB9A
-0.25075	5.47883	-3.7657	0.00275237	0.0239227	-1.98548	0	CHD1
0.167516	7.13029	3.76549	0.00275338	0.0239227	-2.0849	0	SSH1
0.297361	4.04689	3.76502	0.00275575	0.0239261	-1.75143	0	SLC10A7
-0.226737	5.39666	-3.76412	0.00276024	0.0239479	-1.95398	0	2006-09-01
-0.481971	4.58805	-3.76204	0.00277063	0.0240044	-1.8022	0	MB21D1
-0.406505	3.28216	-3.76202	0.00277073	0.0240044	-1.60046	0	SKA2
-0.218614	5.5097	-3.76133	0.00277418	0.024017	-1.97354	0	MAML1
-0.211588	5.71146	-3.76028	0.00277945	0.0240454	-2.03787	0	FAM13B
-0.261463	6.39773	-3.7586	0.00278794	0.0241016	-2.06318	0	PTGS1
0.235609	5.70377	3.75374	0.00281254	0.0242969	-2.02045	0	SIRT2
-0.203473	6.28272	-3.75256	0.00281855	0.0243314	-2.07942	0	ADAM28
-0.30761	4.74352	-3.75177	0.00282259	0.0243489	-1.91824	0	TCEAL9
0.280075	8.90248	3.74675	0.00284836	0.0245536	-2.12561	0	G6PD
-0.539192	6.31044	-3.74613	0.00285157	0.0245638	-2.07809	0	SIDT2
-0.315769	4.74695	-3.74559	0.00285438	0.0245704	-1.9507	0	GPR141
0.221284	6.91937	3.74494	0.00285773	0.0245818	-2.11483	0	COPE
0.183074	6.43053	3.74406	0.00286228	0.0246034	-2.11118	0	FH
-0.200749	6.45151	-3.74295	0.00286806	0.0246355	-2.09971	0	WAS
-0.723681	4.9173	-3.73712	0.00289852	0.0248639	-1.86858	0	APOBEC3G
0.402135	6.82125	3.73707	0.00289876	0.0248639	-2.13521	0	DCSTAMP
-0.544629	5.62933	-3.7362	0.00290334	0.0248683	-2.02068	0	TRANK1
-0.338708	7.56277	-3.73586	0.00290512	0.0248683	-2.14272	0	SIGLEC10
0.279723	6.93405	3.73559	0.00290655	0.0248683	-2.13778	0	TRAF1
-1.3158	7.06278	-3.7354	0.00290752	0.0248683	-2.07028	0	IFI44L
-0.393664	9.87611	-3.73447	0.00291242	0.0248926	-2.14384	0	TYMP
-0.206662	7.84204	-3.73341	0.00291802	0.0249229	-2.14792	0	LAPTM4A
-1.3953	5.54972	-3.73201	0.00292544	0.0249621	-1.83245	0	OASL
-0.189647	8.9182	-3.73176	0.00292675	0.0249621	-2.15247	0	NCL
0.283495	4.72018	3.73032	0.00293444	0.02501	-1.96066	0	APOO
-0.221223	7.47056	-3.72915	0.00294065	0.0250387	-2.15483	0	TACC1
-0.207379	9.25974	-3.72877	0.00294268	0.0250387	-2.15504	0	UBC
-0.27429	8.084	-3.72852	0.00294402	0.0250387	-2.15834	0	PLEKHO1
0.318495	4.18459	3.72786	0.00294756	0.0250476	-1.84084	0	ALG12
-0.858856	1.75745	-3.72755	0.00294921	0.0250476	-1.45078	0	ARG2
0.342603	3.35228	3.72676	0.00295341	0.0250656	-1.65322	0	FBXO44
0.343769	6.15308	3.72604	0.00295726	0.0250806	-2.12723	0	PINK1
-0.488143	5.70209	-3.72534	0.00296105	0.0250952	-2.05776	0	PSMB9
-0.366787	5.89438	-3.72445	0.00296583	0.025118	-2.11071	0	PDCD1LG2
0.231015	7.6335	3.72383	0.00296912	0.0251283	-2.16496	0	MAP3K11
-0.793369	1.76005	-3.72108	0.002984	0.0252365	-1.46395	0	ADAMTS2
0.474833	7.67161	3.71971	0.0029914	0.02527	-2.17356	0	MSC
0.27088	5.55979	3.71957	0.00299214	0.02527	-2.07738	0	MVD
-0.467387	4.10301	-3.71598	0.00301168	0.0254172	-1.77861	0	RUSC1
0.240028	6.53497	3.7145	0.0030198	0.0254679	-2.16204	0	COPZ1
-0.26572	3.92907	-3.7139	0.00302309	0.0254779	-1.82397	0	C3orf62
0.246897	8.97511	3.71238	0.00303141	0.0255302	-2.18317	0	LPL
-0.442571	4.54205	-3.71129	0.0030374	0.0255629	-1.90504	0	EIF4E3
-0.62021	3.10587	-3.70791	0.00305612	0.0257025	-1.59923	0	SRGAP2C
-0.232029	5.57794	-3.70691	0.00306165	0.0257311	-2.11332	0	DOCK7
-0.398454	3.35571	-3.70647	0.00306411	0.0257339	-1.72625	0	TSPAN15
-0.221344	5.46161	-3.70562	0.00306885	0.0257558	-2.08497	0	FOXO3
-0.342739	4.16872	-3.70498	0.00307241	0.0257677	-1.88471	0	LIG1
-0.309334	4.95899	-3.70288	0.00308412	0.025848	-2.02881	0	ATP11C
0.783347	0.373199	3.70025	0.0030989	0.0259231	-1.54488	0	NMRK2
0.175362	9.2481	3.7002	0.00309916	0.0259231	-2.207	0	RPL3
0.220624	5.20016	3.70014	0.00309952	0.0259231	-2.05726	0	ATP5SL
-0.325135	6.92768	-3.69937	0.00310383	0.0259304	-2.20007	0	H1F0
-0.372192	4.92058	-3.69922	0.0031047	0.0259304	-1.94711	0	WDFY2
-0.222528	10.9495	-3.69698	0.0031173	0.0260178	-2.19959	0	HSPA8
0.269084	4.52174	3.69499	0.00312861	0.0260941	-2.00669	0	RHNO1
-0.20994	11.2757	-3.69406	0.00313388	0.02612	-2.20239	0	LYZ
-0.279559	5.57066	-3.6934	0.00313764	0.0261333	-2.1117	0	HSD17B11
-0.219257	6.16191	-3.69227	0.00314409	0.0261637	-2.16828	0	RANGAP1
0.185378	5.89265	3.692	0.00314562	0.0261637	-2.16108	0	YIPF5
-0.577652	2.88581	-3.68981	0.00315816	0.0262498	-1.7303	0	KIF20B
-0.344852	5.21274	-3.68943	0.00316032	0.0262498	-2.06489	0	FMR1
-0.217832	5.27795	-3.68823	0.00316722	0.0262888	-2.09682	0	NAB1
0.525273	2.37295	3.68786	0.00316937	0.0262888	-1.63359	0	IPP
-1.02464	0.158207	-3.68745	0.00317172	0.0262903	-1.69024	0	PCED1B
-0.239705	5.16189	-3.6854	0.00318356	0.0263703	-2.0981	0	SLC36A4
-0.32705	4.05799	-3.68355	0.00319424	0.0264406	-1.92153	0	FAM135A
0.207929	5.08636	3.68301	0.00319738	0.0264485	-2.07003	0	VWA9
-0.328567	4.30405	-3.68071	0.00321077	0.0265275	-1.91817	0	LMBR1L
-0.718367	1.63108	-3.68062	0.00321132	0.0265275	-1.53122	0	CHAF1B
0.237233	5.4236	3.67864	0.00322289	0.0265987	-2.15016	0	LAMTOR5
-0.392323	6.26415	-3.67839	0.00322436	0.0265987	-2.1704	0	GTPBP1
0.183367	7.866	3.6766	0.00323484	0.026667	-2.25309	0	TMEM127
-1.1128	0.0331405	-3.67572	0.00324001	0.0266914	-1.80954	0	ADRB2
-0.223798	6.94335	-3.67376	0.0032516	0.0267601	-2.24698	0	BIN2
0.165654	9.92708	3.67356	0.00325278	0.0267601	-2.24952	0	CD63
0.357182	7.85	3.67248	0.00325912	0.026794	-2.26156	0	RHOQ
0.245201	5.24477	3.67211	0.00326135	0.0267941	-2.11777	0	ISOC2
-0.244012	6.79841	-3.67006	0.00327349	0.0268756	-2.2515	0	RB1
0.208484	8.97823	3.66902	0.00327972	0.0269084	-2.26716	0	RPLP0
0.252064	4.73219	3.66627	0.00329612	0.027016	-2.06997	0	PIR
0.367808	3.87605	3.66602	0.00329766	0.027016	-1.91482	0	AVPI1
-0.184996	7.32026	-3.66556	0.00330039	0.027016	-2.26891	0	CCR5
0.218417	4.89391	3.66533	0.00330178	0.027016	-2.08956	0	EARS2
-0.481542	6.24904	-3.66449	0.00330679	0.0270387	-2.22813	0	CBR1
0.315297	4.67798	3.66272	0.00331746	0.0270985	-2.07739	0	MKL2
-0.379096	9.2662	-3.66253	0.0033186	0.0270985	-2.27133	0	WARS
-0.841282	3.65032	-3.66216	0.00332087	0.0270988	-1.76574	0	RTP4
0.226756	5.73321	3.66175	0.00332332	0.0271004	-2.20711	0	PCCB
-0.233585	5.69131	-3.65994	0.0033343	0.0271716	-2.19326	0	NUDT16
-0.234675	4.56592	-3.65601	0.00335819	0.0273478	-2.02218	0	RUNDC1
-0.292115	3.96728	-3.65542	0.00336178	0.0273587	-1.91452	0	TBCEL
0.40312	6.98378	3.65356	0.00337321	0.0274332	-2.26937	0	INSIG1
-0.210149	8.72584	-3.65288	0.00337738	0.0274457	-2.2985	0	DDX3X
-0.395823	4.86435	-3.65256	0.0033793	0.0274457	-2.09139	0	RPS6KC1
-0.381575	3.75389	-3.65182	0.00338389	0.0274645	-1.90318	0	PSIP1
-0.315398	3.73015	-3.64849	0.00340441	0.0276126	-1.86931	0	ZNF469
-0.175144	6.27898	-3.64765	0.00340965	0.0276222	-2.27039	0	PTPN9
-0.328286	5.2834	-3.64756	0.00341018	0.0276222	-2.12806	0	SEL1L3
0.297261	5.54516	3.6471	0.00341308	0.0276272	-2.15276	0	NAB2
0.850261	-0.0772725	3.64565	0.00342208	0.0276815	-1.68143	0	KRT79
-0.370346	3.05059	-3.64395	0.00343265	0.0277484	-1.75792	0	DBF4B
0.193341	6.40285	3.64325	0.00343705	0.0277654	-2.27762	0	PYGB
-0.477559	2.52952	-3.63995	0.00345773	0.0279048	-1.68807	0	CPEB3
-0.240355	5.61361	-3.63964	0.00345968	0.0279048	-2.23906	0	SRI
0.237457	6.63668	3.6394	0.00346123	0.0279048	-2.29986	0	FAM78A
0.30767	6.17085	3.63806	0.00346965	0.0279347	-2.3016	0	CAT
0.408218	2.68979	3.63759	0.00347264	0.0279347	-1.70571	0	CCDC167
-0.513744	5.14128	-3.63741	0.00347375	0.0279347	-2.13134	0	NCOA7
-0.278829	5.27043	-3.63708	0.00347585	0.0279347	-2.17679	0	HERPUD2
-0.230182	6.42722	-3.63698	0.00347651	0.0279347	-2.29581	0	RAB3GAP1
-1.30914	-0.849099	-3.6355	0.00348584	0.027991	-1.81718	0	ERCC6L
0.175429	7.58736	3.63404	0.00349513	0.0280469	-2.33001	0	RPL27
-0.257868	6.49577	-3.63249	0.00350499	0.0281075	-2.31272	0	CRYBG3
-0.293495	8.02534	-3.63167	0.00351022	0.0281307	-2.33648	0	PSME2
0.19884	5.49725	3.63082	0.00351565	0.0281555	-2.23593	0	COX6A1
0.335013	4.42048	3.62795	0.0035341	0.0282807	-2.06107	0	NCR3LG1
-0.547415	3.64682	-3.6276	0.00353638	0.0282807	-1.87154	0	PLXNA2
-0.499624	2.10585	-3.6273	0.0035383	0.0282807	-1.63225	0	C11orf95
-0.201686	6.47571	-3.62664	0.00354253	0.0282957	-2.32161	0	MCMBP
-0.271679	6.10124	-3.62603	0.0035465	0.0283078	-2.29927	0	USP33
-0.373321	2.55815	-3.62568	0.00354873	0.0283078	-1.72099	0	ZNF613
-0.520512	5.39988	-3.62463	0.00355551	0.0283313	-2.17768	0	KITLG
0.208321	5.60174	3.6245	0.00355637	0.0283313	-2.24524	0	FAM127A
0.356698	4.33919	3.62349	0.0035629	0.0283646	-2.06959	0	LRFN4
0.231857	5.11032	3.62166	0.00357478	0.0284404	-2.20909	0	MOAP1
-0.304633	3.57007	-3.62107	0.00357866	0.0284526	-1.89996	0	PUS7
-0.243517	6.59635	-3.62045	0.00358266	0.0284656	-2.32308	0	TMEM109
-0.287078	8.58095	-3.6181	0.00359804	0.0285691	-2.36259	0	SLC7A7
-0.319764	4.30294	-3.61727	0.00360348	0.0285934	-2.04346	0	RFC2
-0.317293	4.93683	-3.61414	0.00362412	0.0287384	-2.25817	0	RUFY3
-0.207518	5.72808	-3.6136	0.0036277	0.0287479	-2.30649	0	MAPRE2
0.224702	6.89054	3.61322	0.00363016	0.0287485	-2.35643	0	GDI1
-0.207801	6.92807	-3.61137	0.00364242	0.0288267	-2.35972	0	HNRNPD
0.17253	7.39405	3.61097	0.00364512	0.0288291	-2.3712	0	RPS27
-1.11843	-0.260037	-3.6089	0.00365888	0.028919	-1.78595	0	FRMD3
-0.273185	7.18409	-3.60669	0.00367361	0.0290164	-2.37606	0	FAM168A
-0.407049	5.94861	-3.60628	0.00367638	0.0290194	-2.26776	0	TNK2
0.263021	4.43932	3.60544	0.00368203	0.029042	-2.12933	0	ZHX3
-0.302608	5.63776	-3.60458	0.00368781	0.029042	-2.28399	0	PPP2R2A
-0.322432	5.52414	-3.60438	0.00368914	0.029042	-2.27301	0	TRIM69
-0.501669	4.07311	-3.60409	0.00369104	0.029042	-1.99695	0	C4orf33
0.290637	5.81524	3.60381	0.00369299	0.029042	-2.29239	0	BCOR
0.20608	9.59091	3.60367	0.0036939	0.029042	-2.38128	0	TTYH3
0.305507	4.67228	3.60335	0.00369608	0.029042	-2.18737	0	TCTA
0.286907	5.34914	3.60285	0.0036994	0.0290492	-2.26437	0	C19orf53
0.165	6.21754	3.60127	0.0037101	0.0291143	-2.36114	0	SPECC1
-0.205681	6.73635	-3.59952	0.00372195	0.0291883	-2.38281	0	SNX5
-0.191246	5.65674	-3.59559	0.0037487	0.029379	-2.29011	0	AMBRA1
-0.330509	8.62308	-3.59402	0.00375942	0.0294439	-2.40676	0	ZNFX1
-0.289809	3.28729	-3.59306	0.00376607	0.0294769	-1.97249	0	CARMIL1
-0.334169	3.25556	-3.59152	0.00377663	0.0295251	-1.8996	0	CORO2A
0.193571	5.91653	3.59145	0.00377713	0.0295251	-2.33602	0	MMS19
-0.221188	4.77955	-3.59009	0.00378651	0.0295607	-2.17389	0	DBR1
-0.260928	6.37993	-3.58975	0.00378886	0.0295607	-2.38274	0	EPS15
0.284588	7.58198	3.58972	0.00378902	0.0295607	-2.41076	0	IQSEC1
0.234432	4.4398	3.58875	0.00379572	0.0295939	-2.17174	0	ETFDH
0.402399	3.5089	3.5866	0.0038107	0.0296915	-1.94461	0	ZNF580
-0.214894	5.48829	-3.58341	0.00383287	0.029845	-2.30797	0	PTMS
0.267689	4.33473	3.58165	0.00384519	0.0299216	-2.13612	0	PEX10
0.248099	4.69561	3.58088	0.00385064	0.0299447	-2.1886	0	RNF121
0.238771	5.22281	3.578	0.00387094	0.0300832	-2.27121	0	ETHE1
-0.260973	6.2519	-3.57763	0.00387354	0.0300841	-2.3996	0	DECR1
-0.32564	5.56915	-3.57562	0.00388773	0.0301634	-2.30938	0	SNX11
-0.358253	6.11603	-3.57548	0.00388875	0.0301634	-2.353	0	RBCK1
0.210093	6.09827	3.57159	0.00391648	0.030359	-2.38897	0	IRGQ
-0.312021	6.49407	-3.5694	0.00393212	0.0304607	-2.42569	0	ZBED1
-0.283288	5.58284	-3.56742	0.00394634	0.03053	-2.34943	0	C9orf72
0.209247	7.04692	3.5674	0.0039465	0.03053	-2.44895	0	NUP188
0.231277	5.28826	3.56667	0.00395178	0.03053	-2.30563	0	SGSM3
0.277664	4.17222	3.56654	0.00395269	0.03053	-2.16263	0	TMEM254
-0.217894	6.21561	-3.5664	0.00395371	0.03053	-2.40845	0	TAF15
-0.41878	3.46843	-3.56289	0.00397913	0.0307067	-2.00787	0	BMF
0.262002	5.92109	3.5605	0.00399652	0.0308212	-2.42264	0	FCHSD2
-0.175148	6.43177	-3.55896	0.00400782	0.0308886	-2.44516	0	RASA1
-0.313139	3.87473	-3.55736	0.00401954	0.0309477	-2.10925	0	DUT
-0.422053	5.33686	-3.55701	0.00402206	0.0309477	-2.20763	0	SEMA4B
-0.192884	8.94753	-3.55674	0.00402406	0.0309477	-2.47358	0	CD4
-1.4256	7.96425	-3.55615	0.00402842	0.0309477	-2.39047	0	CCL8
-0.544857	4.00139	-3.55592	0.00403008	0.0309477	-1.92722	0	PAQR5
-0.800541	3.27302	-3.55582	0.00403086	0.0309477	-1.84343	0	DPP4
-0.216503	9.54324	-3.55543	0.00403374	0.0309501	-2.47116	0	PGK1
-0.175338	6.55527	-3.54894	0.00408179	0.0312989	-2.46901	0	IFNAR2
-0.389425	4.20926	-3.54717	0.00409501	0.0313803	-2.20471	0	PTK2
-0.914251	0.989266	-3.54674	0.00409824	0.0313852	-1.74662	0	RAD54L
-0.196025	6.01066	-3.54502	0.00411114	0.031464	-2.43282	0	TMEM87A
0.486914	5.15334	3.54308	0.00412574	0.03154	-2.29844	0	PCSK5
-0.254914	6.03182	-3.54286	0.00412738	0.03154	-2.41857	0	CSF3R
0.19063	8.31388	3.54266	0.0041289	0.03154	-2.50112	0	RPL15
0.238683	7.84156	3.53994	0.00414944	0.031667	-2.50249	0	ASPH
0.253189	4.54243	3.53977	0.00415078	0.031667	-2.24388	0	TIMM10
0.319721	5.43059	3.53908	0.00415598	0.0316867	-2.39065	0	ZNF219
0.443904	2.83676	3.535	0.00418706	0.0319035	-1.95368	0	FITM2
-0.645732	1.68936	-3.53414	0.00419366	0.0319337	-1.76171	0	RPS6KA5
-0.198904	8.51245	-3.53355	0.00419821	0.0319482	-2.51812	0	NOTCH2
0.2464	6.51021	3.53304	0.0042021	0.0319577	-2.46986	0	SHMT2
0.313292	3.17467	3.53226	0.00420807	0.031983	-2.05721	0	TMEM117
0.248787	5.44256	3.53077	0.0042196	0.0320504	-2.39775	0	TMEM205
0.444007	2.30367	3.53028	0.00422337	0.0320588	-1.87439	0	NAT6
-0.812636	0.635723	-3.52813	0.00424	0.0321601	-1.80221	0	FZD3
-0.517849	5.72735	-3.52756	0.00424439	0.0321601	-2.36561	0	C19orf66
0.240239	8.32585	3.52752	0.0042447	0.0321601	-2.52901	0	FMNL3
-0.255564	7.20717	-3.52519	0.00426287	0.0322326	-2.52522	0	PATL1
0.214067	4.62571	3.52489	0.00426514	0.0322326	-2.30697	0	NDUFA2
-0.189591	6.46978	-3.52467	0.00426691	0.0322326	-2.49985	0	FUBP1
0.264937	6.77321	3.52461	0.00426738	0.0322326	-2.52255	0	NQO1
0.253635	5.91652	3.52458	0.00426761	0.0322326	-2.49334	0	ACAT2
-0.437015	2.25558	-3.5242	0.00427054	0.0322346	-1.85344	0	CRACR2A
-0.499317	2.88375	-3.52366	0.00427481	0.0322466	-1.92371	0	OXCT1
-0.663811	9.2287	-3.52304	0.00427962	0.0322467	-2.5357	0	SIGLEC1
-0.523846	5.21038	-3.52297	0.00428015	0.0322467	-2.34737	0	CD80
-0.235144	5.72486	-3.52102	0.00429545	0.0323417	-2.46174	0	BDP1
0.266636	4.72672	3.51953	0.00430715	0.0324028	-2.34135	0	HAAO
-0.248207	6.88722	-3.51931	0.00430893	0.0324028	-2.52746	0	CEP170
0.44804	2.31472	3.51667	0.00432974	0.0325391	-1.87519	0	TMEM91
0.226235	6.55213	3.51374	0.00435301	0.0326936	-2.52251	0	PSTPIP1
0.19251	5.86837	3.5115	0.00437087	0.0328073	-2.4851	0	FOCAD
0.310307	4.22176	3.51072	0.00437713	0.0328339	-2.22483	0	PLPPR2
0.203374	6.04489	3.50979	0.00438457	0.0328693	-2.49755	0	TRIM27
-0.234977	4.08249	-3.50807	0.00439843	0.0329492	-2.20924	0	INTS12
0.257511	7.50505	3.50779	0.00440068	0.0329492	-2.56392	0	MREG
0.204137	5.29014	3.50557	0.00441858	0.0330627	-2.4241	0	BAG3
-0.291904	6.34403	-3.50476	0.00442512	0.0330911	-2.53108	0	PHACTR2
0.169925	9.51246	3.50408	0.00443061	0.0331041	-2.56585	0	LAMP1
-0.228655	7.02517	-3.50387	0.00443234	0.0331041	-2.54898	0	CORO1A
-0.214347	6.85682	-3.50157	0.00445106	0.0332234	-2.5639	0	MFSD14B
-0.648155	5.28508	-3.4998	0.00446547	0.0333103	-2.51099	0	SLC2A5
0.30371	4.11463	3.49661	0.00449162	0.0334847	-2.29764	0	TTC28
-0.208967	5.47802	-3.49108	0.00453731	0.0337893	-2.45944	0	SAMD8
-0.243181	8.97628	-3.49099	0.00453807	0.0337893	-2.59418	0	CXCL16
0.192816	9.86924	3.49053	0.0045419	0.033797	-2.58748	0	CANX
0.718487	0.605508	3.48919	0.00455302	0.0338589	-1.83793	0	HS3ST2
-0.236175	4.38254	-3.48515	0.00458683	0.0340893	-2.36583	0	TBC1D30
-0.170308	5.74157	-3.48401	0.00459637	0.0341392	-2.53255	0	ZC3H7A
0.25113	6.2684	3.48364	0.00459954	0.0341418	-2.545	0	S1PR2
0.191258	6.50144	3.48319	0.00460329	0.0341486	-2.59054	0	ATP6V1D
0.176517	10.007	3.48229	0.00461089	0.0341743	-2.59996	0	PLXND1
-0.24013	5.32287	-3.48211	0.00461241	0.0341743	-2.48468	0	CNTRL
0.275975	9.22566	3.48175	0.00461549	0.0341761	-2.60582	0	LSP1
-0.179795	7.04422	-3.48087	0.00462287	0.0342098	-2.60568	0	ADD1
-0.798896	2.10189	-3.47794	0.00464774	0.0343728	-1.89721	0	NR4A2
-0.746743	0.892905	-3.47685	0.00465702	0.0344203	-1.84655	0	CRYBB1
-0.19053	7.24096	-3.47607	0.00466374	0.0344374	-2.61722	0	CSK
-0.205281	10.5219	-3.47592	0.00466502	0.0344374	-2.60698	0	TMSB4X
0.168866	6.96431	3.4749	0.00467369	0.0344802	-2.61707	0	RAB5B
-0.199409	7.81171	-3.47221	0.00469676	0.0346022	-2.62968	0	AZIN1
0.266065	5.04474	3.47212	0.00469759	0.0346022	-2.44218	0	TMEM208
0.255105	5.42963	3.47198	0.00469882	0.0346022	-2.48201	0	ST6GALNAC6
-0.473392	3.17806	-3.47159	0.00470217	0.0346058	-2.09938	0	SKP2
0.175402	5.90623	3.46948	0.00472036	0.0347185	-2.56903	0	ACBD3
0.159891	9.69925	3.46861	0.00472787	0.0347526	-2.62819	0	LASP1
0.273867	5.01441	3.46791	0.00473398	0.0347763	-2.46617	0	SLC27A4
-0.267878	6.00765	-3.46709	0.00474106	0.0348071	-2.56428	0	ZSWIM6
0.16952	9.88564	3.46645	0.0047466	0.0348267	-2.62867	0	ATP6V1B2
0.256588	5.05747	3.46598	0.00475071	0.0348357	-2.45471	0	AKR7A2
0.282687	4.58842	3.46482	0.00476083	0.0348875	-2.40519	0	DCXR
0.25712	5.96408	3.46451	0.00476355	0.0348875	-2.56048	0	MOGS
0.198306	6.47348	3.46418	0.00476644	0.0348875	-2.62901	0	DENND4C
-0.641287	1.62683	-3.46246	0.00478146	0.0349508	-1.87137	0	DLG5
0.228309	5.89232	3.46209	0.00478471	0.0349508	-2.56902	0	MRPL4
-0.177323	7.18105	-3.46176	0.00478757	0.0349508	-2.64316	0	XRN2
-0.49354	1.78627	-3.46166	0.00478847	0.0349508	-1.90792	0	HDX
0.206661	6.54085	3.46153	0.00478957	0.0349508	-2.61668	0	SCYL1
0.244978	3.88724	3.46079	0.00479609	0.0349773	-2.25504	0	TMEM102
0.243377	5.1688	3.45821	0.0048188	0.0351217	-2.49964	0	DPAGT1
-0.378531	4.01868	-3.45782	0.0048223	0.035126	-2.27844	0	IL1R2
-0.248949	5.70865	-3.45715	0.00482818	0.0351476	-2.55062	0	TLE4
-0.637315	0.956874	-3.45508	0.00484658	0.035231	-1.88107	0	GPRIN1
0.891131	0.0503917	3.45492	0.00484801	0.035231	-1.89594	0	TM4SF19-TCTEX1D2
-0.195237	6.02618	-3.45468	0.00485013	0.035231	-2.58711	0	STX6
0.193316	6.49079	3.45455	0.0048513	0.035231	-2.63873	0	RPL34
-0.289346	6.93839	-3.45396	0.00485651	0.0352476	-2.64894	0	TET2
-0.380795	3.52707	-3.45182	0.00487559	0.0353649	-2.22994	0	NCAPG2
-0.321892	5.39756	-3.45071	0.00488555	0.0354158	-2.55658	0	RAPH1
0.272895	5.93467	3.45024	0.00488976	0.0354251	-2.63504	0	LYST
-0.391715	3.70604	-3.44782	0.0049115	0.0355442	-2.24477	0	HHEX
0.271688	4.9704	3.44775	0.00491208	0.0355442	-2.53632	0	TMEM251
0.264322	4.61587	3.44734	0.00491576	0.0355474	-2.42886	0	NDUFA13
-0.223215	9.89245	-3.44705	0.00491841	0.0355474	-2.66674	0	HSP90AA1
-0.221035	5.70645	-3.4452	0.00493509	0.0356435	-2.56598	0	RAB29
-0.887779	1.56412	-3.44492	0.00493761	0.0356435	-1.90033	0	FAM72A
0.247394	6.01321	3.44445	0.00494192	0.0356533	-2.6203	0	NDUFS8
-0.313996	4.74206	-3.43941	0.00498781	0.0359629	-2.4299	0	TMEM62
-0.224499	5.62613	-3.43837	0.00499729	0.0360097	-2.59593	0	ARID4A
-1.49073	2.5644	-3.43801	0.00500059	0.036012	-1.92354	0	ATP10A
0.209967	6.05044	3.43726	0.0050075	0.036023	-2.62983	0	PPM1F
0.253012	5.48518	3.4372	0.00500808	0.036023	-2.60154	0	HEATR5A
-0.193305	6.97211	-3.43622	0.00501707	0.0360543	-2.68918	0	GNAI3
-0.186301	7.56403	-3.43607	0.0050184	0.0360543	-2.69344	0	HNRNPM
-0.279372	7.20228	-3.43524	0.00502611	0.0360882	-2.69151	0	SFT2D2
-0.203377	5.38446	-3.43369	0.00504042	0.0361694	-2.5613	0	CHORDC1
-0.261414	7.75071	-3.43336	0.00504347	0.0361699	-2.69891	0	PACSIN2
0.22258	5.45355	3.43271	0.00504949	0.0361915	-2.56954	0	PXDC1
0.216492	6.06262	3.4312	0.00506343	0.0362699	-2.65606	0	WDR6
-0.265231	4.65354	-3.42938	0.00508042	0.03637	-2.46089	0	RBMXL1
-0.238591	4.53046	-3.42877	0.00508609	0.0363891	-2.42751	0	FBXO34
0.373124	3.28698	3.42719	0.00510086	0.0364604	-2.20182	0	TYSND1
-0.196228	5.38661	-3.42705	0.0051021	0.0364604	-2.59354	0	LARP7
0.444935	4.39148	3.42519	0.00511959	0.036544	-2.35353	0	SVIL
-0.597512	2.60032	-3.42516	0.00511986	0.036544	-2.06257	0	CEBPD
0.322037	3.80062	3.42422	0.00512867	0.0365773	-2.28455	0	MRPL55
-0.274835	4.4059	-3.42402	0.00513058	0.0365773	-2.47107	0	NEDD1
-0.679673	2.10624	-3.41958	0.00517252	0.0368546	-1.97318	0	NREP
0.717536	1.21521	3.41772	0.00519026	0.0369592	-1.96418	0	TCTEX1D2
0.228065	5.92633	3.41714	0.0051958	0.0369768	-2.65152	0	UBTD1
0.209738	5.63152	3.41544	0.00521202	0.0370704	-2.62724	0	FIS1
-0.15606	6.24637	-3.41493	0.00521682	0.0370827	-2.68677	0	ATXN1L
0.280746	5.3113	3.41357	0.00522991	0.0371517	-2.57528	0	ABCB8
-0.171012	6.49688	-3.41328	0.00523268	0.0371517	-2.7138	0	DNM1L
-0.636021	4.67429	-3.41243	0.00524089	0.0371882	-2.3961	0	MVB12B
0.163509	8.1595	3.41097	0.00525495	0.037266	-2.74354	0	LPXN
-0.334329	5.66279	-3.40852	0.00527863	0.0373942	-2.64862	0	PLAGL2
-0.246587	7.97876	-3.40846	0.00527922	0.0373942	-2.74764	0	TFEC
-0.530175	2.5516	-3.40704	0.00529292	0.0374559	-2.04562	0	KIAA0922
-0.870596	1.13497	-3.40692	0.00529412	0.0374559	-1.95457	0	PSMC3IP
0.216637	5.43025	3.40546	0.00530829	0.0375341	-2.63771	0	ARL11
0.763343	0.520921	3.40392	0.00532335	0.0376186	-1.98586	0	DYNC1I1
0.208925	7.26896	3.40344	0.00532808	0.03763	-2.75221	0	SERP1
0.278009	4.93337	3.4026	0.00533623	0.0376439	-2.5496	0	ILVBL
-0.3436	3.60442	-3.4026	0.00533629	0.0376439	-2.30095	0	ZNF22
0.764727	0.510424	3.39884	0.00537328	0.0378664	-1.97439	0	GPER1
-0.246061	5.98733	-3.39875	0.0053741	0.0378664	-2.70226	0	PHF3
0.285702	4.14234	3.39693	0.00539215	0.0379714	-2.48301	0	GPATCH11
0.231845	6.72894	3.39605	0.00540083	0.0380104	-2.75027	0	HPS1
0.655382	1.94685	3.39517	0.00540953	0.0380494	-2.13337	0	BCL11A
-0.235435	6.01826	-3.39377	0.00542349	0.0381063	-2.72146	0	TBK1
-0.17118	7.65509	-3.39352	0.00542595	0.0381063	-2.77109	0	KLF13
0.201882	5.19214	3.39327	0.00542849	0.0381063	-2.62444	0	ERLIN2
0.284617	8.82484	3.39309	0.00543024	0.0381063	-2.77604	0	ARHGAP31
0.427784	4.34392	3.39164	0.00544472	0.0381858	-2.5259	0	EEPD1
0.24204	9.19776	3.3908	0.0054531	0.0382166	-2.77344	0	ALCAM
-0.335375	8.26877	-3.39057	0.00545545	0.0382166	-2.77862	0	CNDP2
-0.20999	6.07481	-3.38808	0.00548043	0.0383693	-2.72677	0	TET3
-0.318275	4.03019	-3.38688	0.00549259	0.0384322	-2.39102	0	PHF19
0.195559	4.74542	3.38629	0.00549846	0.0384411	-2.58306	0	KLHL42
1.15733	-0.593743	3.38612	0.00550023	0.0384411	-2.09918	0	SEMA3G
0.311196	5.74915	3.38572	0.00550428	0.0384472	-2.73609	0	TMEM104
-0.306758	7.0823	-3.38412	0.0055205	0.0385382	-2.77113	0	CAPN2
0.322665	3.5336	3.38321	0.00552967	0.0385799	-2.33313	0	HSD17B14
0.383185	5.04106	3.38203	0.00554172	0.0386401	-2.56484	0	PIK3R6
-0.710581	1.6315	-3.38174	0.00554469	0.0386401	-2.07425	0	MET
-0.297982	3.65901	-3.38003	0.00556205	0.0387387	-2.38746	0	POLA1
0.198365	5.53205	3.37915	0.00557104	0.0387789	-2.6862	0	PMPCA
-0.243657	6.37242	-3.37799	0.00558303	0.0388121	-2.77633	0	PRKCB
-0.278919	5.31574	-3.37785	0.00558437	0.0388121	-2.69532	0	ARAP2
-0.207083	7.33642	-3.37775	0.00558545	0.0388121	-2.79919	0	KARS
-0.19445	5.04919	-3.37709	0.00559226	0.0388174	-2.6278	0	DNAJC15
-0.396732	3.39548	-3.37695	0.00559369	0.0388174	-2.29228	0	PPP1R3B
0.215589	4.65329	3.37674	0.00559585	0.0388174	-2.58024	0	MGST2
0.411372	2.85898	3.37631	0.00560023	0.0388255	-2.25266	0	DPEP2
-0.649287	3.40187	-3.37533	0.00561033	0.0388732	-2.20574	0	KIAA1958
0.202726	7.38799	3.37378	0.00562628	0.0389613	-2.80687	0	PSMD8
0.339708	3.42397	3.37173	0.00564755	0.0390744	-2.38409	0	ARMC7
0.151107	8.25128	3.37158	0.00564907	0.0390744	-2.81616	0	SLC25A5
-0.186162	6.96986	-3.36593	0.00570802	0.0394595	-2.819	0	WTAP
-1.12478	-0.916993	-3.36504	0.00571743	0.039502	-2.20841	0	CDC25C
-0.288841	5.59884	-3.36457	0.00572236	0.0395134	-2.72069	0	CUL4B
0.233373	6.42375	3.36203	0.00574918	0.0396759	-2.80502	0	TOLLIP
0.151807	6.81426	3.3601	0.00576957	0.0397939	-2.82401	0	RPS29
-0.229172	6.17699	-3.35875	0.00578394	0.0398702	-2.78419	0	MGEA5
-0.271625	6.19684	-3.35633	0.00580969	0.0400249	-2.78024	0	TRIM26
0.185289	5.49284	3.3559	0.00581428	0.0400296	-2.74506	0	CHM
-0.667401	0.862511	-3.35565	0.005817	0.0400296	-2.03515	0	EME1
0.662992	1.64695	3.35417	0.00583281	0.0401155	-2.0458	0	TNS2
0.179	6.21459	3.35151	0.00586143	0.0402894	-2.81199	0	ESYT2
-0.482316	3.56715	-3.34895	0.00588906	0.0404563	-2.35857	0	SCLT1
0.791653	-0.193447	3.34581	0.00592315	0.0406533	-2.12375	0	TVP23C
0.366168	7.52108	3.34569	0.00592447	0.0406533	-2.85766	0	FUCA1
-0.297308	5.44074	-3.34329	0.00595066	0.0408098	-2.76998	0	TMEM140
0.273873	3.63514	3.3425	0.00595932	0.040846	-2.48635	0	USP30
-0.24976	6.10633	-3.33967	0.00599044	0.0410361	-2.83132	0	DOCK11
-0.388892	4.77555	-3.33833	0.00600518	0.0411137	-2.62095	0	PPA1
0.5656	5.05246	3.33746	0.0060148	0.0411562	-2.63548	0	FGFRL1
-0.269215	5.21408	-3.33527	0.00603901	0.0412985	-2.72377	0	SPOPL
-0.224632	4.38612	-3.33414	0.00605161	0.0413612	-2.57282	0	GZF1
-0.224851	7.20963	-3.33238	0.00607129	0.0414633	-2.87964	0	ADGRE5
0.162288	6.32952	3.33219	0.00607341	0.0414633	-2.85061	0	NDUFA10
-0.264774	4.27028	-3.33101	0.00608652	0.0415293	-2.59631	0	KLF7
-0.249095	5.46504	-3.33066	0.00609044	0.0415326	-2.79836	0	REL
-0.784497	0.812148	-3.32928	0.006106	0.0415975	-2.0763	0	SKA3
-0.212965	6.39687	-3.32917	0.00610718	0.0415975	-2.85122	0	GART
-0.26974	6.64329	-3.3289	0.00611029	0.0415975	-2.87714	0	TAP2
-0.213549	5.99341	-3.32838	0.00611611	0.0416137	-2.83083	0	EXT2
0.26803	8.17609	3.328	0.00612037	0.0416192	-2.89619	0	VAT1
-0.207745	7.3343	-3.32752	0.00612578	0.0416325	-2.89153	0	NECAP2
0.18441	7.05902	3.32666	0.00613552	0.0416753	-2.89034	0	PHB2
-0.452517	3.2753	-3.32621	0.00614049	0.0416856	-2.5234	0	GPR82
-0.317715	7.03293	-3.32411	0.00616427	0.0418158	-2.89368	0	PSMA4
-0.290531	6.12721	-3.32391	0.0061666	0.0418158	-2.84184	0	CPVL
0.529592	6.83984	3.32355	0.00617065	0.0418198	-2.8766	0	KDM6B
-0.326745	5.791	-3.32149	0.00619411	0.0419553	-2.83715	0	NCOA2
-0.24729	4.0792	-3.32005	0.00621051	0.0420428	-2.57986	0	ERI1
0.343493	5.4203	3.317	0.00624546	0.0422557	-2.78593	0	SCARB1
0.158422	7.18112	3.3144	0.00627545	0.0424338	-2.91583	0	ATP5F1
-0.15958	10.6976	-3.31411	0.00627881	0.0424338	-2.90551	0	TLN1
0.203037	8.27886	3.31307	0.00629086	0.0424714	-2.92323	0	AMPD3
0.249793	4.55692	3.31293	0.00629248	0.0424714	-2.60189	0	TBKBP1
-0.240763	6.18211	-3.31201	0.00630313	0.0424714	-2.88002	0	ETNK1
-0.413127	2.80728	-3.31195	0.00630379	0.0424714	-2.34564	0	ATP8A1
-0.452819	4.36516	-3.31174	0.00630623	0.0424714	-2.47934	0	NAIP
-0.559566	8.06609	-3.31163	0.00630754	0.0424714	-2.92345	0	MT2A
-0.174007	8.64965	-3.3115	0.006309	0.0424714	-2.9269	0	AP1B1
0.284351	11.2201	3.31061	0.00631939	0.0425177	-2.90523	0	MT-CYB
0.194352	4.84375	3.30884	0.00634	0.0426315	-2.728	0	ASB6
-0.424218	3.67012	-3.30855	0.00634337	0.0426315	-2.48096	0	GPR157
0.239922	5.10159	3.30615	0.00637145	0.0427965	-2.72835	0	YIF1B
-0.408076	2.55252	-3.30513	0.00638337	0.0428527	-2.2911	0	GINS3
-0.442132	2.58716	-3.30396	0.00639713	0.0429212	-2.2738	0	EAF2
-0.193051	6.67675	-3.30321	0.00640604	0.0429571	-2.92107	0	DYNC1LI2
-0.193322	5.77428	-3.30188	0.00642177	0.0430074	-2.85229	0	PRPF38B
0.234167	5.5318	3.30146	0.00642669	0.0430074	-2.85514	0	MAGED1
0.222065	5.34717	3.3014	0.0064274	0.0430074	-2.81944	0	UROS
-0.248772	6.22692	-3.30137	0.00642778	0.0430074	-2.91421	0	SPATA13
-0.260018	4.98697	-3.29987	0.00644551	0.0431021	-2.73899	0	MICB
0.194643	5.87581	3.29908	0.00645486	0.0431408	-2.87784	0	UROD
-0.774939	0.0860149	-3.29768	0.00647159	0.043215	-2.14695	0	CYP2U1
-0.295046	4.72936	-3.29755	0.00647312	0.043215	-2.72012	0	ASUN
-0.199384	7.24461	-3.29576	0.00649444	0.0433334	-2.95002	0	PRPF40A
-0.190355	5.36725	-3.29407	0.00651466	0.0434442	-2.85003	0	KRAS
0.747644	1.28502	3.29225	0.00653657	0.0435663	-2.14195	0	SIX5
-0.428805	2.66637	-3.29172	0.00654297	0.0435849	-2.33851	0	CKS2
-0.235407	6.76695	-3.29073	0.00655489	0.0436315	-2.93719	0	PGAM1
0.424258	2.05499	3.29054	0.00655718	0.0436315	-2.29108	0	MYOZ1
-0.212433	5.30612	-3.28892	0.00657681	0.0437379	-2.84294	0	ZNF644
-0.200453	4.90922	-3.28831	0.00658416	0.0437628	-2.75975	0	SFXN1
0.160331	6.35205	3.28507	0.00662357	0.0440005	-2.93043	0	TMCO3
-0.222367	8.31747	-3.28237	0.00665663	0.0441958	-2.98053	0	CMTM6
0.23675	4.229	3.28143	0.00666814	0.0442479	-2.71123	0	ISOC1
-0.198936	6.35282	-3.28025	0.00668264	0.0443197	-2.94827	0	GPR137B
-0.2842	7.01684	-3.27975	0.00668876	0.0443359	-2.97352	0	CASP4
0.366811	3.45311	3.27864	0.00670246	0.0444024	-2.5568	0	PPIP5K1
-0.221652	4.28231	-3.27818	0.00670818	0.044416	-2.65696	0	NAA40
-0.222762	5.15499	-3.27707	0.00672192	0.0444826	-2.78468	0	AKNA
-0.844794	0.494341	-3.27547	0.0067417	0.0445651	-2.16169	0	SPC24
-0.237498	8.93228	-3.275	0.00674757	0.0445651	-2.99362	0	TMBIM1
0.272609	5.57491	3.27498	0.00674786	0.0445651	-2.87457	0	SLC27A1
0.281553	4.24218	3.27487	0.00674916	0.0445651	-2.73001	0	MIPEP
0.509014	7.82344	3.27402	0.00675981	0.0446111	-2.98715	0	SERPINE1
-0.34002	3.59166	-3.27152	0.00679091	0.0447918	-2.51935	0	OAF
0.251284	4.01335	3.26998	0.00681019	0.0448923	-2.64352	0	LARP1B
0.160185	6.96767	3.26971	0.00681359	0.0448923	-2.99235	0	RPL35A
0.338418	3.95028	3.26894	0.00682325	0.0449315	-2.56713	0	HEMK1
0.236547	4.04648	3.26828	0.00683162	0.044944	-2.64267	0	WDR83
0.30229	3.85051	3.26807	0.00683426	0.044944	-2.59264	0	PICK1
0.217935	4.52658	3.26791	0.00683631	0.044944	-2.74986	0	IAH1
0.208516	6.05536	3.26695	0.00684838	0.0449976	-2.942	0	DNASE1L1
-1.26767	-1.04331	-3.26642	0.00685508	0.0449976	-2.28199	0	IQCD
0.243803	8.24102	3.26637	0.00685564	0.0449976	-3.00935	0	TNFRSF1B
-0.255449	5.80191	-3.26602	0.00686005	0.0450021	-2.89614	0	ORAI2
0.381266	3.49274	3.26445	0.00688	0.0451069	-2.56472	0	ASPHD1
1.1703	-0.883498	3.26417	0.0068835	0.0451069	-2.3349	0	TMEM151A
-0.16917	7.47147	-3.2637	0.00688951	0.0451069	-3.0105	0	TSPAN3
-0.161385	9.69236	-3.26358	0.00689097	0.0451069	-3.00588	0	IQGAP1
0.444823	3.50853	3.26304	0.00689787	0.0451276	-2.43202	0	FUT7
-0.627919	0.690575	-3.26152	0.00691726	0.04523	-2.18211	0	GLB1L2
-0.183066	6.77514	-3.26045	0.00693084	0.0452942	-3.00784	0	USP8
0.427694	5.33576	3.26004	0.00693606	0.0453038	-2.89306	0	SPOCD1
-0.247811	4.80624	-3.25904	0.00694884	0.0453628	-2.77293	0	RUVBL1
0.174075	6.91681	3.25831	0.00695824	0.0453996	-3.01086	0	YKT6
-0.34608	4.44024	-3.2577	0.00696614	0.0454266	-2.65766	0	FZD5
0.193664	4.8371	3.2568	0.00697763	0.045477	-2.82286	0	NGLY1
-0.253551	4.83136	-3.25275	0.00702988	0.0457521	-2.80367	0	MPP5
-1.37218	-0.0400685	-3.25272	0.0070303	0.0457521	-2.2006	0	ADGRE3
-0.2042	4.8928	-3.25254	0.00703257	0.0457521	-2.8322	0	RCBTB1
0.216266	5.44662	3.25236	0.00703499	0.0457521	-2.92047	0	TECR
-0.207029	6.49568	-3.25165	0.00704423	0.0457644	-3.00715	0	ANP32A
0.161841	6.61084	3.25159	0.00704495	0.0457644	-3.01861	0	EIF2AK1
0.413408	3.33742	3.25134	0.00704825	0.0457644	-2.54673	0	PEMT
0.286724	6.88831	3.2505	0.00705907	0.04581	-3.02862	0	ITGAL
0.221236	4.25194	3.24959	0.00707092	0.0458109	-2.7037	0	FUK
0.20112	6.49517	3.24953	0.00707172	0.0458109	-3.00439	0	MGRN1
-0.246633	7.32934	-3.24941	0.00707325	0.0458109	-3.03671	0	IQGAP2
-0.249354	6.60436	-3.24903	0.00707833	0.0458109	-3.01738	0	FYTTD1
0.234545	5.6504	3.24868	0.00708282	0.0458109	-2.96587	0	GLTP
0.272956	4.8485	3.24859	0.00708399	0.0458109	-2.86722	0	PPP2R3A
0.161738	8.7786	3.24846	0.00708576	0.0458109	-3.04202	0	RPS11
0.303104	5.73775	3.24772	0.00709535	0.0458284	-2.98137	0	ZNF316
-0.247927	8.5681	-3.24767	0.00709606	0.0458284	-3.04441	0	FNDC3B
0.196352	4.91512	3.24655	0.00711067	0.0458982	-2.82681	0	ACSF3
-0.224819	5.4282	-3.24486	0.00713287	0.0460169	-2.93002	0	CLNS1A
-0.22389	5.3133	-3.24428	0.00714055	0.0460419	-2.9577	0	SNN
0.390891	3.1449	3.24194	0.00717137	0.0462159	-2.61425	0	KCNJ1
0.685947	1.36304	3.24078	0.00718669	0.0462897	-2.22976	0	DIRAS2
0.328482	3.28261	3.24049	0.00719049	0.0462897	-2.56657	0	DCAKD
-0.184446	5.8629	-3.23845	0.00721769	0.0464401	-2.98475	0	CNPY3
-0.251223	5.58166	-3.2355	0.00725701	0.0466682	-2.91155	0	ADPRHL2
-0.904993	0.0706608	-3.2334	0.00728519	0.0468245	-2.26729	0	2003-09-01
-0.293306	9.21345	-3.23284	0.00729273	0.046848	-3.06889	0	IL10RA
-0.186226	6.16564	-3.23234	0.00729939	0.0468659	-3.02461	0	SHOC2
-0.182585	6.27935	-3.23145	0.00731144	0.0469077	-3.03434	0	PITPNB
0.268742	4.96303	3.23128	0.00731367	0.0469077	-2.93531	0	PREPL
-0.255327	4.00487	-3.23033	0.00732656	0.0469654	-2.73224	0	RBM7
-0.333942	3.48195	-3.22969	0.00733513	0.0469954	-2.65044	0	WDHD1
-0.166841	7.84049	-3.22806	0.0073572	0.0471075	-3.07802	0	ATP6V0E1
0.267919	4.99108	3.22782	0.00736043	0.0471075	-2.87281	0	MPG
0.229452	5.75416	3.22608	0.00738406	0.0472337	-2.99041	0	CDIPT
0.171208	5.07087	3.22555	0.0073913	0.047255	-2.94727	0	ULK2
-0.328863	4.05486	-3.22451	0.0074056	0.0473214	-2.69966	0	STX17
-0.228618	4.32329	-3.22298	0.00742643	0.0474187	-2.79831	0	FAM60A
-0.18359	5.72949	-3.22282	0.00742868	0.0474187	-3.00843	0	ICE1
0.275651	3.6334	3.22221	0.00743704	0.047447	-2.69751	0	SLC25A16
0.285782	4.43072	3.22086	0.00745548	0.0475395	-2.89113	0	NCKAP1
-0.212188	5.82992	-3.21937	0.007476	0.0476452	-3.00989	0	KDM3A
0.280453	6.2709	3.21845	0.00748872	0.0477011	-3.05712	0	G6PC3
-0.451792	3.08689	-3.21794	0.00749576	0.0477207	-2.52789	0	DCBLD1
0.634155	0.676212	3.217	0.0075088	0.0477776	-2.26114	0	TMEM114
-0.215821	8.40205	-3.21673	0.0075126	0.0477776	-3.10138	0	MOB1A
0.237757	6.51711	3.21557	0.00752863	0.0478488	-3.07704	0	PARVG
0.250597	5.1514	3.21535	0.00753172	0.0478488	-2.94281	0	TAPT1
0.216188	4.50656	3.21489	0.00753801	0.0478636	-2.85671	0	EIF2D
-0.175948	6.91781	-3.21399	0.00755065	0.0479187	-3.09214	0	HNRNPR
-0.324991	4.26584	-3.2135	0.00755738	0.0479195	-2.74117	0	RGS3
-0.242115	6.66881	-3.2133	0.00756015	0.0479195	-3.09004	0	SLC25A24
-0.212806	7.94901	-3.21297	0.00756476	0.0479195	-3.10515	0	STAT3
-0.226711	5.96541	-3.21284	0.00756665	0.0479195	-3.01474	0	LBR
-0.24997	5.10727	-3.21194	0.00757912	0.0479597	-2.92461	0	TOP3A
0.206488	6.20699	3.21181	0.00758094	0.0479597	-3.06098	0	BRPF1
0.148197	6.74133	3.21129	0.00758831	0.0479812	-3.09798	0	MTOR
-0.420791	2.59902	-3.21005	0.00760562	0.0480655	-2.45664	0	KPNA5
-0.191258	7.3833	-3.20972	0.00761021	0.0480693	-3.10785	0	STK4
0.162588	8.43157	3.20908	0.0076192	0.0480883	-3.11518	0	RPS8
0.179433	6.04086	3.20894	0.00762117	0.0480883	-3.05219	0	GSS
-0.229842	5.13911	-3.20849	0.00762757	0.0481035	-2.97288	0	SLC35A5
-0.246648	4.62609	-3.20747	0.00764193	0.0481689	-2.84692	0	MINA
0.36875	3.08884	3.20699	0.00764871	0.0481865	-2.60367	0	APBA1
0.212734	4.45466	3.20632	0.00765821	0.0482211	-2.83614	0	C19orf12
-0.197665	5.17587	-3.2048	0.00767965	0.0483309	-2.95552	0	PRPS2
-0.209246	4.93845	-3.20434	0.00768617	0.0483468	-2.89919	0	FAM53B
-0.177784	6.28389	-3.20335	0.00770024	0.048388	-3.07656	0	NOP56
-0.210681	7.36637	-3.20331	0.00770073	0.048388	-3.11983	0	SETX
-0.403247	6.94251	-3.20225	0.00771588	0.048458	-3.11667	0	NUB1
0.188507	4.62705	3.19961	0.00775356	0.0486161	-2.90073	0	RPP14
0.167405	7.61082	3.19951	0.007755	0.0486161	-3.12975	0	MFN2
-1.0707	3.88675	-3.1994	0.00775646	0.0486161	-2.55856	0	BATF2
0.223767	4.00798	3.19936	0.00775716	0.0486161	-2.77409	0	ZBTB46
0.226544	5.97241	3.19748	0.00778399	0.0487383	-3.09465	0	ITGB1BP1
0.196721	9.19891	3.19741	0.00778508	0.0487383	-3.13208	0	ATP6AP1
-0.231316	5.35944	-3.19715	0.00778876	0.0487383	-3.00199	0	FAM21A
-0.179076	5.5398	-3.19676	0.00779443	0.0487481	-3.00797	0	RBSN
-0.212352	6.90429	-3.19648	0.0077984	0.0487481	-3.12727	0	TMOD3
-0.213003	6.55009	-3.19455	0.00782617	0.0488964	-3.1245	0	NIPBL
-0.943519	0.358777	-3.19193	0.00786412	0.0490926	-2.29909	0	RP1-34B20,21
0.878613	-0.14405	3.19182	0.00786571	0.0490926	-2.29091	0	NMNAT3
-0.729272	1.33594	-3.1912	0.00787481	0.049124	-2.31782	0	CDKL1
0.423348	3.86577	3.19076	0.00788118	0.0491384	-2.70617	0	STXBP1
-0.714593	0.209065	-3.19033	0.00788741	0.0491518	-2.29716	0	KCNMB3
0.541285	2.50863	3.1899	0.00789372	0.0491658	-2.45332	0	PPP1R13B
-0.696403	1.94204	-3.18938	0.00790119	0.0491869	-2.3498	0	CD72
0.205744	5.95696	3.18875	0.00791045	0.0492192	-3.10035	0	UFL1
0.431742	2.28789	3.18745	0.0079294	0.0493117	-2.47665	0	PPP1R3E
-0.241287	8.01946	-3.18608	0.0079495	0.0494113	-3.15584	0	TM9SF2
0.231693	4.70377	3.18457	0.00797173	0.0495239	-2.89228	0	FAM83H
-0.288291	3.2303	-3.18394	0.00798093	0.0495415	-2.59486	0	ZKSCAN2
-0.207843	7.54188	-3.18382	0.00798276	0.0495415	-3.15826	0	CAPZA2
-0.154425	7.92385	-3.18231	0.00800498	0.0496539	-3.1634	0	WDR26
0.335867	4.42228	3.18193	0.0080106	0.0496632	-2.92943	0	RAB42
-0.682939	0.679179	-3.18072	0.0080285	0.0497487	-2.30835	0	IL7
-0.208068	4.63728	-3.17935	0.00804874	0.0498328	-2.92327	0	UTP14A
0.231092	5.0555	3.17925	0.00805032	0.0498328	-2.97718	0	SPCS2
-0.27363	3.30651	-3.17895	0.00805481	0.049835	-2.63609	0	ARHGAP32
0.501872	3.17596	3.17797	0.00806927	0.0498879	-2.67664	0	KCP
-0.284704	6.04537	-3.1776	0.00807479	0.0498879	-3.14205	0	SNTB1
-0.726876	0.577899	-3.17749	0.00807654	0.0498879	-2.31262	0	GRK5
-0.375186	5.14609	-3.17726	0.00807987	0.0498879	-2.97388	0	ALDH1A1
-0.178609	7.5141	-3.17623	0.00809526	0.0499573	-3.17157	0	UGP2
-0.295689	5.85559	-3.17595	0.0080994	0.0499573	-3.09193	0	SIK3
-0.221165	5.21479	-3.17444	0.00812204	0.0500539	-2.98881	0	MRPL17
-0.163095	7.41987	-3.17435	0.00812335	0.0500539	-3.17421	0	GLUD1
-0.188478	4.82115	-3.17387	0.00813062	0.0500666	-2.97392	0	USP9Y
-0.558495	1.94657	-3.17366	0.0081337	0.0500666	-2.40267	0	CDCA8
0.204475	4.65211	3.17181	0.00816154	0.0502124	-2.94833	0	RABEPK
-0.511372	4.54993	-3.17051	0.00818115	0.0503074	-2.86678	0	ZNF618
-0.37668	6.22972	-3.17004	0.0081883	0.0503258	-3.07217	0	ANKH
-0.711171	1.74932	-3.1695	0.00819643	0.0503501	-2.33037	0	CDCP1
-0.2662	3.81885	-3.16824	0.0082156	0.0504299	-2.72978	0	RHOB
-0.181141	8.19519	-3.1679	0.00822065	0.0504299	-3.19084	0	ACSL4
0.736722	0.436989	3.16755	0.00822599	0.0504299	-2.35834	0	ALPL
-1.4313	1.97266	-3.16754	0.00822612	0.0504299	-2.35791	0	ETV7
0.217318	4.57553	3.16613	0.0082476	0.0505359	-2.91935	0	SOCS7
0.505219	1.27906	3.16564	0.00825511	0.0505563	-2.60801	0	KIAA0319
-0.370086	2.55897	-3.16506	0.00826391	0.0505845	-2.50601	0	NEK8
-0.228315	4.78752	-3.16476	0.00826844	0.0505866	-2.99499	0	PAXBP1
-0.170149	7.08536	-3.16354	0.00828717	0.0506755	-3.19016	0	RBM25
0.167843	7.30551	3.16101	0.00832583	0.0508807	-3.19906	0	BID
-0.348643	5.2298	-3.1608	0.00832914	0.0508807	-3.03428	0	CASP7
0.259717	3.87832	3.16037	0.00833578	0.0508954	-2.75502	0	ARL3
-0.230844	6.38734	-3.15909	0.00835542	0.0509746	-3.17243	0	CERS6
-0.590828	2.13753	-3.15898	0.00835719	0.0509746	-2.53446	0	PLS3
-0.300345	6.38107	-3.15868	0.00836172	0.0509765	-3.16892	0	KIAA1109
0.213384	5.14399	3.15668	0.00839276	0.0511029	-3.04032	0	PQLC2
-0.231763	6.12477	-3.15664	0.00839325	0.0511029	-3.17161	0	PPIG
-0.25929	5.09454	-3.15652	0.00839515	0.0511029	-3.00584	0	C7orf43
-0.242202	4.22397	-3.1553	0.00841408	0.0511924	-2.85659	0	BST1
0.173301	6.07365	3.15361	0.0084404	0.0513267	-3.16226	0	NANS
-0.476295	2.97184	-3.15261	0.00845596	0.0513954	-2.53388	0	STX1A
0.311306	3.95247	3.15207	0.00846441	0.0514209	-2.85566	0	IRS2
-0.238899	5.13821	-3.15138	0.00847522	0.051448	-3.10188	0	APIP
0.230451	9.42193	3.15123	0.00847754	0.051448	-3.21759	0	HSP90B1
-0.234107	8.58867	-3.15097	0.00848165	0.051448	-3.22195	0	B4GALT1
0.375665	4.53478	3.14932	0.00850751	0.0515789	-2.95149	0	GADD45G
0.284636	4.91216	3.14867	0.00851766	0.0516145	-3.01428	0	PPP1R37
-0.209302	6.1679	-3.14762	0.00853421	0.051673	-3.15003	0	NCKAP5L
-0.287025	5.21069	-3.14752	0.00853587	0.051673	-3.07342	0	MIER1
0.360479	6.53788	3.14657	0.00855072	0.051737	-3.16116	0	SCARF1
0.141789	7.61119	3.14555	0.00856694	0.0518092	-3.22731	0	LRRC59
0.238433	6.1917	3.14489	0.00857734	0.0518295	-3.16108	0	ALDH16A1
0.26452	8.19526	3.14479	0.00857889	0.0518295	-3.23148	0	PIK3R5
[truncated: 10,078 more rows]

## Sheet: pv>0,05
S5 Table. List of differentially expressed genes by MTB-infected macrophages after 24h of MC3465 treatment.
logFC	AveExpr	t	P,Value	adj,P,Val	B	sign	gene_names
-2.36768	5.94107	-4.16476	0.00134778	0.0147974	-1.0651	0	CXCL10
-2.35774	0.568084	-7.50111	7.79309e-06	0.000718452	2.76525	1	SIGLEC11
-2.23501	4.14095	-3.03195	0.0105669	0.0587821	-2.71377	0	APOBEC3A
-2.16679	3.03602	-2.55094	0.0256389	0.105607	-3.39359	0	CXCL11
-2.11793	0.67565	-9.13093	1.04551e-06	0.000257686	4.08594	1	PLOD2
-2.11732	-1.7208	-4.4749	0.000783468	0.0107157	-1.34942	0	PLA2G16
-2.02814	1.16067	-8.6366	1.86601e-06	0.000337008	4.02862	1	MRO
-1.98946	-0.73282	-4.38909	0.000909272	0.0118049	-1.15583	0	PTPRU
-1.83921	1.58294	-4.14193	0.00140334	0.0152247	-0.843607	0	HESX1
-1.83565	2.80366	-9.86026	4.64217e-07	0.000181059	6.24755	1	MS4A6A
-1.83221	1.27025	-6.71323	2.2984e-05	0.00118623	2.735	0	ZNF367
-1.8261	4.47527	-4.45549	0.000810237	0.0109577	-0.356725	0	SECTM1
-1.82149	3.94906	-5.27481	0.00020492	0.0044915	0.974652	0	HPSE
-1.79472	1.78299	-11.1172	1.27497e-07	9.05753e-05	6.72258	1	MCM10
-1.78725	3.56991	-2.76378	0.0173389	0.0817337	-3.10689	0	ISG20
-1.76996	-0.403953	-5.51746	0.000138842	0.00356766	0.597855	0	GAREM1
-1.75303	1.08756	-4.21628	0.00123065	0.0138935	-1.0342	0	SELL
-1.72707	0.324421	-4.04668	0.00166195	0.0170268	-1.07415	0	CDCA7
-1.7253	0.545773	-5.83069	8.50385e-05	0.00265274	1.39172	0	E2F8
-1.68794	2.30756	-4.21685	0.00122941	0.0138935	-0.669231	0	TLR3
-1.68402	2.68222	-4.27805	0.001104	0.0130716	-0.588697	0	IGFBP4
-1.68123	1.92492	-9.47257	7.10403e-07	0.000209257	5.87837	1	FAM111B
-1.66331	8.28444	-5.44142	0.000156717	0.0038705	0.877342	0	IFIT1
-1.65535	4.29655	-18.924	3.23415e-10	1.95294e-06	12.8741	1	GAL3ST4
-1.64709	1.48496	-3.81015	0.00253991	0.0225792	-1.37508	0	MAP2K6
-1.61171	1.61842	-6.33232	3.99037e-05	0.00166478	2.18288	0	APOBEC3B
-1.60964	1.53166	-7.6093	6.75781e-06	0.000676003	3.78808	1	CCNE2
-1.60277	5.63945	-14.7945	5.34672e-09	1.25272e-05	11.142	1	CD38
-1.58309	1.11669	-6.86444	1.85618e-05	0.00106748	2.37748	0	CYSLTR2
-1.57332	5.81659	-7.54093	7.39356e-06	0.000697594	4.06786	1	GBP5
-1.56884	5.17303	-2.80415	0.0160949	0.0778052	-3.34839	0	TNFSF10
-1.55482	7.83791	-4.82121	0.000433731	0.00741951	-0.154029	0	RSAD2
-1.527	-0.630113	-5.55084	0.00013169	0.00343503	0.55478	0	KLHL23
-1.52559	0.183777	-5.4051	0.000166096	0.00400678	0.627952	0	RARRES3
-1.52249	1.22723	-7.48494	7.96181e-06	0.000723003	3.47482	1	GINS2
-1.52059	0.237594	-5.79542	8.9803e-05	0.00273187	1.07015	0	CFH
-1.51457	4.72229	-7.68894	6.0901e-06	0.000623306	4.34283	1	LILRA5
-1.49643	5.83395	-8.81927	1.50212e-06	0.000301178	5.68714	1	JUP
-1.49073	2.5644	-3.43801	0.00500059	0.036012	-1.92354	0	ATP10A
-1.48933	0.552533	-5.78006	9.19649e-05	0.00276973	1.3709	0	RMI2
-1.48749	1.52233	-7.8888	4.70604e-06	0.000543231	3.99203	1	CDC45
-1.4846	7.91818	-5.49195	0.000144587	0.00366575	0.961754	0	IFIT2
-1.47895	5.76104	-10.0873	3.64087e-07	0.000175883	7.08904	1	SCIMP
-1.47205	1.93728	-6.95626	1.63266e-05	0.00103233	3.16573	0	BRIP1
-1.47182	0.705567	-5.88761	7.79048e-05	0.00257065	1.55029	0	TICRR
-1.47056	4.96052	-6.9396	1.67099e-05	0.0010344	3.33099	0	IFI27
-1.46019	1.48674	-8.71557	1.69827e-06	0.000320469	4.78934	1	EXO1
-1.45427	6.12808	-21.0339	9.56267e-11	1.15488e-06	14.6336	1	MARCO
-1.44932	4.73576	-4.01727	0.0017514	0.0175824	-1.19422	0	GMPR
-1.44695	1.27483	-6.92452	1.7065e-05	0.0010344	2.83677	0	TCTEX1D1
-1.44276	4.82249	-11.6261	7.81909e-08	6.8812e-05	8.5674	1	DYSF
-1.4313	1.97266	-3.16754	0.00822612	0.0504299	-2.35791	0	ETV7
-1.4256	7.96425	-3.55615	0.00402842	0.0309477	-2.39047	0	CCL8
-1.41963	1.96837	-3.85338	0.00234947	0.0213986	-1.25	0	HAPLN3
-1.41691	-1.45305	-2.54454	0.0259413	0.106165	-3.33085	0	HPDL
-1.41149	1.31347	-5.58179	0.000125404	0.0033276	1.22618	0	NDC80
-1.40462	2.74403	-6.33462	3.9769e-05	0.00166478	2.51152	0	SLC46A1
-1.3953	5.54972	-3.73201	0.00292544	0.0249621	-1.83245	0	OASL
-1.37814	6.14783	-4.76667	0.000475562	0.00787841	-0.124049	0	HERC5
-1.37778	-0.803669	-4.3858	0.000914491	0.0118444	-0.847588	0	ABCC6
-1.37218	-0.0400685	-3.25272	0.0070303	0.0457521	-2.2006	0	ADGRE3
-1.36908	0.213871	-3.88887	0.00220415	0.0206193	-1.31457	0	TMEM37
-1.36507	7.95388	-7.03314	1.46757e-05	0.00100135	3.30271	0	CCL7
-1.36348	2.14882	-7.4849	7.96219e-06	0.000723003	3.8605	1	DTL
-1.35375	7.3568	-4.78208	0.000463332	0.00772848	-0.195344	0	ISG15
-1.34202	2.46255	-7.18596	1.18997e-05	0.000887112	3.61384	1	CLSPN
-1.33743	2.13468	-4.54419	0.000695165	0.00994728	-0.150877	0	FAM26F
-1.33723	4.31775	-10.3118	2.87544e-07	0.000175883	7.29109	1	STAT4
-1.32134	3.4013	-2.78914	0.0165467	0.0790483	-3.07521	0	NUPR1
-1.31768	1.07498	-4.48548	0.000769264	0.0105934	-0.314864	0	KIF18B
-1.3158	7.06278	-3.7354	0.00290752	0.0248683	-2.07028	0	IFI44L
-1.31376	2.10319	-6.00893	6.4733e-05	0.00228591	1.84973	0	GPBAR1
-1.30914	-0.849099	-3.6355	0.00348584	0.027991	-1.81718	0	ERCC6L
-1.30569	0.192564	-3.04847	0.0102494	0.0580044	-2.59955	0	TCAF2
-1.3055	0.218605	-4.21743	0.00122816	0.0138935	-0.774182	0	SKA1
-1.29677	7.09516	-6.88967	1.79169e-05	0.00103907	3.10753	0	SAMD9
-1.28877	-0.685935	-4.68705	0.000544363	0.00861635	-0.519579	0	OIP5
-1.28669	-0.47576	-4.16801	0.00134007	0.014753	-1.01055	0	SPC25
-1.27802	6.2456	-7.22408	1.12984e-05	0.000853672	3.59599	1	GBP4
-1.2746	6.75164	-5.35737	0.000179334	0.00417306	0.787614	0	DDX58
-1.27205	2.89677	-9.52602	6.69391e-07	0.000202106	6.27336	1	TYMS
-1.26767	-1.04331	-3.26642	0.00685508	0.0449976	-2.28199	0	IQCD
-1.2663	5.10616	-4.57504	0.000659259	0.0096314	-0.378726	0	NT5C3A
-1.26587	1.73847	-7.47756	8.04011e-06	0.00072463	3.701	1	CDT1
-1.26354	9.29009	-4.67513	0.000555529	0.00875865	-0.456385	0	MX1
-1.25948	1.04759	-6.69085	2.37283e-05	0.00120914	2.59578	0	XRCC2
-1.25656	1.25783	-5.31505	0.000191999	0.00434047	0.896461	0	WEE1
-1.25261	4.31443	-16.8288	1.23956e-09	4.99004e-06	12.1326	1	DHRS3
-1.25237	2.92383	-7.77336	5.45865e-06	0.000583399	4.35963	1	MYBL2
-1.25035	-1.72786	-2.69722	0.0196006	0.0888575	-3.08974	0	KCNQ5
-1.24828	2.25673	-2.30541	0.0400666	0.142077	-3.66891	0	FFAR2
-1.24762	2.14642	-6.90019	1.7655e-05	0.00103504	3.14368	0	NCAPG
-1.24567	0.643168	-4.45388	0.000812506	0.0109761	-0.472362	0	KIF15
-1.22545	1.54638	-5.82775	8.54251e-05	0.00265274	1.56134	0	CDC25A
-1.21803	1.6154	-4.31046	0.00104306	0.0126986	-0.549554	0	GRAMD1B
-1.21181	7.09183	-14.5965	6.22365e-09	1.25272e-05	11.0618	1	CD300E
-1.21083	8.22846	-5.08719	0.000278466	0.00553131	0.25977	0	MX2
-1.20958	0.219756	-4.02729	0.00172038	0.0174216	-1.19695	0	C1R
-1.20856	3.55337	-6.30831	4.13425e-05	0.00170991	2.49906	0	SLC18B1
-1.20691	2.67394	-6.38384	3.69924e-05	0.00160704	2.58728	0	CDK1
-1.20246	6.03726	-9.22444	9.39538e-07	0.000241421	6.15264	1	GIMAP6
-1.20123	0.0559848	-4.29736	0.00106726	0.0128252	-0.791554	0	E2F7
-1.18971	8.7523	-4.82879	0.000428231	0.00740276	-0.187092	0	IFIT3
-1.18797	4.80505	-5.32103	0.000190155	0.00432486	0.871546	0	SERPING1
-1.18547	3.03275	-8.57296	2.01415e-06	0.000352535	5.3114	1	TCF19
-1.178	1.55146	-5.83057	8.50539e-05	0.00265274	1.65595	0	RAD51
-1.17063	-0.850437	-2.85466	0.0146621	0.0728402	-2.84051	0	PPFIA4
-1.1632	2.82258	-4.18835	0.00129279	0.0143766	-0.719244	0	SP140
-1.15389	5.37879	-6.76541	2.13429e-05	0.00114052	3.05528	0	SDS
-1.14816	2.22445	-6.92197	1.71257e-05	0.0010344	3.3347	0	PTGES
-1.14732	6.82744	-3.88389	0.00222397	0.0207244	-1.77025	0	CMPK2
-1.14301	-0.276202	-4.53904	0.000701362	0.00998861	-0.156438	0	PRUNE2
-1.13944	4.30877	-4.54646	0.000692459	0.00992031	-0.308208	0	MT1M
-1.13706	3.32949	-5.88133	7.86602e-05	0.0025885	1.88465	0	VAMP5
-1.1368	5.29382	-9.23689	9.26331e-07	0.000241421	6.17268	1	TNFRSF11A
-1.13334	7.88109	-8.48791	2.23209e-06	0.000369273	5.22124	1	GBP1
-1.1329	1.805	-5.29996	0.000196741	0.00441644	0.976965	0	IGSF10
-1.13215	2.45218	-3.10873	0.00916957	0.0538533	-2.44589	0	FCRLA
-1.1299	11.1143	-7.06026	1.41365e-05	0.000991022	3.34081	1	FN1
-1.12478	-0.916993	-3.36504	0.00571743	0.039502	-2.20841	0	CDC25C
-1.12024	-0.241069	-2.98339	0.0115589	0.062297	-2.6711	0	SH3D19
-1.11843	-0.260037	-3.6089	0.00365888	0.028919	-1.78595	0	FRMD3
-1.11512	-0.0895953	-4.29016	0.00108081	0.0129006	-0.861733	0	CD1D
-1.1128	0.0331405	-3.67572	0.00324001	0.0266914	-1.80954	0	ADRB2
-1.10601	7.22692	-4.29136	0.00107854	0.0129006	-1.05477	0	IFITM3
-1.10484	3.04989	-7.51324	7.66897e-06	0.000712447	4.06653	1	UHRF1
-1.08843	-1.22263	-2.93149	0.0127224	0.0665434	-2.78228	0	ANKRD29
-1.08829	2.04656	-4.60863	0.000622355	0.00930221	-0.0465527	0	E2F2
-1.08799	1.97829	-5.72296	0.000100499	0.00295312	1.52836	0	VMO1
-1.07734	3.54487	-8.28072	2.87614e-06	0.00039899	5.00888	1	GIMAP7
-1.07475	0.823096	-3.02123	0.0107784	0.0596566	-2.55317	0	RNASE2
-1.07325	7.03062	-10.1569	3.38234e-07	0.000175883	7.14418	1	VSIG4
-1.07259	6.75825	-4.70282	0.00052995	0.00846588	-0.334729	0	EPSTI1
-1.0707	3.88675	-3.1994	0.00775646	0.0486161	-2.55856	0	BATF2
-1.05866	4.7821	-10.191	3.26311e-07	0.000175883	7.19227	1	MCM7
-1.05826	2.60366	-2.79036	0.0165096	0.0789024	-3.03188	0	TMEM229B
-1.05637	0.431765	-2.36439	0.0360151	0.132263	-3.49953	0	PLEKHN1
-1.05253	2.29821	-3.83809	0.00241509	0.021799	-1.30902	0	PARP15
-1.05001	2.52586	-7.2277	1.1243e-05	0.000853672	3.59345	1	GIMAP5
-1.04168	-0.337672	-2.61638	0.0227406	0.0978982	-3.15496	0	PPT2
-1.04157	3.09609	-6.48709	3.18163e-05	0.00146101	2.74863	0	FANCI
-1.04155	3.14845	-4.00384	0.00179387	0.0178163	-1.09855	0	IGF2BP3
-1.04151	5.71991	-6.74372	2.20092e-05	0.00116013	2.94636	0	GCH1
-1.03554	4.32159	-5.6728	0.000108689	0.00308857	1.4709	0	IFITM2
-1.03546	4.4651	-7.84789	4.95923e-06	0.000557123	4.53427	1	RRM2
-1.0323	2.24442	-5.79011	9.05432e-05	0.00274746	1.72242	0	E2F1
-1.03151	0.886935	-4.36027	0.000956106	0.0120796	-0.486189	0	DIAPH3
-1.02901	6.12174	-4.98948	0.000327322	0.00611242	0.198757	0	HERC6
-1.02762	2.13294	-4.56143	0.000674864	0.00977258	-0.12601	0	CDC6
-1.02464	0.158207	-3.68745	0.00317172	0.0262903	-1.69024	0	PCED1B
-1.0121	7.0319	-4.93211	0.000360136	0.00654669	0.0255823	0	IFI44
-1.01193	5.20034	-2.68198	0.0201578	0.0906176	-3.7095	0	USP18
-1.01086	2.69184	-4.96443	0.000341246	0.00632091	0.483426	0	KIF11
-1.01039	-0.304361	-2.98335	0.0115598	0.062297	-2.6512	0	WDR17
-1.00117	2.17716	-6.58261	2.77102e-05	0.00133329	2.75656	0	CDCA5
-1.00067	2.33111	-6.34674	3.90654e-05	0.00165541	2.489	0	RAD51AP1
-0.999372	-1.0581	-2.19535	0.0488194	0.16049	-3.72378	0	ITIH4
-0.995559	4.02277	-7.80036	5.27176e-06	0.000578792	4.48192	0	RND3
-0.99541	7.51265	-5.62029	0.000118023	0.0032248	1.15672	0	OAS1
-0.98744	0.829764	-2.32773	0.0384842	0.138614	-3.58176	0	APOBEC3D
-0.987205	-0.33348	-2.81897	0.0156607	0.0761715	-2.87335	0	MTMR11
-0.984841	3.95064	-5.56632	0.000128504	0.00337378	1.40531	0	ACVRL1
-0.983392	2.27949	-7.3828	9.12224e-06	0.000749451	3.77906	0	WDR76
-0.982887	2.26896	-5.6589	0.000111081	0.00312709	1.55905	0	KNL1
-0.979579	2.31383	-6.41732	3.52223e-05	0.00155248	2.58525	0	PRIM1
-0.977643	1.31784	-3.89899	0.00216444	0.0203424	-1.18521	0	TLR7
-0.975456	4.96145	-5.313	0.000192638	0.00434047	0.872503	0	FPR2
-0.974519	7.24635	-4.33336	0.00100209	0.0123998	-1.00506	0	HELZ2
-0.96929	4.77848	-3.89495	0.00218023	0.020443	-1.5364	0	SEPP1
-0.968508	9.65699	-4.35707	0.000961448	0.0120939	-1.01893	0	OAS3
-0.966887	2.78721	-6.21728	4.73196e-05	0.00187688	2.36812	0	RGS2
-0.965513	-0.989606	-2.75832	0.0175142	0.0822072	-2.98036	0	B3GALNT1
-0.964719	1.51011	-5.79654	8.96463e-05	0.00273187	1.62341	0	TRIP13
-0.962827	7.43613	-5.75497	9.56162e-05	0.00285831	1.37182	0	MNDA
-0.961322	8.16942	-5.6639	0.000110215	0.00311725	1.20826	0	SAMD9L
-0.961232	2.12113	-4.37754	0.000927741	0.0119536	-0.416395	0	TMPRSS13
-0.959818	1.60531	-6.20526	4.81751e-05	0.00188899	2.17537	0	FCGR1B
-0.95274	-0.718863	-2.23376	0.0455764	0.153365	-3.68853	0	ERFE
-0.952377	3.07422	-6.24972	4.50905e-05	0.00180716	2.416	0	ANLN
-0.949358	3.90064	-6.84221	1.91506e-05	0.0010744	3.21501	0	GPR155
-0.947848	2.09108	-2.17236	0.0508635	0.164509	-3.89594	0	MEFV
-0.946452	1.40933	-5.98687	6.69395e-05	0.00232702	1.76269	0	HJURP
-0.946022	4.29235	-3.99229	0.00183127	0.0181132	-1.1927	0	NOD2
-0.944607	8.57795	-4.31568	0.00103357	0.0126884	-1.09071	0	OAS2
-0.944219	0.534914	-4.1173	0.00146593	0.0155498	-0.876818	0	DSCC1
-0.943519	0.358777	-3.19193	0.00786412	0.0490926	-2.29909	0	RP1-34B20,21
-0.942424	0.32295	-2.25683	0.0437277	0.149688	-3.64257	0	CIDEB
-0.936986	7.66115	-7.43941	8.45834e-06	0.000740227	3.85938	0	TRIM22
-0.93577	1.58962	-3.02786	0.0106472	0.0590929	-2.54419	0	FXYD6
-0.935023	-0.428334	-3.03615	0.0104852	0.0585507	-2.58852	0	NEIL3
-0.934899	1.90696	-4.75836	0.0004823	0.00795728	0.187069	0	ASPM
-0.933778	7.28162	-6.66211	2.47224e-05	0.00122907	2.762	0	IFIH1
-0.932156	3.42372	-5.32497	0.000188948	0.00431365	1.01799	0	TOP2A
-0.928197	0.106956	-4.10172	0.00150701	0.01584	-1.01676	0	IGSF21
-0.926415	5.66525	-4.97488	0.000335363	0.00623105	0.219108	0	FGD2
-0.926368	-0.392208	-2.28987	0.0412049	0.144505	-3.59976	0	SLC17A7
-0.92217	-0.393586	-2.33069	0.0382794	0.138124	-3.54208	0	SMAD3
-0.91969	10.7073	-8.49986	2.19998e-06	0.000369016	5.2391	0	CD163
-0.916897	6.66725	-2.8861	0.0138351	0.0702635	-3.42613	0	VCAN
-0.914501	5.18301	-7.52072	7.59347e-06	0.000710902	4.07959	0	SIPA1L1
-0.914251	0.989266	-3.54674	0.00409824	0.0313852	-1.74662	0	RAD54L
-0.912701	2.10272	-5.83739	8.4163e-05	0.00265274	1.78716	0	POLQ
-0.910944	1.87624	-5.52285	0.000137662	0.00356004	1.32393	0	ZNF503
-0.910664	6.0593	-5.42282	0.000161449	0.00393904	0.931424	0	TOR1B
-0.910102	1.72785	-5.99197	6.64222e-05	0.00232702	1.95083	0	ARHGAP11B
-0.908897	2.20692	-4.78129	0.000463952	0.00772848	0.22388	0	MELK
-0.904993	0.0706608	-3.2334	0.00728519	0.0468245	-2.26729	0	2003-09-01
-0.904871	1.17636	-4.65363	0.000576272	0.00894555	-0.0370023	0	ITGA9
-0.89995	7.57715	-7.44405	8.40623e-06	0.000740227	3.86412	0	DDX60L
-0.89784	4.96605	-5.6376	0.000114855	0.00317416	1.33737	0	JADE2
-0.897582	2.04283	-4.85486	0.000409868	0.0072157	0.32162	0	CENPU
-0.896625	1.91854	-5.91714	7.44566e-05	0.00251842	1.88845	0	ATAD5
-0.895688	1.85484	-4.40059	0.000891259	0.0116936	-0.375206	0	BIRC5
-0.891496	6.74838	-7.78044	5.40896e-06	0.00058325	4.32246	0	GBP2
-0.88994	4.81537	-4.15769	0.00136474	0.0148889	-1.08037	0	SP110
-0.887779	1.56412	-3.44492	0.00493761	0.0356435	-1.90033	0	FAM72A
-0.883997	1.55892	-4.46866	0.000791974	0.0108075	-0.267641	0	HELLS
-0.882677	2.60732	-4.64966	0.000580191	0.00899483	-0.00361359	0	FOXM1
-0.881991	2.646	-6.33002	4.00393e-05	0.00166478	2.51833	0	CCNA2
-0.878649	4.44126	-9.15983	1.01146e-06	0.000254487	6.08755	0	MEF2C
-0.876704	2.99104	-5.32288	0.000189587	0.00432007	1.03836	0	SHCBP1
-0.875568	5.72578	-7.06309	1.40815e-05	0.000991022	3.36971	0	GBP3
-0.874624	5.07828	-5.68863	0.00010603	0.00306346	1.37659	0	SLC16A10
-0.874122	2.44363	-6.75986	2.15113e-05	0.00114446	3.11795	0	MLXIPL
-0.872534	1.49674	-3.03444	0.0105185	0.0586461	-2.53464	0	NKD1
-0.872329	-0.144332	-2.76174	0.0174041	0.0819132	-2.93935	0	EMP2
-0.871038	6.82584	-9.37269	7.94467e-07	0.000228447	6.28096	0	SAMSN1
-0.870596	1.13497	-3.40692	0.00529412	0.0374559	-1.95457	0	PSMC3IP
-0.868139	1.64989	-4.05349	0.0016419	0.0168778	-0.938915	0	ESCO2
-0.867168	1.2833	-5.39651	0.000168401	0.00402729	1.06228	0	GTSE1
-0.866753	-0.963761	-2.45794	0.0303859	0.118547	-3.36888	0	MYLK3
-0.866383	-0.30354	-2.65487	0.0211883	0.0933229	-3.09361	0	KIAA0101
-0.865862	3.92534	-5.98773	6.68524e-05	0.00232702	2.00942	0	LYSMD2
-0.864434	3.01617	-4.63351	0.000596424	0.00913765	-0.00819102	0	FBN2
-0.863955	6.37881	-5.16989	0.00024311	0.00504266	0.474627	0	PNPT1
-0.863386	5.15484	-4.3987	0.000894189	0.0116936	-0.714344	0	TRIM5
-0.863343	3.6952	-4.81942	0.000435041	0.00743126	0.0361786	0	GPR34
-0.861772	2.53348	-4.31793	0.0010295	0.0126884	-0.557341	0	MAD2L1
-0.86024	1.48299	-4.65684	0.000573124	0.00893135	0.0172616	0	TTK
-0.85946	2.51119	-2.87883	0.014022	0.0707663	-2.91403	0	APOBEC3F
-0.858856	1.75745	-3.72755	0.00294921	0.0250476	-1.45078	0	ARG2
-0.856569	-0.166104	-3.13672	0.00870775	0.0522653	-2.38905	0	DEPDC1B
-0.855016	-0.51316	-2.52035	0.0271148	0.109557	-3.28977	0	CEBPE
-0.850052	2.92251	-6.47852	3.2215e-05	0.00147371	2.73251	0	ZNF107
-0.849897	0.375931	-3.89665	0.00217358	0.0204123	-1.30598	0	CENPM
-0.848097	2.69503	-5.71266	0.000102126	0.00299364	1.6396	0	AKAP7
-0.845869	7.03173	-4.01899	0.00174602	0.0175576	-1.58856	0	XAF1
-0.845256	6.06904	-11.1248	1.26543e-07	9.05753e-05	8.13278	0	GIMAP8
-0.844794	0.494341	-3.27547	0.0067417	0.0445651	-2.16169	0	SPC24
-0.841673	-0.817847	-3.00081	0.0111928	0.0610673	-2.63324	0	AC092835,2
-0.841487	1.9921	-4.35454	0.000965704	0.0120939	-0.448091	0	KIF2C
-0.841331	6.8082	-7.36372	9.35834e-06	0.000763653	3.75621	0	SLC8A1
-0.841282	3.65032	-3.66216	0.00332087	0.0270988	-1.76574	0	RTP4
-0.840964	2.55149	-5.01684	0.000312794	0.00595839	0.585921	0	CYSLTR1
-0.83826	7.90719	-9.8679	4.60406e-07	0.000181059	6.82774	0	C3AR1
-0.837715	3.20068	-5.31124	0.000193186	0.0043447	1.0193	0	TK1
-0.837063	4.73521	-4.00827	0.00177973	0.0178028	-1.39925	0	IL15RA
-0.836073	0.923801	-3.84189	0.00239862	0.0217026	-1.30821	0	LBH
-0.833534	-1.52397	-2.39497	0.0340729	0.127817	-3.45549	0	KCNIP3
-0.832676	2.36579	-5.00889	0.000316946	0.00601849	0.576912	0	GNG2
-0.831583	6.94897	-8.33827	2.67932e-06	0.000394612	5.04234	0	GALM
-0.828877	1.82786	-2.29677	0.040696	0.14329	-3.6457	0	DUSP4
-0.826925	1.90467	-4.26973	0.00112024	0.0131351	-0.594116	0	ORC6
-0.819906	6.80481	-15.1179	4.18823e-09	1.25272e-05	11.443	0	SLA
-0.818999	1.89203	-5.27997	0.000203215	0.00446223	0.963333	0	PLK4
-0.81565	-0.0884308	-2.41804	0.0326746	0.12417	-3.4228	0	STAMBPL1
-0.813342	0.133479	-4.04479	0.00166755	0.0170669	-1.07575	0	NEK11
-0.812636	0.635723	-3.52813	0.00424	0.0321601	-1.80221	0	FZD3
-0.81165	5.09018	-4.61362	0.000617068	0.00925755	-0.413868	0	MKI67
-0.808327	0.538709	-2.99254	0.0113652	0.0616077	-2.59548	0	PRLR
-0.807428	2.42081	-4.3022	0.00105825	0.0128107	-0.60541	0	RGS18
-0.806438	0.187473	-3.11135	0.00912528	0.0537277	-2.42052	0	KIF18A
-0.805584	4.88765	-4.40914	0.000878102	0.0115634	-0.664975	0	PPM1K
-0.804889	1.57453	-4.18382	0.00130316	0.0144786	-0.726202	0	CKAP2L
-0.804461	2.67501	-4.62438	0.000605806	0.00918859	-0.0225125	0	C1S
-0.804079	5.30055	-8.45646	2.31896e-06	0.000372872	5.25758	0	SDC3
-0.803488	2.24507	-4.14626	0.00139262	0.0151656	-0.783383	0	KIFC1
-0.802712	1.96648	-4.25235	0.00115497	0.0134121	-0.613731	0	TIAM2
-0.801987	-1.36351	-2.28888	0.0412782	0.144505	-3.6265	0	PTPRN2
-0.801857	7.27245	-6.70386	2.32925e-05	0.00119703	2.82139	0	SSB
-0.801689	7.90356	-4.84536	0.000416463	0.00728931	-0.156913	0	PARP9
-0.800541	3.27302	-3.55582	0.00403086	0.0309477	-1.84343	0	DPP4
-0.799996	2.58522	-5.46833	0.000150129	0.00376946	1.27295	0	CEP55
-0.798969	2.72575	-6.16569	5.11089e-05	0.0019595	2.29237	0	ASF1B
-0.798967	8.82573	-12.4574	3.6544e-08	4.6474e-05	9.35789	0	FCGR3A
-0.798896	2.10189	-3.47794	0.00464774	0.0343728	-1.89721	0	NR4A2
-0.798232	3.94334	-5.22253	0.00022309	0.0048026	0.736991	0	SORL1
-0.796665	2.30352	-6.50512	3.09942e-05	0.00142869	2.66799	0	IL10
-0.794442	-1.18438	-2.48213	0.0290749	0.114751	-3.33503	0	CENPV
-0.794328	0.985805	-2.85327	0.0146999	0.0729977	-2.80443	0	FAM72B
-0.793516	5.42928	-8.57873	2.0002e-06	0.000352535	5.39455	0	FAM46A
-0.793369	1.76005	-3.72108	0.002984	0.0252365	-1.46395	0	ADAMTS2
-0.793258	1.98064	-2.6288	0.0222278	0.0964241	-3.16813	0	ASCL2
-0.792165	4.17519	-8.03276	3.91959e-06	0.000468682	4.76772	0	ATAD2
-0.79188	3.36367	-4.13814	0.00141278	0.0152482	-0.9703	0	CCL23
-0.791301	7.37377	-5.38801	0.000170714	0.00405852	0.776433	0	PLSCR1
-0.785532	0.458722	-2.17778	0.0503749	0.16367	-3.75467	0	AIG1
-0.784497	0.812148	-3.32928	0.006106	0.0415975	-2.0763	0	SKA3
-0.78449	7.22074	-13.8528	1.12011e-08	1.93251e-05	10.5077	0	MERTK
-0.784267	-0.142076	-2.90595	0.0133371	0.0686581	-2.73311	0	DAPK2
-0.78234	6.73028	-4.6322	0.000597758	0.00913765	-0.459424	0	IFI35
-0.78025	4.01281	-5.22836	0.000220985	0.00476578	0.877916	0	ITGA4
-0.778706	4.78174	-6.44282	3.39345e-05	0.00152352	2.61396	0	TMEM268
-0.776002	1.44842	-3.09956	0.00932621	0.0544382	-2.4666	0	KIF4A
-0.774939	0.0860149	-3.29768	0.00647159	0.043215	-2.14695	0	CYP2U1
-0.774612	6.0789	-8.93771	1.30738e-06	0.000277396	5.7995	0	ADM
-0.772304	2.99253	-4.08226	0.00156	0.0162414	-0.89754	0	HSPA6
-0.770287	2.78043	-4.35207	0.000969872	0.0120939	-0.559337	0	GRIN3A
-0.769271	5.27022	-8.12074	3.50915e-06	0.000432649	4.815	0	MS4A4A
-0.767728	3.76026	-4.02538	0.00172624	0.0174605	-1.2014	0	ENDOD1
-0.763732	2.76082	-5.26445	0.000208393	0.00455111	0.88522	0	VNN2
-0.762981	2.15001	-4.58615	0.000646809	0.00956112	-0.0933897	0	ZGRF1
-0.76282	5.44751	-8.9365	1.30923e-06	0.000277396	5.82638	0	ITSN1
-0.759311	2.78414	-4.46428	0.000797994	0.0108407	-0.312363	0	ORC1
-0.756993	-0.0615776	-2.66125	0.0209415	0.0927432	-3.08431	0	IL20RB
-0.754853	4.09753	-5.13621	0.000256902	0.00525857	0.68839	0	MCUB
-0.754652	4.02254	-7.34909	9.54385e-06	0.000771602	3.90703	0	FCGR1A
-0.754388	-0.207872	-2.58064	0.0242815	0.101936	-3.21562	0	RNF207
-0.752873	6.98893	-6.25571	4.46915e-05	0.00180515	2.16957	0	CNP
-0.752353	0.818522	-3.00559	0.0110943	0.0607096	-2.5845	0	CDCA2
-0.751735	1.45598	-4.59972	0.000631934	0.00941044	-0.0692629	0	CENPK
-0.74996	5.71445	-8.26826	2.92074e-06	0.00039899	4.97853	0	RCSD1
-0.749233	3.0972	-5.86442	8.07319e-05	0.00262097	1.86144	0	BARD1
-0.749224	0.723404	-2.9165	0.0130797	0.0678537	-2.72109	0	GSG2
-0.748531	6.96994	-5.95824	6.99241e-05	0.00238552	1.68725	0	TNFSF13B
-0.747355	6.7081	-5.96851	6.88379e-05	0.0023753	1.7277	0	TRIM14
-0.746743	0.892905	-3.47685	0.00465702	0.0344203	-1.84655	0	CRYBB1
-0.744921	7.71494	-9.27467	8.87429e-07	0.000238166	6.16132	0	TXNIP
-0.742896	3.35277	-5.4188	0.00016249	0.00395644	1.18365	0	SMPDL3A
-0.7428	0.78425	-2.76756	0.0172185	0.0812934	-2.94029	0	AURKB
-0.74137	7.39839	-6.6705	2.44279e-05	0.00122907	2.77177	0	RTCB
-0.740458	5.86062	-6.2218	4.70025e-05	0.00187343	2.18192	0	FPR1
-0.738849	2.5835	-4.57417	0.00066025	0.0096314	-0.144613	0	CDCA7L
-0.737898	7.79351	-6.04634	6.11646e-05	0.00221163	1.81831	0	DTX3L
-0.737259	4.28767	-7.00862	1.51821e-05	0.00101313	3.41847	0	MCM2
-0.737112	2.24774	-4.58396	0.000649244	0.0095706	-0.0853912	0	PKMYT1
-0.737076	7.08277	-4.76698	0.000475309	0.00787841	-0.264019	0	LGALS3BP
-0.736964	0.736522	-2.77437	0.0170037	0.0805307	-2.92538	0	JADE3
-0.73624	5.58792	-9.0307	1.17351e-06	0.000272548	5.91572	0	CD2AP
-0.735338	-1.05284	-2.42728	0.0321302	0.122913	-3.42154	0	C1QTNF6
-0.732519	5.9794	-4.82995	0.000427397	0.00740276	-0.135595	0	NFE2L3
-0.730844	1.25326	-4.11491	0.00147215	0.0155549	-0.83566	0	TRIM6
-0.729272	1.33594	-3.1912	0.00787481	0.049124	-2.31782	0	CDKL1
-0.726876	0.577899	-3.17749	0.00807654	0.0498879	-2.31262	0	GRK5
-0.726587	1.96229	-4.69583	0.000536292	0.0085221	0.0891709	0	FBXO5
-0.724315	5.05756	-4.86664	0.000401838	0.00711584	0.0768134	0	TAGAP
-0.723681	4.9173	-3.73712	0.00289852	0.0248639	-1.86858	0	APOBEC3G
-0.722516	-0.702766	-2.33839	0.0377501	0.136704	-3.53061	0	EPB41L5
-0.722283	8.6195	-8.37547	2.55984e-06	0.000388717	5.08049	0	MSR1
-0.721067	6.88783	-5.40504	0.000166114	0.00400678	0.794023	0	TNFAIP6
-0.720888	5.56675	-5.13683	0.000256641	0.00525857	0.475163	0	TDRD7
-0.718367	1.63108	-3.68062	0.00321132	0.0265275	-1.53122	0	CHAF1B
-0.714593	0.209065	-3.19033	0.00788741	0.0491518	-2.29716	0	KCNMB3
-0.714344	8.13639	-11.9586	5.73711e-08	6.29882e-05	8.9126	0	MAFB
-0.712094	4.0054	-6.177	5.02514e-05	0.0019514	2.24906	0	CD300A
-0.711279	1.89303	-4.47625	0.000781632	0.0107027	-0.255243	0	CIT
-0.711171	1.74932	-3.1695	0.00819643	0.0503501	-2.33037	0	CDCP1
-0.711161	1.21149	-2.49515	0.0283919	0.112904	-3.43023	0	DLGAP5
-0.710581	1.6315	-3.38174	0.00554469	0.0386401	-2.07425	0	MET
-0.709077	4.28665	-5.87807	7.90549e-05	0.00259238	1.79932	0	GCNT1
-0.707784	3.40812	-5.65019	0.000112609	0.0031336	1.4835	0	CYP19A1
-0.706626	6.08119	-2.96716	0.0119109	0.0636212	-3.35844	0	IRF7
-0.705841	7.62763	-6.07156	5.88766e-05	0.00216759	1.85558	0	APOL6
-0.705594	1.74262	-2.68189	0.0201614	0.0906176	-3.11965	0	GPR161
-0.705358	7.4356	-12.3994	3.84815e-08	4.6474e-05	9.30643	0	OLFML2B
-0.705146	0.981462	-3.07948	0.00967855	0.0560345	-2.48511	0	PODXL2
-0.704911	10.2283	-11.418	9.52801e-08	7.67132e-05	8.41012	0	SLC39A8
-0.703246	2.34647	-4.51808	0.000727156	0.0102353	-0.227191	0	THRB
-0.702871	-0.175492	-2.57316	0.0246165	0.102798	-3.20966	0	COBLL1
-0.701895	7.3322	-5.67967	0.000107527	0.003071	1.23882	0	FGL2
-0.696517	3.12708	-4.4	0.000892163	0.0116936	-0.451755	0	ZKSCAN4
-0.696403	1.94204	-3.18938	0.00790119	0.0491869	-2.3498	0	CD72
-0.695686	9.30566	-8.96473	1.26688e-06	0.000277396	5.79939	0	SRGN
-0.694583	2.80375	-4.63844	0.000591418	0.00909879	-0.0258852	0	GMNN
-0.694106	4.76158	-8.25383	2.97335e-06	0.00039899	5.03408	0	GIMAP1
-0.692234	3.85311	-4.35429	0.000966136	0.0120939	-0.628684	0	BNIP3
-0.691633	4.22847	-4.22355	0.001215	0.0138	-0.924894	0	PI4K2B
-0.691608	2.80317	-3.95707	0.00195034	0.0188887	-1.17645	0	BUB1
-0.689921	7.62619	-4.47974	0.000776924	0.0106692	-0.794707	0	EIF2AK2
-0.687606	-0.357696	-2.36325	0.0360897	0.132439	-3.49531	0	ARHGEF39
-0.686667	5.02722	-6.46021	3.30848e-05	0.00150779	2.58073	0	STAC3
-0.686445	6.11107	-4.14405	0.00139808	0.0152113	-1.32535	0	APOL1
-0.686151	5.30348	-6.92802	1.69818e-05	0.0010344	3.24088	0	ITGB7
-0.685522	6.95635	-7.60132	6.82888e-06	0.000676003	4.0914	0	RIN2
-0.684924	0.625977	-2.27173	0.0425725	0.14711	-3.71881	0	NUF2
-0.684349	1.38667	-3.93388	0.00203306	0.0195782	-1.11997	0	FAXDC2
-0.682939	0.679179	-3.18072	0.0080285	0.0497487	-2.30835	0	IL7
-0.682349	5.90546	-5.03127	0.000305409	0.00589205	0.263047	0	DHX58
-0.681697	2.18559	-3.93328	0.00203527	0.0195782	-1.17591	0	BLM
-0.681659	3.91377	-7.05016	1.43348e-05	0.000991022	3.49788	0	BRCA1
-0.681119	1.07391	-3.11264	0.00910363	0.0536315	-2.41342	0	GCNT4
-0.679673	2.10624	-3.41958	0.00517252	0.0368546	-1.97318	0	NREP
-0.679309	1.42197	-2.58436	0.0241162	0.101446	-3.21836	0	DKK2
-0.67915	1.38483	-4.0915	0.0015346	0.016037	-0.884576	0	MAP3K7CL
-0.678202	1.91561	-4.21562	0.00123209	0.0138935	-0.723644	0	DDIAS
-0.67795	1.26274	-2.28122	0.0418514	0.145938	-3.68854	0	BATF3
-0.677655	3.08051	-4.36307	0.000951448	0.0120447	-0.563761	0	CENPF
-0.675755	4.79298	-7.23023	1.12044e-05	0.000853672	3.70164	0	C1GALT1
-0.674484	3.01642	-4.0396	0.00168302	0.0171671	-1.0507	0	PRC1
-0.674385	1.2282	-2.90188	0.0134377	0.0690584	-2.74735	0	GRASP
-0.672055	7.32645	-4.51016	0.000737159	0.0103313	-0.738613	0	MT1G
-0.671839	6.10119	-6.1229	5.44957e-05	0.0020503	1.98186	0	SERPINB9
-0.671472	10.3593	-4.88892	0.00038711	0.00692611	-0.0796292	0	CCL2
-0.671099	5.23583	-6.85302	1.8862e-05	0.0010744	3.11412	0	MCM4
-0.670852	-0.384405	-2.49903	0.0281917	0.112478	-3.33112	0	ADD2
-0.669758	4.62909	-6.63947	2.55365e-05	0.00125367	2.85789	0	MT1E
-0.668317	2.9849	-4.72188	0.000513061	0.00828374	0.1025	0	STMN1
-0.668249	3.2873	-4.87175	0.000398408	0.00708626	0.274543	0	ARHGAP11A
-0.668216	3.87128	-6.35403	3.86483e-05	0.00164351	2.52374	0	ZWINT
-0.667962	6.40438	-4.94923	0.000349997	0.00643297	0.081216	0	NLRC5
-0.667401	0.862511	-3.35565	0.005817	0.0400296	-2.03515	0	EME1
-0.667138	7.04815	-6.20233	4.83863e-05	0.00189114	2.07239	0	CD86
-0.666026	4.6432	-6.895	1.77838e-05	0.00103756	3.24564	0	CADM1
-0.665872	3.56466	-7.00981	1.5157e-05	0.00101313	3.4617	0	TMOD2
-0.665639	10.384	-4.82478	0.000431133	0.00740276	-0.187338	0	STAT1
-0.665102	6.45935	-4.83086	0.000426741	0.00740276	-0.143993	0	XRN1
-0.66431	4.03387	-4.26798	0.00112368	0.0131627	-0.754917	0	SCRN1
-0.663811	9.2287	-3.52304	0.00427962	0.0322467	-2.5357	0	SIGLEC1
-0.663801	2.86238	-5.33217	0.000186766	0.00429632	1.06532	0	RHOBTB1
-0.663549	0.859672	-2.19067	0.049229	0.161384	-3.77583	0	ADCY4
-0.663062	1.86156	-2.84923	0.01481	0.0732732	-2.93269	0	BUB1B
-0.663049	6.7923	-4.55608	0.000681091	0.00980238	-0.659445	0	APOL3
-0.662913	2.42533	-4.05495	0.00163766	0.0168631	-0.984991	0	HMMR
-0.66267	9.23538	-5.35153	0.000181026	0.00418823	0.695084	0	LAP3
-0.661624	6.03558	-5.37536	0.000174217	0.00410941	0.811338	0	SPATS2L
-0.660178	3.98891	-7.00441	1.52709e-05	0.00101313	3.44299	0	CCP110
-0.658811	5.36766	-9.30163	8.60754e-07	0.000238166	6.24134	0	FAM105A
-0.657995	9.14768	-4.80249	0.000447636	0.00757157	-0.236291	0	PARP14
-0.656527	2.43105	-5.0045	0.000319261	0.00603398	0.56922	0	CDS1
-0.65629	-0.734311	-2.7598	0.0174666	0.0820797	-2.94596	0	ANKRD35
-0.656252	2.33905	-2.22406	0.0463755	0.155017	-3.95997	0	C5
-0.65608	2.28159	-4.65864	0.000571369	0.00893135	0.027852	0	TDO2
-0.654653	6.09354	-5.18113	0.000238683	0.00501953	0.500404	0	MOV10
-0.654495	7.92862	-8.36053	2.60711e-06	0.000388717	5.0624	0	ME2
-0.653961	0.51982	-2.75701	0.0175567	0.0822815	-2.95887	0	MTFR2
-0.653456	4.99047	-8.51716	2.15439e-06	0.000369016	5.33509	0	CASP10
-0.652953	4.61044	-6.60454	2.68492e-05	0.00130749	2.82278	0	KLF3
-0.65283	6.48467	-5.27079	0.000206263	0.00451274	0.614479	0	SRGAP2
-0.65249	0.636401	-3.10576	0.00922002	0.0540535	-2.43377	0	FBLN5
-0.650652	6.12301	-4.4092	0.000878017	0.0115634	-0.835306	0	MT1H
-0.649581	4.66854	-4.22895	0.00120349	0.0137213	-0.982052	0	MASTL
-0.649546	2.80291	-4.99504	0.000324315	0.00608192	0.554538	0	LDLRAD3
-0.649287	3.40187	-3.37533	0.00561033	0.0388732	-2.20574	0	KIAA1958
-0.648155	5.28508	-3.4998	0.00446547	0.0333103	-2.51099	0	SLC2A5
-0.647684	4.46255	-4.17054	0.0013341	0.0147275	-1.00102	0	LMNB1
-0.64714	2.47571	-2.82523	0.0154807	0.07557	-2.95221	0	ARHGAP23
-0.645732	1.68936	-3.53414	0.00419366	0.0319337	-1.76171	0	RPS6KA5
-0.645493	0.897268	-2.34883	0.037044	0.13494	-3.59548	0	RORA
-0.644456	4.35488	-7.57019	7.114e-06	0.000678497	4.17369	0	CREM
-0.644197	1.00869	-2.63279	0.0220656	0.0958533	-3.19133	0	UBE2T
-0.643649	10.3559	-5.11991	0.00026387	0.00533777	0.316184	0	RNF213
-0.643607	2.92706	-2.88164	0.0139496	0.070507	-2.95437	0	F5
-0.641698	5.23218	-5.44696	0.000155336	0.00384424	0.986677	0	ATP13A2
-0.641287	1.62683	-3.46246	0.00478146	0.0349508	-1.87137	0	DLG5
-0.641154	5.99262	-5.39961	0.000167566	0.00402326	0.877607	0	SPTLC2
-0.640462	1.89727	-3.85376	0.00234789	0.0213986	-1.25032	0	TUFT1
-0.64042	5.19094	-3.90849	0.00212783	0.0201393	-1.63248	0	BLZF1
-0.638235	5.8156	-5.10004	0.000272634	0.00546036	0.386334	0	RUBCN
-0.638155	0.016507	-2.50639	0.0278153	0.111529	-3.30623	0	C16orf59
-0.637945	6.43939	-4.12328	0.00145046	0.0154337	-1.38552	0	DDX60
-0.637315	0.956874	-3.45508	0.00484658	0.035231	-1.88107	0	GPRIN1
-0.636444	5.01851	-7.11748	1.30672e-05	0.000944987	3.52691	0	GIMAP2
-0.636197	5.24887	-6.6298	2.58932e-05	0.00126604	2.80568	0	PDE4B
-0.636087	2.16238	-3.02151	0.0107728	0.0596531	-2.59957	0	WWC1
-0.636021	4.67429	-3.41243	0.00524089	0.0371882	-2.3961	0	MVB12B
-0.634391	2.01008	-2.98643	0.0114943	0.0620546	-2.67276	0	SRGAP2B
-0.631641	3.33896	-5.70573	0.000103237	0.00301157	1.59233	0	ZC3H12D
-0.630831	0.469324	-2.96526	0.0119527	0.0637318	-2.64279	0	POLE2
-0.629688	2.79475	-5.48542	0.000146096	0.00369122	1.2945	0	CHEK1
-0.629263	0.739073	-2.65526	0.0211734	0.0933229	-3.11147	0	CLDN7
-0.628436	6.22078	-2.27572	0.0422676	0.146475	-4.58412	0	FCGR2B
-0.628318	5.96136	-6.06335	5.96111e-05	0.00218159	1.91298	0	TRIM21
-0.627919	0.690575	-3.26152	0.00691726	0.04523	-2.18211	0	GLB1L2
-0.627367	8.04601	-2.90104	0.0134585	0.0691182	-3.65413	0	LY6E
-0.626785	7.90878	-5.75127	9.61684e-05	0.00286065	1.3496	0	RGL1
-0.625545	2.48863	-5.04422	0.000298933	0.00581355	0.620087	0	KIAA1524
-0.625363	3.09632	-4.93663	0.000357432	0.00651088	0.431544	0	TPX2
-0.625287	0.357938	-3.03605	0.0104872	0.0585507	-2.53588	0	PKIB
-0.624899	7.38463	-4.72417	0.000511072	0.00826863	-0.362254	0	UBE2L6
-0.623156	-0.426835	-2.60605	0.0231758	0.0989856	-3.16827	0	SCG3
-0.62264	5.16336	-7.58445	6.98182e-06	0.000678497	4.13489	0	MCM3
-0.622154	1.5899	-2.4072	0.0333246	0.125808	-3.67001	0	PIK3R3
-0.62021	3.10587	-3.70791	0.00305612	0.0257025	-1.59923	0	SRGAP2C
-0.619871	2.42374	-4.38404	0.000917296	0.011861	-0.405091	0	MAML3
-0.618139	1.86832	-4.46144	0.000801924	0.0108696	-0.308622	0	GALNT12
-0.616812	2.92625	-5.35566	0.000179827	0.00417647	1.06447	0	SHOX2
-0.615287	5.99378	-8.79204	1.55116e-06	0.000301178	5.62025	0	GPR65
-0.614435	5.90186	-6.5148	3.05622e-05	0.00141961	2.61036	0	ARHGAP27
-0.61403	1.2772	-2.51921	0.0271711	0.109649	-3.41324	0	DNA2
-0.612784	6.33265	-5.35195	0.000180905	0.00418823	0.750393	0	SMCHD1
-0.612611	6.00143	-3.89995	0.00216074	0.0203392	-1.68648	0	PMP22
-0.612256	1.55492	-2.90537	0.0133513	0.0687023	-2.7944	0	GPR160
-0.611692	6.20923	-12.6482	3.08836e-08	4.6474e-05	9.51747	0	FAM20A
-0.610704	3.95037	-4.24993	0.0011599	0.0134435	-0.762735	0	RIN1
-0.610377	8.86949	-9.56236	6.42958e-07	0.000199953	6.48878	0	LYN
-0.610122	5.33951	-4.91326	0.000371655	0.00669922	0.108417	0	MYO10
-0.606709	0.170189	-2.24746	0.0444699	0.151115	-3.66541	0	CATSPERG
-0.60571	0.802748	-2.33918	0.0376963	0.136632	-3.56572	0	ICAM2
-0.602346	0.480664	-2.55349	0.0255198	0.105441	-3.26352	0	CDCA3
-0.60216	8.17937	-4.96115	0.000343114	0.00634576	0.0384602	0	STAT2
-0.601704	2.41569	-2.62603	0.0223414	0.0967434	-3.33164	0	CFB
-0.597512	2.60032	-3.42516	0.00511986	0.036544	-2.06257	0	CEBPD
-0.596555	6.0148	-9.55852	6.45703e-07	0.000199953	6.50414	0	TCF4
-0.595683	6.97433	-4.38546	0.000915031	0.0118444	-0.945117	0	PML
-0.594636	2.96492	-5.36745	0.000176449	0.00413781	1.0678	0	ID3
-0.593955	0.260378	-2.34657	0.0371959	0.135347	-3.55867	0	FAM174B
-0.592983	3.95551	-5.69477	0.000105018	0.00304881	1.52937	0	NFIL3
-0.592773	1.41796	-2.74179	0.018056	0.0839025	-3.01444	0	SLFN13
-0.592566	4.64672	-5.47912	0.000147571	0.00371294	1.09624	0	RBM43
-0.591655	0.48119	-2.51768	0.0272472	0.109851	-3.2954	0	AMOTL1
-0.590828	2.13753	-3.15898	0.00835719	0.0509746	-2.53446	0	PLS3
-0.590565	3.73033	-6.3547	3.861e-05	0.00164351	2.54103	0	SLFN12
-0.590095	5.77002	-5.39681	0.000168321	0.00402729	0.870355	0	NLRP3
-0.589171	4.59808	-5.87532	7.93896e-05	0.00259238	1.7835	0	RBMS2
-0.588581	2.85702	-4.35271	0.000968805	0.0120939	-0.549898	0	MCM8
-0.587852	4.91436	-5.58727	0.000124323	0.0033276	1.29535	0	LMO2
-0.587083	4.46922	-6.13828	5.32519e-05	0.00201606	2.11694	0	ARHGAP12
-0.585687	6.87116	-8.45303	2.32865e-06	0.000372872	5.18122	0	HNMT
-0.585499	6.21172	-4.43826	0.000834799	0.0111525	-0.791487	0	UBA7
-0.585437	6.4675	-4.33442	0.00100025	0.0123897	-1.0525	0	LRRK2
-0.585065	5.17274	-5.40481	0.000166175	0.00400678	0.94739	0	HIVEP2
-0.585042	1.85336	-2.85808	0.0145698	0.0724711	-2.81923	0	STEAP1
-0.583219	1.80905	-3.00794	0.0110464	0.0606567	-2.67596	0	ZNF484
-0.581509	3.5237	-5.36005	0.00017856	0.00416944	1.05694	0	FOXP1
-0.580358	5.63417	-2.84942	0.0148047	0.0732732	-3.57253	0	IFIT5
-0.579427	3.86382	-4.36955	0.000940753	0.0119973	-0.757234	0	LY75
-0.578758	1.18359	-2.58792	0.0239595	0.101104	-3.27936	0	CXADR
-0.577652	2.88581	-3.68981	0.00315816	0.0262498	-1.7303	0	KIF20B
-0.577514	7.75315	-8.42127	2.42048e-06	0.000379638	5.13793	0	SLFN5
-0.57706	0.107976	-2.38989	0.0343881	0.128498	-3.51272	0	KCNMB4
-0.576629	2.39096	-2.91027	0.0132309	0.0683738	-2.87215	0	TRPV4
-0.57634	9.46769	-4.09976	0.00151225	0.0158813	-1.48196	0	IFI6
-0.576122	3.17238	-6.83979	1.9216e-05	0.0010744	3.22606	0	ARHGAP20
-0.576103	3.30977	-4.62473	0.000605447	0.00918859	-0.105594	0	ZHX2
-0.575771	2.72103	-5.192	0.00023448	0.00498559	0.841062	0	PRKCE
-0.574818	0.734522	-2.44722	0.0309848	0.119911	-3.41806	0	ATP8B1
-0.569728	1.49486	-3.87849	0.00224568	0.0207939	-1.20996	0	ZSCAN16
-0.569077	4.07782	-4.40823	0.000879494	0.0115634	-0.600379	0	ATXN7L1
-0.568882	8.98991	-10.1152	3.53486e-07	0.000175883	7.0936	0	LILRB2
-0.567077	8.21565	-4.73689	0.000500166	0.0081554	-0.346997	0	FCGR2A
-0.566576	7.13974	-4.78311	0.000462527	0.00772606	-0.244411	0	PARP10
-0.566559	3.95958	-2.7886	0.016563	0.0790816	-3.30424	0	SLC9B2
-0.566039	2.50718	-4.13628	0.00141743	0.0152706	-0.850742	0	KANK2
-0.565539	0.220211	-2.20052	0.04837	0.159651	-3.80224	0	SLC22A18AS
-0.565148	6.90448	-3.13571	0.00872399	0.052273	-3.209	0	RNF19B
-0.563817	5.72862	-7.42817	8.58587e-06	0.000741133	3.89631	0	NRIP1
-0.563652	3.66519	-4.16357	0.00135063	0.0148048	-0.968003	0	DISC1
-0.563231	2.45946	-4.34889	0.000975277	0.0121427	-0.489393	0	STAG3
-0.563065	5.77471	-3.82989	0.00245105	0.0220085	-1.85264	0	DYNLT1
-0.562911	4.91755	-5.71026	0.000102509	0.00299759	1.43026	0	CREBRF
-0.562249	6.69401	-2.64779	0.021466	0.0940999	-4.11152	0	NCF1
-0.561906	8.51249	-6.26188	4.42846e-05	0.00179471	2.14673	0	LGMN
-0.56106	8.2141	-9.64116	5.89424e-07	0.00019717	6.57606	0	HIF1A
-0.560822	5.52527	-5.57773	0.00012621	0.00333531	1.17055	0	NMI
-0.560539	6.32646	-6.43726	3.42112e-05	0.00152461	2.45222	0	BTG1
-0.559837	5.19697	-6.27229	4.36062e-05	0.00177317	2.32156	0	DEF6
-0.559566	8.06609	-3.31163	0.00630754	0.0424714	-2.92345	0	MT2A
-0.55892	-0.203788	-2.29941	0.0405023	0.142984	-3.60586	0	L1CAM
-0.558495	1.94657	-3.17366	0.0081337	0.0500666	-2.40267	0	CDCA8
-0.556612	5.76914	-5.18941	0.000235475	0.00499794	0.512207	0	SEMA4D
-0.556589	1.76936	-3.06065	0.0100212	0.0569536	-2.53767	0	CDKN2C
-0.555593	8.19735	-6.64506	2.5333e-05	0.00124876	2.72259	0	FYB
-0.555395	5.8615	-5.12328	0.000262415	0.00533777	0.408651	0	HSPA1A
-0.553257	4.0864	-4.43322	0.000842133	0.0112299	-0.536132	0	HSPA1B
-0.551098	-0.262078	-2.23661	0.0453439	0.152972	-3.66237	0	TRIM34
-0.551032	7.17986	-7.38818	9.05676e-06	0.000749168	3.78915	0	MS4A7
-0.548071	5.09818	-3.98837	0.00184414	0.0181958	-1.4955	0	RABGAP1L
-0.547563	1.84336	-3.00495	0.0111075	0.0607542	-2.62878	0	PIF1
-0.547415	3.64682	-3.6276	0.00353638	0.0282807	-1.87154	0	PLXNA2
-0.547328	1.44462	-2.34015	0.0376303	0.136434	-3.68355	0	UBE2C
-0.545688	5.70465	-8.44677	2.34647e-06	0.000372872	5.22482	0	NASP
-0.545641	5.53418	-2.96087	0.01205	0.0641281	-3.27372	0	ALOX5
-0.544857	4.00139	-3.55592	0.00403008	0.0309477	-1.92722	0	PAQR5
-0.544629	5.62933	-3.7362	0.00290334	0.0248683	-2.02068	0	TRANK1
-0.543234	8.07779	-4.44526	0.000824733	0.0110724	-0.861905	0	TAP1
-0.542047	1.63637	-3.04714	0.0102745	0.0580652	-2.61051	0	P2RY13
-0.541923	5.74223	-8.02263	3.97002e-06	0.000470059	4.68565	0	MCM5
-0.541032	4.67082	-3.86997	0.00228035	0.0209428	-1.55989	0	VEGFA
-0.539732	7.5789	-5.58297	0.00012517	0.0033276	1.08058	0	IFI16
-0.539628	0.282051	-2.60058	0.0234096	0.0996189	-3.20636	0	MAGI3
-0.539192	6.31044	-3.74613	0.00285157	0.0245638	-2.07809	0	SIDT2
-0.538778	5.01637	-5.84833	8.27564e-05	0.00264914	1.64392	0	MAP3K1
-0.538752	3.63365	-2.42441	0.0322983	0.123169	-3.80633	0	OSBPL5
-0.538415	0.774939	-2.37024	0.0356356	0.131211	-3.57175	0	MLLT3
-0.538321	3.00129	-2.65991	0.0209929	0.0929365	-3.41511	0	TMEM110
-0.536487	5.65941	-4.12969	0.00143409	0.0153951	-1.29283	0	KIAA0040
-0.536406	7.08026	-6.57685	2.7941e-05	0.00133906	2.62966	0	CD47
-0.53616	2.79271	-4.09036	0.0015377	0.016037	-0.991896	0	RFC3
-0.535747	8.91525	-7.10969	1.32076e-05	0.000949456	3.39608	0	MPEG1
-0.535736	3.13053	-5.37032	0.000175635	0.00412675	1.10883	0	PTRF
-0.534401	3.16902	-5.60533	0.000120836	0.00328678	1.45952	0	TRAF5
-0.532879	1.82486	-3.13802	0.00868684	0.0522205	-2.4519	0	IGFBP2
-0.53151	1.52598	-2.98079	0.0116146	0.0625085	-2.70274	0	TUBD1
-0.530764	5.70369	-5.42896	0.000159871	0.00390843	0.950083	0	JDP2
-0.530717	5.86129	-7.44199	8.42928e-06	0.000740227	3.90071	0	APBB1IP
-0.530175	2.5516	-3.40704	0.00529292	0.0374559	-2.04562	0	KIAA0922
-0.529864	1.29788	-2.61304	0.0228804	0.0983371	-3.26527	0	CENPI
-0.52971	6.45503	-6.1693	5.08334e-05	0.0019595	2.03119	0	GPR84
-0.529705	6.50034	-5.38678	0.000171051	0.00405852	0.798706	0	CMTR1
-0.528454	5.80885	-6.91072	1.7397e-05	0.0010344	3.16125	0	RNASET2
-0.528172	0.619458	-2.34694	0.0371713	0.135298	-3.52893	0	PKD2L1
-0.527838	4.27573	-8.18538	3.23702e-06	0.000416625	4.952	0	DUSP16
-0.526355	1.53623	-2.67851	0.020287	0.0910467	-3.15974	0	ANKLE1
-0.525357	6.58807	-6.99489	1.54737e-05	0.00101313	3.24657	0	SNX6
-0.52455	8.01731	-4.88002	0.000392923	0.00700934	-0.095977	0	BST2
-0.524315	7.49667	-4.58172	0.000651743	0.00957554	-0.611811	0	DSE
-0.523846	5.21038	-3.52297	0.00428015	0.0322467	-2.34737	0	CD80
-0.523241	1.54466	-2.87532	0.0141133	0.0711379	-2.81725	0	KIF20A
-0.523223	7.43634	-4.23195	0.00119715	0.0137166	-1.23153	0	TRIM25
-0.522123	5.7956	-7.40473	8.85864e-06	0.000742957	3.8877	0	VAV3
-0.520512	5.39988	-3.62463	0.00355551	0.0283313	-2.17768	0	KITLG
-0.520248	0.850046	-2.53997	0.0261591	0.106731	-3.49315	0	ANTXR1
-0.519566	7.30551	-7.04475	1.44423e-05	0.000991022	3.30619	0	GNB4
-0.518479	1.43151	-2.86955	0.0142646	0.0714233	-2.85452	0	LIN9
-0.518283	7.15263	-6.77269	2.1124e-05	0.00113384	2.91665	0	WSB1
-0.518075	1.43013	-2.46817	0.0298244	0.117117	-3.57518	0	C18orf54
-0.518014	5.74195	-4.10762	0.00149133	0.0157162	-1.32846	0	SCO2
-0.517849	5.72735	-3.52756	0.00424439	0.0321601	-2.36561	0	C19orf66
-0.517467	5.191	-6.93319	1.68599e-05	0.0010344	3.23001	0	DAPP1
-0.516394	5.15785	-7.15075	1.24854e-05	0.00092507	3.56598	0	SATB1
-0.516293	4.1636	-5.13101	0.000259104	0.00528581	0.606572	0	PARP11
-0.515875	2.03393	-2.27901	0.0420182	0.146001	-3.88736	0	RECQL4
-0.515689	2.4103	-3.03064	0.0105925	0.0588974	-2.67055	0	SPTBN5
-0.515631	6.3896	-9.81788	4.86003e-07	0.000181059	6.78231	0	TMEM87B
-0.515295	1.00935	-2.92534	0.0128678	0.0671875	-2.74836	0	PLXNB1
-0.514269	3.75225	-2.75082	0.0177581	0.0828907	-3.37182	0	ADAMTS14
-0.513744	5.14128	-3.63741	0.00347375	0.0279347	-2.13134	0	NCOA7
-0.513206	4.05712	-5.14371	0.000253762	0.00522093	0.607443	0	DNMBP
-0.513157	2.48779	-2.93914	0.0125437	0.0659015	-2.85362	0	CDC20
-0.512868	2.66148	-2.88815	0.0137827	0.0700858	-3.00313	0	PLK1
-0.512719	2.29431	-3.98129	0.00186765	0.0183794	-1.08084	0	TIPIN
-0.512545	2.85392	-4.5494	0.000688968	0.00988202	-0.20718	0	ZNF92
-0.512459	0.749934	-2.75699	0.0175573	0.0822815	-2.99769	0	LRRC37A3
-0.511567	1.94937	-2.8014	0.0161766	0.0780211	-3.06101	0	ZSCAN12
-0.511377	1.60569	-2.25264	0.0440578	0.150137	-3.85031	0	KIF14
-0.511372	4.54993	-3.17051	0.00818115	0.0503074	-2.86678	0	ZNF618
-0.510942	2.46461	-3.88427	0.00222247	0.0207244	-1.25225	0	NBPF14
-0.509059	1.31441	-2.7921	0.0164567	0.0787672	-2.97334	0	ZNF273
-0.508768	6.56426	-4.09648	0.00152109	0.0159464	-1.42384	0	ENPP2
-0.508113	3.47401	-2.72435	0.0186455	0.0857182	-3.40694	0	CARD16
-0.507506	7.60041	-5.1754	0.00024093	0.0050276	0.406217	0	UNC93B1
-0.5069	3.08247	-4.6101	0.00062079	0.00929659	-0.163525	0	FANCD2
-0.506782	5.49498	-5.72808	9.97019e-05	0.00293768	1.41528	0	GIMAP4
-0.50576	0.422242	-2.1939	0.0489459	0.16075	-3.73888	0	ZNF48
-0.505536	3.91522	-2.9585	0.0121031	0.0642961	-3.21097	0	HACD4
-0.505511	5.02714	-6.0568	6.02044e-05	0.00219664	1.95763	0	STK38
-0.505074	8.37822	-7.30203	1.01676e-05	0.000802572	3.66354	0	DOCK8
-0.504471	7.24221	-4.95337	0.00034759	0.00639915	0.0379066	0	MXD1
-0.503033	9.35023	-5.91111	7.51478e-05	0.00252701	1.60134	0	CD14
-0.502048	5.45369	-3.77304	0.00271603	0.0237044	-1.95578	0	OSBPL1A
-0.501928	4.2611	-4.19674	0.00127378	0.0142176	-1.04225	0	CXCR4
-0.501669	4.07311	-3.60409	0.00369104	0.029042	-1.99695	0	C4orf33
-0.501601	3.01625	-3.06209	0.00999452	0.0568565	-2.70801	0	GLT1D1
-0.500086	8.27814	-7.56795	7.13498e-06	0.000678497	4.02794	0	PECAM1
-0.499684	1.163	-2.24964	0.044296	0.150821	-3.92127	0	PLEKHA5
-0.499624	2.10585	-3.6273	0.0035383	0.0282807	-1.63225	0	C11orf95
-0.499614	1.24512	-2.67731	0.0203318	0.0911458	-3.11177	0	PGBD1
-0.499317	2.88375	-3.52366	0.00427481	0.0322466	-1.92371	0	OXCT1
-0.497786	3.7752	-4.1288	0.00143634	0.0153983	-1.03276	0	TEC
-0.497278	5.67329	-4.21018	0.00124395	0.0139881	-1.18067	0	JAK2
-0.497054	3.89412	-5.96213	6.95102e-05	0.00238552	1.9635	0	KAT2A
-0.496174	0.660979	-2.7301	0.018449	0.0852042	-3.01079	0	CHST10
-0.49571	5.46278	-5.04942	0.000296375	0.00578242	0.289528	0	PCNA
-0.495444	6.87879	-4.22317	0.0012158	0.0138	-1.22319	0	EPHB2
-0.495012	1.95547	-2.88131	0.0139581	0.070507	-2.99821	0	CENPQ
-0.494686	6.03871	-6.21614	4.74e-05	0.00187688	2.1314	0	FAM49A
-0.49407	2.37199	-2.6677	0.0206946	0.0921356	-3.32073	0	ALDOC
-0.49354	1.78627	-3.46166	0.00478847	0.0349508	-1.90792	0	HDX
-0.493428	2.71123	-2.64357	0.021633	0.0946157	-3.47084	0	C5orf56
-0.492524	5.28687	-4.79988	0.000449614	0.00758681	-0.0868243	0	PHF11
-0.492324	8.00755	-6.36684	3.79276e-05	0.00162589	2.30731	0	TUBA1A
-0.492192	4.26536	-5.25782	0.000210649	0.00457555	0.809506	0	RNF138
-0.490594	7.3097	-7.0562	1.42159e-05	0.000991022	3.3219	0	SERPINB1
-0.490564	8.3346	-5.06528	0.000288713	0.00566667	0.213843	0	MYD88
-0.490394	1.06869	-2.57853	0.0243755	0.102181	-3.26137	0	ZC4H2
-0.4895	7.95015	-6.42234	3.49646e-05	0.00154677	2.39076	0	BMP2K
-0.488898	-0.373675	-2.30508	0.0400904	0.142077	-3.59125	0	PYROXD2
-0.488143	5.70209	-3.72534	0.00296105	0.0250952	-2.05776	0	PSMB9
-0.486427	6.31183	-4.85055	0.000412843	0.00724696	-0.104189	0	LIMK2
-0.485873	5.40972	-2.85225	0.0147274	0.0730744	-3.47987	0	PROCR
-0.485636	6.60855	-8.14119	3.42051e-06	0.000430322	4.79973	0	LRRC25
-0.484157	5.67663	-6.55311	2.89145e-05	0.00136407	2.64071	0	FGD4
-0.483481	6.00295	-7.4531	8.30568e-06	0.000740227	3.90222	0	SNX18
-0.48242	4.19771	-4.33621	0.000997115	0.0123763	-0.68479	0	FUT8
-0.482316	3.56715	-3.34895	0.00588906	0.0404563	-2.35857	0	SCLT1
-0.482011	5.63058	-4.57577	0.00065844	0.0096314	-0.525929	0	ATP8B4
-0.481971	4.58805	-3.76204	0.00277063	0.0240044	-1.8022	0	MB21D1
-0.481901	2.46996	-2.86856	0.0142906	0.0715239	-2.97977	0	PDE4D
-0.481817	5.67497	-4.66624	0.000564004	0.00885757	-0.370965	0	STARD4
-0.481542	6.24904	-3.66449	0.00330679	0.0270387	-2.22813	0	CBR1
-0.4796	1.96388	-3.01036	0.010997	0.0604785	-2.65719	0	RUNX2
-0.478601	4.82862	-4.0423	0.00167495	0.0171282	-1.38972	0	DCK
-0.47857	10.8858	-4.62236	0.000607906	0.00918859	-0.539165	0	CTSL
-0.478403	6.2096	-7.26469	1.06934e-05	0.000833189	3.63438	0	PEAK1
-0.477649	0.853915	-2.43618	0.0316142	0.121633	-3.47447	0	MDGA1
-0.477559	2.52952	-3.63995	0.00345773	0.0279048	-1.68807	0	CPEB3
-0.477261	1.92122	-2.99141	0.011389	0.0616241	-2.67076	0	PM20D2
-0.477056	3.9581	-2.82177	0.0155799	0.0758703	-3.31096	0	OSM
-0.476977	5.56303	-4.22228	0.00121772	0.0138089	-1.14853	0	KAT2B
-0.476295	2.97184	-3.15261	0.00845596	0.0513954	-2.53388	0	STX1A
-0.475517	4.1956	-5.91541	7.46539e-05	0.00251842	1.86136	0	COQ2
-0.475493	4.34554	-3.0807	0.0096569	0.0559359	-3.0176	0	HIST2H2BE
-0.475167	-0.0744235	-2.23725	0.0452919	0.152961	-3.7069	0	MMP15
-0.474594	3.0133	-4.23633	0.00118797	0.0136379	-0.709832	0	XKR8
-0.47396	4.35384	-5.24268	0.000215894	0.00466431	0.737361	0	PLCL2
-0.473719	2.19206	-3.08599	0.00956292	0.0554463	-2.57303	0	TBX19
-0.473585	3.69166	-5.40829	0.00016525	0.00400678	1.11312	0	IFT74
-0.473451	4.4457	-5.5118	0.000140096	0.0035857	1.18428	0	RIPK3
-0.473392	3.17806	-3.47159	0.00470217	0.0346058	-2.09938	0	SKP2
-0.472595	4.83482	-5.96125	6.96038e-05	0.00238552	1.87273	0	ELK3
-0.471297	5.45436	-4.51559	0.000730283	0.0102554	-0.607586	0	SP140L
-0.471135	6.68588	-4.54015	0.000700023	0.00998311	-0.648717	0	PTK2B
-0.470803	6.20223	-7.71612	5.87864e-06	0.000612038	4.25655	0	KIAA1147
-0.470647	3.05389	-4.04659	0.00166221	0.0170268	-1.08465	0	RFC4
-0.470086	7.17197	-8.2425	3.01534e-06	0.000400179	4.92094	0	S100A8
-0.468168	6.02317	-5.66818	0.000109478	0.00310368	1.26353	0	MT1X
-0.467387	4.10301	-3.71598	0.00301168	0.0254172	-1.77861	0	RUSC1
-0.467333	5.8624	-5.82806	8.53834e-05	0.00265274	1.57646	0	FCN1
-0.466957	1.67703	-2.42747	0.0321192	0.12291	-3.58859	0	HIST1H2BD
-0.466328	1.66323	-2.80427	0.0160912	0.0778052	-2.96338	0	CHST14
-0.465478	4.03778	-4.19039	0.00128814	0.0143432	-0.940963	0	CXorf21
-0.46495	1.99909	-2.47594	0.0294051	0.115756	-3.5785	0	ZNF684
-0.464539	6.76645	-5.07534	0.000283961	0.00560359	0.251251	0	SP100
-0.464254	2.7654	-4.26982	0.00112007	0.0131351	-0.663198	0	SYTL3
-0.463611	3.53789	-3.95522	0.0019568	0.0189361	-1.31048	0	ZSCAN26
-0.463361	4.7604	-4.27383	0.00111221	0.0130918	-0.844421	0	ARL4C
-0.46311	2.46816	-2.84506	0.0149245	0.0736458	-3.05397	0	KIF23
-0.461819	4.70224	-4.13762	0.00141409	0.0152482	-1.21361	0	SMC4
-0.461335	6.93034	-7.08882	1.35917e-05	0.000971285	3.36987	0	LPCAT2
-0.461075	4.88929	-4.70059	0.000531968	0.00848689	-0.206579	0	C1GALT1C1
-0.461021	5.5947	-4.7419	0.00049593	0.00810466	-0.224726	0	MLKL
-0.45995	3.92832	-5.13841	0.000255977	0.00525753	0.694828	0	PDP1
-0.459371	9.41143	-6.43902	3.4123e-05	0.00152461	2.41806	0	SAMHD1
-0.459293	5.28027	-7.00307	1.52992e-05	0.00101313	3.35276	0	DENND1A
-0.458772	5.26446	-5.46588	0.000150717	0.00377238	0.964873	0	METTL7A
-0.458698	5.55662	-7.57939	7.02842e-06	0.000678497	4.09077	0	FILIP1L
-0.458148	2.52471	-3.00566	0.0110929	0.0607096	-2.75902	0	S100B
-0.456358	4.31562	-4.39582	0.000898675	0.0117206	-0.708117	0	LILRA1
-0.455846	6.14552	-7.4264	8.60622e-06	0.000741133	3.8673	0	FLI1
-0.455775	2.42065	-2.99376	0.0113396	0.0615496	-2.77469	0	CCNF
-0.45464	4.95104	-5.49645	0.000143555	0.00365762	1.14721	0	ST6GAL1
-0.454597	1.41513	-2.29697	0.0406809	0.143279	-3.74711	0	SOX12
-0.452819	4.36516	-3.31174	0.00630623	0.0424714	-2.47934	0	NAIP
-0.452523	5.93318	-4.23521	0.00119032	0.0136519	-1.14514	0	PHACTR4
-0.452517	3.2753	-3.32621	0.00614049	0.0416856	-2.5234	0	GPR82
-0.451957	7.29195	-6.24824	4.51902e-05	0.00180716	2.13131	0	ADAP2
-0.451853	6.89972	-6.99275	1.55195e-05	0.00101313	3.23856	0	TRIM38
-0.451792	3.08689	-3.21794	0.00749576	0.0477207	-2.52789	0	DCBLD1
-0.450378	3.18964	-3.04516	0.0103122	0.058142	-2.82953	0	NEDD4L
-0.449534	2.44918	-2.72521	0.018616	0.0856421	-3.20616	0	IL12RB1
-0.447995	2.44953	-2.49601	0.0283476	0.112809	-3.62005	0	TONSL
-0.447172	9.04257	-8.27801	2.88576e-06	0.00039899	4.95826	0	KCTD12
-0.445572	2.33861	-3.0428	0.0103572	0.0583021	-2.70435	0	GNG12
-0.445207	1.59471	-2.49579	0.0283588	0.112809	-3.41011	0	NFIX
-0.444125	6.22771	-4.36021	0.000956209	0.0120796	-0.931042	0	MYC
-0.443062	1.82877	-2.29769	0.0406281	0.143135	-3.79475	0	ENAH
-0.443037	5.36896	-4.86899	0.000400261	0.00709832	0.0140948	0	MYO7A
-0.442779	5.96705	-2.90095	0.0134608	0.0691182	-3.56823	0	CASP1
-0.442571	4.54205	-3.71129	0.0030374	0.0255629	-1.90504	0	EIF4E3
-0.442132	2.58716	-3.30396	0.00639713	0.0429212	-2.2738	0	EAF2
-0.439998	8.54583	-6.53063	2.98696e-05	0.00140364	2.55263	0	LILRB1
-0.439931	7.65024	-5.94933	7.08812e-05	0.00241136	1.66519	0	EHD4
-0.439311	3.77725	-2.82585	0.015463	0.0755446	-3.15187	0	CCDC170
-0.439088	11.8226	-5.77365	9.28833e-05	0.0027835	1.40067	0	GLUL
-0.439029	9.22347	-4.99727	0.000323116	0.00607024	0.09917	0	ADAR
-0.438711	4.06359	-3.13621	0.00871594	0.0522653	-2.85856	0	HIST1H2AC
-0.438376	4.03328	-5.58058	0.000125643	0.0033276	1.34593	0	PELI1
-0.438024	5.1728	-4.69712	0.000535109	0.0085145	-0.274688	0	SIGLEC14
-0.437707	6.65673	-6.80097	2.02964e-05	0.00111205	2.97286	0	EZR
-0.437348	1.10486	-2.21245	0.0473491	0.157227	-3.85426	0	MPP6
-0.437341	2.18193	-2.58538	0.0240711	0.101327	-3.45282	0	CCNB2
-0.437293	2.82348	-2.6074	0.0231184	0.0989373	-3.41008	0	GRB10
-0.437091	12.0369	-4.11658	0.00146781	0.0155498	-1.43208	0	SPP1
-0.437015	2.25558	-3.5242	0.00427054	0.0322346	-1.85344	0	CRACR2A
-0.436974	3.09441	-4.78533	0.000460797	0.00771851	0.157108	0	GRIN2D
-0.436719	4.29025	-3.77295	0.00271647	0.0237044	-1.77923	0	C3orf58
-0.43505	2.14819	-2.67534	0.0204056	0.0914088	-3.32415	0	SASS6
-0.434742	1.43392	-2.33795	0.0377802	0.136731	-3.75178	0	ZNF85
-0.434579	4.80774	-4.07011	0.00159407	0.0165391	-1.34349	0	EGLN1
-0.43397	1.76847	-2.19336	0.0489934	0.16083	-3.97545	0	VSIG10
-0.43383	5.50146	-6.50715	3.0903e-05	0.00142869	2.62002	0	FAM102B
-0.433325	6.5782	-5.75214	9.60378e-05	0.00286065	1.36781	0	RIC1
-0.431289	4.99335	-4.71593	0.000518274	0.00835674	-0.239345	0	MIS18BP1
-0.430554	8.02376	-8.83544	1.47379e-06	0.000301178	5.64429	0	SGPL1
-0.429772	2.38447	-2.6537	0.0212339	0.0934556	-3.25471	0	NBL1
-0.429312	4.73993	-5.33848	0.000184873	0.00426905	0.859097	0	LPCAT1
-0.428805	2.66637	-3.29172	0.00654297	0.0435849	-2.33851	0	CKS2
-0.428232	2.96599	-2.87371	0.0141554	0.0711889	-3.12503	0	L3MBTL3
-0.427551	4.2475	-4.37038	0.000939386	0.0119926	-0.678623	0	GOLM1
-0.427427	2.97832	-4.14102	0.00140561	0.0152247	-0.911291	0	CCDC112
-0.426701	3.15943	-4.01493	0.00175871	0.0176411	-1.14145	0	CHN2
-0.42657	0.382899	-2.20018	0.0483999	0.159672	-3.82392	0	HORMAD1
-0.426433	4.69801	-6.78815	2.06673e-05	0.00111928	3.08926	0	SYNE3
-0.42583	3.15756	-2.80244	0.0161457	0.0779653	-3.23239	0	ZNF480
-0.425336	1.74813	-2.47287	0.0295701	0.116249	-3.61819	0	ANOS1
-0.425295	7.66527	-6.03245	6.24641e-05	0.00224518	1.79289	0	DRAM1
-0.424336	5.56493	-4.44266	0.000828461	0.0110801	-0.745656	0	GTF2B
-0.424218	3.67012	-3.30855	0.00634337	0.0426315	-2.48096	0	GPR157
-0.423975	0.867349	-2.51505	0.0273784	0.110253	-3.46738	0	AGAP9
-0.422053	5.33686	-3.55701	0.00402206	0.0309477	-2.20763	0	SEMA4B
-0.421419	7.16502	-5.09602	0.000274446	0.00548755	0.271865	0	DEK
-0.421081	1.34152	-2.3801	0.0350045	0.129563	-3.59975	0	COQ10A
-0.42102	2.64607	-2.37243	0.0354941	0.130889	-3.84	0	ZNF462
-0.420791	2.59902	-3.21005	0.00760562	0.0480655	-2.45664	0	KPNA5
-0.419858	2.64721	-2.79923	0.0162417	0.0780842	-3.20629	0	KANSL1L
-0.419692	7.79628	-5.04739	0.000297373	0.00579253	0.185772	0	MARCH1
-0.419123	2.25025	-2.38146	0.0349181	0.129397	-3.75809	0	DGKE
-0.419016	9.6609	-6.99712	1.54258e-05	0.00101313	3.24085	0	PTPRC
-0.41878	3.46843	-3.56289	0.00397913	0.0307067	-2.00787	0	BMF
-0.418725	8.23977	-5.10031	0.000272515	0.00546036	0.275389	0	PFKFB3
-0.418126	6.1023	-4.61409	0.000616563	0.00925755	-0.522175	0	SLC5A3
-0.418034	4.78178	-2.88309	0.0139121	0.0704768	-3.41784	0	C2
-0.417983	6.87653	-4.82487	0.000431068	0.00740276	-0.163157	0	ANTXR2
-0.417736	6.45948	-4.17426	0.00132535	0.0146444	-1.2974	0	SNX20
-0.417195	3.56475	-4.94157	0.000354498	0.00646718	0.366021	0	UNG
-0.416429	3.08335	-4.27842	0.00110329	0.0130716	-0.691165	0	NHSL1
-0.416214	12.0895	-3.82759	0.00246125	0.0220508	-1.95673	0	TGFBI
-0.416038	4.1214	-5.57362	0.00012703	0.00334966	1.32695	0	INTS6L
-0.416004	1.80753	-2.25885	0.0435697	0.149316	-3.84296	0	NEDD4
-0.415725	4.33695	-3.87383	0.00226459	0.0209094	-1.62163	0	KNTC1
-0.415411	6.16652	-5.28088	0.000202916	0.00446223	0.628392	0	RERE
-0.414403	9.45086	-6.662	2.47263e-05	0.00122907	2.75177	0	CTSC
-0.414115	4.44321	-5.4561	0.000153086	0.00380416	1.09452	0	ZDHHC2
-0.413172	8.0375	-5.18406	0.000237542	0.00500661	0.415444	0	DNAJA1
-0.413127	2.80728	-3.31195	0.00630379	0.0424714	-2.34564	0	ATP8A1
-0.412501	4.09317	-3.78887	0.00263943	0.023166	-1.7466	0	ZNF33A
-0.41217	5.07598	-4.20412	0.0012573	0.0140727	-1.132	0	FUT4
-0.412132	5.19209	-5.29169	0.000199394	0.00443842	0.749193	0	CDYL2
-0.410878	8.74566	-6.9207	1.71563e-05	0.0010344	3.12464	0	LAIR1
-0.409549	2.06842	-2.73591	0.0182526	0.0843934	-3.16967	0	ZNF823
-0.409126	5.5939	-4.3068	0.00104975	0.0127543	-1.00372	0	RICTOR
-0.408076	2.55252	-3.30513	0.00638337	0.0428527	-2.2911	0	GINS3
-0.40776	4.47871	-4.65601	0.000573934	0.00893222	-0.255592	0	BLNK
-0.407588	6.28578	-5.1189	0.000264308	0.00533777	0.351749	0	ACOT9
-0.407305	6.6793	-3.81511	0.00251728	0.0224032	-1.97315	0	TRAFD1
-0.407049	5.94861	-3.60628	0.00367638	0.0290194	-2.26776	0	TNK2
-0.406505	3.28216	-3.76202	0.00277073	0.0240044	-1.60046	0	SKA2
-0.406337	4.53454	-5.28971	0.000200033	0.0044408	0.79619	0	TIMELESS
-0.405257	2.86593	-3.11767	0.00901949	0.0532918	-2.64284	0	CFP
-0.405188	4.97948	-3.83497	0.00242872	0.0218926	-1.78701	0	FAM8A1
-0.403986	3.1833	-3.11302	0.00909718	0.0536197	-2.61237	0	C1RL
-0.403816	4.95233	-4.19872	0.00126935	0.0141813	-1.04999	0	PFKFB4
-0.403324	3.92799	-4.29059	0.00107999	0.0129006	-0.850084	0	REV3L
-0.40331	2.67222	-3.13624	0.00871542	0.0522653	-2.54094	0	KIF3C
-0.403247	6.94251	-3.20225	0.00771588	0.048458	-3.11667	0	NUB1
-0.402924	2.37017	-3.09108	0.00947339	0.0550628	-2.54437	0	NEMP2
-0.402673	2.81874	-3.7975	0.00259863	0.0229245	-1.52026	0	SGO2
-0.401966	6.87675	-4.88743	0.000388074	0.0069331	-0.0771441	0	RAB8B
-0.401146	6.16793	-2.99001	0.0114185	0.061756	-3.45353	0	BLVRA
-0.400798	6.26124	-4.16981	0.00133581	0.014733	-1.28404	0	ST8SIA4
-0.400686	3.39259	-3.01819	0.0108391	0.0598007	-2.98418	0	NUSAP1
-0.399831	5.3058	-4.47872	0.000778302	0.0106692	-0.651145	0	PANX1
-0.399202	2.47579	-2.46515	0.0299894	0.117401	-3.67324	0	NME7
-0.398961	2.86744	-2.95422	0.0121992	0.0646182	-2.97653	0	RPP25
-0.398454	3.35571	-3.70647	0.00306411	0.0257339	-1.72625	0	TSPAN15
-0.398408	3.69303	-4.31482	0.00103511	0.0126914	-0.708795	0	ADD3
-0.39835	3.55869	-3.87387	0.00226443	0.0209094	-1.44488	0	XXYLT1
-0.39808	4.71181	-5.16909	0.000243427	0.00504266	0.584293	0	USP1
-0.397259	7.81669	-2.93196	0.0127113	0.0665138	-3.61521	0	NAMPT
-0.396732	3.39548	-3.37695	0.00559369	0.0388174	-2.29228	0	PPP1R3B
-0.396632	4.59804	-4.20536	0.00125456	0.014055	-1.02116	0	TTC38
-0.396559	5.33524	-4.49887	0.000751659	0.0104419	-0.659195	0	MCM6
-0.396493	5.75475	-4.5741	0.000660329	0.0096314	-0.567981	0	FAM111A
-0.396263	6.5942	-5.72789	9.97308e-05	0.00293768	1.31879	0	FCHO2
-0.395823	4.86435	-3.65256	0.0033793	0.0274457	-2.09139	0	RPS6KC1
-0.395809	8.70478	-6.97158	1.59826e-05	0.00102665	3.19764	0	ANXA1
-0.395571	8.81317	-5.38746	0.000170864	0.00405852	0.754246	0	MFSD1
-0.394144	3.73757	-2.77167	0.0170885	0.0808285	-3.4695	0	BTN2A2
-0.393723	3.97439	-4.31275	0.00103888	0.0126941	-0.769295	0	YPEL2
-0.393664	9.87611	-3.73447	0.00291242	0.0248926	-2.14384	0	TYMP
-0.393588	6.06589	-4.58544	0.000647594	0.00956112	-0.558289	0	USP25
-0.393495	3.78704	-3.03274	0.0105515	0.0587505	-2.90741	0	DDIT4
-0.393159	2.50289	-2.59146	0.0238047	0.100742	-3.53439	0	FANCM
-0.392678	5.59293	-6.55635	2.87794e-05	0.00136301	2.65008	0	PTPN22
-0.392401	5.35488	-5.00035	0.00032147	0.00606623	0.23113	0	KIAA1551
-0.392323	6.26415	-3.67839	0.00322436	0.0265987	-2.1704	0	GTPBP1
-0.392167	5.80962	-6.85712	1.87536e-05	0.0010734	3.0802	0	SMURF2
-0.391715	3.70604	-3.44782	0.0049115	0.0355442	-2.24477	0	HHEX
-0.391695	4.66929	-2.52157	0.0270546	0.109387	-4.02054	0	ADGRE1
-0.391257	4.41356	-5.26047	0.000209745	0.00457236	0.774433	0	PPM1D
-0.390494	8.03675	-6.44964	3.35985e-05	0.00151406	2.43231	0	DOCK10
-0.390026	8.4589	-5.17785	0.000239964	0.0050276	0.40413	0	ATF5
-0.389554	3.00914	-3.01935	0.0108159	0.0597548	-2.83641	0	MAN1C1
-0.389425	4.20926	-3.54717	0.00409501	0.0313803	-2.20471	0	PTK2
-0.389185	6.97339	-4.6242	0.000605996	0.00918859	-0.530935	0	PSMB8
-0.389084	5.6369	-4.99011	0.000326981	0.00611242	0.159236	0	ARID5B
-0.388892	4.77555	-3.33833	0.00600518	0.0411137	-2.62095	0	PPA1
-0.388555	7.87913	-6.1045	5.60248e-05	0.00208166	1.90579	0	SNX2
-0.387949	5.391	-5.43134	0.000159263	0.00390145	0.956867	0	MSH6
-0.387856	8.50867	-4.27456	0.00111078	0.0130877	-1.1687	0	AQP9
-0.387325	7.2562	-5.07111	0.000285946	0.00562438	0.228802	0	SMARCA5
-0.387252	8.3969	-8.14116	3.42063e-06	0.000430322	4.78239	0	WIPF1
-0.387096	5.66278	-4.75074	0.000488557	0.00801672	-0.268844	0	SGPP1
-0.387096	2.42514	-3.07455	0.00976717	0.0563584	-2.67197	0	ST6GALNAC2
-0.386986	5.68957	-6.30043	4.18268e-05	0.00172403	2.28153	0	BBX
-0.385364	5.18348	-5.25934	0.000210131	0.00457252	0.715772	0	PLEKHG2
-0.385276	3.79222	-3.85137	0.00235799	0.0214116	-1.5375	0	DNAJC9
-0.385244	5.49785	-4.90166	0.000378939	0.00681018	0.0525514	0	ELMO1
-0.384888	6.39982	-3.0639	0.00996115	0.0567457	-3.35395	0	OPTN
-0.384379	4.64486	-2.5589	0.0252679	0.104686	-3.92517	0	SASH1
-0.384054	6.06721	-4.50539	0.000743245	0.0103651	-0.674585	0	TMEM2
-0.383822	5.58785	-5.6031	0.00012126	0.00329092	1.19652	0	BAZ2B
-0.383821	3.53083	-4.49463	0.00075719	0.0104749	-0.342338	0	CDK2
-0.383505	6.02025	-6.1114	5.54466e-05	0.00207728	1.97133	0	RNF145
-0.381575	3.75389	-3.65182	0.00338389	0.0274645	-1.90318	0	PSIP1
-0.381389	3.41047	-3.81938	0.00249798	0.0223137	-1.53443	0	CARHSP1
-0.381203	8.39905	-5.36605	0.000176846	0.00413909	0.718121	0	IFNGR1
-0.38109	1.57481	-2.22936	0.0459368	0.153934	-3.84816	0	EPS8L1
-0.380923	5.89281	-4.23037	0.0012005	0.0137166	-1.11472	0	ANXA6
-0.380795	3.52707	-3.45182	0.00487559	0.0353649	-2.22994	0	NCAPG2
-0.38061	5.94406	-4.47155	0.000788011	0.0107656	-0.71714	0	ARMT1
-0.380503	3.43333	-2.23734	0.0452847	0.152961	-4.23018	0	HEXDC
-0.380343	6.87289	-4.37407	0.000933364	0.0119536	-0.977488	0	PAPD4
-0.380182	6.96516	-4.85681	0.00040853	0.00720413	-0.136695	0	PARP1
-0.379705	6.44533	-4.16045	0.0013581	0.0148433	-1.35034	0	RAPGEF2
-0.37956	4.62914	-3.86303	0.00230902	0.0211578	-1.6747	0	FSD1L
-0.379096	9.2662	-3.66253	0.0033186	0.0270985	-2.27133	0	WARS
-0.378697	6.51866	-4.60167	0.000629827	0.00940225	-0.54057	0	FLOT1
-0.378562	2.91981	-2.93368	0.0126709	0.0664005	-3.03245	0	ZNF449
-0.378531	4.01868	-3.45782	0.0048223	0.035126	-2.27844	0	IL1R2
-0.378417	7.08117	-4.49025	0.000762943	0.0105304	-0.770993	0	NAPA
-0.377221	3.83755	-2.66943	0.0206288	0.0919992	-3.72037	0	CHAF1A
-0.37684	5.74983	-5.32719	0.000188274	0.00431365	0.744526	0	DENND3
-0.376685	2.07879	-2.29311	0.0409652	0.143903	-3.84477	0	BMP2
-0.37668	6.22972	-3.17004	0.0081883	0.0503258	-3.07217	0	ANKH
-0.375186	5.14609	-3.17726	0.00807987	0.0498879	-2.97388	0	ALDH1A1
-0.374847	6.71936	-5.29411	0.000198614	0.00443842	0.628283	0	RNF149
-0.374775	2.44176	-2.60134	0.023377	0.0995817	-3.48981	0	SWT1
-0.374775	4.94572	-5.65025	0.000112598	0.0031336	1.28508	0	PPFIBP2
-0.374684	5.98577	-6.38086	3.71545e-05	0.0016083	2.38441	0	TRPS1
-0.374683	4.03925	-2.61839	0.0226568	0.0977238	-3.66784	0	PLEKHA7
-0.374613	7.14783	-4.19019	0.0012886	0.0143432	-1.30936	0	NT5C2
-0.373785	2.40226	-2.66543	0.0207809	0.0922349	-3.29092	0	BATF
-0.373508	2.88984	-2.83254	0.0152732	0.0748595	-3.15744	0	CTPS2
-0.373471	6.23202	-5.29118	0.000199558	0.00443842	0.647289	0	SH3KBP1
-0.373394	4.07765	-4.364	0.000949903	0.0120415	-0.70007	0	AGPAT5
-0.373321	2.55815	-3.62568	0.00354873	0.0283078	-1.72099	0	ZNF613
-0.372819	5.86829	-4.82424	0.000431526	0.00740276	-0.090342	0	SLFN11
-0.372382	7.08023	-4.55564	0.000681609	0.00980238	-0.663363	0	IL18
-0.372192	4.92058	-3.69922	0.0031047	0.0259304	-1.94711	0	WDFY2
-0.372168	5.33028	-5.02618	0.000307991	0.00593238	0.352562	0	HRH2
-0.370346	3.05059	-3.64395	0.00343265	0.0277484	-1.75792	0	DBF4B
-0.370086	2.55897	-3.16506	0.00826391	0.0505845	-2.50601	0	NEK8
-0.370065	8.48722	-2.82214	0.0155692	0.0758488	-3.81868	0	TLR2
-0.369734	3.47539	-3.12637	0.00887574	0.0527702	-2.81427	0	BEX3
-0.369647	6.50793	-4.27579	0.00110839	0.0130877	-1.13996	0	BMPR2
-0.369557	7.69211	-2.49928	0.0281791	0.112465	-4.38541	0	TIMP1
-0.369527	6.48121	-7.19453	1.17615e-05	0.000882259	3.53174	0	GAB2
-0.368988	7.77999	-5.38405	0.000171802	0.00406833	0.749274	0	KIAA1033
-0.368415	2.77653	-2.8741	0.0141451	0.0711889	-3.07448	0	STOML1
-0.367843	9.67781	-4.5978	0.00063402	0.00942988	-0.589512	0	FPR3
-0.367719	4.85448	-4.41999	0.000861709	0.0114236	-0.714239	0	CLEC2B
-0.367304	4.79201	-5.18528	0.000237068	0.00500536	0.597556	0	MRPS6
-0.367145	6.39318	-4.05343	0.00164208	0.0168778	-1.52724	0	NHLRC3
-0.366787	5.89438	-3.72445	0.00296583	0.025118	-2.11071	0	PDCD1LG2
-0.366389	5.43017	-2.38808	0.0345012	0.128768	-4.3703	0	CXCL2
-0.365494	5.64841	-5.73004	9.93969e-05	0.00293768	1.37481	0	LIMA1
-0.365461	1.17602	-2.22212	0.046537	0.155299	-3.8442	0	PAFAH1B3
-0.365226	7.33568	-5.02449	0.000308856	0.00593959	0.148827	0	NADK
-0.363859	5.18363	-4.23766	0.0011852	0.0136191	-1.07502	0	CRLF3
-0.363636	4.242	-3.77426	0.00271009	0.0237	-1.77276	0	FEN1
-0.362579	5.48074	-4.31706	0.00103107	0.0126884	-0.954296	0	CASP8
-0.362354	1.54195	-2.41228	0.0330182	0.124911	-3.6761	0	ABCA6
-0.362261	5.3846	-3.98414	0.00185813	0.0183189	-1.58062	0	ABRACL
-0.36196	9.2464	-3.88117	0.00223488	0.020746	-1.87924	0	MCL1
-0.361289	7.33086	-6.5258	3.00793e-05	0.00140801	2.55145	0	AIF1
-0.360835	2.63288	-2.39244	0.0342296	0.128103	-3.80308	0	C21orf91
-0.360756	6.46154	-6.08395	5.77867e-05	0.00213422	1.88899	0	RASGRP3
-0.36074	4.1697	-4.35663	0.000962186	0.0120939	-0.70278	0	BUD13
-0.360727	8.38208	-4.61777	0.000612696	0.00923787	-0.559132	0	STOM
-0.359431	4.18735	-2.9504	0.0122855	0.0649613	-3.23581	0	CAMK2D
-0.359392	5.78973	-4.29284	0.00107575	0.0129006	-1.07081	0	TWF1
-0.35934	3.26126	-2.44901	0.0308844	0.11974	-3.8322	0	RAB24
-0.35904	4.38206	-2.38508	0.0346897	0.128956	-4.17125	0	ODF3B
-0.358982	4.46693	-4.67758	0.000553209	0.0087449	-0.165811	0	TSHZ3
-0.358718	10.0502	-4.9041	0.000377393	0.00679252	-0.0520834	0	HLA-E
-0.358298	6.29674	-4.12403	0.00144854	0.0154337	-1.38359	0	YEATS2
-0.358253	6.11603	-3.57548	0.00388875	0.0301634	-2.353	0	RBCK1
-0.357699	4.87671	-4.34409	0.000983479	0.0122322	-0.896202	0	PALLD
-0.357303	2.66611	-2.73802	0.0181818	0.0842601	-3.26329	0	XRCC3
-0.357116	6.66975	-5.80559	8.84006e-05	0.00271657	1.44442	0	EPB41L2
-0.357011	4.3584	-2.97079	0.0118313	0.0634043	-3.22229	0	BTN3A3
-0.356629	2.69078	-2.94962	0.0123033	0.0650273	-3.00038	0	STK39
-0.356477	6.59549	-5.1172	0.000265047	0.00533777	0.326214	0	TMEM106A
-0.356021	8.68088	-4.1179	0.00146437	0.0155498	-1.45062	0	MYL12A
-0.355742	5.51338	-5.03877	0.000301642	0.00584739	0.274712	0	TFDP1
-0.355741	5.5585	-4.49104	0.000761904	0.010528	-0.654463	0	NUP160
-0.355691	4.72125	-4.64775	0.000582089	0.0089954	-0.291669	0	CBX1
-0.355089	5.1904	-3.96893	0.00190937	0.0186415	-1.53692	0	PAG1
-0.354988	6.94085	-5.05541	0.000293457	0.00573477	0.203313	0	TLR4
-0.354931	9.36913	-5.81819	8.66947e-05	0.00267095	1.45716	0	LILRB4
-0.354885	5.10261	-5.13519	0.000257334	0.00525857	0.492739	0	PANK2
-0.354672	7.08165	-4.89309	0.00038441	0.00689824	-0.0724137	0	DNAJC13
-0.354371	7.04279	-4.73321	0.00050329	0.00819168	-0.351079	0	AHR
-0.353964	4.61572	-4.39867	0.00089424	0.0116936	-0.717625	0	PKN2
-0.352875	4.24447	-3.97127	0.00190139	0.0185785	-1.34933	0	TSC22D3
-0.352816	4.92956	-6.52111	3.02841e-05	0.00141213	2.67133	0	MIOS
-0.352647	5.45262	-4.65921	0.00057081	0.00893135	-0.368125	0	RRM1
-0.350707	2.74705	-2.93908	0.0125451	0.0659015	-3.00912	0	ST5
-0.350695	5.90307	-4.92974	0.000361567	0.00654669	0.0422239	0	KIF13B
-0.350378	4.25917	-2.87481	0.0141268	0.071176	-3.36462	0	ZNF277
-0.349413	3.72455	-2.63534	0.0219624	0.0956507	-3.56146	0	ACAP1
-0.349062	4.19555	-5.20156	0.000230849	0.00492574	0.67811	0	ZWILCH
-0.34898	5.62039	-5.64464	0.000113594	0.00314651	1.25861	0	VCPIP1
-0.348789	2.78319	-2.48458	0.0289453	0.114389	-3.78046	0	CEP152
-0.348659	3.15844	-2.94179	0.0124826	0.0657443	-3.10543	0	STARD13
-0.348643	5.2298	-3.1608	0.00832914	0.0508807	-3.03428	0	CASP7
-0.348575	4.48668	-4.80635	0.00044473	0.00754355	0.0153006	0	NETO2
-0.348558	3.01476	-3.04973	0.0102254	0.0579231	-2.80643	0	PDK3
-0.348518	2.53724	-2.34618	0.037222	0.135401	-3.87719	0	LRRC45
-0.347772	2.34827	-2.49257	0.0285265	0.113134	-3.97173	0	NT5C3B
-0.347663	1.91429	-2.30541	0.0400667	0.142077	-3.87679	0	SUV39H2
-0.347407	3.08411	-2.70697	0.0192519	0.0878042	-3.37554	0	DIXDC1
-0.347317	7.01073	-4.94637	0.000351669	0.00643928	0.0208946	0	USP15
-0.346275	2.52563	-2.25607	0.0437879	0.149797	-4.17187	0	HLA-DOA
-0.346218	5.75685	-4.81752	0.000436437	0.0074342	-0.141988	0	RIF1
-0.34608	4.44024	-3.2577	0.00696614	0.0454266	-2.65766	0	FZD5
-0.345507	4.05724	-4.14851	0.00138708	0.0151189	-1.02853	0	ARMCX1
-0.344852	5.21274	-3.68943	0.00316032	0.0262498	-2.06489	0	FMR1
-0.344078	9.07851	-4.44392	0.000826648	0.0110801	-0.865345	0	SAT1
-0.344015	4.9574	-4.2918	0.00107771	0.0129006	-0.964556	0	MAP3K8
-0.343864	5.62283	-4.37091	0.000938527	0.0119926	-0.891935	0	AZI2
-0.3436	3.60442	-3.4026	0.00533629	0.0376439	-2.30095	0	ZNF22
-0.342769	6.61926	-4.01409	0.00176134	0.0176529	-1.59679	0	OGFR
-0.342739	4.16872	-3.70498	0.00307241	0.0257677	-1.88471	0	LIG1
-0.342674	7.23362	-5.32903	0.000187713	0.00430991	0.663394	0	INPP5D
-0.341876	4.10195	-2.98738	0.0114741	0.0619732	-3.05657	0	EMB
-0.341693	4.8202	-3.76764	0.00274271	0.0238644	-1.88806	0	RAB9A
-0.341646	5.86445	-5.65933	0.000111007	0.00312709	1.26725	0	NUP50
-0.340525	7.08641	-6.69768	2.34986e-05	0.00120251	2.80457	0	ELOVL5
-0.340354	2.77759	-3.10469	0.0092383	0.0541344	-2.62279	0	MBOAT2
-0.34002	3.59166	-3.27152	0.00679091	0.0447918	-2.51935	0	OAF
-0.338883	5.67261	-5.29878	0.000197117	0.00441666	0.690369	0	CARD6
-0.338812	5.21828	-4.54081	0.000699229	0.00998311	-0.542175	0	TRIP4
-0.338708	7.56277	-3.73586	0.00290512	0.0248683	-2.14272	0	SIGLEC10
-0.338658	2.58619	-2.94717	0.012359	0.0652361	-2.85582	0	MSRB2
-0.338618	3.41578	-2.25751	0.0436744	0.149548	-4.17463	0	LRRC3
-0.338147	2.57847	-2.88787	0.01379	0.0700936	-3.04515	0	C1orf112
-0.337944	7.21494	-4.12495	0.00144619	0.0154291	-1.42967	0	BAZ1A
-0.337732	2.58487	-2.54913	0.0257243	0.105707	-3.59331	0	TIGD2
-0.33761	6.4782	-4.55549	0.000681792	0.00980238	-0.642566	0	NUP205
-0.337105	6.09501	-4.12857	0.00143693	0.0153983	-1.38622	0	APOBEC3C
-0.336441	7.71448	-4.56171	0.000674534	0.00977258	-0.654422	0	SLC7A8
-0.336088	5.89151	-4.27255	0.00111472	0.0130958	-1.09191	0	CTNNBL1
-0.335837	4.47691	-3.97445	0.00189062	0.0185033	-1.44074	0	MTHFD1L
-0.335375	8.26877	-3.39057	0.00545545	0.0382166	-2.77862	0	CNDP2
-0.334618	3.40587	-2.95758	0.0121235	0.0643587	-2.99952	0	IFI30
-0.334329	5.66279	-3.40852	0.00527863	0.0373942	-2.64862	0	PLAGL2
-0.334169	3.25556	-3.59152	0.00377663	0.0295251	-1.8996	0	CORO2A
-0.333942	3.48195	-3.22969	0.00733513	0.0469954	-2.65044	0	WDHD1
-0.333887	5.25229	-4.89167	0.000385327	0.00690445	0.070299	0	VEZF1
-0.333069	6.85866	-4.86576	0.000402431	0.0071159	-0.112965	0	BTK
-0.332758	4.43754	-4.65682	0.000573139	0.00893135	-0.240959	0	POLD3
-0.332604	5.34151	-5.88952	7.76766e-05	0.00257065	1.663	0	SUSD1
-0.332527	7.21186	-4.14051	0.00140688	0.0152248	-1.40003	0	PTPA
-0.332407	4.503	-3.95387	0.00196155	0.0189517	-1.47346	0	FAM126A
-0.3324	3.04797	-2.50868	0.027699	0.1112	-3.75875	0	TMEM106C
-0.332274	7.31849	-4.31233	0.00103964	0.0126941	-1.09318	0	ANKFY1
-0.332052	7.6253	-4.1262	0.00144299	0.0154119	-1.43173	0	NAGK
-0.331375	4.64025	-4.2204	0.00122175	0.0138415	-1.01705	0	TCN2
-0.331306	5.91755	-4.65365	0.000576254	0.00894555	-0.440665	0	LIMD1
-0.331235	7.72668	-4.71328	0.000520612	0.00837208	-0.39122	0	SLC30A1
-0.331162	3.36858	-2.40368	0.0335381	0.126417	-3.91809	0	KCNQ1
-0.330955	4.31186	-2.90666	0.0133195	0.0686554	-3.35869	0	AIDA
-0.330509	8.62308	-3.59402	0.00375942	0.0294439	-2.40676	0	ZNFX1
-0.330507	3.85281	-3.84975	0.00236491	0.0214422	-1.55455	0	RACGAP1
-0.328863	4.05486	-3.22451	0.0074056	0.0473214	-2.69966	0	STX17
-0.328567	4.30405	-3.68071	0.00321077	0.0265275	-1.91817	0	LMBR1L
-0.328286	5.2834	-3.64756	0.00341018	0.0276222	-2.12806	0	SEL1L3
-0.328146	8.49629	-6.17114	5.06938e-05	0.0019595	2.0068	0	TUBA1C
-0.32762	4.28664	-3.07308	0.00979373	0.0564396	-3.03833	0	NR1D2
-0.32705	4.05799	-3.68355	0.00319424	0.0264406	-1.92153	0	FAM135A
-0.326745	5.791	-3.32149	0.00619411	0.0419553	-2.83715	0	NCOA2
-0.326692	7.00832	-3.9294	0.00204946	0.0196237	-1.78411	0	MBD2
-0.326223	3.9239	-2.84083	0.0150413	0.0739933	-3.40121	0	FAM76B
-0.325938	2.89865	-2.17514	0.0506125	0.163873	-4.2791	0	KLHDC8B
-0.3259	3.50217	-2.25042	0.0442342	0.150671	-4.27577	0	TAF1B
-0.32564	5.56915	-3.57562	0.00388773	0.0301634	-2.30938	0	SNX11
-0.325424	7.12329	-5.62257	0.000117601	0.00322057	1.1451	0	HPS5
-0.325391	6.54827	-5.85165	8.23344e-05	0.00264914	1.53112	0	PNRC2
-0.325386	5.82144	-2.41436	0.0328936	0.12461	-4.35875	0	MYO1G
-0.325335	3.17091	-3.1394	0.00866472	0.0521663	-2.69637	0	METTL4
-0.325135	6.92768	-3.69937	0.00310383	0.0259304	-2.20007	0	H1F0
-0.325104	2.78041	-2.97466	0.0117469	0.0630523	-2.90895	0	ZMAT1
-0.324991	4.26584	-3.2135	0.00755738	0.0479195	-2.74117	0	RGS3
-0.324446	2.22945	-2.60348	0.0232854	0.0992298	-3.43806	0	DEPDC7
-0.324234	6.6305	-4.63725	0.000592616	0.00910563	-0.504563	0	ATG3
-0.324136	8.84356	-5.77515	9.26684e-05	0.0027835	1.38544	0	PICALM
-0.324055	4.86717	-3.97598	0.00188546	0.0184677	-1.52043	0	PPIL4
-0.323132	9.03638	-2.90706	0.0133098	0.0686554	-3.65852	0	SLAMF7
-0.322971	6.52384	-5.95993	6.97441e-05	0.00238552	1.69892	0	RDH11
-0.322432	5.52414	-3.60438	0.00368914	0.029042	-2.27301	0	TRIM69
-0.321892	5.39756	-3.45071	0.00488555	0.0354158	-2.55658	0	RAPH1
-0.321238	7.89571	-5.11905	0.000264244	0.00533777	0.307086	0	SASH3
-0.321212	3.04392	-2.40583	0.0334073	0.125963	-3.81236	0	RASAL3
-0.321114	3.99708	-3.95806	0.00194688	0.0188704	-1.4356	0	PRR11
-0.320607	3.25943	-3.03755	0.0104582	0.0585243	-2.84821	0	VSIG10L
-0.320527	8.11768	-5.09098	0.000276732	0.00550591	0.257566	0	ADCY7
-0.320116	4.17446	-2.62055	0.0225674	0.0974568	-3.90366	0	FAS
-0.320001	3.48907	-2.98367	0.0115529	0.062297	-3.05343	0	HRH1
-0.319959	5.71393	-3.98093	0.00186884	0.0183794	-1.63054	0	RAB20
-0.319818	3.42562	-2.98198	0.0115892	0.0623996	-3.03872	0	HAUS3
-0.319764	4.30294	-3.61727	0.00360348	0.0285934	-2.04346	0	RFC2
-0.318733	8.19013	-5.68376	0.000106842	0.003071	1.23817	0	IDH1
-0.318402	3.3492	-2.28495	0.0415715	0.14523	-4.22599	0	CENPJ
-0.318275	4.03019	-3.38688	0.00549259	0.0384322	-2.39102	0	PHF19
-0.31796	7.71056	-4.13819	0.00141266	0.0152482	-1.40973	0	KLF6
-0.317715	7.03293	-3.32411	0.00616427	0.0418158	-2.89368	0	PSMA4
-0.317649	7.47409	-4.1237	0.00144939	0.0154337	-1.43772	0	FMNL2
-0.317626	3.20266	-3.14368	0.0085966	0.0518847	-2.73448	0	BDH2
-0.317412	4.84574	-2.45091	0.0307774	0.11944	-4.20211	0	MIIP
-0.317368	2.7036	-2.79274	0.0164371	0.0787431	-3.24321	0	ADAT2
-0.317293	4.93683	-3.61414	0.00362412	0.0287384	-2.25817	0	RUFY3
-0.316873	4.30453	-3.04085	0.0103946	0.0583811	-3.10152	0	CKAP2
-0.316287	3.44944	-2.8289	0.0153761	0.0752568	-3.26627	0	CBWD2
-0.316056	5.47638	-4.24809	0.00116365	0.013474	-1.10148	0	UVRAG
-0.315769	4.74695	-3.74559	0.00285438	0.0245704	-1.9507	0	GPR141
-0.315642	2.8357	-3.09332	0.00943436	0.0549632	-2.74833	0	ZNF254
-0.315398	3.73015	-3.64849	0.00340441	0.0276126	-1.86931	0	ZNF469
-0.315284	3.84635	-2.61365	0.022855	0.0982628	-3.72112	0	FNBP1L
-0.314962	3.90227	-3.0376	0.0104572	0.0585243	-3.12807	0	GEN1
-0.314843	9.53399	-4.06387	0.00161185	0.0166807	-1.54437	0	SLCO2B1
-0.314821	4.07902	-2.63417	0.0220098	0.0957539	-3.81676	0	DSC2
-0.314761	2.2579	-2.58609	0.0240399	0.101266	-3.47286	0	C3orf14
-0.314667	4.84712	-3.8843	0.00222233	0.0207244	-1.68264	0	DENND6A
-0.314566	6.88868	-5.59855	0.000122133	0.00330717	1.1087	0	FNBP1
-0.313996	4.74206	-3.43941	0.00498781	0.0359629	-2.4299	0	TMEM62
-0.31374	6.22993	-4.5694	0.000665677	0.009686	-0.596441	0	AK2
-0.313695	2.33729	-2.82291	0.0155473	0.0758032	-3.0532	0	NR2C2AP
-0.313544	4.34952	-2.29797	0.0406074	0.143135	-4.35999	0	B3GNT5
-0.313437	4.266	-4.14115	0.00140529	0.0152247	-1.10717	0	FZD1
-0.31343	6.14802	-3.94123	0.00200647	0.0193547	-1.70389	0	LDLR
-0.313279	10.7007	-2.66497	0.0207986	0.0922795	-4.09211	0	ANPEP
-0.313139	3.87473	-3.55736	0.00401954	0.0309477	-2.10925	0	DUT
-0.312021	6.49407	-3.5694	0.00393212	0.0304607	-2.42569	0	ZBED1
-0.311771	4.19028	-2.95611	0.0121565	0.0644772	-3.17568	0	HIRA
-0.311386	6.12601	-5.45396	0.00015361	0.00380935	0.913412	0	CARD8
-0.31048	3.81546	-2.98369	0.0115527	0.062297	-3.05294	0	DDAH2
-0.310005	2.85985	-2.88919	0.0137565	0.0700179	-3.10111	0	HAUS8
-0.309848	3.66183	-3.08597	0.00956318	0.0554463	-2.86735	0	ZNF350
-0.309715	5.26587	-4.00548	0.00178863	0.0178081	-1.5131	0	TMEM19
-0.30946	9.43353	-4.63613	0.000593753	0.00911151	-0.523967	0	LDHA
-0.309334	4.95899	-3.70288	0.00308412	0.025848	-2.02881	0	ATP11C
-0.309205	6.91305	-4.19441	0.00127903	0.014263	-1.29687	0	ARHGAP4
-0.30858	9.26711	-4.30286	0.00105701	0.0128107	-1.11716	0	S100A9
-0.308051	5.83309	-4.45726	0.000807755	0.0109364	-0.772924	0	ARHGAP21
-0.307926	6.11434	-5.60788	0.00012035	0.00328096	1.1777	0	HECA
-0.307826	4.50006	-2.71284	0.0190449	0.0870572	-3.72296	0	NEFH
-0.307651	7.46043	-4.02286	0.00173402	0.0174952	-1.61752	0	PARP12
-0.30761	4.74352	-3.75177	0.00282259	0.0243489	-1.91824	0	TCEAL9
-0.307415	6.86115	-4.22802	0.00120546	0.0137213	-1.2371	0	ZC3HAV1
-0.307176	3.07054	-2.6841	0.0200796	0.0904854	-3.46436	0	FAM175A
-0.307172	4.30576	-2.36392	0.0360459	0.132318	-4.2895	0	FAR2
-0.306785	8.0626	-5.82989	8.51429e-05	0.00265274	1.47203	0	ITPR2
-0.306758	7.0823	-3.38412	0.0055205	0.0385382	-2.77113	0	CAPN2
-0.306725	3.75044	-2.93125	0.0127279	0.0665435	-3.13489	0	ZNF200
-0.305684	3.23253	-2.93397	0.0126642	0.0664005	-3.11346	0	SPDL1
-0.305612	3.03767	-2.52338	0.0269651	0.109135	-3.66673	0	TNFSF8
-0.305458	4.82881	-4.2976	0.00106681	0.0128252	-0.916027	0	HN1
-0.305267	1.80735	-2.17149	0.0509425	0.164677	-3.98386	0	RP5-862P8,2
-0.305223	6.45759	-5.98815	6.681e-05	0.00232702	1.75105	0	NOLC1
-0.305068	6.89239	-3.98352	0.00186019	0.0183243	-1.68605	0	PLEKHA2
-0.30503	7.15595	-3.886	0.00221555	0.0207099	-1.86094	0	RAB8A
-0.304995	3.51509	-2.18336	0.0498759	0.16293	-4.32148	0	RAD9A
-0.304633	3.57007	-3.62107	0.00357866	0.0284526	-1.89996	0	PUS7
-0.304622	6.48281	-5.82976	8.51599e-05	0.00265274	1.48976	0	UBE3A
-0.304495	2.78308	-2.49443	0.0284295	0.112942	-3.78366	0	TNRC6C
-0.304405	5.00662	-2.18895	0.0493803	0.161792	-4.63358	0	C1orf21
-0.304296	6.14137	-2.90975	0.0132437	0.0683812	-3.61027	0	STX11
-0.304244	4.65446	-3.88498	0.00221965	0.0207244	-1.62638	0	SDSL
-0.302841	5.38848	-2.57106	0.0247117	0.1031	-4.18156	0	GREM1
-0.302608	5.63776	-3.60458	0.00368781	0.029042	-2.28399	0	PPP2R2A
-0.30133	2.83917	-2.44349	0.0311961	0.120523	-3.76682	0	LINC00094
-0.300779	5.27207	-2.23864	0.0451793	0.152667	-4.63399	0	HEG1
-0.300698	4.17929	-3.07193	0.00981449	0.0564426	-3.02169	0	PGM1
-0.300345	6.38107	-3.15868	0.00836172	0.0509765	-3.16892	0	KIAA1109
-0.298781	9.32156	-4.84442	0.000417119	0.00729022	-0.158111	0	NCOA4
-0.298781	5.86755	-5.5911	0.000123575	0.0033276	1.14349	0	RNF135
-0.298594	3.8981	-2.39437	0.0341099	0.127817	-4.15044	0	ZUFSP
-0.298512	5.47489	-2.77125	0.0171017	0.0808285	-3.79443	0	MAF
-0.298512	5.05408	-4.44497	0.000825139	0.0110724	-0.710585	0	CNIH4
-0.298458	5.55305	-3.90928	0.0021248	0.0201371	-1.69749	0	MSL3
-0.298175	7.2605	-4.66074	0.000569325	0.00892953	-0.478468	0	XPO6
-0.298067	6.26586	-4.0271	0.00172096	0.0174216	-1.57419	0	UBA6
-0.297982	3.65901	-3.38003	0.00556205	0.0387387	-2.38746	0	POLA1
-0.29763	6.39953	-5.33314	0.000186472	0.00429632	0.689431	0	PRKAA1
-0.297308	5.44074	-3.34329	0.00595066	0.0408098	-2.76998	0	TMEM140
-0.297234	3.6961	-3.06446	0.00995088	0.0567139	-2.8813	0	C11orf84
-0.296958	6.2674	-3.80231	0.00257612	0.0228092	-1.97578	0	TMX1
-0.296815	5.64848	-4.35854	0.000958987	0.0120894	-0.920209	0	VRK2
-0.29655	4.21238	-2.86635	0.0143491	0.0717427	-3.35055	0	HMGB2
-0.29584	4.42825	-3.90647	0.00213555	0.0201852	-1.54219	0	POLE
-0.295689	5.85559	-3.17595	0.0080994	0.0499573	-3.09193	0	SIK3
-0.295673	3.31906	-2.724	0.0186576	0.0857411	-3.4498	0	ZNF766
-0.295529	4.35605	-2.78224	0.0167587	0.0796514	-3.56614	0	PDE1B
-0.295128	4.95793	-2.29598	0.0407539	0.143369	-4.52128	0	MRPL40
-0.295046	4.72936	-3.29755	0.00647312	0.043215	-2.72012	0	ASUN
-0.294905	3.03429	-3.01838	0.0108353	0.0598007	-2.88928	0	GAB1
-0.294888	7.07014	-4.24556	0.00116885	0.0134954	-1.2132	0	LGALS8
-0.294836	2.84493	-2.54799	0.0257778	0.105748	-3.61367	0	CD3EAP
-0.294677	4.56747	-2.94155	0.012488	0.0657443	-3.36546	0	TMEM170B
-0.293661	8.14738	-4.42995	0.00084693	0.0112647	-0.89027	0	THEMIS2
-0.293546	6.08807	-2.96119	0.012043	0.0641281	-3.46182	0	FOS
-0.293501	5.50377	-4.16294	0.00135213	0.0148048	-1.26626	0	TIA1
-0.293495	8.02534	-3.63167	0.00351022	0.0281307	-2.33648	0	PSME2
-0.293306	9.21345	-3.23284	0.00729273	0.046848	-3.06889	0	IL10RA
-0.293028	3.85364	-3.87101	0.00227612	0.0209255	-1.54368	0	ARHGAP15
-0.292622	3.19708	-2.24195	0.0449117	0.15206	-4.20199	0	SPAG5
-0.292115	3.96728	-3.65542	0.00336178	0.0273587	-1.91452	0	TBCEL
-0.291904	6.34403	-3.50476	0.00442512	0.0330911	-2.53108	0	PHACTR2
-0.291767	6.52232	-3.10277	0.009271	0.0542733	-3.28363	0	IRF1
-0.291633	5.59748	-5.17542	0.000240919	0.0050276	0.500405	0	SCCPDH
-0.290941	2.94874	-2.28036	0.0419166	0.146001	-4.07694	0	FANCG
-0.290844	6.27769	-4.01819	0.00174851	0.017568	-1.58451	0	BCL2L13
-0.290807	6.33422	-4.23983	0.00118067	0.0136058	-1.18253	0	ITPRIPL2
-0.290531	6.12721	-3.32391	0.0061666	0.0418158	-2.84184	0	CPVL
-0.290225	6.1185	-4.49778	0.000753077	0.0104419	-0.715825	0	SMU1
-0.289829	5.38177	-4.273	0.00111384	0.0130958	-1.05569	0	SMC3
-0.289809	3.28729	-3.59306	0.00376607	0.0294769	-1.97249	0	CARMIL1
-0.289711	6.88519	-5.01868	0.000311843	0.00595839	0.145551	0	CYLD
-0.289346	6.93839	-3.45396	0.00485651	0.0352476	-2.64894	0	TET2
-0.288937	7.28379	-3.04785	0.010261	0.0580337	-3.40219	0	DENND5A
-0.288841	5.59884	-3.36457	0.00572236	0.0395134	-2.72069	0	CUL4B
-0.288686	3.82405	-2.54361	0.0259854	0.106274	-3.85276	0	CENPN
-0.288488	3.1072	-2.6087	0.0230634	0.0988576	-3.5879	0	PPP2R5B
-0.288309	5.18396	-4.69773	0.000534559	0.0085145	-0.260128	0	ANKS1A
-0.288291	3.2303	-3.18394	0.00798093	0.0495415	-2.59486	0	ZKSCAN2
-0.288092	9.23059	-4.72375	0.000511441	0.00826863	-0.37009	0	PIK3AP1
-0.287953	4.14453	-3.12473	0.00890261	0.0528088	-2.89217	0	P2RY11
-0.287683	5.11524	-2.46739	0.0298668	0.117149	-4.22072	0	GSDMD
-0.287263	3.62093	-2.91483	0.0131201	0.067956	-3.19479	0	MFSD13A
-0.287078	8.58095	-3.6181	0.00359804	0.0285691	-2.36259	0	SLC7A7
-0.287025	5.21069	-3.14752	0.00853587	0.051673	-3.07342	0	MIER1
-0.286351	2.87058	-2.79838	0.016267	0.0780842	-3.21222	0	ODF2L
-0.286118	3.46157	-2.2331	0.04563	0.153444	-4.37794	0	CASD1
-0.285883	6.64536	-4.54004	0.000700148	0.00998311	-0.676568	0	RNF114
-0.285508	3.26852	-2.40642	0.0333717	0.125874	-4.02041	0	ELOVL7
-0.285192	2.79106	-2.27296	0.0424782	0.146983	-4.12945	0	SLC45A3
-0.284968	6.88848	-4.7649	0.000476991	0.00788046	-0.290208	0	FBXO7
-0.284725	7.56151	-2.99252	0.0113656	0.0616077	-3.50587	0	PCNX1
-0.284704	6.04537	-3.1776	0.00807479	0.0498879	-3.14205	0	SNTB1
-0.28453	5.59649	-4.63149	0.000598483	0.00913765	-0.432428	0	TM2D2
-0.284385	7.64198	-4.52509	0.000718422	0.010136	-0.717566	0	C10orf54
-0.284372	3.63525	-2.70578	0.0192942	0.0878976	-3.54321	0	SNX25
-0.2842	7.01684	-3.27975	0.00668876	0.0443359	-2.97352	0	CASP4
-0.284172	6.54933	-4.12802	0.00143833	0.0153995	-1.40106	0	MAX
-0.283834	8.19754	-4.81601	0.000437554	0.00744273	-0.214277	0	QKI
-0.283479	3.67682	-2.88914	0.0137578	0.0700179	-3.24447	0	HELQ
-0.283288	5.58284	-3.56742	0.00394634	0.03053	-2.34943	0	C9orf72
-0.283226	8.01098	-4.64737	0.000582463	0.0089954	-0.5075	0	SLC31A1
-0.282651	6.03922	-4.00624	0.00178622	0.0178081	-1.58916	0	H2AFZ
-0.282036	3.00683	-2.46751	0.0298606	0.117149	-3.82343	0	ING1
-0.281868	6.17472	-4.24586	0.00116822	0.0134954	-1.17724	0	APPL1
-0.281518	5.98082	-4.26311	0.00113335	0.0132246	-1.12051	0	RIPK1
-0.281468	5.84493	-3.13281	0.0087708	0.0523862	-3.16321	0	GPBP1
-0.280961	3.32102	-2.24821	0.0444099	0.150996	-4.36195	0	CD300LB
-0.28092	7.12703	-5.68705	0.000106293	0.00306371	1.24889	0	SWAP70
-0.280451	6.69625	-3.03884	0.0104333	0.0584819	-3.41229	0	BNIP3L
-0.279559	5.57066	-3.6934	0.00313764	0.0261333	-2.1117	0	HSD17B11
-0.279372	7.20228	-3.43524	0.00502611	0.0360882	-2.69151	0	SFT2D2
-0.279368	4.75924	-2.59311	0.0237326	0.100639	-4.00762	0	ENTPD5
-0.278929	5.47642	-3.06516	0.00993813	0.0566977	-3.24394	0	TACC3
-0.278919	5.31574	-3.37785	0.00558437	0.0388121	-2.69532	0	ARAP2
-0.278829	5.27043	-3.63708	0.00347585	0.0279347	-2.17679	0	HERPUD2
-0.27875	8.74591	-5.16626	0.000244557	0.00505739	0.385632	0	PTPRJ
-0.278721	2.15161	-2.17658	0.0504824	0.163698	-4.1915	0	EIF5A2
-0.278532	3.28029	-2.76671	0.0172455	0.0813889	-3.44996	0	UACA
-0.278515	4.58093	-3.09521	0.00940148	0.0547981	-3.10493	0	IPMK
-0.278473	5.07947	-2.64374	0.0216261	0.0946157	-3.91084	0	PAPD7
-0.277934	3.58328	-2.93802	0.0125699	0.0660028	-3.15992	0	ZRSR2
-0.277082	9.44095	-4.63937	0.000590482	0.00909598	-0.513801	0	DMXL2
-0.276448	4.38603	-2.72801	0.0185202	0.0854351	-3.68194	0	BRWD3
-0.275732	5.12492	-4.05065	0.00165022	0.0169327	-1.45563	0	SNTB2
-0.275641	5.54443	-2.50414	0.0279298	0.111765	-4.23561	0	SLC44A2
-0.27542	8.88381	-4.97113	0.000337463	0.00626043	0.0542943	0	KPNB1
-0.275259	8.24538	-4.62352	0.000606701	0.00918859	-0.549702	0	PCK2
-0.275197	3.7593	-2.56469	0.0250017	0.103818	-3.8039	0	ARL6IP6
-0.275097	2.84098	-2.32252	0.0388483	0.139313	-4.04332	0	ZNF816
-0.274908	4.0156	-3.02698	0.0106644	0.0591612	-3.084	0	EZH2
-0.274835	4.4059	-3.42402	0.00513058	0.0365773	-2.47107	0	NEDD1
-0.274626	4.2442	-2.17997	0.0501787	0.163517	-4.54371	0	SLC2A1
-0.274615	3.19754	-2.5794	0.0243368	0.102089	-3.64542	0	PRRG4
-0.274437	4.50258	-3.8418	0.00239903	0.0217026	-1.69516	0	AEN
-0.27429	8.084	-3.72852	0.00294402	0.0250387	-2.15834	0	PLEKHO1
-0.274057	7.51046	-4.02223	0.00173597	0.0174977	-1.6191	0	TMEM50A
-0.273967	3.68649	-2.78153	0.0167804	0.0796921	-3.4323	0	POLR3F
-0.27363	3.30651	-3.17895	0.00805481	0.049835	-2.63609	0	ARHGAP32
-0.27329	5.28957	-4.04086	0.00167926	0.0171432	-1.4622	0	DDX52
-0.273185	7.18409	-3.60669	0.00367361	0.0290164	-2.37606	0	FAM168A
-0.273001	2.46185	-2.2388	0.0451661	0.152665	-4.06766	0	CENPL
-0.272102	7.34831	-2.86973	0.0142598	0.0714233	-3.72775	0	SLC31A2
-0.271679	6.10124	-3.62603	0.0035465	0.0283078	-2.29927	0	USP33
-0.271625	6.19684	-3.35633	0.00580969	0.0400249	-2.78024	0	TRIM26
-0.271403	7.3065	-3.92158	0.00207844	0.0197648	-1.80093	0	CYTH1
-0.271384	3.56849	-2.28044	0.0419103	0.146001	-4.28129	0	SULF2
-0.270994	7.34368	-4.3564	0.000962584	0.0120939	-1.01805	0	MPP1
-0.270621	4.67732	-2.59045	0.0238488	0.100813	-4.0183	0	MGME1
-0.270454	4.15925	-2.38839	0.0344822	0.128768	-4.22791	0	SMYD2
-0.26974	6.64329	-3.3289	0.00611029	0.0415975	-2.87714	0	TAP2
-0.269711	8.0144	-4.64757	0.00058226	0.0089954	-0.506132	0	ARHGAP18
-0.269328	7.25051	-3.90899	0.00212592	0.0201371	-1.82445	0	CD48
-0.269215	5.21408	-3.33527	0.00603901	0.0412985	-2.72377	0	SPOPL
-0.269202	7.5158	-4.62276	0.000607485	0.00918859	-0.547191	0	TGFBR2
-0.269035	3.52779	-3.04153	0.0103816	0.0583429	-2.94853	0	POLI
-0.268986	4.45634	-4.21485	0.00123376	0.0138994	-1.02368	0	TGS1
-0.268788	6.65272	-2.54843	0.0257572	0.105748	-4.26267	0	GTPBP2
-0.267906	4.07059	-3.07356	0.00978499	0.0564342	-2.97548	0	BPGM
-0.267878	6.00765	-3.46709	0.00474106	0.0348071	-2.56428	0	ZSWIM6
-0.267871	6.17934	-4.95875	0.000344493	0.00636153	0.0803401	0	RP2
-0.267484	4.8969	-3.78067	0.00267882	0.0234946	-1.87898	0	NCAPD3
-0.267422	4.90461	-3.12141	0.00895742	0.0529769	-3.07679	0	MTM1
-0.266952	4.94147	-2.46539	0.0299761	0.117401	-4.29168	0	ENPP4
-0.2662	3.81885	-3.16824	0.0082156	0.0504299	-2.72978	0	RHOB
-0.265945	3.97874	-2.70528	0.019312	0.087912	-3.67347	0	CENPC
-0.265903	7.72573	-2.5584	0.0252913	0.104711	-4.28866	0	SEMA4A
-0.265734	5.61143	-3.02941	0.0106166	0.0590047	-3.3703	0	PAM
-0.265727	6.61992	-4.93001	0.0003614	0.00654669	0.000395929	0	UBP1
-0.26572	3.92907	-3.7139	0.00302309	0.0254779	-1.82397	0	C3orf62
-0.265385	6.65104	-4.35374	0.000967057	0.0120939	-1.00337	0	TOP1
-0.265343	5.62161	-3.92307	0.00207289	0.0197512	-1.70976	0	SYNJ1
-0.265231	4.65354	-3.42938	0.00508042	0.03637	-2.46089	0	RBMXL1
-0.264908	4.04487	-2.82035	0.0156209	0.0760223	-3.48856	0	CEP135
-0.264899	6.47434	-4.58263	0.00065073	0.00957232	-0.59327	0	MKL1
-0.264774	4.27028	-3.33101	0.00608652	0.0415293	-2.59631	0	KLF7
-0.264662	3.45087	-2.35743	0.0364719	0.133436	-4.10924	0	PIGA
-0.264541	5.28374	-3.79435	0.00261343	0.0230047	-1.89982	0	C2CD5
-0.263509	6.45383	-5.02102	0.000310638	0.00594842	0.1707	0	PKN1
-0.26347	5.72086	-3.96004	0.00193999	0.0188338	-1.62485	0	PHF21A
-0.263412	4.16356	-2.35371	0.0367185	0.134135	-4.24073	0	PRKD2
-0.263085	7.01111	-4.71494	0.000519146	0.00835963	-0.37463	0	MTCH1
-0.263029	6.73933	-3.91458	0.0021047	0.0199831	-1.80463	0	TLR1
-0.262958	9.15206	-5.07257	0.000285259	0.00562003	0.227627	0	HNRNPA2B1
-0.262236	6.38074	-5.12004	0.000263813	0.00533777	0.327963	0	PAK1
-0.262069	5.96758	-2.68262	0.0201342	0.0906176	-4.03405	0	PCGF5
-0.261912	7.84837	-3.83485	0.00242925	0.0218926	-1.96408	0	CAST
-0.261585	5.72135	-3.90568	0.0021386	0.0201867	-1.74863	0	RSF1
-0.261463	6.39773	-3.7586	0.00278794	0.0241016	-2.06318	0	PTGS1
-0.261414	7.75071	-3.43336	0.00504347	0.0361699	-2.69891	0	PACSIN2
-0.260973	6.2519	-3.57763	0.00387354	0.0300841	-2.3996	0	DECR1
-0.260928	6.37993	-3.58975	0.00378886	0.0295607	-2.38274	0	EPS15
-0.260145	3.40646	-2.71957	0.0188105	0.0862795	-3.49993	0	SUV39H1
-0.260064	3.29711	-2.67908	0.0202658	0.0909851	-3.54714	0	ZFP3
-0.260018	4.98697	-3.29987	0.00644551	0.0431021	-2.73899	0	MICB
-0.259648	7.08774	-2.98283	0.011571	0.0623297	-3.51225	0	ARHGEF10L
-0.25929	5.09454	-3.15652	0.00839515	0.0511029	-3.00584	0	C7orf43
-0.259223	4.98683	-2.75045	0.0177701	0.0828929	-3.77691	0	PCMTD1
-0.258042	8.77801	-5.79663	8.96338e-05	0.00273187	1.41899	0	HCLS1
-0.257929	4.75116	-2.78707	0.0166098	0.0791927	-3.59022	0	TNFSF13
-0.257868	6.49577	-3.63249	0.00350499	0.0281075	-2.31272	0	CRYBG3
-0.257753	2.08732	-2.20714	0.0478014	0.158211	-4.03243	0	ZNF594
-0.257732	4.095	-3.07299	0.00979527	0.0564396	-3.01664	0	KCTD3
-0.25741	2.27218	-2.23477	0.0454941	0.153173	-4.09118	0	TMEM97
-0.257293	7.85707	-4.49496	0.000756759	0.0104749	-0.772982	0	HK1
-0.257258	6.22593	-3.83199	0.00244181	0.0219418	-1.9236	0	HBP1
-0.257194	6.43756	-4.11495	0.00147206	0.0155549	-1.43338	0	GALC
-0.256893	6.742	-4.39206	0.000904584	0.0117723	-0.941807	0	DNAJC7
-0.256514	5.43099	-4.84912	0.000413838	0.00725387	-0.0374443	0	CTBP2
-0.256453	4.63782	-2.32369	0.0387667	0.139093	-4.50554	0	SMC2
-0.255907	5.43576	-2.2788	0.042034	0.146001	-4.64052	0	PLAGL1
-0.255633	5.95884	-2.96751	0.0119033	0.0636087	-3.49574	0	ETV5
-0.255602	8.70058	-2.89016	0.0137317	0.0699562	-3.69852	0	MACF1
-0.255564	7.20717	-3.52519	0.00426287	0.0322326	-2.52522	0	PATL1
-0.255449	5.80191	-3.26602	0.00686005	0.0450021	-2.89614	0	ORAI2
-0.255414	6.62084	-4.4996	0.000750724	0.0104419	-0.743928	0	SLC4A7
-0.255327	4.00487	-3.23033	0.00732656	0.0469654	-2.73224	0	RBM7
-0.255129	4.27891	-2.26972	0.0427266	0.147473	-4.40967	0	KDELC2
-0.254914	6.03182	-3.54286	0.00412738	0.03154	-2.41857	0	CSF3R
-0.254614	4.63576	-3.03589	0.0104903	0.0585507	-3.22217	0	FGD5
-0.254451	6.36009	-4.79747	0.000451445	0.00760404	-0.201269	0	CLSTN1
-0.254424	8.43392	-2.4066	0.0333609	0.125874	-4.56042	0	CCL5
-0.253551	4.83136	-3.25275	0.00702988	0.0457521	-2.80367	0	MPP5
-0.253452	2.93636	-2.44455	0.0311358	0.120367	-3.94134	0	SH3RF1
-0.253449	7.03438	-4.16477	0.00134776	0.0147974	-1.35781	0	ELF1
-0.252936	4.98962	-2.80147	0.0161745	0.0780211	-3.66868	0	CLMN
-0.252049	6.62517	-4.12607	0.00144331	0.0154119	-1.41278	0	CHD3
-0.252043	4.0568	-3.02039	0.0107952	0.059722	-3.13437	0	CDK2AP1
-0.251859	3.23117	-2.57099	0.0247144	0.1031	-3.69511	0	ZDHHC13
-0.251313	8.67359	-4.53036	0.000711925	0.0100796	-0.713728	0	TAGLN2
-0.251275	5.94036	-2.95966	0.0120771	0.0642251	-3.49936	0	CALCOCO2
-0.251223	5.58166	-3.2355	0.00725701	0.0466682	-2.91155	0	ADPRHL2
-0.250867	5.49088	-3.82943	0.00245312	0.0220106	-1.84996	0	LPIN2
-0.25075	5.47883	-3.7657	0.00275237	0.0239227	-1.98548	0	CHD1
-0.250046	5.83656	-3.79536	0.00260867	0.0229795	-1.95921	0	ARID4B
-0.24997	5.10727	-3.21194	0.00757912	0.0479597	-2.92461	0	TOP3A
-0.249789	8.30214	-2.36492	0.0359807	0.132199	-4.63179	0	IL4I1
-0.24976	6.10633	-3.33967	0.00599044	0.0410361	-2.83132	0	DOCK11
-0.249728	9.51659	-2.37468	0.0353497	0.130556	-4.60794	0	ACSL1
-0.24951	4.8502	-3.04973	0.0102254	0.0579231	-3.16882	0	CCDC117
-0.249354	6.60436	-3.24903	0.00707833	0.0458109	-3.01738	0	FYTTD1
-0.249095	5.46504	-3.33066	0.00609044	0.0415326	-2.79836	0	REL
-0.248949	5.70865	-3.45715	0.00482818	0.0351476	-2.55062	0	TLE4
-0.248772	6.22692	-3.30137	0.00642778	0.0430074	-2.91421	0	SPATA13
-0.248207	6.88722	-3.51931	0.00430893	0.0324028	-2.52746	0	CEP170
-0.2481	3.18458	-2.32507	0.0386702	0.138953	-4.12496	0	ZMYM1
-0.248018	6.93794	-3.87776	0.00224864	0.0207939	-1.86675	0	GTF2F1
-0.247927	8.5681	-3.24767	0.00709606	0.0458284	-3.04441	0	FNDC3B
-0.247849	5.33484	-2.68726	0.0199632	0.0901291	-3.92058	0	C3orf38
-0.247811	4.80624	-3.25904	0.00694884	0.0453628	-2.77293	0	RUVBL1
-0.247744	9.41788	-4.33826	0.000993545	0.0123447	-1.0473	0	LHFPL2
-0.247585	6.17339	-3.95958	0.00194158	0.0188341	-1.69189	0	DNAJB1
-0.24729	4.0792	-3.32005	0.00621051	0.0420428	-2.57986	0	ERI1
-0.24717	6.17295	-2.47562	0.0294221	0.11578	-4.40129	0	TLR8
-0.246956	6.48671	-3.81816	0.00250349	0.0223464	-1.9596	0	SIPA1
-0.246933	6.82062	-3.11572	0.00905197	0.0534314	-3.24695	0	KIFC3
-0.246901	6.15049	-2.93452	0.0126514	0.0663732	-3.57308	0	APC
-0.246886	7.02497	-4.69098	0.000540728	0.00857005	-0.422179	0	BAZ1B
-0.246826	9.15442	-5.18569	0.00023691	0.00500536	0.419663	0	ZEB2
-0.246648	4.62609	-3.20747	0.00764193	0.0481689	-2.84692	0	MINA
-0.246633	7.32934	-3.24941	0.00707325	0.0458109	-3.03671	0	IQGAP2
-0.246587	7.97876	-3.40846	0.00527922	0.0373942	-2.74764	0	TFEC
-0.246061	5.98733	-3.39875	0.0053741	0.0378664	-2.70226	0	PHF3
-0.2456	4.68926	-2.36653	0.0358756	0.131893	-4.40011	0	RRAGC
-0.245447	5.27108	-2.97069	0.0118335	0.0634043	-3.43742	0	PAPSS2
-0.245287	7.1475	-4.75595	0.000484271	0.00796804	-0.311999	0	TAB2
-0.245157	3.90496	-2.7425	0.0180323	0.083857	-3.54929	0	ZNF75D
-0.244931	5.06441	-2.94909	0.0123153	0.0650621	-3.4029	0	POLK
-0.244455	6.5894	-4.35886	0.000958464	0.0120894	-0.994295	0	SRSF7
-0.244012	6.79841	-3.67006	0.00327349	0.0268756	-2.2515	0	RB1
-0.243866	8.62154	-2.73903	0.018148	0.0841355	-3.9717	0	ITM2B
-0.24375	6.61634	-3.8456	0.00238264	0.0215867	-1.92283	0	ACAA1
-0.243657	6.37242	-3.37799	0.00558303	0.0388121	-2.77633	0	PRKCB
-0.243517	6.59635	-3.62045	0.00358266	0.0284656	-2.32308	0	TMEM109
-0.243181	8.97628	-3.49099	0.00453807	0.0337893	-2.59418	0	CXCL16
-0.242934	3.39459	-2.23593	0.0453989	0.153014	-4.32339	0	TBC1D31
-0.242844	6.37475	-5.09217	0.00027619	0.0055042	0.281323	0	IKZF1
-0.242831	7.89967	-2.57677	0.0244544	0.102369	-4.26099	0	CLIC4
-0.242202	4.22397	-3.1553	0.00841408	0.0511924	-2.85659	0	BST1
-0.242115	6.66881	-3.2133	0.00756015	0.0479195	-3.09004	0	SLC25A24
-0.242056	4.92395	-2.42806	0.0320844	0.122855	-4.26345	0	PTGER2
-0.24191	3.95121	-2.19744	0.0486376	0.160182	-4.55509	0	CPED1
-0.241787	3.89744	-2.21166	0.0474161	0.157363	-4.44644	0	HAUS1
-0.241778	3.72548	-2.53776	0.026265	0.10709	-3.90103	0	ORC4
-0.241609	6.9249	-4.05851	0.00162731	0.0168118	-1.54714	0	DIP2B
-0.24155	6.95018	-4.18206	0.00130722	0.014497	-1.30794	0	FRMD4A
-0.241287	8.01946	-3.18608	0.0079495	0.0494113	-3.15584	0	TM9SF2
-0.241173	7.25446	-2.45291	0.0306654	0.119082	-4.46553	0	ATP13A1
-0.241104	6.33048	-4.60082	0.000630741	0.00940427	-0.556968	0	CUL1
-0.240763	6.18211	-3.31201	0.00630313	0.0424714	-2.88002	0	ETNK1
-0.240355	5.61361	-3.63964	0.00345968	0.0279048	-2.23906	0	SRI
-0.24013	5.32287	-3.48211	0.00461241	0.0341743	-2.48468	0	CNTRL
-0.239965	6.60196	-2.49261	0.0285244	0.113134	-4.38569	0	RASGEF1B
-0.239892	6.47055	-2.60579	0.0231867	0.0989856	-4.1856	0	APOL2
-0.239705	5.16189	-3.6854	0.00318356	0.0263703	-2.0981	0	SLC36A4
-0.239469	4.73054	-2.68538	0.0200324	0.0903404	-3.8264	0	POLA2
-0.239463	7.82032	-2.96913	0.0118675	0.0634807	-3.5499	0	S100A10
-0.239183	11.2697	-4.3723	0.000936253	0.0119779	-0.973612	0	CYBB
-0.239006	8.43009	-2.2786	0.0420491	0.146011	-4.78031	0	TMEM123
-0.238899	5.13821	-3.15138	0.00847522	0.051448	-3.10188	0	APIP
-0.238881	5.23734	-2.69035	0.0198498	0.0896844	-3.9128	0	MRC2
-0.238854	5.80969	-2.67622	0.0203727	0.0912952	-3.98399	0	PTPN2
-0.238728	6.94129	-2.76217	0.0173902	0.0818799	-3.91277	0	CHMP5
-0.238591	4.53046	-3.42877	0.00508609	0.0363891	-2.42751	0	FBXO34
-0.238088	6.42307	-3.82241	0.00248435	0.0222084	-1.96464	0	SERPINB6
-0.23804	5.46388	-3.13089	0.00880199	0.0525109	-3.12662	0	RAB34
-0.237984	6.36669	-3.83406	0.00243272	0.0218926	-1.91528	0	AHSA1
-0.237928	4.63443	-2.4649	0.0300028	0.117415	-4.14289	0	SLC26A6
-0.23784	8.61901	-3.87817	0.002247	0.0207939	-1.88615	0	EHBP1L1
-0.237631	5.34751	-4.14319	0.0014002	0.0152207	-1.25712	0	TBL2
-0.237498	8.93228	-3.275	0.00674757	0.0445651	-2.99362	0	TMBIM1
-0.237442	3.48583	-2.22909	0.0459591	0.153966	-4.32585	0	ABHD17B
-0.237141	5.45536	-3.905	0.00214119	0.0201867	-1.72842	0	F11R
-0.236978	4.69206	-2.87305	0.0141726	0.0711889	-3.47906	0	HPRT1
-0.236872	6.3331	-3.10699	0.00919902	0.0539566	-3.26226	0	HELZ
-0.236755	7.28393	-2.7957	0.0163475	0.0784071	-3.86107	0	N4BP1
-0.236307	4.52465	-2.20129	0.0483041	0.159565	-4.7249	0	CD302
-0.236175	4.38254	-3.48515	0.00458683	0.0340893	-2.36583	0	TBC1D30
-0.23593	5.44441	-3.76771	0.00274235	0.0238644	-1.97969	0	FAM21C
-0.235694	4.06038	-2.66184	0.0209185	0.0926753	-3.77569	0	INTS7
-0.235435	6.01826	-3.39377	0.00542349	0.0381063	-2.72146	0	TBK1
-0.235407	6.76695	-3.29073	0.00655489	0.0436315	-2.93719	0	PGAM1
-0.235304	5.86989	-4.61815	0.000612299	0.00923787	-0.498034	0	MILR1
-0.235144	5.72486	-3.52102	0.00429545	0.0323417	-2.46174	0	BDP1
-0.235096	6.78963	-2.79443	0.016386	0.0785292	-3.82657	0	DRAP1
-0.234977	4.08249	-3.50807	0.00439843	0.0329492	-2.20924	0	INTS12
-0.234675	4.56592	-3.65601	0.00335819	0.0273478	-2.02218	0	RUNDC1
-0.234399	8.90727	-4.99937	0.000321992	0.00606661	0.101612	0	EPB41L3
-0.234168	2.92129	-2.30612	0.0400154	0.142054	-4.15429	0	PUS10
-0.234107	8.58867	-3.15097	0.00848165	0.051448	-3.22195	0	B4GALT1
-0.233585	5.69131	-3.65994	0.0033343	0.0271716	-2.19326	0	NUDT16
-0.233244	4.09499	-2.94766	0.0123479	0.0652058	-3.27059	0	CEP295
-0.232865	5.67391	-3.96261	0.00193109	0.0187776	-1.65147	0	CREB1
-0.232402	4.14922	-2.49723	0.0282847	0.112687	-4.06515	0	NSMCE4A
-0.232342	5.74779	-4.00584	0.00178748	0.0178081	-1.56839	0	RBM17
-0.232318	3.95761	-2.55144	0.0256156	0.105607	-3.91752	0	RBL1
-0.232257	7.1224	-3.85704	0.00233406	0.0212904	-1.91583	0	FUCA2
-0.232116	3.61811	-2.77539	0.0169717	0.0804373	-3.49262	0	RBM41
-0.232029	5.57794	-3.70691	0.00306165	0.0257311	-2.11332	0	DOCK7
-0.231763	6.12477	-3.15664	0.00839325	0.0511029	-3.17161	0	PPIG
-0.231426	4.94744	-2.20343	0.0481194	0.159172	-4.73439	0	ZNF292
-0.231408	6.57004	-2.49242	0.028534	0.113134	-4.39313	0	TPCN1
-0.231316	4.12819	-2.66592	0.0207621	0.0922349	-3.72897	0	NOD1
-0.231316	5.35944	-3.19715	0.00778876	0.0487383	-3.00199	0	FAM21A
-0.230938	3.98701	-2.87457	0.014133	0.0711776	-3.33016	0	USP37
-0.230844	6.38734	-3.15909	0.00835542	0.0509746	-3.17243	0	CERS6
-0.230301	4.05254	-2.46408	0.0300478	0.117553	-4.07176	0	ECT2
-0.230254	5.67638	-2.9947	0.01132	0.0614725	-3.4395	0	UGCG
-0.230182	6.42722	-3.63698	0.00347651	0.0279347	-2.29581	0	RAB3GAP1
-0.229919	4.73552	-2.43862	0.0314742	0.121287	-4.22847	0	RSBN1L
-0.229842	5.13911	-3.20849	0.00762757	0.0481035	-2.97288	0	SLC35A5
-0.229818	4.93904	-2.91902	0.0130189	0.0677127	-3.43308	0	KRR1
-0.229764	8.48383	-4.05738	0.00163057	0.0168311	-1.56028	0	ABHD2
-0.229676	3.95873	-2.74068	0.018093	0.0839775	-3.59517	0	CASP8AP2
-0.229482	6.55273	-3.06589	0.00992475	0.0566977	-3.36165	0	ZNF638
-0.229172	6.17699	-3.35875	0.00578394	0.0398702	-2.78419	0	MGEA5
-0.228758	3.16632	-2.26351	0.0432058	0.148618	-4.18713	0	FAM118A
-0.228655	7.02517	-3.50387	0.00443234	0.0331041	-2.54898	0	CORO1A
-0.228619	5.70957	-3.9224	0.00207535	0.0197512	-1.74377	0	ARHGEF3
-0.228618	4.32329	-3.22298	0.00742643	0.0474187	-2.79831	0	FAM60A
-0.228402	4.93592	-2.97707	0.0116947	0.0628276	-3.31526	0	BLMH
-0.228315	4.78752	-3.16476	0.00826844	0.0505866	-2.99499	0	PAXBP1
-0.228249	7.48929	-3.12414	0.00891238	0.052817	-3.26695	0	PTGES3
-0.227967	8.97456	-3.06949	0.00985885	0.05659	-3.37001	0	C15orf48
-0.227739	4.61935	-2.606	0.0231779	0.0989856	-3.91668	0	CDKN1B
-0.22733	4.38421	-2.66569	0.0207712	0.0922349	-3.74525	0	WWC2
-0.226852	7.19913	-3.10241	0.00927718	0.0542781	-3.30408	0	ERO1A
-0.226737	5.39666	-3.76412	0.00276024	0.0239479	-1.95398	0	2006-09-01
-0.226711	5.96541	-3.21284	0.00756665	0.0479195	-3.01474	0	LBR
-0.22633	8.69318	-2.54699	0.0258249	0.105837	-4.31436	0	C6orf62
-0.225976	3.48864	-2.41606	0.0327923	0.12446	-4.07915	0	MRPL1
-0.225943	4.52963	-2.4398	0.0314065	0.121104	-4.18141	0	DCTPP1
-0.225626	4.27725	-2.36149	0.0362046	0.132747	-4.28545	0	CEP57
-0.225543	4.42604	-2.40058	0.0337272	0.126852	-4.3053	0	CCDC186
-0.225373	4.80633	-2.62753	0.0222799	0.0965462	-3.98468	0	OSBPL3
-0.225311	4.4231	-2.61863	0.022647	0.0977163	-3.86911	0	ZNF224
-0.224937	4.74717	-2.93962	0.0125327	0.0658934	-3.4035	0	GAB3
-0.224851	7.20963	-3.33238	0.00607129	0.0414633	-2.87964	0	ADGRE5
-0.224819	5.4282	-3.24486	0.00713287	0.0460169	-2.93002	0	CLNS1A
-0.224632	4.38612	-3.33414	0.00605161	0.0413612	-2.57282	0	GZF1
-0.224499	5.62613	-3.43837	0.00499729	0.0360097	-2.59593	0	ARID4A
-0.224445	6.89559	-3.11419	0.00907765	0.0535307	-3.28288	0	CHST15
-0.224426	5.8756	-4.02453	0.00172886	0.0174723	-1.54152	0	ZMYM2
-0.224219	4.33585	-2.71367	0.0190159	0.086965	-3.70964	0	SIRT1
-0.223909	4.72463	-2.49737	0.0282771	0.112687	-4.17813	0	PAPD5
-0.22389	5.3133	-3.24428	0.00714055	0.0460419	-2.9577	0	SNN
-0.223865	5.04264	-2.87298	0.0141744	0.0711889	-3.5406	0	CPNE8
-0.223863	10.8692	-3.80043	0.00258487	0.0228473	-2.01087	0	MSN
-0.223798	6.94335	-3.67376	0.0032516	0.0267601	-2.24698	0	BIN2
-0.223482	5.53269	-2.26106	0.0433967	0.149056	-4.65876	0	DCP1A
-0.223215	9.89245	-3.44705	0.00491841	0.0355474	-2.66674	0	HSP90AA1
-0.223103	3.81513	-3.07908	0.00968572	0.0560491	-2.93486	0	PARP2
-0.222814	5.3808	-2.42973	0.0319874	0.122672	-4.39253	0	QSER1
-0.222797	5.73229	-2.9951	0.0113114	0.0614725	-3.43098	0	SOS1
-0.222762	5.15499	-3.27707	0.00672192	0.0444826	-2.78468	0	AKNA
-0.222587	6.63368	-2.63491	0.02198	0.0956928	-4.14314	0	IRAK3
-0.222528	10.9495	-3.69698	0.0031173	0.0260178	-2.19959	0	HSPA8
-0.222367	8.31747	-3.28237	0.00665663	0.0441958	-2.98053	0	CMTM6
-0.222268	3.97128	-2.9321	0.012708	0.0665138	-3.25564	0	RNF217
-0.22214	6.53915	-2.5935	0.0237157	0.100602	-4.20903	0	ARHGAP25
-0.221891	6.70377	-2.46684	0.0298971	0.117208	-4.44271	0	ANXA4
-0.221652	4.28231	-3.27818	0.00670818	0.044416	-2.65696	0	NAA40
-0.22151	5.76388	-3.08117	0.00964845	0.0559138	-3.26157	0	DCP2
-0.221379	3.72225	-2.89321	0.0136546	0.0698032	-3.29062	0	ZNF431
-0.221344	5.46161	-3.70562	0.00306885	0.0257558	-2.08497	0	FOXO3
-0.221223	7.47056	-3.72915	0.00294065	0.0250387	-2.15483	0	TACC1
-0.221188	4.77955	-3.59009	0.00378651	0.0295607	-2.17389	0	DBR1
-0.221165	5.21479	-3.17444	0.00812204	0.0500539	-2.98881	0	MRPL17
-0.221122	6.34192	-4.00498	0.00179022	0.0178093	-1.61702	0	GGA2
-0.221035	5.70645	-3.4452	0.00493509	0.0356435	-2.56598	0	RAB29
-0.220455	3.89021	-2.79885	0.016253	0.0780842	-3.39346	0	ARHGAP19
-0.220423	4.65405	-2.62079	0.0225573	0.0974568	-3.93799	0	EXOC6
-0.220188	3.66959	-2.44199	0.0312813	0.120775	-4.04711	0	TMEM60
-0.219515	8.44921	-4.50044	0.000749636	0.0104419	-0.766722	0	TRIP12
-0.219257	6.16191	-3.69227	0.00314409	0.0261637	-2.16828	0	RANGAP1
-0.218951	9.35672	-2.77521	0.0169773	0.0804373	-3.89856	0	SCARB2
-0.218747	4.81227	-3.07032	0.00984381	0.0565522	-3.16134	0	EXOSC9
-0.218634	11.394	-3.79251	0.00262214	0.0230646	-2.02253	0	CTSZ
-0.218627	3.61455	-2.40739	0.0333131	0.125805	-4.04336	0	KIN
-0.218614	5.5097	-3.76133	0.00277418	0.024017	-1.97354	0	MAML1
-0.218278	5.08753	-3.04675	0.0102818	0.0580794	-3.2114	0	CPNE2
-0.218079	5.99798	-2.26408	0.0431618	0.148612	-4.73996	0	B3GNT2
-0.217965	6.02122	-3.1022	0.00928081	0.0542781	-3.25059	0	TINF2
-0.217894	6.21561	-3.5664	0.00395371	0.03053	-2.40845	0	TAF15
-0.217855	3.0719	-2.34017	0.0376288	0.136434	-4.07883	0	PIGM
-0.217832	5.27795	-3.68823	0.00316722	0.0262888	-2.09682	0	NAB1
-0.217687	6.28406	-2.58641	0.0240261	0.101243	-4.17955	0	BAK1
-0.217545	6.63292	-2.67334	0.0204807	0.0915756	-4.07513	0	AFF1
-0.217354	5.22113	-2.82485	0.0154916	0.0755929	-3.68505	0	CCDC50
-0.216873	8.85912	-4.06	0.00162301	0.0167817	-1.55402	0	EMILIN2
-0.216503	9.54324	-3.55543	0.00403374	0.0309501	-2.47116	0	PGK1
-0.216306	3.80468	-2.27589	0.0422549	0.146473	-4.34852	0	FIGNL1
-0.215899	3.57798	-2.19251	0.0490677	0.160986	-4.42785	0	ZNF700
-0.215821	8.40205	-3.21673	0.0075126	0.0477776	-3.10138	0	MOB1A
-0.215716	4.85192	-2.80677	0.0160171	0.0775616	-3.61789	0	STX10
-0.215602	6.36813	-3.11423	0.00907694	0.0535307	-3.2407	0	NXF1
-0.215362	8.20086	-4.40795	0.000879917	0.0115634	-0.930293	0	FKBP15
-0.215194	4.59773	-2.89907	0.0135077	0.0692706	-3.43185	0	NSL1
-0.215165	6.42698	-4.75721	0.000483233	0.00796181	-0.285662	0	ADIPOR2
-0.214894	5.48829	-3.58341	0.00383287	0.029845	-2.30797	0	PTMS
-0.214347	6.85682	-3.50157	0.00445106	0.0332234	-2.5639	0	MFSD14B
-0.213863	5.182	-2.74748	0.0178678	0.0832363	-3.80693	0	RFC1
-0.213549	5.99341	-3.32838	0.00611611	0.0416137	-2.83083	0	EXT2
-0.213409	5.81776	-3.12592	0.00888316	0.0527702	-3.18964	0	CDC73
-0.213003	6.55009	-3.19455	0.00782617	0.0488964	-3.1245	0	NIPBL
-0.212965	6.39687	-3.32917	0.00610718	0.0415975	-2.85122	0	GART
-0.212913	6.33086	-2.4149	0.0328615	0.12461	-4.52652	0	NCK1
-0.212832	3.11587	-2.40808	0.033271	0.125685	-3.97522	0	SCAPER
-0.212806	7.94901	-3.21297	0.00756476	0.0479195	-3.10515	0	STAT3
-0.212478	3.30851	-2.22334	0.046435	0.15513	-4.35032	0	HIST1H2BK
-0.212433	5.30612	-3.28892	0.00657681	0.0437379	-2.84294	0	ZNF644
-0.212391	4.04019	-2.50528	0.027872	0.111645	-4.0041	0	ZFY
-0.212352	6.90429	-3.19648	0.0077984	0.0487481	-3.12727	0	TMOD3
-0.212325	5.61968	-2.87662	0.0140794	0.0709965	-3.61369	0	DYNC1LI1
-0.212254	3.31454	-2.39434	0.0341117	0.127817	-4.01367	0	TRIT1
-0.212188	5.82992	-3.21937	0.007476	0.0476452	-3.00989	0	KDM3A
-0.211982	4.09598	-2.92242	0.0129373	0.0673702	-3.30797	0	HAUS6
-0.211868	3.59364	-2.33225	0.0381715	0.137858	-4.22024	0	DHCR7
-0.211588	5.71146	-3.76028	0.00277945	0.0240454	-2.03787	0	FAM13B
-0.211571	5.48324	-3.96076	0.00193749	0.0188247	-1.60602	0	TCOF1
-0.211405	5.59763	-2.54023	0.0261467	0.106716	-4.2063	0	PRPF3
-0.210681	7.36637	-3.20331	0.00770073	0.048388	-3.11983	0	SETX
-0.210507	7.94113	-2.8738	0.0141529	0.0711889	-3.72727	0	SPPL2A
-0.210492	3.47199	-2.23102	0.045801	0.153692	-4.3445	0	ZNF333
-0.21048	6.12527	-2.9632	0.0119983	0.0639468	-3.51194	0	BAG1
-0.210463	3.21101	-2.27964	0.0419703	0.146001	-4.2507	0	MAP7D3
-0.210442	6.5082	-3.04266	0.0103599	0.0583021	-3.39538	0	PTPRA
-0.210149	8.72584	-3.65288	0.00337738	0.0274457	-2.2985	0	DDX3X
-0.20999	6.07481	-3.38808	0.00548043	0.0383693	-2.72677	0	TET3
-0.20994	11.2757	-3.69406	0.00313388	0.02612	-2.20239	0	LYZ
-0.209424	5.47945	-3.04618	0.0102928	0.0580869	-3.27529	0	USP6NL
-0.209344	8.11887	-3.05854	0.0100603	0.0570681	-3.38974	0	CLEC7A
-0.209302	6.1679	-3.14762	0.00853421	0.051673	-3.15003	0	NCKAP5L
-0.209246	4.93845	-3.20434	0.00768617	0.0483468	-2.89919	0	FAM53B
-0.209235	4.02572	-2.33847	0.0377447	0.136704	-4.35608	0	RNASEH2B
-0.209189	6.21571	-2.62047	0.0225707	0.0974568	-4.14542	0	SKIL
-0.209058	5.40559	-2.20067	0.0483572	0.159651	-4.77196	0	DENND1B
-0.208967	5.47802	-3.49108	0.00453731	0.0337893	-2.45944	0	SAMD8
-0.208958	4.95637	-3.07011	0.00984759	0.0565522	-3.18318	0	IRAK4
-0.208068	4.63728	-3.17935	0.00804874	0.0498328	-2.92327	0	UTP14A
-0.208014	8.7445	-2.77109	0.0171067	0.0808285	-3.91312	0	ADGRE2
-0.207873	6.36731	-2.35945	0.0363388	0.13315	-4.59301	0	IRF2
-0.207843	7.54188	-3.18382	0.00798276	0.0495415	-3.15826	0	CAPZA2
-0.207801	6.92807	-3.61137	0.00364242	0.0288267	-2.35972	0	HNRNPD
-0.207789	8.47325	-2.2181	0.0468728	0.156032	-4.88088	0	NABP1
-0.207745	7.3343	-3.32752	0.00612578	0.0416325	-2.89153	0	NECAP2
-0.207518	5.72808	-3.6136	0.0036277	0.0287479	-2.30649	0	MAPRE2
-0.207504	6.55772	-2.96202	0.0120244	0.0640579	-3.54458	0	MTMR6
-0.207379	9.25974	-3.72877	0.00294268	0.0250387	-2.15504	0	UBC
-0.207314	3.8058	-2.58579	0.0240531	0.101286	-3.80678	0	TTF1
-0.20709	5.693	-2.95647	0.0121486	0.0644632	-3.42827	0	MTSS1
-0.207083	7.33642	-3.37775	0.00558545	0.0388121	-2.79919	0	KARS
-0.207029	6.49568	-3.25165	0.00704423	0.0457644	-3.00715	0	ANP32A
-0.206662	7.84204	-3.73341	0.00291802	0.0249229	-2.14792	0	LAPTM4A
-0.206395	5.41752	-2.47371	0.029525	0.11611	-4.26496	0	CUEDC1
-0.206337	5.99757	-2.84493	0.0149279	0.0736458	-3.73456	0	ATRX
-0.20599	4.93658	-2.28691	0.0414248	0.144927	-4.51504	0	HSPE1
-0.205984	6.81101	-2.68447	0.0200657	0.0904568	-4.0534	0	STX12
-0.205752	4.71265	-2.84606	0.0148969	0.0735529	-3.52939	0	ZBTB34
-0.205706	7.4379	-3.77347	0.00271393	0.0237044	-2.0734	0	GNA13
-0.205681	6.73635	-3.59952	0.00372195	0.0291883	-2.38281	0	SNX5
-0.20555	4.17581	-2.46808	0.0298295	0.117117	-4.15456	0	MARVELD1
-0.205281	10.5219	-3.47592	0.00466502	0.0344374	-2.60698	0	TMSB4X
-0.205096	8.81352	-2.81569	0.0157558	0.0764804	-3.83368	0	CLIC1
-0.205025	3.79672	-2.23643	0.0453586	0.152973	-4.38499	0	PROS1
-0.204981	5.6429	-2.96908	0.0118688	0.0634807	-3.42893	0	SKI
-0.204887	5.70803	-2.69595	0.0196463	0.0890003	-3.9123	0	ZFP36
-0.204322	5.01677	-2.89732	0.0135514	0.069436	-3.47818	0	TOB2
-0.2042	4.8928	-3.25254	0.00703257	0.0457521	-2.8322	0	RCBTB1
-0.203484	6.62964	-2.83022	0.0153389	0.0751207	-3.79117	0	B4GALT5
-0.203475	4.33456	-2.90839	0.013277	0.068524	-3.37669	0	EAPP
-0.203473	6.28272	-3.75256	0.00281855	0.0243314	-2.07942	0	ADAM28
-0.203377	5.38446	-3.43369	0.00504042	0.0361694	-2.5613	0	CHORDC1
-0.202963	7.14898	-2.87696	0.0140705	0.0709816	-3.71197	0	TRPC4AP
-0.202698	6.92435	-3.11114	0.00912886	0.0537277	-3.28327	0	CMIP
-0.202684	4.4428	-2.2815	0.0418302	0.145922	-4.47441	0	WDR44
-0.202187	4.89115	-2.57081	0.0247228	0.1031	-4.07695	0	PDS5B
-0.202054	6.45017	-2.86624	0.0143521	0.0717427	-3.71915	0	LNPEP
-0.201686	6.47571	-3.62664	0.00354253	0.0282957	-2.32161	0	MCMBP
-0.201485	4.52642	-2.39418	0.0341213	0.127817	-4.31266	0	KRCC1
-0.201211	6.82604	-2.97239	0.0117962	0.0632607	-3.53973	0	EIF5B
-0.200953	4.3226	-2.30444	0.0401368	0.142123	-4.38729	0	TATDN2
-0.200895	8.23434	-2.44727	0.0309824	0.119911	-4.488	0	RRBP1
-0.200749	6.45151	-3.74295	0.00286806	0.0246355	-2.09971	0	WAS
-0.200453	4.90922	-3.28831	0.00658416	0.0437628	-2.75975	0	SFXN1
-0.200394	6.59833	-4.44275	0.000828331	0.0110801	-0.837124	0	EMP3
-0.200269	7.80564	-4.52909	0.000713481	0.0100898	-0.713696	0	CCT5
-0.199647	7.56211	-3.97383	0.0018927	0.0185086	-1.70876	0	PTP4A2
-0.199595	5.78379	-2.69098	0.0198269	0.0896144	-3.99594	0	UBE2D1
-0.19949	5.22771	-2.64202	0.0216945	0.0947576	-3.99556	0	C5orf22
-0.199409	7.81171	-3.47221	0.00469676	0.0346022	-2.62968	0	AZIN1
-0.199384	7.24461	-3.29576	0.00649444	0.0433334	-2.95002	0	PRPF40A
-0.199222	8.27006	-3.96271	0.00193075	0.0187776	-1.73107	0	ARHGAP30
-0.198936	6.35282	-3.28025	0.00668264	0.0443197	-2.94827	0	GPR137B
-0.198904	8.51245	-3.53355	0.00419821	0.0319482	-2.51812	0	NOTCH2
-0.198335	3.56983	-2.28245	0.041759	0.1458	-4.25655	0	UBXN2A
-0.198253	7.46109	-2.35835	0.0364114	0.133336	-4.63852	0	HLA-F
-0.197933	6.08588	-2.94006	0.0125225	0.0658686	-3.55085	0	SMIM15
-0.197863	5.03432	-2.17595	0.0505394	0.163724	-4.71709	0	SAT2
-0.197741	7.14055	-2.5058	0.0278455	0.111576	-4.37905	0	LSS
-0.197665	5.17587	-3.2048	0.00767965	0.0483309	-2.95552	0	PRPS2
-0.197309	6.25239	-2.42644	0.0321791	0.123058	-4.4927	0	FRMD4B
-0.197287	5.58593	-2.66687	0.020726	0.0921934	-4.01547	0	BRCC3
-0.196835	3.31688	-2.19261	0.0490584	0.160986	-4.35607	0	FKRP
-0.196745	4.27555	-2.22508	0.0462903	0.154861	-4.50625	0	ZNF331
-0.196583	4.41917	-2.60507	0.0232177	0.0990465	-3.9195	0	STK38L
-0.196551	6.20812	-3.09258	0.00944721	0.0550046	-3.28151	0	MORC3
-0.19632	7.18172	-2.7483	0.0178407	0.0831898	-3.94917	0	KTN1
-0.196277	7.06123	-3.10869	0.00917026	0.0538533	-3.2846	0	PHC2
-0.196228	5.38661	-3.42705	0.0051021	0.0364604	-2.59354	0	LARP7
-0.196161	6.10358	-4.12663	0.00144188	0.0154119	-1.38419	0	ARHGEF6
-0.196025	6.01066	-3.54502	0.00411114	0.031464	-2.43282	0	TMEM87A
-0.19593	6.9176	-2.57142	0.024695	0.103091	-4.26028	0	RBMS1
-0.195894	6.27169	-2.54682	0.0258333	0.105837	-4.26865	0	PSMD12
-0.195744	6.26466	-2.84742	0.0148594	0.0734278	-3.74539	0	RAI14
-0.195605	6.26178	-2.92307	0.0129219	0.0673535	-3.59374	0	SPG20
-0.195237	6.02618	-3.45468	0.00485013	0.035231	-2.58711	0	STX6
-0.19513	3.77976	-2.32516	0.0386635	0.138953	-4.24109	0	HSPB11
-0.194561	5.47649	-3.13203	0.00878345	0.0524358	-3.15739	0	EIF1B
-0.194525	4.5412	-2.67223	0.0205229	0.0917301	-3.81599	0	CWC22
-0.19445	5.04919	-3.37709	0.00559226	0.0388174	-2.6278	0	DNAJC15
-0.194397	8.27436	-3.90964	0.00212345	0.0201371	-1.82887	0	ITGB5
-0.194357	6.53103	-2.84443	0.0149417	0.0736561	-3.76169	0	MOB1B
-0.194286	5.47653	-2.91673	0.013074	0.0678532	-3.5496	0	CLK1
-0.193752	4.52707	-2.55138	0.0256185	0.105607	-4.02907	0	PHF14
-0.193346	6.92511	-3.77787	0.00269242	0.0235797	-2.05686	0	CHD8
-0.193322	5.77428	-3.30188	0.00642177	0.0430074	-2.85229	0	PRPF38B
-0.193305	6.97211	-3.43622	0.00501707	0.0360543	-2.68918	0	GNAI3
-0.193051	6.67675	-3.30321	0.00640604	0.0429571	-2.92107	0	DYNC1LI2
-0.192973	7.86289	-2.85588	0.0146292	0.0727362	-3.75962	0	HAVCR2
-0.192884	8.94753	-3.55674	0.00402406	0.0309477	-2.47358	0	CD4
-0.192519	8.68747	-3.88117	0.00223487	0.020746	-1.88045	0	HNRNPU
-0.192506	6.6633	-2.80205	0.0161573	0.0779903	-3.84083	0	RAB11A
-0.192497	4.72099	-2.61648	0.0227366	0.0978982	-3.90625	0	ZBTB2
-0.191495	8.7849	-4.13185	0.00142861	0.0153499	-1.42531	0	APP
-0.191455	5.92004	-2.59056	0.0238439	0.100813	-4.16337	0	NFKBIZ
-0.191258	7.3833	-3.20972	0.00761021	0.0480693	-3.10785	0	STK4
-0.191246	5.65674	-3.59559	0.0037487	0.029379	-2.29011	0	AMBRA1
-0.191121	4.78374	-2.63282	0.0220645	0.0958533	-3.96114	0	NDC1
-0.190866	7.59046	-2.51579	0.0273416	0.110142	-4.36529	0	UBE2Z
-0.19053	7.24096	-3.47607	0.00466374	0.0344374	-2.61722	0	CSK
-0.190396	4.70309	-2.52755	0.0267599	0.108539	-4.13001	0	RPAP3
-0.190364	4.11144	-2.22152	0.0465866	0.155336	-4.47976	0	ABHD15
-0.190355	5.36725	-3.29407	0.00651466	0.0434442	-2.85003	0	KRAS
-0.19035	3.90118	-2.5006	0.0281109	0.112267	-3.96027	0	SFMBT1
-0.190275	5.37224	-3.06612	0.00992037	0.0566977	-3.24514	0	RCAN1
-0.190272	5.05534	-2.31298	0.0395234	0.140928	-4.54819	0	FEM1C
-0.190221	9.50405	-2.87162	0.0142102	0.0712694	-3.72822	0	ENG
-0.189647	8.9182	-3.73176	0.00292675	0.0249621	-2.15247	0	NCL
-0.189602	4.2845	-2.51085	0.0275897	0.110808	-4.01877	0	SNRPG
-0.189591	6.46978	-3.52467	0.00426691	0.0322326	-2.49985	0	FUBP1
-0.18868	6.28332	-2.50674	0.0277974	0.111494	-4.33911	0	JMJD1C
-0.188478	4.82115	-3.17387	0.00813062	0.0500666	-2.97392	0	USP9Y
-0.188319	6.52288	-4.18099	0.0013097	0.0145112	-1.31142	0	GDE1
-0.188209	3.65282	-2.24045	0.045033	0.152428	-4.38504	0	ZCCHC10
-0.187833	5.96453	-2.89656	0.0135704	0.0695038	-3.61765	0	BIRC2
-0.187801	9.0519	-4.207	0.00125095	0.0140276	-1.28768	0	NPC2
-0.187512	4.8142	-2.38853	0.034473	0.128768	-4.34039	0	CTPS1
-0.187465	6.81338	-3.87984	0.00224023	0.0207798	-1.86943	0	TARS
-0.187383	4.75394	-3.1289	0.00883434	0.0526096	-3.03724	0	LEO1
-0.187259	4.23437	-2.38769	0.034526	0.128776	-4.27614	0	STS
-0.187185	4.92897	-2.38684	0.0345788	0.128809	-4.36548	0	KDM6A
-0.186783	5.0874	-3.02011	0.0108006	0.0597249	-3.30683	0	LIG4
-0.1867	6.23905	-3.12287	0.00893323	0.0528597	-3.22191	0	SRSF4
-0.186668	5.28774	-2.40245	0.0336129	0.12658	-4.43233	0	EVI2A
-0.186555	6.92981	-3.96516	0.00192229	0.0187372	-1.71647	0	CBX3
-0.186301	7.56403	-3.43607	0.0050184	0.0360543	-2.69344	0	HNRNPM
-0.186226	6.16564	-3.23234	0.00729939	0.0468659	-3.02461	0	SHOC2
-0.186162	6.96986	-3.36593	0.00570802	0.0394595	-2.819	0	WTAP
-0.186151	7.81012	-2.70268	0.0194046	0.0881672	-4.03484	0	ZNF385A
-0.186148	4.50328	-2.83601	0.0151758	0.0745336	-3.50145	0	ZNF160
-0.18603	5.91969	-2.83527	0.0151964	0.0746043	-3.73343	0	ACBD5
-0.185953	7.19968	-2.28885	0.0412803	0.144505	-4.75656	0	OGFRL1
-0.185355	5.60584	-2.97801	0.0116746	0.0627754	-3.45272	0	SMC5
-0.185049	5.5399	-2.84249	0.0149952	0.0738569	-3.68562	0	AKAP10
-0.184996	7.32026	-3.66556	0.00330039	0.027016	-2.26891	0	CCR5
-0.184923	5.88569	-2.40892	0.0332205	0.125533	-4.51309	0	PTGER4
-0.184446	5.8629	-3.23845	0.00721769	0.0464401	-2.98475	0	CNPY3
-0.184262	7.3591	-3.10096	0.00930219	0.0543319	-3.30775	0	PRELID1
-0.184149	5.32126	-2.47592	0.0294061	0.115756	-4.28903	0	KIAA1468
-0.184128	9.42872	-3.09747	0.00936231	0.0546225	-3.31047	0	PLEK
-0.183918	5.05288	-3.00701	0.0110653	0.060665	-3.28661	0	EHMT2
-0.183877	5.0032	-2.17638	0.0505006	0.163698	-4.76464	0	CCDC82
-0.18384	4.55936	-2.55126	0.0256242	0.105607	-4.02588	0	ZNF654
-0.183727	4.01313	-2.3968	0.0339594	0.127569	-4.24023	0	C5orf42
-0.18359	5.72949	-3.22282	0.00742868	0.0474187	-3.00843	0	ICE1
-0.183543	3.77955	-2.23115	0.0457901	0.153692	-4.50032	0	MICA
-0.183461	5.18358	-3.07825	0.00970067	0.0560819	-3.18653	0	CSTF2T
-0.183066	6.77514	-3.26045	0.00693084	0.0452942	-3.00784	0	USP8
-0.18272	7.08155	-2.59288	0.0237427	0.100646	-4.22337	0	TBC1D14
-0.182709	6.81623	-2.8729	0.0141765	0.0711889	-3.71535	0	DOCK5
-0.182585	6.27935	-3.23145	0.00731144	0.0469077	-3.03434	0	PITPNB
-0.182393	6.88699	-2.17307	0.0507991	0.164389	-4.9463	0	UTRN
-0.182238	4.20789	-2.49078	0.0286197	0.113324	-4.07356	0	RNF219
-0.182203	6.78383	-2.79958	0.016231	0.0780842	-3.84364	0	STAU1
-0.182017	6.39515	-2.84958	0.0148003	0.0732732	-3.71498	0	TRIM56
-0.181848	8.18046	-4.1617	0.00135509	0.0148237	-1.37134	0	ARRB2
-0.181835	4.96525	-2.41436	0.0328936	0.12461	-4.29833	0	ELL
-0.181536	5.81795	-2.66663	0.0207351	0.0921934	-4.01023	0	KANK1
-0.181233	5.96244	-2.65553	0.0211625	0.0933229	-4.02942	0	NFATC1
-0.18115	4.77821	-2.38751	0.0345372	0.128776	-4.32444	0	PAQR4
-0.181141	8.19519	-3.1679	0.00822065	0.0504299	-3.19084	0	ACSL4
-0.180677	4.10873	-2.77991	0.0168308	0.0798998	-3.50837	0	SIVA1
-0.180357	6.52266	-2.72542	0.018609	0.0856421	-3.96444	0	MKRN1
-0.180043	6.36711	-2.75787	0.0175287	0.0822433	-3.89868	0	TOR1AIP1
-0.179983	4.87071	-2.3747	0.0353484	0.130556	-4.42239	0	KLHL28
-0.179795	7.04422	-3.48087	0.00462287	0.0342098	-2.60568	0	ADD1
-0.179756	5.9414	-2.81874	0.0156672	0.0761727	-3.75946	0	SUPT4H1
-0.179561	5.11092	-2.91412	0.0131372	0.067956	-3.48272	0	NSRP1
-0.179377	9.14903	-3.05012	0.0102182	0.0579231	-3.40296	0	PTMA
-0.179237	4.77644	-2.46021	0.0302607	0.118118	-4.22084	0	BTBD2
-0.179153	9.79611	-3.0689	0.00986957	0.0565986	-3.36107	0	TPM4
-0.179076	5.5398	-3.19676	0.00779443	0.0487481	-3.00797	0	RBSN
-0.178871	5.06085	-2.59134	0.0238098	0.100742	-4.03796	0	UBE2F
-0.178703	7.95594	-2.59624	0.0235966	0.10023	-4.22608	0	PARP4
-0.178609	7.5141	-3.17623	0.00809526	0.0499573	-3.17157	0	UGP2
-0.178477	5.46082	-2.29633	0.0407281	0.14332	-4.64414	0	NTAN1
-0.178269	6.91	-2.85075	0.0147685	0.0732127	-3.76121	0	FAM91A1
-0.178123	6.42131	-2.24839	0.0443959	0.150996	-4.78396	0	TMEM219
-0.178101	5.19235	-2.37636	0.0352421	0.130318	-4.41753	0	ZBTB17
-0.178025	5.06095	-2.18704	0.0495496	0.162223	-4.75639	0	TROVE2
-0.177989	3.8985	-2.28112	0.0418589	0.145938	-4.36838	0	UPRT
-0.177784	6.28389	-3.20335	0.00770024	0.048388	-3.07656	0	NOP56
-0.177739	5.86575	-2.61656	0.0227329	0.0978982	-4.09697	0	SETD1B
-0.177703	5.80669	-2.60097	0.0233927	0.0995817	-4.11061	0	TOR1A
-0.177529	4.77822	-2.65941	0.0210121	0.0929876	-3.87441	0	IP6K2
-0.177452	8.38145	-2.18626	0.049618	0.162395	-4.93622	0	MBNL1
-0.177421	4.59659	-2.18598	0.0496429	0.162432	-4.65069	0	RASA2
-0.177323	7.18105	-3.46176	0.00478757	0.0349508	-2.64316	0	XRN2
-0.177167	6.01284	-2.82858	0.0153854	0.0752568	-3.72843	0	PIK3CD
-0.176828	4.43517	-2.72681	0.0185611	0.0855583	-3.69939	0	DDX20
-0.176783	5.85188	-2.27154	0.0425865	0.14711	-4.71922	0	SNX14
-0.176476	6.39895	-2.17681	0.0504615	0.163691	-4.91321	0	MIA3
-0.176439	4.86692	-2.49711	0.0282907	0.112687	-4.16744	0	DHX37
-0.176341	6.94955	-3.80992	0.00254098	0.0225792	-2.00075	0	SMC1A
-0.175948	6.91781	-3.21399	0.00755065	0.0479187	-3.09214	0	HNRNPR
-0.175762	6.96129	-2.42469	0.032282	0.123169	-4.51943	0	TPMT
-0.175338	6.55527	-3.54894	0.00408179	0.0312989	-2.46901	0	IFNAR2
-0.175181	4.92916	-2.61478	0.0228075	0.0981283	-4.00636	0	NUBP1
-0.175179	6.45363	-2.89181	0.0136901	0.0699046	-3.6662	0	RALA
-0.175148	6.43177	-3.55896	0.00400782	0.0308886	-2.44516	0	RASA1
-0.175144	6.27898	-3.64765	0.00340965	0.0276222	-2.27039	0	PTPN9
-0.175057	4.42316	-2.74198	0.0180498	0.0839025	-3.66149	0	WBP4
-0.174616	4.2976	-2.77252	0.0170617	0.080742	-3.62609	0	TAF8
-0.174425	5.29533	-2.75757	0.0175386	0.0822577	-3.80278	0	FOXN2
-0.174409	6.28553	-3.01942	0.0108144	0.0597548	-3.41963	0	UBE2A
-0.174333	6.30762	-2.88241	0.0139296	0.0704768	-3.67323	0	OXSR1
-0.174325	4.02446	-2.17634	0.0505043	0.163698	-4.56508	0	NGDN
-0.174217	5.12437	-2.78275	0.0167428	0.0796075	-3.71855	0	DAGLB
-0.174007	8.64965	-3.3115	0.006309	0.0424714	-2.9269	0	AP1B1
-0.173904	5.52945	-2.46053	0.0302429	0.118087	-4.35127	0	CD300LF
-0.173902	4.96209	-2.86111	0.0144886	0.0722454	-3.55164	0	DNAJC2
-0.173803	4.82877	-3.13903	0.00867069	0.0521663	-3.05488	0	R3HCC1L
-0.173765	4.64863	-2.23659	0.0453458	0.152972	-4.58458	0	RNF34
-0.173761	4.80544	-2.59012	0.0238632	0.100838	-3.99697	0	ZFX
-0.173759	5.54414	-2.94097	0.0125015	0.0657865	-3.47433	0	TMEM51
-0.173511	7.36227	-2.88561	0.0138476	0.0702676	-3.69934	0	BAZ2A
-0.173242	5.73543	-2.99164	0.0113841	0.0616241	-3.43664	0	MTMR10
-0.172488	6.63106	-2.30571	0.040045	0.142077	-4.70502	0	ERP29
-0.171628	4.58414	-2.28906	0.0412645	0.144505	-4.5006	0	HSPA14
-0.171612	7.15339	-2.52735	0.0267699	0.108539	-4.33899	0	IKBKE
-0.171511	4.69673	-2.52973	0.0266538	0.108237	-4.09146	0	PCIF1
-0.171347	6.75984	-2.71467	0.018981	0.0868639	-3.99681	0	EIF2S1
-0.171214	7.30602	-2.89575	0.0135907	0.0695602	-3.68093	0	AGPAT3
-0.171183	6.69583	-2.90056	0.0134706	0.0691392	-3.65724	0	RALB
-0.17118	7.65509	-3.39352	0.00542595	0.0381063	-2.77109	0	KLF13
-0.171171	5.17617	-2.33744	0.0378149	0.136816	-4.48825	0	ABHD3
-0.171012	6.49688	-3.41328	0.00523268	0.0371517	-2.7138	0	DNM1L
-0.170892	6.22638	-2.84325	0.0149743	0.0737838	-3.74333	0	FRYL
-0.170633	7.26056	-2.42229	0.0324228	0.123485	-4.51899	0	GNA15
-0.170505	5.00895	-2.19983	0.0484304	0.159672	-4.70708	0	SPOP
-0.170405	6.63231	-2.66986	0.0206125	0.0919604	-4.07652	0	STAG2
-0.170308	5.74157	-3.48401	0.00459637	0.0341392	-2.53255	0	ZC3H7A
-0.170149	7.08536	-3.16354	0.00828717	0.0506755	-3.19016	0	RBM25
-0.169909	6.7862	-2.71362	0.0190175	0.086965	-4.0015	0	KHDRBS1
-0.169849	8.07418	-2.58222	0.0242112	0.101775	-4.25204	0	IFNAR1
-0.169548	4.59368	-2.64551	0.0215558	0.0943907	-3.86977	0	FUT11
-0.169436	6.68406	-3.09158	0.0094647	0.0550603	-3.31692	0	IL10RB
-0.16917	7.47147	-3.2637	0.00688951	0.0451069	-3.0105	0	TSPAN3
-0.16911	5.66896	-3.13414	0.0087493	0.0523355	-3.16883	0	UPF2
-0.168961	4.96513	-2.17749	0.0504006	0.16367	-4.7347	0	SNRPD1
-0.168684	7.6233	-2.86295	0.0144394	0.0720751	-3.74556	0	SCAF11
-0.168615	5.41296	-2.53426	0.0264335	0.107669	-4.23139	0	ZBTB33
-0.168227	9.02677	-2.56631	0.0249277	0.103668	-4.27914	0	RAB31
-0.168203	5.82209	-2.94319	0.0124503	0.065632	-3.51212	0	RHOT1
-0.167965	5.89937	-2.43666	0.0315864	0.121603	-4.42383	0	GCA
-0.16749	7.74671	-2.86122	0.0144858	0.0722454	-3.74681	0	SLC39A1
-0.167334	7.20407	-2.21296	0.0473062	0.157128	-4.87712	0	PFKP
-0.167236	4.11919	-2.20712	0.0478026	0.158211	-4.53056	0	POLR3GL
-0.166841	7.84049	-3.22806	0.0073572	0.0471075	-3.07802	0	ATP6V0E1
-0.166203	6.85604	-2.19379	0.0489557	0.16075	-4.90417	0	GK
-0.166111	5.31109	-2.21406	0.0472127	0.156904	-4.72928	0	TLK2
-0.165997	5.87148	-2.24218	0.0448929	0.152056	-4.72605	0	SREBF1
-0.16578	7.12475	-3.10856	0.00917249	0.0538533	-3.29331	0	PBRM1
-0.165551	7.98959	-2.95494	0.012183	0.0645608	-3.57998	0	PREX1
-0.165356	6.35881	-2.34038	0.0376145	0.136434	-4.64332	0	POMP
-0.165295	7.14131	-2.26392	0.0431745	0.148612	-4.79682	0	PTP4A1
-0.164893	4.44347	-2.19637	0.0487301	0.160358	-4.65096	0	TYW3
-0.164524	6.5723	-2.24791	0.0444339	0.151035	-4.79825	0	P4HA1
-0.1644	4.93888	-2.43987	0.0314024	0.121104	-4.31486	0	WDR48
-0.16439	6.43498	-2.99876	0.0112352	0.0612032	-3.46528	0	OSTF1
-0.164243	4.14761	-2.35174	0.0368496	0.134451	-4.28658	0	TMEM50B
-0.163849	7.09742	-2.66882	0.0206518	0.0920312	-4.09035	0	VPS35
-0.163831	7.45296	-2.57717	0.0244363	0.102365	-4.25536	0	SMCR8
-0.163731	5.7268	-2.68936	0.0198861	0.0898146	-3.98133	0	TOPBP1
-0.163634	7.63299	-2.81253	0.0158479	0.0768966	-3.83629	0	CHMP4B
-0.163272	7.87452	-2.99886	0.0112332	0.0612032	-3.498	0	HSPD1
-0.16322	5.39267	-2.90598	0.0133364	0.0686581	-3.51707	0	ZDHHC6
-0.163095	7.41987	-3.17435	0.00812335	0.0500539	-3.17421	0	GLUD1
-0.163056	5.35112	-2.44379	0.0311792	0.120496	-4.35211	0	NR2C2
-0.162313	6.11772	-2.23121	0.0457846	0.153692	-4.82413	0	IDI1
-0.162273	6.36089	-2.85049	0.0147755	0.0732127	-3.73166	0	VPS29
-0.162138	6.39359	-2.80399	0.0160996	0.0778052	-3.8236	0	C4orf3
-0.161621	5.42946	-2.65269	0.0212733	0.0935609	-4.01316	0	LXN
-0.16155	5.71767	-2.56947	0.0247834	0.103246	-4.19213	0	ANKRD10
-0.161412	7.11709	-2.73663	0.0182285	0.0843346	-3.96644	0	AMD1
-0.161385	9.69236	-3.26358	0.00689097	0.0451069	-3.00588	0	IQGAP1
-0.161341	6.78352	-2.87123	0.0142203	0.0712905	-3.72035	0	BCLAF1
-0.16134	7.56169	-2.92401	0.0128995	0.0672656	-3.63261	0	LDHB
-0.161205	6.15	-2.5751	0.0245293	0.102576	-4.21535	0	RBBP7
-0.161135	7.4165	-2.93692	0.0125954	0.0661083	-3.60866	0	TPD52L2
-0.160925	6.69865	-2.75255	0.0177014	0.082732	-3.9305	0	RLIM
-0.160812	6.27563	-2.1842	0.0498011	0.162818	-4.88596	0	LILRA6
-0.160509	5.30452	-2.64357	0.0216329	0.0946157	-4.01299	0	ZNF148
-0.160441	9.6575	-2.51375	0.0274436	0.110332	-4.36261	0	ACTR2
-0.160379	5.89492	-2.87258	0.0141849	0.0712016	-3.65739	0	SLC9A6
-0.159976	5.5987	-2.8055	0.0160549	0.0777133	-3.74279	0	NAP1L4
-0.159927	6.66146	-2.54913	0.0257239	0.105707	-4.28449	0	LILRB3
-0.15986	5.51707	-2.60579	0.0231867	0.0989856	-4.09844	0	BCL7B
-0.159833	8.03057	-2.24607	0.0445812	0.151323	-4.8354	0	ITPR1
-0.159767	6.53175	-2.31097	0.0396666	0.141272	-4.684	0	ARHGAP45
-0.159708	7.72671	-2.28419	0.0416287	0.145387	-4.7679	0	XPO1
-0.15958	10.6976	-3.31411	0.00627881	0.0424338	-2.90551	0	TLN1
-0.159279	7.63921	-3.01384	0.0109266	0.0601461	-3.46921	0	ANO6
-0.158898	7.89593	-3.11625	0.00904309	0.0534051	-3.28325	0	EWSR1
-0.158898	5.00236	-2.47909	0.0292366	0.115276	-4.24992	0	EPC1
-0.158816	5.74828	-2.39576	0.0340241	0.127691	-4.48416	0	ZBTB38
-0.158721	5.22398	-2.21099	0.0474728	0.157484	-4.73654	0	TCEA1
-0.15863	5.62055	-2.32461	0.038702	0.138984	-4.603	0	UTP3
-0.158628	5.76115	-2.88262	0.0139244	0.0704768	-3.62125	0	ATF7IP
-0.158125	7.81626	-2.7915	0.0164748	0.0787672	-3.87655	0	FAM49B
-0.157965	8.1369	-2.7615	0.0174119	0.081918	-3.93029	0	PTTG1IP
-0.157837	7.41208	-3.03936	0.0104232	0.0584677	-3.42176	0	ABI1
-0.157746	7.6858	-2.55533	0.0254337	0.105157	-4.29761	0	SOAT1
-0.157407	5.93252	-2.34536	0.0372775	0.135521	-4.57223	0	BTN2A1
-0.157218	6.08326	-2.65588	0.0211491	0.0933229	-4.067	0	THOC2
-0.157109	5.39119	-2.30636	0.0399978	0.142033	-4.62826	0	PDE8A
-0.156958	5.18026	-2.54608	0.025868	0.105901	-4.15753	0	THUMPD3
-0.156937	8.01278	-3.06513	0.00993864	0.0566977	-3.37888	0	ST3GAL1
-0.15685	6.18948	-2.52203	0.0270318	0.109331	-4.31088	0	SUB1
-0.156718	5.67675	-2.26332	0.0432206	0.148626	-4.71499	0	PPP4R2
-0.15654	4.58488	-2.23009	0.0458773	0.153819	-4.51559	0	TSEN34
-0.156538	5.16242	-2.6551	0.0211794	0.0933229	-3.93228	0	DNAJC14
-0.156298	5.52555	-2.35799	0.0364351	0.133382	-4.51934	0	HNRNPLL
-0.15606	6.24637	-3.41493	0.00521682	0.0370827	-2.68677	0	ATXN1L
-0.155094	4.60019	-2.36512	0.0359678	0.132192	-4.38181	0	EPC2
-0.154843	5.7254	-2.83211	0.0152853	0.0748888	-3.70849	0	CNOT8
-0.154795	5.62004	-2.65657	0.0211222	0.0933229	-4.00418	0	ARMC8
-0.154425	7.92385	-3.18231	0.00800498	0.0496539	-3.1634	0	WDR26
-0.154422	5.54124	-2.24319	0.0448119	0.152053	-4.71538	0	FAM134C
-0.154193	4.84062	-2.24307	0.0448216	0.152053	-4.59628	0	C6orf48
-0.154189	5.99576	-2.82715	0.0154259	0.0753942	-3.75674	0	GYG1
-0.154125	7.06792	-2.51387	0.0274376	0.110332	-4.36441	0	PSME1
-0.154105	5.91899	-2.25409	0.0439435	0.149959	-4.76097	0	CTR9
-0.153998	6.17309	-2.85516	0.0146487	0.0728037	-3.71167	0	ATIC
-0.153992	7.38691	-3.13442	0.00874483	0.0523346	-3.24701	0	DPYD
-0.153959	6.26021	-2.37648	0.035235	0.130318	-4.57414	0	SUMO2
-0.153572	7.00679	-2.69229	0.0197791	0.0894316	-4.04799	0	RAP1A
-0.153552	5.57044	-2.91802	0.0130429	0.06775	-3.54244	0	ENY2
-0.152873	7.6671	-2.88455	0.0138749	0.0703766	-3.70347	0	PRNP
-0.152747	5.0987	-2.32715	0.038525	0.138678	-4.51409	0	SYF2
-0.152137	5.04322	-2.55109	0.0256323	0.105607	-4.12909	0	YTHDC2
-0.152064	7.24424	-3.11012	0.00914607	0.0538028	-3.29088	0	UHRF1BP1
-0.151946	5.10433	-2.61099	0.0229665	0.0986018	-4.01037	0	FARP2
-0.15152	9.48265	-2.79907	0.0162463	0.0780842	-3.85768	0	TPM3
-0.15152	10.5288	-2.58895	0.0239141	0.101018	-4.22341	0	LRP1
-0.151422	5.47169	-2.82371	0.0155243	0.0757217	-3.69333	0	NFATC2IP
-0.151353	7.15544	-2.58856	0.0239315	0.101048	-4.23402	0	WDFY3
-0.15105	6.55762	-2.72939	0.0184733	0.0852513	-3.9632	0	IK
-0.150936	5.68644	-2.97532	0.0117326	0.0630035	-3.4547	0	STX3
-0.150676	5.45343	-2.34586	0.0372434	0.135438	-4.54375	0	RFWD3
-0.150613	6.42069	-2.68246	0.0201402	0.0906176	-4.03998	0	ZNF24
-0.150352	7.62705	-2.81725	0.0157104	0.0763517	-3.82767	0	SYNCRIP
-0.150159	6.39125	-2.2776	0.0421249	0.146148	-4.75101	0	MAT2B
-0.150085	5.91459	-2.42315	0.0323725	0.123332	-4.47407	0	N4BP2L2
-0.149824	7.2249	-2.34901	0.0370323	0.13494	-4.654	0	AP1S2
-0.149755	6.29468	-2.76637	0.0172563	0.0814081	-3.87393	0	DCAF5
-0.149688	7.57207	-2.6346	0.0219926	0.0957134	-4.15392	0	RAB13
-0.149663	7.94585	-2.42559	0.0322291	0.123058	-4.52725	0	DAPK1
-0.149562	7.86917	-2.74737	0.0178714	0.0832363	-3.9556	0	RBM47
-0.149261	4.51234	-2.25548	0.043834	0.149797	-4.52981	0	ZNF496
-0.14889	5.80831	-2.42591	0.0322103	0.123058	-4.43712	0	SIN3A
-0.148865	5.97876	-2.5021	0.0280342	0.112072	-4.31666	0	SNW1
-0.148124	6.38456	-2.66762	0.0206975	0.0921356	-4.07488	0	TRIM44
-0.148124	6.04901	-2.92075	0.0129773	0.0675255	-3.59173	0	KANSL3
-0.147988	4.83882	-2.31155	0.0396256	0.141168	-4.51094	0	LIN54
-0.147609	6.42889	-2.45362	0.0306259	0.119043	-4.45069	0	PPP1R12A
-0.147489	11.4255	-2.46095	0.0302199	0.118087	-4.44284	0	CD44
-0.147327	5.92156	-2.29853	0.0405671	0.143087	-4.65992	0	SBF2
-0.14729	6.63654	-3.07875	0.00969159	0.0560562	-3.32811	0	KDM5A
-0.146515	7.33101	-2.26689	0.0429443	0.148098	-4.79403	0	STEAP3
-0.146208	6.25252	-2.17698	0.0504466	0.163691	-4.90392	0	ZMYM4
-0.145895	6.29235	-2.58129	0.0242524	0.101912	-4.21183	0	U2SURP
-0.145596	6.71414	-2.74107	0.01808	0.0839493	-3.95004	0	GNAQ
-0.14552	6.13523	-2.44295	0.031227	0.120604	-4.43385	0	USF1
-0.145409	6.4549	-2.80357	0.0161119	0.0778335	-3.83186	0	CBLB
-0.144671	7.51936	-2.71773	0.0188743	0.0864737	-4.00473	0	KDM2A
-0.144505	6.82171	-2.82234	0.0155636	0.0758488	-3.80575	0	CSNK1A1
-0.144337	5.31857	-2.54223	0.0260512	0.10647	-4.17923	0	ATP10D
-0.143882	5.49436	-2.30394	0.0401733	0.142154	-4.62139	0	KBTBD2
[truncated: 1,738 more rows]
