# Supplementary material for: A host-directed oxadiazole compound potentiates antituberculosis treatment via zinc poisoning in human macrophages and in a mouse model of infection
Source: PLoS Biol. 2024 Apr 29;22(4):e3002259. doi: 10.1371/journal.pbio.3002259 (PMC11081512; doi:10.1371/journal.pbio.3002259)
Supplement: S1 Data — These files contain the numerical values used to generate the graphs in Fig 1, the statistical analyses, and the p-value. (XLSX) [file pbio.3002259.s019.xlsx]

## Sheet: S1 Data for Fig 1A
Identification of new compounds inhibiting the intracellular growth of MTB
# number	# compound name	Cell viability (% compared to DMSO)				# compound name (viability > 75%)	Spot area (px2) per cell (% compared to DMSO)
1	MC2705	90.76				1	92.3
2	MC2284	91.88				2	129.54
3	MC3688.2HCl	93.81				3	113.84
4	MC668.2HCl	94.67				4	112.28
5	MC3729.2HCl	99.55				5	99.07
6	MC3742	93.92				6	125.13
7	MC3808.2HCl	93.37				7	121.48
8	MC3819.2HCl	94.82				8	100.62
9	MC3685.2HCl	94.16				9	150.82
10	MC3717.HCl	94.28				10	142.25
11	MC3696.2HCl	96.22				11	161.91
12	MC3695.2HCl	92.72				12	74.53
13	MC3743.2HCl	92.56				13	109.7
14	MC3974	88.23				14	84.39
15	MC2841 SGI-1027	95.4				15	92.19
16	MC2839	94.48				16	140.03
17	MC2838	96.54				17	89.27
18	MC2835	94.42				18	105.46
19	MC3343	84.52				19	119.38
20	Decitabine	96.91				20	106.91
21	MC1742	1.97				26	91.89
22	MC2129	67.53				27	105.91
23	MS-275	0.35				31	88.5
24	MC1510	70.14				34	98.54
25	MC1594	67.32				35	88.76
26	MC1568	95.97				36	86.59
27	MC3763	101.64				37	78.77
28	MC2590	1.33				38	44.71
29	MC2664	0.65				39	89.47
30	MC2780	15.35				40	106.22
31	MC1702	96.01				41	90.5
32	MC3108	10.05				42	97.88
33	LMK235	1.58				43	107.72
34	MC2344	90.83				45	90.53
35	MC1776	101.74				46	90.72
36	MC2904	92.55				48	112.39
37	MC3417	90.67				49	81.54
38	MC3465	89.76				51	97.72
39	MC3482	91.57				52	112.92
40	MC2656	97.04				53	89.19
41	MC3422	77.55				54	100.32
42	MC3154	90.08				55	87.97
43	MDL-800	90.92				59	135.2
44	MC2562	60.5				60	84.58
45	MC2791	102.35				62	52.68
46	MC3215	102.78				65	97.13
47	MC2055	43.97				67	79.18
48	MC2089	98.63				68	91.58
49	MC2298	81.97				71	182.28
50	MC2908	56.38				73	142.54
51	Tazemetostat	86.58				75	60.75
52	MC3629	95.31				76	82.32
53	MC3985	99.5				77	96.64
54	MC2580	92.3				78	117.99
55	GSK2879552	94.93				80	128.34
56	MC4057·3HCl	0.74				84	169.04
57	MC4016·3HCl	0.38				85	2.58
58	GSK690	38.73				88	110.79
59	MC3101 (IOX-1)	79.95				89	119.54
60	MC4066 (GSK-J4)	79.11				90	103.43
61	KDM5-C70 (or KDOAM-21)	50.8				91	105.27
62	MC3324	94.18				92	99.94
63	(+)-JQ1	20.18				93	121.98
64	C-646	37.39				95	90.85
65	MC4171	93.81				96	109.61
66	A-485	0.31				97	78.54
67	Anacardic Acid	106.28				98	94.7
68	MC4429	95.45				99	88.13
69	MC3353	68.57				101	105.56
70	MC3973 •2HCl	0.67				102	93.93
71	MC3668 ·2HCl	76.58				103	83.85
72	MC3863 •2HCl	35.2				104	94.27
73	MC4097	117.92				105	85.67
74	MC2050‧2HCl	63.93				106	97
75	MC3181	84.63				107	93.91
76	SirReal2	90.48				108	132.91
77	AGK-2	97.8				109	203.98
78	EX-527	88.98				110	142.26
79	MC2606	53.06				113	80.51
80	MC2628	75.66				114	88.61
81	MC1621	69.31				115	96.96
82	MC1716	65.64				116	112.04
83	MC1746	70.23				117	5.21
84	MC2062	94.24				120	129.9
85	MC2106	85.32				121	196.23
86	MC2126	0.86				122	134.84
87	MC2141	21.75				123	120.47
88	MC2183	91.08				124	171.49
89	MC2184	112.63				125	223.68
90	MC2319	118.87				128	142.4
91	MC2336	94.76				132	212.86
92	MC2345	99.07				134	91.77
93	MC2346	107.29				137	60.03
94	MC2358	21.91				139	92.55
95	MC2392	101.97				140	75.1
96	MC2494	96.71				142	78.47
97	MC2905	94.09				143	81.5
98	MC2907	107.08				144	101.33
99	MC2933	104.1				145	87.92
100	MC2935	65.33				146	89.88
101	MC3163	101.33				149	102.76
102	MC3179	111.45				150	186.58
103	MC3180	92.12				151	88.18
104	MC3188	104.08				152	92.82
105	MC3196	102.05				154	89.36
106	SIRTINOL	103.63
107	EML-76	105.84
108	MC3595.2HCl	97.75
109	MC3667.2HCl	91.18
110	MC3742.2HCl	75.68
111	MC3972 •2HCl	34.26
112	MC3358	1.3
113	MC3360	80.68
114	MC3226	88.69
115	MC3321	97.39
116	MC3004	92.88
117	MC3031	90.65
118	MC3050	1.4
119	MC3073	15.14
120	MC3076	84.62
121	MC3079	118.24
122	5-AZA	88.13
123	EML-264	118.85
124	MC1991	128.47
125	MC2288.3HCl	76.65
126	MC2602	9.64
127	MC2625	1.53
128	MC2652	88.01
129	MC2726	18.2
130	MC2727	30.7
131	MC2887	36.98
132	MC2840	77.22
133	NBDHEX1	1.05
134	SPV-106	97.21
135	NBDHEX2	0.58
136	SAHA	1.26
137	MC4259	85.54
138	MC4266	0.7
139	MC3319	83.47
140	MC3401	76.62
141	MC2276	52.84
142	MC2227	87.27
143	MC2282	85.29
144	MC2177	84.14
145	MC3544	90.64
146	MC3946	78.23
147	MC3677	38
148	MC3674	67.62
149	MC3736	85.9
150	MC4411	79.29
151	MC4424	80.41
152	MC2418	79.81
153	MC2477	32.02
154	MC2405	75.72
155	MC2471	68.72
156	MC3529	67.79
157	MC3512	56.42

## Sheet: S1 Data for Fig 1C
MTB-infected macrophages were treated with MC3465 (1 and 10 µM). The number of intracellular bacteria was enumerated at 0, 24 and 96 h post-infection.
Time post-treatment:	0h		24h			96h
		DMSO	MC3465 1µM	MC3465 10µM	DMSO	MC3465 1µM	MC3465 10 µM
	21000	56000	52000	22000	120000	78000	27000
	18400	54000	46000	26000	114000	86000	32000
	19200	52000	51000	24000	110000	84000	26000
Ordinary one-way ANOVA
Dunnett's multiple comparisons test	Mean Diff,	95,00% CI of diff,	Summary	Adjusted P Value
24h
DMSO vs. MC3465 1µM	4333	-1446 to 10112	ns	0.1279
DMSO vs. MC3465 10µM	30000	24221 to 35779	****	<0,0001
96h
DMSO vs. MC3465 1µM	32000	22174 to 41826	***	0.0002
DMSO vs. MC3465 10µM	86333	76508 to 96159	****	<0,0001

## Sheet: S1 Data for Fig 1D
Macrophages were infected with clinical strains of MTB, namely GC1237, CDC1551 and Myc5750 and were treated with MC3465 (10 µM). The number of intracellular bacteria was enumerated at 96 h post-treatment.
# strain name	DMSO				MC3465
GC1237	560000	620000	600000	270000	260000	190000	170000	150000
CDC1551	570000	670000	590000	170000	280000	210000	220000	59000
Myc5750	750000	750000	660000	380000	270000	290000	330000	160000
Unpaired t test
GC1237
DMSO vs. MC3465	P value	0.0095
	P value summary	**
	Significantly different (P < 0.05)?	Yes
	One- or two-tailed P value?	Two-tailed
	t, df	t=3,755, df=6
CDC1551
DMSO vs. MC3465	P value	0.0446
	P value summary	*
	Significantly different (P < 0.05)?	Yes
	One- or two-tailed P value?	Two-tailed
	t, df	t=2,532, df=6
Myc5750
DMSO vs. MC3465	P value	0.0077
	P value summary	**
	Significantly different (P < 0.05)?	Yes
	One- or two-tailed P value?	Two-tailed
	t, df	t=3,927, df=6

## Sheet: S1 Data for Fig 1E
Macrophages were infected with Listeria monocytogenes or Salmonella Typhimurium. Intracellular bacteria were enumerated at 0 and 24 h post-infection.
Infection with Listeria monocytogenes
Time post-treatment:		0h				24h
								DMSO			MC3465
		100000	110000	190000	100000	3100000	3120000	4400000	4320000	3880000	3920000	2940000	3400000
Infection with Salmonella Typhimurium
Time post-treatment:			0h		24h
							DMSO		MC3465
		11200	12000	10400	68000	72000	60000	70000	64000	56000

## Sheet: S1 Data for Fig 1F
Growth of MTB in culture liquid medium in the presence of MC3465 (10 and 50 µM).
	Days	DMSO	MC3465 [10 µM]		MC3465 [50 µM]
	0	0.101	0.099	0.1	0.106	0.084
	1	0.139	0.156	0.116	0.142	0.097
	2	0.287	0.203	0.291	0.163	0.25
	3	0.425	0.426	0.549	0.295	0.424
	4	0.67	0.693	0.676	0.545	0.57
	7	1.15	1.009	1.267	1.02	1.185
	8	1.213	1.1	1.28	1.12	1.2

## Sheet: S1 Data for Fig 1G
MTB-infected macrophages, MTB separated from macrophages using Transwell® inserts and MTB alone were treated with MC3465 (10 µM) or DMSO for 96 h.
		DMSO			MC3465 [10µM]
	MTB infected-macrophages	490000	480000	480000	200000	220000	110000
	MTB + mMacrophages	440000	540000	510000	460000	470000	550000
	MTB alone	490000	420000	430000	400000	390000	370000
	Unpaired t test
	MTB infected-macrophages
	DMSO vs. MC3465 [10µM]	P value	0.0008
		P value summary	***
		Significantly different (P < 0.05)?	Yes
		One- or two-tailed P value?	Two-tailed
		t, df	t=9,021, df=4
	MTB + Macrophages
	DMSO vs. MC3465 [10µM]	P value	0.9393
		P value summary	ns
		Significantly different (P < 0.05)?	No
		One- or two-tailed P value?	Two-tailed
		t, df	t=0,08111, df=4
	MTB alone
	DMSO vs. MC3465 [10µM]	P value	0.0636
		P value summary	ns
		Significantly different (P < 0.05)?	No
		One- or two-tailed P value?	Two-tailed
		t, df	t=2,546, df=4
