# Supplementary material for: A host-directed oxadiazole compound potentiates antituberculosis treatment via zinc poisoning in human macrophages and in a mouse model of infection
Source: PLoS Biol. 2024 Apr 29;22(4):e3002259. doi: 10.1371/journal.pbio.3002259 (PMC11081512; doi:10.1371/journal.pbio.3002259)
Supplement: S2 Data — These files contain the numerical values used to generate the graphs in Fig 3, the statistical analyses, and the p-value. (XLSX) [file pbio.3002259.s020.xlsx]

## Sheet: S2 Data for Fig 3B
Average FluoZin 3-AM signal intensity
control	control/TPEN	MC3465	MC3465/TPEN		Ordinary one-way ANOVA
470.157	404.475	703.979	263.145		Tukey's multiple comparisons test	Mean Diff,	95,00% CI of diff,	Summary	Adjusted P Value
314.745	387.249	1410.06	197.595		control vs. control/TPEN	97.43	36,77 to 158,1	****	<0,0001
354.401	201.451	1703.21	424.046		control vs. MC3465	-346.5	-397,8 to -295,3	****	<0,0001
511.733	277.428	1276.6	796.308		control vs. MC3465/TPEN	-5.609	-56,62 to 45,40	ns	0.9996
461.004	254.882	985.014	1180.75		MC3465 vs. MC3465/TPEN	340.9	294,0 to 387,9	****	<0,0001
435.189	446.621	1202.01	230.202
691.079	492.921	1489.08	268.631
458.646	761.028	991.483	261.304
843.334	297.853	407.885	231.547
455.717	179.233	703.236	317.597
622.658	281.537	1016.89	271.445
515.993	252.623	906.179	334.632
348.459	422.987	1354.84	161.668
447.098	313.07	633.521	719.004
478.22	402.422	836.631	195.966
333.864	372.453	821.277	289.635
847.722	509.72	537.431	534.127
665.06	297.547	356.178	303.427
636.75	533.843	664.818	212.88
404.53	358.308	1229.55	553.315
433.651	211.347	899.287	341.156
1422.25	628.488	1171.73	758.785
326.937	359.187	482.481	763.591
789.588	385.678	968.062	384.43
407.438	334.196	1037.37	419.968
182.465	346.286	271.405	868.837
582.694	274.369	1664.22	282.761
611.152	374.824	963.228	625.655
540.745	629.853	747.324	682.432
251.218	335.487	745.859	230.483
470.027	248.831	668.581	226.595
656.357	492.689	1391.58	419.497
526.485	1106.77	1058.92	168.874
466.393	246	1018.19	565.892
627.992	231.82	576.803	257.97
873.156	807.734	375.392	451.226
318.444	581.572	1354.01	251.993
478.552	225.256	443.791	229.578
598.173	388.84	949.217	347.7
273.494	308.518	602.826	235.186
384.749	360.174	622.544	379.692
575.39	792.86	1785.49	581.037
473.943	556.19	1304.56	263.211
624.104	419.557	864.167	188.763
587.837	299.085	1835.5	338.647
250.916	305.737	700.118	292.264
411.399	368.906	1156.98	494.378
1159.18	453.66	965.053	267.316
869.733	246.762	429.769	178.942
533.108	190.616	926.373	364.721
377.387	396.102	1111.05	325.359
449.553	386.083	565.643	629.511
584.757	222.795	376.97	182.115
516.591	239.389	647.239	460.381
463.673	400.085	1510.59	395.273
555.328	387.831	407.759	448.646
830.181	290.844	338.121	388.141
539.469	293.725	638.425	907.189
339.22	432.077	992.21	235.387
534.772	176.878	995.695	421.275
1187.71	288.758	1919.5	318.912
860.293	372.928	781.504	421.025
173.498	620.552	1202.09	363.719
383.811	244.847	897.237	368.286
341.092	330.787	1025.64	325.306
333.519	243.405	1336.71	295.699
554.48	255.61	705.356	287.499
636.317	451.049	1316.84	272.047
421.097	336.005	1212.55	539.624
281.606	244.765	766.364	223.026
476.792	231.323	1022.43	175.515
444.649	334.186	615.103	247.356
520.992	332.661	976.118	400.769
552.211	307.02	1835.27	198.802
390.426	254.342	556.704	159.896
538.645	227.987	573.183	359.864
801.833	228.821	617.44	276.046
286.254	409.52	785.352	450.857
416.546	235.393	952.965	176.724
305.834	269.307	1357.56	262.292
243.032	284.452	491.433	371.933
607.478	246.018	1712.56	297.278
682.074	375.117	1326.57	236.239
514.737	702.645	1610.91	192.642
273.941	161.26	1260.15	267.42
379.026	551.869	857.586	332.359
525.518	436.734	972.94	249.62
564.135	299.57	700.386	292.164
416.625	278.443	726.862	287.296
360.291	352.952	537.36	283.176
414.278	258.836	639.18	375.177
388.598	171.009	617.971	407.101
614.098	990.32	936.611	255.472
564.886	410.185	333.551	270.951
613.878	636.252	1225.9	243.168
766.899	335.926	324.77	333.68
912.725	253.862	1709.67	485.902
246.882	235.35	896.927	430.012
316.966	228.919	727.08	305.966
781.96	376.617	723.12	328.299
516.908	157.801	632.934	532.237
421.344	185.85	581.019	484.313
410.835	497.103	1621.33	561.911
220.362	477.404	741.484	409.441
432.276	365.276	1332.54	272.891
337.749	483.491	1054.77	855.451
731.569	251.332	1266.53	292.893
442.24	602.495	1152.66	386.521
570.714	346.43	948.619	247.383
967.329	207.745	746.439	569.13
1429.39	249.711	896.288	396.531
498.095	362.604	733.877	388.658
607.598	189.982	1325.88	640.319
633.734	290.666	624.912	1057.34
317.069	368.285	785.098	335.301
450.226	268.028	685.649	253.225
651.25	175.733	597.814	712.728
270.896	462.774	604.268	334.022
547.721	220.344	968.436	225.227
314.643	459.229	757.069	1600.01
311.125	215.077	1019.04	323.208
401.055	413.798	1304.42	387.585
554.977	423.144	601.171	577.485
304.097	210.581	1191.84	195.103
1287.48	187.391	547.819	309.987
718.781	312.195	1053.25	366.243
305.783	210.371	468.086	288.965
864.904	484.433	908.487	648.084
679.89	257.013	971.72	583.881
519.447	236.105	701.323	542.386
1108.64	243.553	1288.54	849.197
325.556	158.337	670.251	371.608
450.322	208.6	750.896	400.485
495.785	210.564	747.158	291.6
295.333	443.682	1213	247.92
253.899	389.674	1389.18	562.945
383.809	266.659	899.542	549.243
317.747	343.552	1057.56	430.956
658.893	370.32	945.978	257.683
319.369	367.636	348.433	277.448
698.148	583.398	459.978	579.238
732.437	213.787	366.725	220.782
923.536	233.039	695.899	205.988
475.649	745.448	1421.19	864.948
695.255	304.445	944.083	353.124
960.221	253.79	632.17	245.258
289.967	188.08	1109.04	984.394
423.029	394.056	919.115	307.395
227.911	219.857	522.251	449.294
329.811	294.632	857.113	341.876
671.168	377.639	656.486	294.657
361.542	331.507	545.302	379.359
319.024	249.497	553.599	375.776
257.249	386.052	1720.31	1103.8
280.356	210.957	705.777	483.58
281.043	724.268	850.72	583.792
589.341	307.354	1374.72	268.645
378.073	604.215	394.803	367.279
318.596	161.506	612.061	573.626
696.814	221.848	499.772	262.378
376.229	164.146	1924.16	497.664
382.535	435.939	702.629	269.136
261.081	223.564	453.272	183.665
565.193	197.527	552.872	294.167
469.58	452.966	721.158	243.571
461.51	366.942	575.549	478.275
190.86	310.974	356.752	538.893
514.677	398.247	1253.12	320.293
306.755	220.526	577.261	342.9
468.854	173.791	1063.96	448.754
669.708	396.409	775.099	215.81
187.888	170.939	332.592	243.487
1338.02	349.1	1015.58	308.883
389.221	250.217	907.794	434.032
383.042	350.227	1103.82	265.915
378.657	295.137	2732.74	418.499
431.216	275.63	819.269	339.234
411.094	228.011	577.533	207.209
301.814	202.86	807.9	554.825
217.501	351.395	400.573	264.187
300.424	275.08	1669.19	478.946
358.972	199.791	780.272	238.092
225.843	296.414	700.537	238.665
431.044	231.287	611.441	860.228
387.035	707.247	362.068	456.491
408.123	313.745	415.964	330.426
560.738	173.856	1661.44	574.258
226.768	232.035	961.339	296.608
366.39	180.948	458.849	187.299
332.712	225.892	753.94	714.401
408.559	203.424	734.083	308.559
281.036	254.135	261.76	276.244
298.607	156.55	1261.71	388.119
309.852	274.039	572.345	444.32
287.364	158.862	452.317	368.11
374.203	242.035	556.558	156.873
268.623	279.599	203.919	387.513
269.873	303.077	653.777	645.871
311.694	321.144	855.074	294.886
223.606	142.979	614.659	483.088
350.549	323.153	278.862	396.244
280.639	321.882	275.696	241.14
218.106	178.031	1334.85	608.787
265.287	270.318	698.299	498.972
510.137	268.801	745.491	368.414
199.251	590.663	271.85	714.969
415.822	175.713	2260	247.284
384.118	315.376	1861.24	286.613
475.449	225.824	295.118	753.067
275.505	434.123	423.598	513.602
447.147	503.221	1089.29	1415.66
223.189	714.651	1089.87	1150.82
657.571	186.329	426.33	352.607
473.105	327.347	999.712	541.769
485.093	326.037	637.008	331.937
371.73	704.32	528.455	503.175
609.658	529.107	517.849	383.864
263.599	321.651	1013.66	489.241
287.492	340.166	615.873	1621.18
729.571	183.241	1331.82	505.975
608.798	250.446	1141.9	456.568
412.121	253.18	1003.92	280.773
645.627	283.271	531.772	339.833
207.454	296.294	415.793	268.536
603.734	292.75	932.333	445.95
308.432	158.228	557.809	229.456
483.022	248.226	1288.78	414.438
547.166	179.642	751.97	300.17
430.669	201.166	524.113	375.952
919.178	199.223	787.059	537.314
309.495	207.567	631.428	281.199
188.124	494.713	715.196	881.673
393.279	338.086	830.074	306.839
543.567	401.563	1044.86	238.85
601.231	325.828	948.35	522.133
202.464	357.897	414.802	276.93
355.139	175.056	790.416	877.185
181.589	446.428	430.052	583.6
246.725	255.446	607.643	540.86
258.515	278.552	897.306	489.104
372.549	394.339	246.29	1359.8
230.348	443.476	310.585	358.305
303.253	207.597	983.644	575.914
196.889	254.607	555.081	339.585
463.546	395.588	834.94	441.956
540.579	596.19	462.285	338.716
252.734	261.928	504.825	367.94
302.676	586.065	410.552	364.735
546.371	236.904	575.181	183.722
371.674	228.024	1371.59	423.592
264.056	297.17	540.986	384.333
471.612	574.412	1479.21	285.008
232.073	160.922	356.657	429.562
349.094	364.095	1018.6	1299.53
220.808	358.087	930.52	471.734
422.319	330.444	691.629	236.221
213.257	187.407	373.063	436.556
345.067	357.969	1025.88	350.751
394.968	155.081	796.522	368.42
525.354	421.437	279.331	309.576
459.209	453.176	604.143	447.993
211.686	494.095	475.717	769.446
528.222	337.273	351.465	215.156
264.653	339.969	682.108	643.136
439.951	343.013	518.586	343.697
383.074	267.73	476.447	318.681
442.957	234.271	515.637	332.561
411.238	448.591	386.074	205.838
256.461	216.251	1070.39	658.665
271.595	268.197	1556.09	394.16
398.109	339.317	756.687	423.537
511.45	233.628	594.266	912.304
339.937	431.813	479.229	470.739
421.504	229.747	1102.34	276.28
333.428	187.116	904.254	344.231
821.918	353.155	871.384	380.051
234.222	233.118	595.868	237.344
281.775	208.103	367.448	545.115
426.871	313.274	657.046	293.193
295.452	204.199	414.376	377.5
179.605	498.106	903.011	220.389
218.162	626.443	915.391	373.433
346.554	228.996	570.145	207.544
1113.24	187.606	742.261	460.043
341.396	466	240.476	286.986
312.927	335.386	677.85	309.011
286.847	448.486	286.152	508.003
225.353	208.45	653.169	392.341
349.663	417.973	268.008	242.395
193.48	412.862	688.183	339.6
355.272	338.454	536.388	309.641
233.632	400.318	326.511	611.911
355.959	345.281	1360.14	320.453
184.785	847.407	946.602	160.922
262.231	239.253	959.961	632.557
244.852	267.435	501.028	453.326
166.265	268.231	672.994	313.276
302.246	253.097	740.273	382.397
222.16	440.278	356.062	757.504
320.997	352.132	571.37	391.978
267.681	249.334	266.974	389.526
247.596	202.438	235.216	470.864
228.563	145.988	250.264	319.388
323.621	156.609	921.467	396.983
367.8	317.172	1256.61	478.407
504.298	547.345	396.885	389.113
280.784	227.007	416.689	522.485
385.871	304.063	794.88	382.727
308.184	399.822	1441.35	652.647
256.99	202.765	990.929	302.721
247.012	240.493	1855.73	567.295
721.829	192.005	432.43	366.964
310.661	167.453	598.009	252.209
419.197	191.668	1055.26	656.133
499.453	265.424	720.087	368.72
345.601	243.203	464.646	371.28
423.428	821.126	324.287	368.38
388.337	570.812	486.472	356.945
575.164	221.099	588.732	383.315
164.802	397.806	586.797	641.017
297.377	556.26	624.268	344.432
828.554	399.917	401.308	430.681
570.181	321.112	545.512	301.263
379.504	138.385	504.884	732.752
407.276	313.396	336.644	334.14
232.738	215.701	520.642	470.055
474.299	288.917	611.81	340.587
327.144	384.105	327.432	309.621
892.969	342.398	621.408	541.297
298.335	455.373	514.117	608.831
455.274	399.912	322.212	896.817
323.263	640.911	460.101	738.344
479.349	311.982	607.459	1613.39
570.129	372.116	784.138	397.301
425.808	677.499	419.067	304.195
193.051	277.117	677.816	693.475
228.874	412.177	502.015	504.048
225.14	856.52	312.889	1258.91
210.944	154.873	357.423	835.609
258.324	203.615	258.212	270.889
250.689	180.152	576.416	431.154
272.99	310.092	311.946	356.109
535.065	281.062	668.971	642.084
812.438	164.794	729.144	497.711
353.78	230.836	597.789	342.849
593.702	242.974	269.667	393.568
457.08	334.488	762.354	514.91
424.494	206.936	572.763	656.39
623.308	314.225	433.947	301.089
332.796	373.42	730.712	347.49
532.545	460.886	356.364	583.093
343.895	540.469	882.103	506.213
787.069	278.782	486.909	515.986
384.865	531.753	1426.56	595.906
283.481	340.024	260.306	860.032
827.67	321.149	680.938	335.31
376.348	251.223	457.61	396.357
746.73	389.266	435.099	424.709
627.679	180.004	621.345	454.78
319.318	209.956	532.728	355.99
848.517	445.735	699.03	327.971
461.053	258.871	872.815	689.07
494.857	180.318	364.083	473.712
675.505	574.048	355.624	324.674
594.936	558.328	304.008	990.84
350.188	371.065	670.024	537.435
343.461	314.766	485.707	385.961
417.323	555.349	534.197	630.449
450.595	233.744	900.414	229.876
506.572	178.721	810.334	397.799
251.416	497.456	734.728	802.806
465.051	636.81	1118.47	216.967
362.097	388.682	598.665	284.154
596.397	652.891	216.884	415.884
400.469	352.415	500.394	350.173
271.901	294.565	541.935	394.579
475.287	197.24	634.525	689.198
449.474	481.151	881.531	275.077
403.947	534.682	586.239	450.945
815.913	542.252	647.621	407.474
655.865	292.968	1467.82	648.438
448.858	299.292	1278.11	491.268
283.184	239.324	539.307	377.972
205.412	274.769	525.045	494.117
1041.03	368.583	592.958	463.825
453.426	315.831	645.706	385.501
504.96	329.304	405.465	488.292
403.024	656.213	1186.03	211.555
536.951	159.881	547.332	460.136
416.639	353.919	751.526	513.06
296.946	474.491	372.395	603.597
676.854	211.734	438.41	437.138
264.248	504.657	465.603	657.503
625.651	657.285	287.862	340.499
721.229	217.71	370.092	495.771
208.809	260.24	454.89	619.954
546.813	1374.71	627.113	207.348
856.17	393.273	717.041	300.789
550.363	401.053	255.145	322.776
467.381	245.432	3957.59	399.596
362.54	465.755	1363.01	379.743
488.817	550.631	1022.09	1069.7
291.466	313.986	535.203	218.088
344.525	385.321	610.653	329.185
410.739	222.57	783.807	737.867
305.999	269.537	1059.69	277.69
1046.81	307.85	956.827	271.347
453.25	354.546	391.199	579.623
601.085	470.357	761.758	269.1
374.503	459.71	978.023	401.853
555.871	267.82	778.098	640.796
827.129	361.613	188.824	492.018
763.797	226.332	270.749	511.072
363.971	358.26	868.184	359.419
546.831	312.118	990.217	250.609
507.177	354.101	716.997	569.803
351.153	505.893	1675.65	287.351
505.368	885.82	386.465	1062.68
227.378	517.399	562.126	928.811
151.081	430.602	243.206	573.032
482.64	397.101	1166.86	995.833
217.086	212.44	2057.31	935.445
343.808	365.408	1087.48	354.675
168.363	244.607	575.425	318.915
724.947		311.913	493.207
329.238		563.537	234.967
403.475		506.796	277.235
255.824		594.419	750.63
589.568		869.391	354.276
645.539		513.459	246.801
231.833		714.438	514.175
367.78		765.28	376.017
316.953		698.232	445.063
489.802		283.18	976.834
691.472		432.461	4968.5
778.953		338.628	332.146
624.643		1259.86	286.41
328.842		745.757	1045.91
323.525		1212.89	561.94
196.663		317.928	446.715
377.094		405.659	234.205
200.5		570.783	347.219
447.048		763.745	436.453
182.253		799.115	560.605
319.05		688.406	241.431
375.317		719.205	640.751
214.015		854.946	689.009
505.151		1486.93	718.567
271.281		472.04	344.301
344.452		701.527	551.723
224.379		581.04	500.262
290.435		600.567	754.388
320.245		903.677	1459.32
495.128		373.908	419.12
275.928		338.123	357.625
287.335		676.773	340.569
294.751		634.35	595.858
180.177		555.647	252.433
559.552		479.946	387.833
652.738		765.781	338.021
464.969		739.756	308.056
186.133		373.222	313.872
405.367		528.91	374.261
424.585		990.184	727.97
381.402		439.88	311.362
349.541		584.168	427.498
288.76		930.244	316.424
617.969		885.967	181.002
626.928		1366.33	383.999
485.702		548.71	383.057
540.328		639.052	380.388
177.447		705.236	589.969
193.675		243.168	375.461
409.298		809.65	255.402
281.365		511.074	703.932
310.177		666.156	367.931
373.331		341.921	665.91
245.515		705.368	656.724
377.38		921.838	529.154
233.507		1053.96	722.574
391.728		1739.72	368.791
462.713		1133.44	403.141
459.861		1558.78	500.606
839.357		829.048	303.046
311.833		790.895	1251.78
269.547		709.923	526.478
344.257		486.954	406.062
272.378		401.861	457
358.238		713.994	586.114
207.257		1313.91	612.93
462.052		723.232	584.644
470.53		311.163	309.261
273.397		1005.53	430.244
357.198		725.563	364.65
334.482		860.077	865.845
357.783		463.221	190.172
379.403		1280.87	333.909
205.883		752.563	242.685
181.243		812.306	407.31
595.577		846.135	673.777
261.951		1237.93	316.806
192.547		391.287	412.852
264.631		1554.78	569.177
780.337		524.958	800.92
243.565		986.959	526.461
326.835		700.588	306.27
362.603		846.657	764.564
201.068		478.207	285.89
292.836		2340.14	526.5
531.464		308.192	286.304
234.544		855.549	228.346
453.235		676.637	406.697
430.583		629.942	470.408
439.906		1067.56	838.389
798.939		1015.95	357.629
1080.85		1639.21	557.902
475.351		1329.68	1246.86
337.321		1092.68	425.152
859.327		330.908	694.329
637.146		1386.73	568.378
195.662		1005.01	211.786
238.572		678.965	342.641
332.111		481.799	279.832
683.138		722.241	330.913
272.934		720.783	400.235
404.314		623.483	474.061
221.289		839.266	325.617
629.854		1145.63	357.983
648.494		1046.93	621.643
200.11		357.365	506.965
324.625		887.227	516.434
198.094		501.435	269.715
276.222		1220.71	234.428
501.174		438.426	880.906
328.344		514.18	318.656
285.032		897.829	252.893
258.806		1974.14	180.695
708.286		2190.41	336.723
425.65		407.549	600.028
381.021		871.91	580.968
271.751		824.606	313.846
550.846		1002.08	312.598
223.462		616.261	310.351
805.532		1369.6	333.952
711.761		651.125	281.25
498.03		1046.56	279.334
1038.43		987.805	350.332
317.724		591.696	318.782
567.66		323.847	557.437
374.801		658.688	479.786
581.299		804.543	541.744
333.019		542.289	523.741
502.455		298.044	318.67
303.042		219.115	360.297
544.16		633.16	204.58
326.883		395.866	250.891
208.006		648.479	343.878
193.845		716.461	657.321
279.288		655.898	260.606
242.854		401.679	475.636
376.431		2160.92	201.056
594.008		520.102	750.272
344.645		1531.51	580.994
609.086		450.578	899.658
446.25		756.953	456.72
724.16		652.451	529.362
252.456		960.861	456.456
316.752		517.086	602.39
302.933		356.579	408.322
324.921		947.558	1113.29
181.877		1012.55	381.06
249.638		811.208	464.976
509.508		684.818	592.923
351.601		394.11	464.681
419.635		712.21	595.673
261.085		827.521	334.286
293.782		462.155	530.293
865.368		426.246	411.953
546.423		1095.82	412.144
230.493		944.811	897.344
417.073		517.283	420.733
724.521		1350.23	492.431
458.187		905.737	413.314
279.096		964.696	194.455
182.251		667.222	279.896
223.377		373.561	364.914
353.093		1307.05	201.715
1229.09		375.918	414.502
856.789		565.191	414.079
472.736		440.095	620.982
214.485		320.824	304.556
372.53		1045.36	1299.93
610.041		333.822	386.576
604.8		271.787	334.657
1141.96		1078.66	311.407
602.536		208.709	317.947
644.777		399.725	300.167
383.742		1617.76	745.168
1003.1		309.78	276.075
553.742		793.205	432.816
301.466		1102.01	479.107
453.589		621.228	597.355
591.441		362.124	181.689
388.765		1152.7	504.19
261.135		1263.72	353.12
487.109		765.901	264.431
443.429		1374.42	507.151
187.919		464.007	725.145
452.752		811.347	281.298
		690.236	352.434
		526.285	296.497
		1144.39	750.899
		1004.32	348.168
		590.748	436.115
		1745.69	435.483
		469.122	339.547
		1972.72	442.696
		458.056	917.645
		439.331	374.107
		388.742	259.639
		472.213	854.909
		445.815	393.804
		580.345	393.29
		474.197	617.922
		1097.39	182.53
		440.581	560.105
		604.355	191.064
		484.93	569.517
		505.879	692.141
		231.514	600.222
		506.139	719.374
		695.934	447.665
		340.501	1600.25
		602.355	370.441
		440.008	390.396
		494.271	349.635
		282.647	230.285
		475.624	382.45
		676.398	318.884
		503	316.396
		1073.97	322.611
		361.05	399.071
		1086.62	489.691
		639.013	438.511
		799.627	225.461
		657.017	603.095
		244.975	521.483
		689.38	379.084
		415.864	633.205
		639.677	406.17
		662.002	615.489
		1085.5	830.472
		736.607	563.99
		782.836	401.031
		637.848	351.529
		479.964	459.404
		1422.27	183.23
		486.297	219.748
		362.32	252.336
		715.566	294.75
		823.938	286.456
		568.368	319.769
		792.838	161.545
		511.204	269.513
		547.149	255.516
		678.85	790.62
		573.474	187.255
		626.514	268.841
		471.606	253.179
		1154.91	359.245
		650.399	367.561
		875.307	282.471
		493.366	209.583
		1809.64	568.397
		1777.43	431.719
		775.865	273.06
		574.657	312.672
		896.861	198.457
		275.596	531.378
		363.3	193.989
		610.579	883.654
		653.749	543.516
		516.011	380.607
		591.1	616.947
		646.981	434.274
		343.092	364.471
		1482.17	539.648
		659.648	484.26
		894.945	412.384
		1738.59	244.075
		647.949	299.504
		1088.12	210.677
		583.747	335.517
		1415.87	618.486
		570.029	766.92
		852.24	252.508
		650.136	521.764
		723.389	403.918
		465.981	443.645
		486.66	647.744
		473.247	228.123
		1025.48	296.904
		684.605	552.762
		889.907	387.805
		312.985	782.949
		400.579	399.602
		1857.24	267.707
		1268.78	330.948
		362.327	248.895
		786.199	453.882
		779.996	536.903
		610.017	251.058
		447.992	403.114
		917.839	354.022
		770.152	249.106
		601.645	372.547
		929.869	266.97
		1100.22	189.286
		949.253	290.507
		550.328	374.339
		628.588	182.935
		735.968	209.073
		371.361	363.184
		465.911	232.698
		627.056	592.461
		635.613	299.444
		383.792	499.177
		2030.69	231.353
		902.302	274.046
		607.798	308.164
		416.52	376.483
		1131.01	175.575
		594.992	234.319
		334.294	775.442
		961.368	330.717
		672.65	558.895
		746.026	285.675
		534.974	325.819
		697.089	421.547
		754.01	579.277
		359.986	322.658
		493.413	373.464
		736.76	285.507
		5829.54	377.741
		1390.17	231.31
		940.482	453.683
		529.19	377.267
		1160.34	339.388
		912.549	595.177
		842.184	594.001
		791.652	336.887
		892.451	253.273
		364.629	234.614
		1304.41	229.504
		922.268	456.854
		430.203	242.072
		610.345	386.311
		648.204	329.916
		1616.84	339.927
		624.749	822.878
		597.081	347.53
		808.546	564.621
		924.754	396.185
		866.488	572.838
		752.316	715.393
		195.978	623.378
		808.57	262.801
		1251.77	377.539
		628.678	273.341
		765.075	394.563
		831.549	352.789
		660.175	723.919
		1021.81	461.182
		1485.91	220.29
		706.406	308.97
		841.523	686.716
		624.068	300.009
		952.422	459.263
		613.932	424.248
		881.824	170.532
		2138.75	529.073
		667.485	586.74
		1634.24	468.407
		995.322	297.69
		403.084	397.727
		949.55	159.074
		512.218	148.1
		464.007	230.642
		1625.46	409.845
		571.357	274.88
		993.617	426.406
		675.32	462.652
		936.588	205.281
		571.282	506.785
		567.527	375.656
		815.631	210.357
		875.982	250.815
		1616.53	167.511
		1857.56	487.254
		792.718	551.188
		796.779	205.316
		297.597	577.188
		1000.01	615.15
		1674.06	293.649
		2090.4	524.992
		1524.57	204.396
		1025.57	482.515
		377.076	1037.34
		580.488	342.231
		857.276	836.953
		1348.34	400.995
		540.444	620.342
		548.375	456.098
		1200.74	563.599
		944.902	797.826
		1028.4	674.571
		615.149	453.704
		904.806	405.765
		1028.33	813.119
		656.659	639.899
		697.885	209.42
		498.361	243.667
		869.222	164.242
		582.779	377.53
		679.058	783.609
		796.548	364.848
			309.907
			1274.34
			366.837
			727.726
			484.747
			554.503
			519.199
			501.122
			474.591
			278.691
			576.217
			1017.89
			365.267
			581.878
			339.494
			740.189
			517.812

## Sheet: S2 Data for Fig 3D
Phagosomal Fluorescence intensity (a.u.)
	DMSO	TPEN	ZnSO4 50	ZnSO4 100	MC3465 (10 µM)	MC3465 (20 µM)
	1259.24	821.015	2615.54	3133.11	2598.4	2554.44
	1485.08	728.496	2122.47	3192.91	2116.11	2676.37
	1480.84		2692.91	2704.13	1918.56	3304.37
	Dunnett's multiple comparisons test	Mean Diff,	95,00% CI of diff,	Summary	Adjusted P Value
	DMSO vs. TPEN	633.6	-153,6 to 1421	ns	0.1302
	DMSO vs. ZnSO4 50	-1069	-1773 to -364,6	**	0.0039
	DMSO vs. ZnSO4 100	-1602	-2306 to -897,6	***	0.0002
	DMSO vs. MC3465 (10 µM)	-802.7	-1507 to -98,60	*	0.0248
	DMSO vs. MC3465 (20 µM)	-1437	-2141 to -732,6	***	0.0004

## Sheet: S2 Data for Fig 3E
MTB-infected cells were incubated with TPEN (2.5 µM). After 1 h, cells were treated with MC3465 (10 µM). The number of intracellular bacteria was enumerated at 96 h post-treatment.
	control		control/TPEN2.5		MC3465		MC3465/TPEN2.5
	44000	50000	310000	340000	22000	25000	360000	340000
	Ordinary one-way ANOVA
	Tukey's multiple comparisons test	Mean Diff,	95,00% CI of diff,	Summary	Adjusted P Value
	control/TPEN2.5 vs. MC3465	301500	248716 to 354284	****	<0,0001
	control/TPEN2.5 vs. MC3465/TPEN2.5	-25000	-77784 to 27784	ns	0.3449
	MC3465 vs. MC3465/TPEN2.5	-326500	-379284 to -273716	****	<0,0001
