# Supplementary material for: A host-directed oxadiazole compound potentiates antituberculosis treatment via zinc poisoning in human macrophages and in a mouse model of infection
Source: PLoS Biol. 2024 Apr 29;22(4):e3002259. doi: 10.1371/journal.pbio.3002259 (PMC11081512; doi:10.1371/journal.pbio.3002259)
Supplement: S3 Data — These files contain the numerical values used to generate the graphs in Fig 4, the statistical analyses, and the p-value. (XLSX) [file pbio.3002259.s021.xlsx]

## Sheet: S3 Data for Fig 4A
Relative ctpC expression compared to DMSO (LogFC)
	DMSO	MC3465		MC3466		ZnSO4 100µM
	1	1.41433	1.55578	1.75443	1.78129	1.7823	1.56962
	1	1.66853	1.86777	1.85812	1.85029	2.62512	2.69773
	1	3.61261	2.63466	4.63502	3.53218	4.23913	4.96611
	Ordinary one-way ANOVA
	Dunnett's multiple comparisons test	Mean Diff,	95,00% CI of diff,	Summary	Adjusted P Value
	4h
	DMSO vs. MC3465	-0.4851	-0,8136 to -0,1565	*	0.0135
	DMSO vs. ZnSO4	-0.676	-1,004 to -0,3474	**	0.004
	24h
	DMSO vs. MC3465	-0.7681	-1,118 to -0,4181	**	0.0056
	DMSO vs. ZnSO4 100µM	-1.625	-2,054 to -1,196	**	0.0011
	96h
	DMSO vs. MC3465	-2.124	-4,226 to -0,02144	*	0.0484
	DMSO vs. ZnSO4	-3.603	-5,705 to -1,500	**	0.0079

## Sheet: S3 Data for Fig 4B
Growth of the triple ctp mutant, expressing PpacL1-driven CtpC and anhydrotetracycline (Atc)-inducible PacL1, in liquid culture medium supplemented with ZnSO4 (200 µM) and Atc (200 ng/ml).
Days	Control			Control + Atc			ZnSO4			ZnSO4+ Atc
0	0.052	0.042	0.062	0.048	0.058	0.05	0.055	0.053	0.057	0.053	0.054	0.052
1	0.115	0.111	0.107	0.119	0.122	0.124	0.071	0.069	0.065	0.101	0.106	0.109
2	0.243	0.252	0.227	0.204	0.234	0.224	0.076	0.078	0.074	0.175	0.193	0.195
3	0.318		0.373	0.366	0.372	0.367	0.089	0.082	0.064	0.278	0.297	0.301
4	0.383		0.476	0.543	0.562	0.529	0.103	0.09	0.087	0.375	0.394	0.377
8	0.751		0.882	1.022	1.034	1.001	0.097	0.083	0.081	0.581	0.623	0.621
9	0.857		0.944	1.159	1.145	1.094	0.094	0.073	0.076	0.669	0.694	0.694
10	0.899		0.967	1.19	1.215	1.216	0.089	0.08	0.073	0.725	0.738	0.744

## Sheet: S3 Data for Fig 4C
MTB-infected macrophages were treated with either DMSO or MC3465 (10 µM) in the presence or absence of Atc (200 ng/ml). The number of intracellular bacteria was enumerated at 96 h post-treatment.
		untreated		ATC
	DMSO	360000	410000	430000	440000
	MC3465 (10 µM)	180000	190000	490000	440000
	Ordinary one-way ANOVA
	Dunnett's multiple comparisons test	Mean Diff,	95,00% CI of diff,	Summary	Adjusted P Value
	DMSO vs. DMSO ATC	-50000	-153787 to 53787	ns	0.3342
	DMSO vs. MC3465	200000	96213 to 303787	**	0.0049
	DMSO vs. MC3465 ATC	-80000	-183787 to 23787	ns	0.1098
	DMSO ATC vs. MC3465	250000	146213 to 353787	**	0.0021
	DMSO ATC vs. MC3465 ATC	-30000	-133787 to 73787	ns	0.6699
	MC3465 vs. MC3465 ATC	-280000	-383787 to -176213	**	0.0014
