# Supplementary material for: A host-directed oxadiazole compound potentiates antituberculosis treatment via zinc poisoning in human macrophages and in a mouse model of infection
Source: PLoS Biol. 2024 Apr 29;22(4):e3002259. doi: 10.1371/journal.pbio.3002259 (PMC11081512; doi:10.1371/journal.pbio.3002259)
Supplement: S4 Data — These files contain the numerical values used to generate the graphs in Fig 5, the statistical analyses, and the p-value. (XLSX) [file pbio.3002259.s022.xlsx]

## Sheet: S4 Data for Fig 5A
Structure-Activity Relationship (SAR) analysis of MC3465.
# compound name	Spot area (px2) per cell (% compared to DMSO)
MC3465	60.08
a1	73.89
a2	95.58
a3	60.51
a4	71.25
a5	96.47
a6	104.77
a7	68.51
a8	105.34
a9	79.23
a10	117.4
a11	83.06
a12	105.83
a13	91.74
a14	65.4
MC3466	32.75
a16	77.6
a17	72.55
a18	78.73
a19	89.3
a20	86.48
a21	86.11
a22	47.08
a23	75.35
a24	101.48
a25	93.83
a26	89.43
a27	123.62
a28	75.09
a29	73.59

## Sheet: S4 Data for Fig 5C
MTB-infected macrophages were treated with MC3465 or MC3466 (10 µM). After 96 h, the number of intracellular bacteria was enumerated.
			96h
	0h	DMSO	MC3465	MC3466
	70000	153000	78000	53000
	60000	160000	80000	48000
	70000	154000	76000	55000
	Ordinary one-way ANOVA
	Tukey's multiple comparisons test	Mean Diff,	95,00% CI of diff,	Summary	Adjusted P Value
	DMSO vs. MC3465	77667	69570 to 85763	****	<0,0001
	DMSO vs. MC3466	103667	95570 to 111763	****	<0,0001
	MC3465 vs. MC3466	26000	17904 to 34096	***	0.0002

## Sheet: S4 Data for Fig 5D
MTB growth in liquid culture medium in the presence of the analog MC3466 at different concentrations, determined by OD600.
	Days	DMSO		MC3466 (10 µM)		MC3466 (50 µM)
	0	0.017	0.021	0.017	0.02	0.019	0.015
	1	0.064	0.062	0.069	0.052	0.09	0.069
	4	0.34	0.331	0.361	0.308	0.344	0.286
	5	0.485	0.452	0.521	0.47	0.472	0.428
	6	0.634	0.594	0.671	0.629	0.572	0.603
	7	0.775	0.72	0.77	0.73	0.777	0.741
	8	0.853	0.876	0.87	0.888	0.867	0.899
	9	0.9	0.92	0.91	0.943	0.932	0.934

## Sheet: S4 Data for Fig 5E
The dose-response curves (DRC) for MC3465 and MC3466 were obtained by automated confocal microscopy followed by image analysis.
	Log concentration (M)	MC3465			MC3466
	1.6e-07	11.7211	13.9677	11.8831	10.68	11.936	11.5207
	3.2e-07	11.5756	11.1306	13.3503	9.85474	12.2973	11.0291
	6.2e-07	10.1976	10.3226	12.6052	11.0797	11.412	9.53393
	1.25e-06	12.0048	10.922	9.6816	10.9283	9.95811	9.70474
	2.5e-06	8.52863	10.3557	9.53644	10.3654	10.1346	10.5086
	5e-06	8.15796	9.2997	9.04253	7.25864	5.88192	5.80922
	1e-05	5.92891	7.32244	7.55068	4.35233	4.55282	4.20733
	2e-05	6.68597	6.00662	7.08532	4.60263	3.87004	3.7475

## Sheet: S4 Data for Fig 5F
MTB-infected cells were treated with different concentrations of MC3465 or MC3465 (10 µM). After 96 h, bacteria were enumerated by CFU and the IC50 of each compound was determined.
	Log concentration (M)	MC3465	MC3466
	1e-05	87.2727	86.5152
	5e-06	80.6061	73.3333
	2.5e-06	75.7576	68.4848
	1.25e-06	73.9394	58.1818
	6.2e-07	62.4242	31.5152
	3.2e-07	49.0909	30.303
	1.6e-07	32.7273	18.1818

## Sheet: S4 Data for Fig 5H
Average FluoZin 3-AM signal intensity for at least 400 cells per condition.
								Ordinary one-way ANOVA
	control	control/TPEN	MC3465	MC3465/TPEN	MC3466	MC3466/TPEN		Tukey's multiple comparisons test	Mean Diff,	95,00% CI of diff,	Summary	Adjusted P Value
	903.374	402.56	1789.48	478.906	704.056	279.363		control vs. control/TPEN	174.2	124,0 to 224,4	****	<0,0001
	226.015	344.296	670.165	318.09	1093.44	517.333		control vs. MC3465	-205.5	-247,0 to -164,0	****	<0,0001
	544.2	234.564	1360	436.721	681.931	312.162		control vs. MC3465/TPEN	57.55	11,53 to 103,6	**	0.0049
	363.51	758.077	1698.63	495.615	813.107	260.993		control vs. MC3466	-261.4	-303,4 to -219,5	****	<0,0001
	408.975	168.067	854.59	471.822	380.861	1434.1		control vs. MC3466/TPEN	61.52	17,81 to 105,2	***	0.0009
	330.267	279.454	1093.58	275.611	688	427.141		control/TPEN vs. MC3465	-379.7	-428,4 to -331,0	****	<0,0001
	477.948	210.619	1347.04	465.994	1977.12	732.354		control/TPEN vs. MC3465/TPEN	-116.6	-169,2 to -64,07	****	<0,0001
	189.301	426.375	402.978	482.418	1882.09	501.408		control/TPEN vs. MC3466	-435.6	-484,7 to -386,6	****	<0,0001
	428.708	267.211	698.403	425.802	762.96	247.679		control/TPEN vs. MC3466/TPEN	-112.7	-163,2 to -62,11	****	<0,0001
	426.124	341.095	924.051	235.939	819.474	570.636		MC3465 vs. MC3465/TPEN	263	218,7 to 307,4	****	<0,0001
	589.374	356.098	906.179	318.685	638.311	639.121		MC3465 vs. MC3466	-55.93	-96,01 to -15,86	***	0.001
	259.174	501.512	1354.84	476.149	717.562	338.425		MC3465 vs. MC3466/TPEN	267	225,1 to 308,9	****	<0,0001
	360.061	297.165	589.292	205.437	899.565	801.827		MC3465/TPEN vs. MC3466	-319	-363,7 to -274,2	****	<0,0001
	411.204	518.168	746.883	479.481	608.323	447.887		MC3465/TPEN vs. MC3466/TPEN	3.968	-42,41 to 50,35	ns	0.9999
	503.012	278.629	513.532	302.265	469.818	332.69		MC3466 vs. MC3466/TPEN	322.9	280,6 to 365,3	****	<0,0001
	550.921	203.64	325.292	500.285	426.006	165.258
	433.465	458.066	648.511	338.166	445.183	486.604
	905.852	333.436	1201.5	433.076	984.047	668.354
	245.412	383.333	825.565	418.347	729.11	685.629
	378.957	206.28	1128.89	404.923	505.579	268.729
	377.899	330.036	426.791	362.44	499.059	270.737
	512.128	297.57	898.49	380.084	613.57	628.066
	735.852	246.112	1014.02	420.309	551.378	306.728
	414.527	419.052	265.508	492.161	566.665	1053.42
	653.054	272.934	1473.26	469.428	1111.81	243.217
	368.947	182.792	683.654	384.322	764.391	295.597
	839.38	210.635	604.246	351.586	424.659	705.751
	786.468	544.013	622.298	361.145	1875.81	370.545
	374.014	392.523	648.101	395.123	710.225	370.37
	325.872	224.48	1278.24	271.274	508.408	326.421
	549.029	374.699	968.32	265.725	968.438	332.347
	869.795	301.37	935.68	391.06	680.018	192.197
	516.482	272.44	456.303	483.611	926.287	259.096
	234.658	488.973	360.065	225.339	962.928	351.546
	622.344	416.799	940.404	294.071	631.042	235.644
	362.795	422.585	366.246	356.472	1998.45	311.62
	272.69	264.427	864.712	296.463	470.048	314.262
	283.758	300.945	522.539	282.472	1109.7	391.109
	401.016	364.994	563.106	692.464	641.379	616.565
	412.174	423.148	1524.76	809.433	933.206	322.812
	540.497	222.253	1245.8	1007.94	245.611	289.899
	1287.48	184.91	666.075	482.544	519.174	396.817
	843.817	247.297	671.559	299.717	739.316	648.087
	237.66	345.826	985.913	229.026	658.823	337.068
	964.478	188.254	882.643	573.563	392.297	208.228
	360.422	237.784	362.436	256.529	558.501	199.218
	545.847	378.663	852.662	447.026	529.856	220.625
	649.804	257.19	808.511	330.225	533.18	222.837
	723.872	280.176	522.699	440.799	744.047	277.982
	709.223	302.639	364.539	223.897	765.736	242.61
	296.255	413.272	572.867	356.926	966.096	268.177
	880.675	170.601	1324.49	230.544	545.409	435.309
	461.26	266.219	368.316	453.004	567.035	632.025
	218.408	353.268	311.703	193.394	599.422	695.304
	235.676	605.559	604.449	345.551	794.306	273.442
	279.315	232.925	844.562	573.821	1027.56	263.623
	387.784	235.374	974.006	444.113	289.883	287.482
	505.958	211.122	1554.59	497.212	1567.39	444.288
	324.524	240.719	745.556	445.192	1374.18	674.231
	433.55	550.582	1114.38	333.983	909.884	247.284
	520.458	327.472	852.474	362.398	1910.55	381.11
	520.411	234.209	981.028	777.301	914.558	448.999
	376.44	222.47	1306.58	330.469	549.536	416.756
	222.918	306.651	624.865	350.93	529.285	355.585
	220.248	343.229	1312.96	395.702	555.677	299.857
	354.356	276.871	1049.27	420.546	514.623	245.616
	300.113	214.921	741.745	290.625	349.203	236.922
	314.241	226.085	860.014	270.828	1479.42	165.091
	361.527	233.513	576.135	257.15	564.945	256.471
	882.717	297.622	1123.76	234.033	586.784	760.745
	914.449	173.726	1708.41	329.565	537.008	213.592
	436.029	201.59	515.223	569.133	450.047	2134.42
	281.499	237.926	558.846	659.332	958.066	145.734
	470.157	237.274	582.086	355.512	1466.26	347.583
	314.745	236.477	684.386	233.262	659.968	230.695
	354.401	308.506	844.569	790.221	532.099	288.239
	511.733	153.551	1324.85	362.947	346.138	510.4
	461.004	632.677	438.419	319.415	433.934	296.797
	435.189	322.5	1278.44	538.816	260.232	196.864
	691.079	293.497	1133	247.904	501.334	272.561
	458.646	285.266	1087.04	233.395	346.685	201.63
	843.334	319.636	748.665	223.981	543.993	270.637
	455.717	222.275	781.422	390.827	1030.77	263.251
	622.658	166.213	697.529	379.137	838.353	273.941
	515.993	427.541	611.267	235.638	288.815	177.197
	348.459	371.266	426.598	260.549	580.506	273.009
	447.098	747.225	552.887	387.735	673.493	245.94
	478.22	347.917	521.529	427.561	552.39	291.529
	333.864	222.425	795.467	355.351	455.504	167.741
	847.722	190.124	326.505	404.959	1398.02	279.283
	665.06	200.572	1211.24	395.631	573.417	471.522
	636.75	350.644	319.256	327.655	425.461	330.593
	404.53	175.355	1476.04	344.541	2042.42	631.23
	433.651	175.224	789.428	263.146	537.893	188.092
	1422.25	337.282	699.909	340.677	753.095	999.42
	326.937	300.285	660.584	474.284	611.296	283.695
	789.588	344.507	524.578	473.762	448.724	349.049
	407.438	373.043	501.57	311.816	815.589	209.678
	182.465	173.188	1479.53	596.145	2010.89	278.252
	582.694	523.233	681.126	423.033	3003.96	735.986
	611.152	210.459	1091.02	279.224	297.432	402.701
	540.745	207.178	909.09	246.011	248.494	188.106
	251.218	243.713	913.482	389.322	836.403	224.13
	470.027	324.223	997.816	435.34	1233.39	607.546
	656.357	179.947	869.895	318.176	1666.91	389.081
	526.485	247.582	662.443	591.898	624.721	233.097
	466.393	278.109	885.678	307.437	928.814	290.612
	627.992	239.698	700.382	262.223	678.457	360.293
	873.156	167.12	1202.92	380.583	880.064	199.772
	318.444	436.161	600.519	548.444	423.708	204.735
	478.552	212.088	681.124	602.212	1019.06	258.796
	598.173	430.436	684.362	570.587	1076.63	332.415
	273.494	168.504	540.438	254.722	972.79	286.493
	384.749	411.815	571.335	332.214	1197.2	604.478
	575.39	356.4	865.973	372.197	821.334	167.13
	473.943	184.737	945.662	256.88	1026.49	302.497
	624.104	176.476	995.109	620.955	612.887	155.817
	587.837	218.036	1277.47	367.004	608.938	192.454
	250.916	175.105	569.631	499.131	295.906	216.541
	411.399	410.958	1143.36	233.774	451.113	318.546
	1159.18	224.669	507.208	300.791	495.251	594.434
	869.733	230.97	712.911	564.616	740.773	210.437
	533.108	212.874	414.925	271.462	1626.97	274.789
	377.387	148.988	888.584	479.353	828.832	163.685
	449.553	155.289	892.659	423.804	352.294	151.395
	584.757	144.606	701.323	332.984	657.152	215.376
	516.591	274.563	1176.1	1018.38	227.066	210.003
	463.673	250.415	592.432	242.257	708.024	190.115
	555.328	163.152	712.228	371.372	1647.66	321.904
	830.181	357.316	667.461	198.212	288.93	177.591
	539.469	327.673	1055.88	205.68	598.146	172.639
	339.22	176.871	1228.47	430.889	1200.61	170.831
	534.772	275.652	822.338	465.926	442.861	332.145
	1187.71	207.841	1048.21	390.387	924.137	181.789
	860.293	222.269	826.663	197.317	431.208	165.571
	173.498	509.528	316.535	1052.37	475.522	490.52
	383.811	328.626	378.959	227.679	452.291	185.651
	341.092	226.836	364.45	339.923	453.228	291.111
	333.519	154.924	509.905	305.528	550.558	526.505
	554.48	372.376	1169.77	394.997	319.528	291.7
	636.317	181.668	706.722	763.542	973.642	238.189
	421.097	251.228	495.939	188.57	481.452	157.889
	281.606	208.706	845.563	649.347	366.527	208.581
	476.792	150.129	805.125	695.991	387.126	158.993
	444.649	152.823	450.426	370.629	423.578	179.468
	520.992	286.651	743.658	359.092	435.19	418.044
	552.211	203.798	664.292	352.608	1146.61	162.752
	390.426	543.315	499.274	204.582	350.738	443.325
	538.645	298.183	482.781	433.605	296.703	314.271
	801.833	264.061	698.657	316.12	454.948	524.909
	286.254	153.458	850.72	475.065	581.359	380.114
	416.546	177.941	1113.56	290.817	557.294	514.55
	305.834	138.336	391.349	747.674	1128.89	213.626
	243.032	462.259	517.193	980.913	767.032	191.892
	607.478	230.327	440.349	305.485	330.033	194.084
	682.074	178.724	1008	322.024	504.982	292.483
	514.737	336.058	574.936	506.885	265.254	202.122
	273.941	194.054	396.198	661.474	368.036	172.812
	379.026	205.04	435.486	768.451	261.895	376.856
	525.518	219.063	637.283	161.491	671.874	451.824
	564.135	202.96	440.724	373.703	340.594	432.262
	416.625	173.221	328.199	434.479	551.177	312.168
	360.291	290.718	1174.96	184.535	820.924	296.896
	414.278	168.811	530.935	169.485	1125	274.623
	388.598	271.105	966.953	400.105	815.474	579.136
	614.098	244.11	639.717	267.055	549.876	202.956
	564.886	285.03	293.863	553.05	600.793	275.265
	613.878	211.637	1021.92	516.014	251.735	224.144
	766.899	183.561	884.71	314.766	1090.42	247.359
	912.725	147.592	1093.32	605.61	689.483	294.018
	246.882	175.97	765.19	319.954	379.582	441.409
	316.966	293.775	510.383	596.534	679.697	382.039
	781.96	212.166	756.14	272.133	294.066	322.188
	516.908	155.602	332.259	235.229	757.628	375.438
	421.344	248.426	738.144	515.837	350.878	357.236
	410.835	215.221	604.69	204.199	961.661	818.387
	220.362	244.941	910.487	386.079	1419.25	797.174
	432.276	204.846	348.909	593.724	325.633	440.789
	337.749	173	364.112	288.043	1093.18	289.328
	731.569	231.074	1446.24	578.95	279.947	456.66
	442.24	149.303	787.761	532.151	580.538	407.146
	570.714	234.281	419.999	382.407	938.624	191.768
	967.329	165.764	690.037	674.117	488.313	304.389
	1429.39	169.303	657.68	262.798	934.607	260.178
	498.095	133.915	245.316	185.486	1291.3	399.161
	607.598	140.68	1190.52	296.771	568.192	290.191
	633.734	158.499	508.958	256.727	518.227	235.815
	317.069	149.404	415.667	275.39	736.447	294.493
	450.226	157.315	524.109	336.651	1315.45	394.436
	651.25	249.281	185.261	437.154	365.329	946.127
	270.896	184.614	625.533	457.754	922.842	1833.39
	547.721	144.043	816.092	267.08	972.101	289.397
	314.643	207.849	478.025	463.621	201.708	610.782
	311.125	179.069	273.523	471.57	509.05	345.081
	401.055	178.031	260.167	377.59	446.765	442.94
	554.977	156.225	1119.85	416.927	312.411	495.194
	304.097	179.108	556.123	495.367	1299.71	1094.4
	1287.48	258.759	620.308	903.153	385.339	197.233
	718.781	138.301	252.905	366.796	396.458	306.398
	305.783	242.172	498.415	201.459	901.944	488.702
	864.904	201.251	1700.76	301.838	293.343	504.942
	679.89	380.793	272.402	299.764	269.858	547.14
	519.447	168.642	422.174	384.535	644.76	408.232
	1108.64	572.382	612.465	452.697	358.367	646.14
	325.556	178.686	1046.85	414.769	472.858	744.216
	450.322	315.365	635.333	517.292	961.797	432.795
	495.785	336.975	797.935	496.403	407.936	403.746
	295.333	611.48	588.946	234.682	1265.62	387.002
	253.899	323.826	473.167	283.518	434.244	431.752
	383.809	229.738	843.615	373.382	385.736	312.413
	317.747	304.279	930.174	289.119	231.407	344.597
	658.893	196.159	538.387	225.601	388.443	280.304
	319.369	221.724	1297.89	528.454	2124.56	425.21
	698.148	281.272	1010.44	781.796	626.942	418.651
	732.437	249.342	888.93	320.241	404.954	342.048
	923.536	161.951	400.207	196.178	277.941	330.149
	475.649	305.438	567.427	767.11	585.222	177.363
	695.255	157.75	1213.58	375.911	383.668	263.461
	960.221	211.593	1654.19	319.372	263.36	305.634
	289.967	181.037	1116.3	313.716	484.867	335.528
	423.029	197.092	663.07	208.707	285.594	197.625
	227.911	166.822	239.042	309.765	374.465	271.265
	329.811	190.844	632.895	357.364	216.333	338.713
	671.168	309.932	427.182	467.913	267.022	347.841
	361.542	343.954	646.119	193.636	256.78	198.825
	319.024	387.814	693.691	453.966	576.235	232.666
	257.249	285.429	974.569	386.666	1654	216.742
	280.356	182.955	917.484	355.019	942.123	298.973
	281.043	201.445	333.327	537.1	379.118	201.993
	589.341	408.882	707.526	228.891	562.858	296.19
	378.073	256.909	375.993	492.333	348.035	262.862
	318.596	286.899	545.401	331.503	1049.4	427.241
	696.814	329.824	812.159	231.095	348.824	429.893
	376.229	270.077	178.786	146.228	328.232	447.66
	382.535	211.757	171.692	239.709	388.873	405.938
	261.081	304.504	922.718	268.458	444.947	762.786
	565.193	375.272	490.757	182.504	338.225	370.796
	469.58	602.149	736.22	628.95	423.319	268.037
	461.51	250.67	387.174	419.977	150.36	1501.68
	190.86	234.132	347.849	257.952	502.919	1499.88
	514.677	215.184	281.78	195.708	323.812	324.027
	306.755	167.994	469.087	227.042	534.057	252.536
	468.854	211.569	1257.44	202.923	890.588	283.334
	669.708	333.864	363.054	413.311	200.376	303.583
	187.888	151.527	1252.49	319.834	300.051	1048.72
	1338.02	235.2	254.096	248.883	451.79	308.552
	389.221	286.384	865.877	489.682	849.715	472.806
	383.042	323.077	782.137	194.59	415.666	196.64
	378.657	159.239	690.396	171.657	446.077	183.959
	431.216	350.544	332.683	260.166	173.124	255.499
	411.094	153.359	501.736	258.76	714.516	517.49
	301.814	367.317	731.88	263.544	673.562	133.862
	217.501	411.681	200.933	411.123	434.627	263.058
	300.424	485.639	470.349	190.6	285.171	307.359
	358.972	263.571	396.823	304.39	824.77	203.093
	225.843	360.233	328.065	236.862	581.116	184.714
	431.044	264.769	662.393	228.385	453.611	260.952
	387.035	209.515	459.7	205.632	234.11	294.957
	408.123	216.627	420.219	225.616	205.314	286.691
	560.738	336.26	429.823	261.765	504.078	323.956
	226.768	226.046	208.485	222.774	1167.63	244.596
	366.39	216.384	1014.08	352.018	283.906	304.304
	332.712	184.702	1544.77	327.031	1719.05	276.948
	408.559	226.38	728.106	281.281	706.047	331.958
	281.036	259.12	380.713	306.099	498.137	315.722
	298.607	201.937	432.697	281.042	478.74	290.687
	309.852	183.89	1003.35	254.987	819.388	239.492
	287.364	348.268	767.344	187.601	1311.75	486.86
	374.203	209.125	846.352	194.242	493.721	316.843
	268.623	202.752	548.389	203.744	542.517	1107.62
	269.873	185.256	326.636	264.291	360.683	285.105
	311.694	147.053	584.556	356.937	365.79	296.732
	223.606	602.216	375.084	603.059	1032.17	241.752
	350.549	383.386	697.095	463.548	356.892	182.419
	280.639	223.022	662.303	258.615	533.803	620.054
	218.106	217.41	508.869	333.852	196.856	483.979
	265.287	370.672	665.061	226.637	292.268	216.01
	510.137	221.674	193.393	210.11	645.381	366.465
	199.251	344.506	615.974	596.681	936.784	456.716
	415.822	141.203	183.203	188.424	507.087	223.457
	384.118	366.311	626.065	518.688	351.667	384.605
	475.449	420.764	181.351	223.503	434.081	262.016
	275.505	306.473	488.371	298.08	322.422	246.099
	447.147	243.694	350.187	208.453	330.03	299.431
	223.189	311.5	298.429	323.346	743.962	214.645
	657.571	361.783	1353.96	239.278	1777.09	230.235
	473.105	200.726	942.591	479.201	743.11	292.325
	485.093	186.447	829.385	292.826	507.404	183.595
	371.73	251.312	378.209	234.511	333.625	314.362
	609.658	257.315	595.405	240.216	285.381	327.567
	263.599	351.83	665.211	645.635	319.072	208.097
	287.492	262.783	307.442	416.035	370.557	371.458
	729.571	207.026	240.872	297.747	475.488	250.867
	608.798	186.83	169.246	318.875	331.251	274.694
	412.121	140.184	175.104	245.921	475.51	310.523
	645.627	151.285	789.229	304.029	596.67	141.112
	207.454	247.65	1123.33	285.393	239.952	609.588
	603.734	255.564	276.286	215.328	775.501	373.233
	308.432	219.888	402.169	254.762	377.584	561.254
	483.022	293.929	688.262	189.28	313.812	472.282
	547.166	353.048	1078.15	305.47	457.465	174.358
	430.669	225.257	804.436	323.477	264.675	247.882
	919.178	210.238	1658.59	289.978	1234.57	676.031
	309.495	175.43	350.646	619.968	375.336	939.527
	188.124	161.029	502.285	296.615	678.375	299.845
	393.279	183.958	977.03	713.86	252.057	332.402
	543.567	264.704	686.649	465.233	816.739	317.763
	601.231	212.971	389.034	1011.07	522.747	373.394
	202.464	730.601	349.37	553.812	615.865	158.488
	355.139	215.138	422.17	535.288	248.253	214.258
	181.589	214.694	219.116	268.502	375.044	400.62
	246.725	247.148	994.763	303.509	994.311	240.189
	258.515	265.524	466.261	312.873	971.078	2480.61
	372.549	362.623	289.44	300.131	932.512	240.936
	230.348	211.637	500.458	307.99	229.504	343.49
	303.253	156.146	385.017	716.675	373.133	1435.1
	196.889	280.234	255.688	579.191	592.549	406.085
	463.546	190.348	432.542	682.453	633.784	628.086
	540.579	231.769	401.398	213.67	582.833	178.652
	252.734	370.052	209.167	584.132	403.178	327.35
	302.676	220.148	579.392	360.917	305.284	591.18
	546.371	370.935	431.788	190.543	2026.43	465.31
	371.674	278.094	283.131	214.698	576.88	493.231
	264.056	364.935	399.246	186.486	269.605	699.151
	471.612	164.762	547.406	315.497	1087.5	372.18
	232.073	228.466	720.052	812.034	706.039	292.735
	349.094	294.023	411.537	203.064	1229.34	532.875
	220.808	193.085	656.861	393.565	237.331	168.598
	422.319	257.913	277.308	233.433	302.144	183.968
	213.257	135.562	248.451	374.956	647.468	311.572
	345.067	162.229	215.007	472.691	523.341	1623.53
	394.968	175.878	182.1	234.593	578.215	364.043
	525.354	240.966	368.716	302.09	789.158	182.317
	459.209	241.593	295.525	493.829	1081.78	198.855
	211.686	161.604	616.925	286.553	289.401	332.433
	528.222	179.102	714.283	559.008	319.018	257.921
	264.653	167.87	414.717	229.447	236.52	537.543
	439.951	190.653	244.525	299.783	610.614	237.356
	383.074	199.047	634.028	319.029	527.798	267.47
	442.957	320.937	474.705	285.321	308.335	340.334
	411.238	210.297	414.905	359.243	824.025	201.482
	256.461	290.679	580.358	495.447	299.727	296.892
	271.595	220.021	277.51	340.922	484.568	397.063
	398.109	196.12	727.405	323.127	790.944	342.679
	511.45	179.133	424.844	231.33	582.133	620.893
	339.937	163.758	905.318	418.158	347.599	733.412
	421.504	220.548	252.918	554.486	434.685	638.549
	333.428	400.983	432.415	210.619	653.729	321.235
	821.918	153.408	403.265	270.937	935.392	214.198
	234.222	196.82	414.487	442.849	1641.85	418.133
	281.775	439.863	294.765	380.212	239.894	517.47
	426.871	224.452	477.846	485.602	1282.48	210.15
	295.452	163.358	274.522	299.896	1020.91	501.437
	179.605	249.879	684.783	273.936	486.491	419.308
	218.162	253.533	312.093	300.81	296.115	179.36
	346.554	267.251	278.662	734.636	463.082	236.646
	1113.24	169.328	239.768	256.596	438.165	526.165
	341.396	230.498	546.5	508.078	373.402	481.419
	312.927	217.465	539.861	686.478	607.23	299.016
	286.847	406.455	477.007	376.247	554.955	333.299
	225.353	321.436	862.125	250.008	597.648	583.744
	349.663	250.229	702.136	327.507	886.148	381.846
	193.48	263.382	616.646	367.575	870.4	195.381
	355.272	299.253	1096.3	213.375	622.04	423.457
	233.632	195.876	499.003	383.262	348.879	172.449
	355.959	137.311	207.595	314.975	355.926	449.395
	184.785	193.686	200.833	392.693	740.015	345.998
	262.231	633.867	470.262	296.887	317.051	939.853
	244.852	193.968	420.968	395.425	368.93	204.303
	166.265	151.708	754.5	695.675	656.082	346.434
	302.246	336.104	460.367	195.242	821.823	501.938
	222.16	186.156	573.139	394.808	706.487	676.003
	320.997	200.506	1130.3	180.928	234.785	235.677
	267.681	222.592	1271.35	349.727	1203.4	384.061
	247.596	178.312	429.961	193.645	988.003	235.712
	228.563	710.558	501.972	402.693	1006.06	235.807
	323.621	179.15	505.085	415.825	401.452	304.18
	367.8	154.145	650.9	497.596	566.701	174.968
	504.298	470.93	361.529	515.662	922.385	177.456
	280.784	148.129	971.571	228.455	692.301	1127.24
	385.871	277.822	490.223	272.364	283.09	389.351
	308.184	464.129	456.015	487.628	597.635	1056.92
	256.99	209.715	312.338	326.325	500.765	174.915
	247.012	232.415	329.241	478.87	374.979	227.986
	721.829	971.352	376.222	373.85	355.538	314.154
	310.661	377.446	231.87	354.26	1143.53	279.497
	419.197	295.277	321.421	241.361	353.906	244.418
	499.453	160.72	434.987	407.923	636.245	395.143
	345.601	263.633	282.786	216.466	446.907	246.277
	423.428	437.251	661.18	251.884	394.614	348.649
	388.337	163.293	225.86	341.776	1327.2	278.937
	575.164	361.877	957.59	320.949	445.968	406.661
	164.802	269.595	1144.36	878.209	853.374	390.38
	297.377	170.377	492.845	604.445	237.4	854.676
	828.554	231.989	568.158	971.124	839.486	266.313
	570.181	310.137	964.128	409.787	835.338	399.499
	379.504	264.387	612.827	225.967	686.801	432.028
	407.276	457.642	954.21	351.3	1513.48	350.397
	232.738	286.054	357.173	730.525	1096.76	425.368
	474.299	1394.89	655.299	1296.87	324.638	281.097
	327.144	393.109	869.388	428.923	830.946	268.198
	892.969	268.503	667.657	193.58	1091.44	765.274
	298.335	182.322	185.302	205.062	716.02	162.063
	455.274	233.411	255.984	198.03	831.548	322.611
	323.263		558.563	515.476	357.636	438.877
	479.349		350.973	484.8	563.416	350.88
	570.129		559.646	508.084	406.141	264.212
	425.808		1094	316.952	279.748	256.871
	193.051		287.259	290.591	1679.63	193.108
	228.874		460.438	322.525	322.705	255.252
	225.14		241.823	203.085	256.835	199.708
	210.944		938.911	247.563	444.919	537.083
	258.324		924.106	319.501	979.443	416.76
	250.689		458.656	389.645	285.72	414.092
	272.99		225.393	400.053	541.562	200.86
	535.065		522.988	338.202	702.811	210.618
	812.438		426.799	275.1	629.367	176.345
	353.78		400.139	190.139	296.391	222.617
	593.702		684.098	421.989	1838.13	430.917
	457.08		450.873	245.347	256.175	598.58
	424.494		665.34	306.901	407.107	380.949
	623.308		614.402	364.911	1059.8	545.695
	332.796		530.383	293.559	562.667	447.355
	532.545		267.088	303.608	838.173	311.907
	343.895		311.103	504.367	1348.18	174.461
	787.069		302.032	1140.18	890.977	440.982
	384.865		1085.16	406.916	265.511	485.636
	283.481		549.626	194.232	713.523	188.893
	827.67		1066.35	211.166	950.329	284.92
	376.348		261.671	269.201	226.922	193.067
	746.73		329.425	161.35	540.08	252.433
	627.679		437.182	520.298	1580.1	213.522
	319.318		617.933	373.352	2135.75	186.929
	848.517		601.78	252.147	266.723	418.013
	461.053		585.531	174.108	791.63	148.233
	494.857		660.647	290.934	536.857	151.673
	675.505		821.169	222.214	691.003	332.72
	594.936		1410.59	274.144	280.378	194.984
	350.188		406.704	269.026	302.662	217.978
	343.461		449.108	500.865	891.868	180.205
	417.323		365.323	582.953	963.481	250.47
	450.595		598.322	214.762	707.061	309.921
	506.572		845.48	329.306	440.598	301.571
	251.416		330.327	693.621	565.713	208.869
	465.051		329.044	199.029	282.242	259.723
	362.097		600.197	229.206	327.002	240.493
	596.397		598.331	351.384	841.681	203.577
	400.469		317.409	435.496	616.988	235.979
	271.901		403.785	664.993	963.879	404.811
	475.287		744.641	365.893	1157.19	150.071
	449.474		312.575	496.424	1238.86	382.763
	403.947		435.151	266.717	369.047	521.026
	815.913		958.156	430.527	281.447	193.668
	655.865		389.671	365.878	418.653	390.061
	448.858		486.914	274.296	388.199	429.042
	283.184		802.016	396.429	765.146	173.911
	205.412		845.14	388.469	203.526	175.992
	1041.03		1068.99	451.487	590.053	316.346
	453.426		488.802	237.065	747.842	309.668
	504.96		546.942	264.495	1646.72	452.051
	403.024		645.363	281.863	676.41	696.395
	536.951		164.914	344.604	619.841	740.219
	416.639		672.089	391.628	1073.99	181.283
	296.946		369.842	224.017	1399.95	171.525
	676.854		628.466	242.973	440.924	338.828
	264.248		286.293	242.297	698.082	526.245
	625.651		705.368	175.186	295.766	319.493
	721.229		726.71	454.999	815.316	371.529
	208.809		909.089	267.129	713.131	389.972
	546.813		1461.98	248.568	1058.67	300.696
	856.17		1095.22	346.351	370.574	153.691
	550.363		1475.73	293.188	1605.46	320.361
	467.381		728.958	328.129	530.409	176.94
	362.54		596.9	185.479	1072.48	164.893
	488.817		666.509	311.64	220.981	212.162
	291.466		436.489	255.016	897.96	293.639
	344.525		351.092	643.713	560.334	207.521
	410.739		556.593	310.386	493.588	417.605
	305.999		1429.57	338.944	859.114	228.841
	1046.81		491.478	584.018	288.923	268.243
	453.25		242	301.367	995.814	312.551
	601.085		911.26	438.595	528.434	211.333
	374.503		530.118	395.561	685.102	199.488
	555.871		559.021	401.165	261.136	457.664
	827.129		301.452	419.673	738.765	349.041
	763.797		825.819	322.09	739.2	208.563
	363.971		744.622	295.654	427.109	240.131
	546.831		714.123	518.23	537.6	274.223
	507.177		521.997	572.394	503.955	330.768
	351.153		887.174	340.886	738.153	291.991
	505.368		358.787	511.836	592.886	474.946
	227.378		1271.34	358.499	491.465	446.157
	151.081		279.759	439.401	1269.4	249.512
	482.64		759.766	524.218	890.123	537.498
	217.086		548.116	332.715	819.078	402.23
	343.808		631.484	1356.56	461.227	323.513
	168.363		382.878	503.9	1091.28	303.842
	724.947		739.981	445.673	517.227	481.855
	329.238		618.944	452.382	680.802	393.82
	403.475		621.444	269.426	695.382	188.639
	255.824		921.081	356.739	568.584	307.308
	589.568		794.794	462.496	719.896	408.232
	645.539		1205.63	395.518	590.014	216.198
	231.833		926.859	466.499	560.851	349.611
	367.78		303.56	341.633	261.011	1176.99
	316.953		994.716	332.996	568.42	414.793
	489.802		682.416	373.507	723.373	464.01
	691.472		636.458	588.403	836.885	369.172
	778.953		381.436	624.948	1657.57	418.587
	624.643		685.499	950.336	250.723	182.595
	328.842		643.069	214.202	668.69	206.076
	323.525		543.802	206.298	575.79	372.37
	196.663		688.64	849.707	640.941	511.998
	377.094		843.157	689.122	502.197	364.125
	200.5		897.878	858.711	610.809	326.158
	447.048		282.555	362.052	812.425	688.244
	182.253		777.808	310.931	2129.53	1137.71
	319.05		468.656	396.17	462.48	329.532
	375.317		1117.26	704.512	1225.36	683.345
	214.015		420.045	166.839	586.965	261.66
	505.151		435.615	1277.29	581.348	164.842
	271.281		713.56	668.882	873.238	303.355
	344.452		1343.77	407.975	222.15	338.927
	224.379		361.27	308.778	639.041	232.791
	290.435		521.958	616.274	564.156	807.718
	320.245		908.205	412.455	1721.76	397.612
	495.128		804.01	230.14	796.769	888.981
	275.928		601.043	291.87	1219.33	177.756
	287.335		1333.86	220.699	951.502	381.523
	294.751		508.545	344.315	1932.98	323.946
	180.177		850.431	371.589	1078.1	482.928
	559.552		839.274	493.257	641.658	290.828
	652.738		520.134	739.944	669.25	304.818
	464.969		299.684	524.822	1006.07	351.956
	186.133		576.99	988.651	365.703	215.145
	405.367		671.447	547.694	441.497	215.098
	424.585		462.67	352.062	467.159	511.131
	381.402		271.691	318.353	1297.16	293.37
	349.541		210.642	497.921	644.295	426.146
	288.76		598.421	450.54	500.079	636.126
	617.969		188.995	502.764	1058.69	238.783
	626.928		540.896	314.17	1139.97	289.788
	485.702		617.475	430.532	522.28	220.107
	540.328		505.577		816.945	557.029
	177.447		304.297		390.486	638.562
	193.675		418.989		712.212	228.026
	409.298		1310.72		549.875	282.89
	281.365		393.871		338.317	288.48
	310.177		596.033		1456.3	353.763
	373.331		646.717		427.459	341.434
	245.515		991.509		189.6	310.522
	377.38		407.684		1069.66	205.602
	233.507		319.222		1063.18	460.151
	391.728		693.938		436.069	320.781
	462.713		914.113		1643.05	235.57
	459.861		660.318		479.832	282.59
	839.357		549.916		514.398	266.648
	311.833		359.466		574.572	637.259
	269.547		712.21		590.715	501.962
	344.257		712.998		1628.72	223.84
	272.378		377.986		523.706	350.526
	358.238		378.144		875.181	184.796
	207.257		691.37		346.275	283.124
	462.052		614.321		1571.83	204.478
	470.53		392.827		1301.1	408.837
	273.397		1036.37		481.129	315.361
	357.198		575.709		826.234	245.789
	334.482		841.257		550.414	316.394
	357.783		611.437		356.242	296.155
	379.403		343.961		908.296	395.036
	205.883		1002.73		812.013	655.848
	181.243		326.561		802.683	187.824
	595.577		460.201		1067.61	318.258
	261.951		336.647		601.087	791.381
	192.547		267.484		282.5	277.879
	264.631		993.238		501.78	958.548
	780.337		284.449		483.243	496.841
	243.565		227.23		443.094	1183.2
	326.835		802.626		356.453	170.595
	362.603		196.715		374.802	266.443
	201.068		437.841		751.642	359.158
	292.836		1279.3		722.358	334.592
	531.464		262.887		467.704	512.787
	234.544		781.748		608.457	180.227
	453.235		1076.49		530.237	246.276
	430.583		492.422		761.47	516.157
	439.906		380.762		611.738	393.852
	798.939		1074.75		435.847	1193.77
	1080.85		1086.2		896.401	557.327
	475.351		613.358		480.043	2039.44
	337.321		841.769		451.199	319.919
	859.327		411.381		612.875	204.211
	637.146		589.439		558.784	624.151
	195.662		661.634		498.316	443.236
	238.572		469.602		984.065	147.322
	332.111		967.302		399.742	659.203
	683.138		822.019		444.001	421.756
	272.934		445.208		1046.55	738.206
	404.314		1657.08		339.594	475.339
	221.289		370.421		431.139	324.191
	629.854		791.627		636.229	281.563
	648.494		391.255		1466.45	416.405
	200.11		439.178		364.795	384.589
	324.625		369.41		685.952	493.239
	198.094		331.145		467.258	254.172
	276.222		365.255		1143.72	493.507
	501.174		479.34		897.672	381.768
	328.344		412.31		247.844	277.092
	285.032		963.108		1165.55	225.841
	258.806		358.382		657.483	482.893
	708.286		440.572		963.975	488.861
	425.65		413.954		845.295	587.47
	381.021		455.764		401.088	447.829
	271.751		212.518		910.606	286.632
	550.846		427.887		378.302	271.642
	223.462		528.684		1016.47	335.747
	805.532		278.234		374.905	467.627
	711.761		426.428		685.488	390.814
	498.03		399.578		978.085	242.309
	1038.43		348.684		400.514	563.445
	317.724		236.126		1302.52	1512.22
	567.66		352.089		578.497	384.275
	374.801		581.631		336.236	392.857
	581.299		441.596		865.511	505.479
	333.019		849.224		557.435	308.949
	502.455		319.446		1248.55	1411.88
	303.042		1041.64		654.011	488.881
	544.16		576.518		1188.79	242.155
	326.883		794.621		886.119	831.435
	208.006		407.793		495.743	544.778
	193.845		359.238		739.776	363.484
	279.288		563.782		993.919	517.548
	242.854		233.945		747.693	451.617
	376.431		626.32		416.239	254.054
	594.008		521.528		387.213	566.386
	344.645		930.881		274.927	324.783
	609.086		606.826		1293.23	419.038
	446.25		741.371		1620.65	409.13
	724.16		544.028		641.483	321.252
	252.456		331.974		1066.69	397.198
	316.752		1183.72		1256.04	239.799
	302.933		413.201		551.327	279.371
	324.921		299.759		205.139	730.395
	181.877		645.231		514.678	287.509
	249.638		630.916		423.96	248.214
	509.508		467.066		506.543	232.538
	351.601		672.114		2151.52	294.56
	419.635		332.642		363.486	291.88
	261.085		488.275		721.647	462.451
	293.782		487.435		860.028	223.317
	865.368		540.126		763.421	424.189
	546.423		569.042		552.881	490.289
	230.493		255.515		1710.72	888.06
	417.073		1024.93		528.265	324.789
	724.521		421.511		1235.33	231.126
	458.187		747.141		1037.75	353.307
	279.096		469.585		1282.72	382.183
	182.251		1789.16		807.635	212.728
	223.377		1155.32		856.635	153.729
	353.093		641.226		698.951
	1229.09		538.559		1103.79
	856.789		754.923		1876.42
	472.736		212.786		219.865
	214.485		324.585		507.799
	372.53		413.401		1107.25
	610.041		605.149		233.358
	604.8		435.594		325.141
	1141.96		415.983		933.099
	602.536		646.981		470.573
	644.777		391.35		310.975
	383.742		1313.34		945.222
	1003.1		479.961		366.96
	553.742		845.855		1200.56
	301.466		1642.6		615.081
	453.589		520.086		317.524
	591.441		932.48		1672.34
	388.765		444.859		620.535
	261.135		1274.47		1259.62
	487.109		475.661		765.618
	443.429		720.914		1326.03
	187.919		622.681		1709.7
	452.752		637.693		593.046
			427.228		1622.07
			411.024		1167.32
			384.587		878.701
			958.185		306.722
			571.203		721.043
			720.303		648.533
			309.328		304.139
			363.332		732.455
			1179.61		452.735
			289.048		333.234
			744.917		686.043
			684.759		548.606
			533.247		255.522
			384.735		342.346
			603.742		898.801
			630.927		667.174
			516.233		665.522
			892.072		734.843
			1069.2		991.725
			817.266		1136.22
			318.62		2113.32
			608.731		787.53
			540.749		701.966
			241.184		310.674
			426.762		1062.98
			427.707		609.281
			548.302		235.859
			326.807		669.91
			756.235		450.308
			407.571		1208.53
			327.171		1003.39
			900.749		1193.98
			548.574		772.653
			273.08		870.953
			956.804		684.471
			608.524		742.004
			705.347		1399.51
			455.02		937.295
			290.539		684.013
			669.082		592.301
			273.238		1364.44
			389.551		511.98
			1755.43		302.881
			1095.52		512.014
			735.864		692.134
			429.861		440.043
			1122.88		1166.19
			709.898		344.741
			743.404		593.706
			712.116		413.319
			781.462		987.666
			297.373		1294.24
			1157.67		724.175
			784.973		1287.11
			356.434		325.635
			590.048		735.683
			579.82		516.324
			1580.46		899.609
			589.475		500.252
			549.728		825.081
			580.548		2221.83
			787.494		657.79
			795.646		1353.03
			779.331		390.078
			189.56		582.331
			706.444		1169.5
			1231.28		1434.1
			553.463		1677.11
			735.575		1019.66
			554.669		532.247
			566.402		534.542
			1454.83		1503.27
			398.888		1551.15
			719.502		405.187
			519.64		647.019
			677.072		822.075
			559.933		860.755
			780.266		354.965
			557.697		803.609
			1353.61		645.408
			796.576		1184.37
			359.437		700.053
			764.498		513.484
			464.546		648.072
			391.904		731.675
			1461.37		400.075
			513.125		734.526
			968.74		1042.14
			538.895		989.893
			821.341		580.913
			521.717		1207.65
			562.626		1550.24
			783.991		663.526
			789.532		347.241
			1603.6		623.176
			1857.56		1062.06
			742.557		253.865
			595.173
			262.975
			957.732
			1409.5
			998.037
			344.812
			560.404
			854.88
			1213.27
			363.816
			468.603
			1022.08
			597.784
			856.979
			398.021
			384.667
			855.133
			519.064
			555.312
			417.444
			762.452
			513.271
			564.697
			780.37

## Sheet: S4 Data for Fig 5I
MTB-infected macrophages were incubated with TPEN (2.5 µM). After 1 h, cells were treated with MC3465 or MC3466 (10 µM). The number of intracellular bacteria was enumerated at 96 h post-treatment.
	DMSO	DMSO + TPEN	MC3465	MC3465 + TPEN	MC3466	MC3466 + TPEN
	72000	320000	38000	180000	11000	240000
	72000	260000	40000	220000	14000	260000
	Ordinary one-way ANOVA
	Tukey's multiple comparisons test	Mean Diff,	95,00% CI of diff,	Summary	Adjusted P Value
	DMSO + TPEN vs. MC3465 + TPEN	80000	-6074 to 166074	ns	0.0676
	DMSO + TPEN vs. MC3466 + TPEN	40000	-46074 to 126074	ns	0.5025
	MC3465 vs. MC3465 + TPEN	-171000	-257074 to -84926	**	0.0017
	MC3465 vs. MC3466 + TPEN	-211000	-297074 to -124926	***	0.0005
