# Supplementary material for: A host-directed oxadiazole compound potentiates antituberculosis treatment via zinc poisoning in human macrophages and in a mouse model of infection
Source: PLoS Biol. 2024 Apr 29;22(4):e3002259. doi: 10.1371/journal.pbio.3002259 (PMC11081512; doi:10.1371/journal.pbio.3002259)
Supplement: S5 Data — These files contain the numerical values used to generate the graphs in Fig 6, the statistical analyses, and the p-value. (XLSX) [file pbio.3002259.s023.xlsx]

## Sheet: S5 Data for Fig 6A
Macrophages were infected with the drug-susceptible MTB H37Rv and treated with various concentrations of rifampicin (RIF) in association or not with MC3466 (10 µM). After 96 h, cells were lysed and the number of intracellular bacteria enumerated.
					RIF (µg/mL)					MC3466 (10 µM) + RIF (µg/mL)
	DMSO	MC3466	0.01	0.05	0.1	0.5	1	0.01	0.05	0.1	0.5	1
	39250	11000	32000	23000	14000	7200	6200	6500	3600	870	170	80
	41500	22000	42000	24000	13700	4200	4400	5800	3900	850	140	80
	Ordinary one-way ANOVA
	Tukey's multiple comparisons test	Mean Diff,	95,00% CI of diff,	Summary	Adjusted P Value
	DMSO vs. MC3466	23875	11321 to 36429	***	0.0003
	DMSO vs. RIF 0,01	3375	-9179 to 15929	ns	0.9908
	DMSO vs. RIF 0,05	16875	4321 to 29429	**	0.0059
	DMSO vs. RIF 0,1	26525	13971 to 39079	****	<0,0001
	DMSO vs. RIF0,5	34675	22121 to 47229	****	<0,0001
	DMSO vs. RIF 1	35075	22521 to 47629	****	<0,0001
	DMSO vs. MC/RIF 0,01	34225	21671 to 46779	****	<0,0001
	DMSO vs. MC/RIF 0,05	36625	24071 to 49179	****	<0,0001
	DMSO vs. MC/RIF 0,1	39515	26961 to 52069	****	<0,0001
	DMSO vs. MC/RIF 0,5	40220	27666 to 52774	****	<0,0001
	DMSO vs. MC/RIF 1	40295	27741 to 52849	****	<0,0001
	RIF 0,01 vs. MC/RIF 0,01	30850	18296 to 43404	****	<0,0001
	RIF 0,05 vs. MC/RIF 0,05	19750	7196 to 32304	**	0.0015
	RIF 0,1 vs. MC/RIF 0,1	12990	436,0 to 25544	*	0.0402
	RIF0,5 vs. MC/RIF 0,5	5545	-7009 to 18099	ns	0.8147
	RIF 1 vs. MC/RIF 1	5220	-7334 to 17774	ns	0.86

## Sheet: S5 Data for Fig 6B
Macrophages were infected with the drug-susceptible MTB H37Rv and treated with various concentrations of bedaquiline (BDQ) in association or not with MC3466 (10 µM). After 96 h, cells were lysed and the number of intracellular bacteria enumerated.
					BDQ (µg/mL)					MC3466 (10 µM) + BDQ (µg/mL)
	DMSO	MC3466	0.01	0.05	0.1	0.5	1	0.01	0.05	0.1	0.5	1
	39250	11000	42000	42000	26000	7900	2800	2300	980	550	800	650
	41500	22000	49000	45000	38000	8300	2000	3100	1020	640	760	670
	Ordinary one-way ANOVA
	Tukey's multiple comparisons test	Mean Diff,	95,00% CI of diff,	Summary	Adjusted P Value
	DMSO vs. MC3466	23875	9164 to 38586	**	0.0012
	DMSO vs. BDQ 0,01	-5125	-19836 to 9586	ns	0.9465
	DMSO vs. BDQ 0,05	-3125	-17836 to 11586	ns	0.9986
	DMSO vs. BDQ 0,1	8375	-6336 to 23086	ns	0.5426
	DMSO vs. BDQ 0,5	32275	17564 to 46986	****	<0,0001
	DMSO vs. BDQ 1	37975	23264 to 52686	****	<0,0001
	DMSO vs. MC/BDQ 0,01	37675	22964 to 52386	****	<0,0001
	DMSO vs. MC/BDQ 0,05	39375	24664 to 54086	****	<0,0001
	DMSO vs. MC/BDQ 0,1	39780	25069 to 54491	****	<0,0001
	DMSO vs. MC/BDQ 0,5	39595	24884 to 54306	****	<0,0001
	DMSO vs. MC/BDQ 1	39715	25004 to 54426	****	<0,0001
	BDQ 0,01 vs. MC/BDQ 0,01	42800	28089 to 57511	****	<0,0001
	BDQ 0,05 vs. MC/BDQ 0,05	42500	27789 to 57211	****	<0,0001
	BDQ 0,1 vs. MC/BDQ 0,1	31405	16694 to 46116	****	<0,0001
	BDQ 0,5 vs. MC/BDQ 0,5	7320	-7391 to 22031	ns	0.701
	BDQ 1 vs. MC/BDQ 1	1740	-12971 to 16451	ns	>0,9999

## Sheet: S5 Data for Fig 6C
Bliss independence model: Cells were infected with GFP-MTB and were treated with a range of concentrations of MC3466 and RIF. 96 h post-treatment, images were acquired by automated confocal microscopy
Observed response (yab)								Bliss predicted response (ŷab)								Excess over Bliss score I=yab−ŷab
Concentration RIF/MC3466	10µg/mL	5µg/mL	2.5µg/mL	1.25µg/mL	0.625µg/mL	0µg/mL		Concentration RIF/MC3466	10µg/mL	5µg/mL	2.5µg/mL	1.25µg/mL	0.625µg/mL	0µg/mL		Concentration RIF/MC3466	10µg/mL	5µg/mL	2.5µg/mL	1.25µg/mL	0.625µg/mL	0µg/mL
1µg/mL	0.945822	0.918503	0.888659	0.828053	0.838898	0.741736		1µg/mL	0.66506	0.581726	0.483701	0.427916	0.305519	-		v	0.280762	0.336777	0.404959	0.400138	0.533379	-
0,5µg/mL	0.94123	0.890725	0.808081	0.651993	0.649522	0.727732		0,5µg/mL	0.655647	0.5955	0.550275	0.589972	0.480891	-		0,5µg/mL	0.285583	0.295225	0.257805	0.0620202	0.168632	-
0,25µg/mL	0.927686	0.870983	0.780762	0.653958	0.571653	0.657943		0,25µg/mL	0.599403	0.545455	0.507805	0.518219	0.488972	-		0,25µg/mL	0.328283	0.325528	0.272957	0.135739	0.0826814	-
0,12µg/mL	0.907025	0.859504	0.751607	0.55652	0.439587	0.580119		0,12µg/mL	0.542241	0.479109	0.459137	0.537833	0.543214	-		0,12µg/mL	0.364784	0.380395	0.29247	0.0186869	-0.103627	-
0,062µg/mL	0.910009	0.847796	0.708219	0.58843	0.436042	0.463958		0,062µg/mL	0.423095	0.374656	0.386364	0.389761	0.430597	-		0,062µg/mL	0.486915	0.47314	0.321855	0.198669	0.00544536	-
0,031µg/mL	0.894169	0.813361	0.745638	0.50231	0.407805	0.325298		0,031µg/mL	0.300275	0.270432	0.210285	0.337221	0.320174	-		0,031µg/mL	0.593893	0.542929	0.535354	0.165089	0.0876309	-
0,016µg/mL	0.903352	0.827594	0.716253	0.552158	0.445225	0.311295		0,016µg/mL	0.277089	0.242195	0.225666	0.27337	0.268751	-		0,016µg/mL	0.626263	0.585399	0.490588	0.278788	0.176474	-
0,008µg/mL	0.905418	0.753214	0.645776	0.243388	0.208779	0.376951		0,008µg/mL	0.34068	0.382231	0.3618	0.647796	0.570854	-		0,008µg/mL	0.564738	0.370983	0.283976	-0.404408	-0.362075	-
0,004µg/mL	0.911157	0.827365	0.682966	0.462388	0.385712	0.309458		0,004µg/mL	0.267447	0.240588	0.257117	0.361304	0.326428	-		0,004µg/mL	0.64371	0.586777	0.425849	0.101084	0.0592837	-
0,002µg/mL	0.897612	0.784206	0.649449	0.564656	0.258127	0.219008		0,002µg/mL	0.190542	0.193297	0.200184	0.168586	0.363563	-		0,002µg/mL	0.707071	0.590909	0.449265	0.39607	-0.105436	-
0,001µg/mL	0.868228	0.766758	0.685262	0.407728	0.287612	0.210973		0,001µg/mL	0.211892	0.202709	0.156336	0.317478	0.326042	-		0,001µg/mL	0.656336	0.56405	0.528926	0.0902498	-0.0384298	-
0µg/mL	0.869146	0.758494	0.630624	0.514233	0.402681	0		0µg/mL	-	-	-	-	-	-		0µg/mL	-	-	-	-	-	-

## Sheet: S5 Data for Fig 6D
Bliss independence model: Cells were infected with GFP-MTB and were treated with a range of concentrations of MC3466 and BDQ. 96 h post-treatment, images were acquired by automated confocal microscopy
Observed response (yab)								Bliss predicted response (ŷab)								Excess over Bliss score I=yab−ŷab
Concentration BDQ/MC3466	10µg/mL	5µg/mL	2.5µg/mL	1.25µg/mL	0.625µg/mL	0µg/mL		Concentration BDQ/MC3466	10µg/mL	5µg/mL	2.5µg/mL	1.25µg/mL	0.625µg/mL	0µg/mL		Concentration BDQ/MC3466	10µg/mL	5µg/mL	2.5µg/mL	1.25µg/mL	0.625µg/mL	0µg/mL
1µg/mL	0.992866	0.986823	0.976198	0.966153	0.946993	0.855562		1µg/mL	-0.137304	-0.131261	-0.120636	-0.110591	-0.0914315	-		1µg/mL	1.13017	1.11808	1.09683	1.07674	1.03842	-
0,5µg/mL	0.983608	0.984327	0.977458	0.967699	0.959633	0.828589		0,5µg/mL	-0.15502	-0.155738	-0.148869	-0.13911	-0.131045	-		0,5µg/mL	1.13863	1.14006	1.12633	1.10681	1.09068	-
0,25µg/mL	0.981826	0.981192	0.97183	0.966737	0.950345	0.825957		0,25µg/mL	-0.15587	-0.155235	-0.145873	-0.140781	-0.124388	-		0,25µg/mL	1.1377	1.13643	1.1177	1.10752	1.07473	-
0,12µg/mL	0.96889	0.974625	0.968012	0.956435	0.937617	0.810482		0,12µg/mL	-0.158408	-0.164143	-0.15753	-0.145953	-0.127135	-		0,12µg/mL	1.1273	1.13877	1.12554	1.10239	1.06475	-
0,062µg/mL	0.971422	0.968272	0.952288	0.933732	0.911916	0.733377		0,062µg/mL	-0.238044	-0.234894	-0.21891	-0.200354	-0.178538	-		0,062µg/mL	1.20947	1.20317	1.1712	1.13409	1.09045	-
0,031µg/mL	0.962166	0.958524	0.937376	0.911569	0.887212	0.707815		0,031µg/mL	-0.254351	-0.250709	-0.229561	-0.203754	-0.179397	-		0,031µg/mL	1.21652	1.20923	1.16694	1.11532	1.06661	-
0,016µg/mL	0.943318	0.929614	0.88336	0.868228	0.770242	0.661803		0,016µg/mL	-0.281516	-0.267811	-0.221557	-0.206426	-0.108439	-		0,016µg/mL	1.22483	1.19742	1.10492	1.07465	0.878681	-
0,008µg/mL	0.916855	0.887054	0.751512	0.703026	0.516017	0.35155		0,008µg/mL	-0.565305	-0.535504	-0.399962	-0.351476	-0.164467	-		0,008µg/mL	1.48216	1.42256	1.15147	1.0545	0.680484	-
0,004µg/mL	0.880845	0.766868	0.715795	0.492368	0.437488	0.341447		0,004µg/mL	-0.539399	-0.425422	-0.374349	-0.150921	-0.0960418	-		0,004µg/mL	1.42024	1.19229	1.09014	0.643289	0.53353	-
0,002µg/mL	0.871512	0.774569	0.650438	0.489972	0.371158	0.263104		0,002µg/mL	-0.608407	-0.511465	-0.387334	-0.226868	-0.108054	-		0,002µg/mL	1.47992	1.28603	1.03777	0.71684	0.479213	-
0,001µg/mL	0.87724	0.799128	0.544837	0.57464	0.104723	0.242768		0,001µg/mL	-0.634472	-0.55636	-0.302069	-0.331872	0.138045	-		0,001µg/mL	1.51171	1.35549	0.846906	0.906512	-0.0333215	-
0µg/mL	0.805807	0.733268	0.49529	0.442607	0.0582675	0		0µg/mL	-	-	-	-	-	-		0µg/mL	-	-	-	-	-	-
