# Supplementary material for: A host-directed oxadiazole compound potentiates antituberculosis treatment via zinc poisoning in human macrophages and in a mouse model of infection
Source: PLoS Biol. 2024 Apr 29;22(4):e3002259. doi: 10.1371/journal.pbio.3002259 (PMC11081512; doi:10.1371/journal.pbio.3002259)
Supplement: S6 Data — These files contain the numerical values used to generate the graphs in Fig 7, the statistical analyses, and the p-value. (XLSX) [file pbio.3002259.s024.xlsx]

## Sheet: S6 Data for Fig 7A
C57BL/6J mice were infected by aerosol with MTB. After one week, mice were treated for two weeks, six days a week with MC3466 with or without RIF. Lungs were harvested, and the number of bacteria was estimated by CFU.
	Day 0	Control	MC3466	RIF	RIF + MC3466
	175	169000000	45800000	1490000	80000
	250	229000000	81900000	975000	30000
		263000000	631000	1110000	6250
		118000000	158000	688000	25000
		288000000		750000	17500
	Ordinary one-way ANOVA
	Tukey's multiple comparisons test	Mean Diff,	95,00% CI of diff,	Summary	Adjusted P Value
	Control vs. MC3466	181277750	103909477 to 258646023	****	<0,0001
	Control vs. RIF	212397400	139453892 to 285340908	****	<0,0001
	Control vs. RIF + MC3466	213368250	140424742 to 286311758	****	<0,0001
	MC3466 vs. RIF	31119650	-46248623 to 108487923	ns	0.6602
	MC3466 vs. RIF + MC3466	32090500	-45277773 to 109458773	ns	0.6388
	RIF vs. RIF + MC3466	970850	-71972658 to 73914358	ns	>0,9999

## Sheet: S6 Data for Fig 7C
Lung sections are graded according to the percentage of abnormal area, presence of interstitial syndrome, alteration of bronchiolar epithelium, severity of inflammation, and consolidation of lung parenchyma.
		% abnormal zone	Inflammation seriousness	%	Consolidation of lung parenchyma	Interstitial syndrome	%	Alteration of bronchial epithelium	%
	Uninfected - mice #1	0.03	0.5	10	0	0	0	1	20
	Uninfected - mice #	0	0	0	0	0	0	1	20
	Uninfected - mice #3	0.04	0.5	10	0	0	0	1	20
	Control - mice #1	0.95	4	80	0.6	3	60	4	80
	Control - mice #2	0.7	3.5	70	0.45	3	60	4	80
	Control - mice #3	0.85	4	80	0.6	3	60	4	80
	MC3466 - mice #1	0.65	3.5	70	0.45	3	60	3	60
	MC3466 - mice #2	0.55	2.5	50	0.2	3	60	3	60
	MC3466 - mice #3	0.6	3	60	0.1	3	60	3	60
	RIF - mice #1	0.8	2	40	0.03	3	60	3.5	70
	RIF - mice #2	0.5	1.5	30	0.01	3	60	3.5	70
	RIF - mice #3	0.6	2	40	0.03	3	60	3.5	70
	RIF + MC3466 - mice #1	0.1	1	20	0	2	40	0	0
	RIF + MC3466 - mice #2	0.4	1.5	30	0	2.5	50	2	40
	RIF + MC3466 - mice #3	0.1	1	20	0	2	40	1	20

## Sheet: S6 Data for Fig 7D
Quantification of IL-1β (pg/ml) in lung lysates from MTB-infected mice treated with MC3465 for 2 weeks, by ELISA.
	Vehicle	MC3466	RIF	MC3466/RIF
	1724	562	67	363
	1359	928	96	139
	1120	606	133	125
	925	816	198	135
	1097	1094	200	186
	Ordinary one-way ANOVA
	Dunnett's multiple comparisons test	Mean Diff,	95,00% CI of diff,	Summary	Adjusted P Value
	Vehicle vs. a15	443.8	117,5 to 770,1	**	0.0076
	Vehicle vs. RIF	1106	779,9 to 1433	****	<0,0001
	Vehicle vs. a15/RIF	1055	729,1 to 1382	****	<0,0001
