# Supplementary material for: A host-directed oxadiazole compound potentiates antituberculosis treatment via zinc poisoning in human macrophages and in a mouse model of infection
Source: PLoS Biol. 2024 Apr 29;22(4):e3002259. doi: 10.1371/journal.pbio.3002259 (PMC11081512; doi:10.1371/journal.pbio.3002259)
Supplement: S7 Data — These files contain the numerical values used to generate the graphs in S1 Fig, the statistical analyses, and the p-value. (XLSX) [file pbio.3002259.s025.xlsx]

## Sheet: S7 Data for S1A Fig
Human macrophages were cultured in a 384-well plate and treated with different concentrations of DMSO. After 96 h treatment, cells were labeled with Hoechst 33342 and HCS CellMask Blue. Fluorescence was analyzed by the Opera Phenix Plus High-Content Screening System. Enumeration of cells per well was performed using Columbus image analysis software.
	DMSO concentration (%)					Cell number/well
	16	0	0	0	0	0	0	0	0	0
	8	286	413	722	953	1186	1173	1694	1646	1298
	4	5861	6105	5822	5983	6034	6542	6415	7461	7913
	2	12706	13466	12885	12214	10493	12245	12611	12295	12741
	1	16527	17165	17054	17269	16806	17057	17095	17190	16093
	0.5	17104	16937	17513	17774	17322	17470	16082	17854	15909
	0.25	16570	16727	17005	17772	17337	17147	16422	16541	13082
	0.125	15403	16460	17110	16889	17159	16499	16227	16176	13277

## Sheet: S7 Data for S1B Fig
MTB was grown in culture liquid medium in the presence of various concentration of DMSO. The number of intracellular bacteria was enumerated at 96 h post-treatment.
	DMSO concentration (%)	CFUs
	0	140000	220000	130000	200000
	0.05	160000	150000	170000	210000
	0.1	150000	160000	170000	130000
	0.5	110000	230000	190000	140000
	1	250000	200000	150000	180000

## Sheet: S7 Data for S1C Fig
MTB-infected macrophages in a 384-well plate were treated with DMSO or rifampicin (RIF).
After 96 h treatment, cells were labeled with Hoechst 33342 and HCS CellMask Blue. Fluorescence was analyzed by the Opera Phenix Plus High-Content Screening System.
Quantification of GFP staining and enumeration of cells were performed using Columbus image analysis software. Each dot represents a well.
	DMSO	RIF		Unpaired t test
	987.362	192.862		P value	<0,0001
	958.749	177.425		P value summary	****
	841.554	204.613		Significantly different (P < 0.05)?	Yes
	841.175	241.755		One- or two-tailed P value?	Two-tailed
	899.795	208.86		t, df	t=36,93, df=24
	1022.69	233.947
	932.868	213.074
	918.702	225.327
	939.379	185.734
	938.917	219.043
	1047.23	208.147
	951.156	145.589
	835.012	204.369

## Sheet: S7 Data for S1D Fig
Macrophages were infected with MTB at various multiplicity of infection. The number of intracellular bacteria was enumerated at 96 h post-infection by counting the number of CFU.
	MOI	CFUs
	2:1	290000	300000	230000	140000
	1:1	70000	62000	56000	60000
	0,5:1	30000	30000	25000	30000
	0,25:1	16000	12000	15000	14000
	0,125:1	5300	5200	6800	5900
	0,06:1	2700	3300	3600	2600

## Sheet: S7 Data for S1E Fig
Macrophages were infected with MTB at various multiplicity of infection. The number of intracellular bacteria was enumerated at 96 h post-infection by calculating the GFP area.
	MOI	Spot area per number of cells (µm2)
	2:1	1.53298	2.18814	1.91505
	1:1	0.84507	0.574944	0.571429
	0,5:1	0.296636	0.418848	0.322667
	0,25:1	0.14026	0.0990338	0.138425
	0,125:1	0.0425	0.0292553	0.0456853
	0,0625:1	0.0206186	0.0102564	0.0507614
	0,03125:1	0.0196078	0.0111607	0.00527704
	0,015625:1	0.0046729	0.00731707	0
	0,0078125:1	0	0	0

## Sheet: S7 Data for S1F Fig
MTB-infected macrophages in 384-well plate were treated with DMSO, MC3465 (10 µM) or rifampicin (RIF, 1 µg/ml). After 96 h treatment, cells were labeled with Hoechst 33342 and HCS CellMask Blue. Fluorescence was analyzed by the Opera Phenix Plus High-Content Screening System. Enumeration of cells per well was performed using Columbus image analysis software.
	DMSO	MC3465	RIF
	1.14296	-6.86853	-7.25995
	-0.612988	-6.86418	-8.95092
	-1.29743	-5.77165	-8.52099
	1.15873	-5.82374	-7.56442
	0.157825	-6.05387	-7.9494
	-0.93807	-7.76611	-7.72772
	0.0523245	-6.84985	-6.98171
	0.336643	-6.11295	-7.4097
