# Supplementary material for: A host-directed oxadiazole compound potentiates antituberculosis treatment via zinc poisoning in human macrophages and in a mouse model of infection
Source: PLoS Biol. 2024 Apr 29;22(4):e3002259. doi: 10.1371/journal.pbio.3002259 (PMC11081512; doi:10.1371/journal.pbio.3002259)
Supplement: S8 Data — These files contain the numerical values used to generate the graphs in S2 Fig, the statistical analyses, and the p-value. (XLSX) [file pbio.3002259.s026.xlsx]

## Sheet: S8 Data for S2A Fig
Naïve macrophages were treated with different concentrations of MC3465. After 96 h, cell viability was assessed using the MTT assay.
	MC3465 concentration (µM)	Cell viability (% compared to DMSO)
	1	100.892	100.878
	2,5	106.43	109.574
	5	104.503	99.9391
	10	96.5517	100.913
	20	96.0446	101.319
	50	94.3509	98.1744

## Sheet: S8 Data for S2B Fig
Human monocytes were differentiated with GM-CSF or M-CSF for 6 days. Cells were then infected with MTB and treated with MC3465 for an additional 4 days. Cells were lysed and bacteria were enumerated by CFU.
		J0			DMSO			MC3465
	M-CSF macrophages	17000	23000	23000	64000	53000	59000	34000	31000	25000
	GM-CSF macrophages	17000	19000	23000	66000	61000	56000	35000	29000	32000
	M-CSF macrophages
	Unpaired t test
	P value	0.0088
	P value summary	**
	Significantly different (P < 0.05)?	Yes
	One- or two-tailed P value?	Two-tailed
	t, df	t=4,776, df=4
	GM-CSF macrophages
	Unpaired t test
	P value	0.001
	P value summary	***
	Significantly different (P < 0.05)?	Yes
	One- or two-tailed P value?	Two-tailed
	t, df	t=8,614, df=4

## Sheet: S8 Data for S2C Fig
Macrophages were infected with E. coli (strain HB101) and treated with DMSO or MC3465 (10 µM). Intracellular bacteria were enumerated at 0, 4 and 24 h post-infection.
		Control				DMSO				MC3465
	0h	55000	75000	55000	40000
	4h						10000	9500	10500	10500	11000	7500	8000
	24h					0	100	0	0	100	50	0	0

## Sheet: S8 Data for S2D Fig
MTB was grown in culture liquid medium in the presence of various concentration of MC3465. The number of intracellular bacteria was enumerated at 96 h post-treatment through CFU counting.
	Days	Untreated				DMSO				MC3465 (10 µM)				MC3465 (50 µM)
	0	420000	380000	380000	400000
	1					550000	550000	500000	700000	550000	750000	500000	450000	600000	550000	500000	600000
	4					6500000	6000000	5000000	6500000	5000000	8500000	8000000	5000000	5000000	6000000	5500000	5500000
	5					9000000	6500000	9000000	12500000	9000000	6500000	7500000	10500000	8500000	7000000	8000000	6500000
	6					12500000	10500000	10000000	9000000	11500000	10000000	9500000	8000000	10000000	8500000	8000000	5500000
	7					11000000	9500000	13500000	14500000	15500000	10000000	12000000	11000000	8000000	6000000	9500000	11000000
