# Supplementary material for: A host-directed oxadiazole compound potentiates antituberculosis treatment via zinc poisoning in human macrophages and in a mouse model of infection
Source: PLoS Biol. 2024 Apr 29;22(4):e3002259. doi: 10.1371/journal.pbio.3002259 (PMC11081512; doi:10.1371/journal.pbio.3002259)
Supplement: S9 Data — These files contain the numerical values used to generate the graphs in S3 Fig, the statistical analyses, and the p-value. (XLSX) [file pbio.3002259.s027.xlsx]

## Sheet: S9 Data for S3A Fig
MTB-infected macrophages were treated with different concentrations of MC3465 and of two SIRT2 inhibitors, namely AGK2 and SirReal2. After 96 h, cells were lysed and bacteria were enumerated by CFU.
			AGK2			SirReal2			MC3465
	DMSO	1	5	10	1	5	10	1	5	10	(concentration µM)
	95000	90000	95000	101000	83000	88000	103000	61000	41000	20000
	95000	90000	95000	110000	85000	93000	90000	66000	39000	27000
	101000	87000	99000	105000	87000	97000	74000	55000	42000	29000
	Ordinary one-way ANOVA
	Dunnett's multiple comparisons test	Mean Diff,	95,00% CI of diff,	Summary	Adjusted P Value
	DMSO vs. AGK2 (1 µM)	8000	-5840 to 21840	ns	0.4535
	DMSO vs. AGK2 (5 µM)	666.7	-13174 to 14507	ns	0.9998
	DMSO vs. AGK2 (10 µM)	-8333	-22174 to 5507	ns	0.4107
	DMSO vs. SirReal2 (1 µM)	12000	-1840 to 25840	ns	0.1091
	DMSO vs. SirReal2 (5 µM)	4333	-9507 to 18174	ns	0.9312
	DMSO vs. SirReal2 (10 µM)	8000	-5840 to 21840	ns	0.4535
	DMSO vs. MC3465 (1 µM)	36333	22493 to 50174	****	<0,0001
	DMSO vs. MC3465 (5 µM)	56333	42493 to 70174	****	<0,0001
	DMSO vs. MC3465 (10 µM)	71667	57826 to 85507	****	<0,0001

## Sheet: S9 Data for S3B Fig
Macrophages were pre-incubated with AGK2 (10 µM) and MC3465 (10 µM). After 2 hours, the cells were infected with MTB in the continuous presence of AGK2 and MC3465. The enumeration of intracellular bacteria was performed 96 h after infection.
		0		96h
	DMSO	40000	42000	350000	400000	410000	300000
	AGK	62000	52000	490000	460000	400000	410000
	MC3465	62000	50000	70000	50000	70000	80000
	Ordinary one-way ANOVA
	Tukey's multiple comparisons test	Mean Diff,	95,00% CI of diff,	Summary	Adjusted P Value
	DMSO vs. AGK	-75000	-151674 to 1674	ns	0.055
	DMSO vs. MC3465	297500	220826 to 374174	****	<0,0001
	AGK vs. MC3465	372500	295826 to 449174	****	<0,0001

## Sheet: S9 Data for S3C Fig
Relative SIRT2 expression measured by RT-qPCR in SIRT2-silenced cells. Relative expression levels were normalized to the GADPH gene.
		Control		siRNA		scRNA
	SIRT2 -/-	1	1	0.250824	0.400926	1.01862	1.00532

## Sheet: S9 Data for S3D Fig
Wild-type (WT) and SIRT2-silenced macrophages were infected with MTB and treated with MC3465 (10 µM). After 96 h, the number of intracellular bacteria was counted.
		DMSO			MC3465 [10µM]
	Control	226000	252000	213000	43000	41000	38000
	siRNA	203000	238000	242000	57000	49000	50000
	scRNA	359000	304000	310000	49000	57000	60000

## Sheet: S9 Data for S3E Fig 
WT mouse embryonic fibroblasts (MEFs) or SIRT2−/− MEFs were infected with MTB and treated with MC3465 (10 µM). After 48 h, cells were lysed and the number of intracellular bacteria was enumerated.
		DMSO						MC3465
	WT	82000	52000	60000	67000	65000	59000	33000	55000	39000	59000	44000	39000
	SIRT2 -/-	86000	76000	68000	80000	99000	86000	71000	67000	64000	54000	49000	60000
	WT
	Unpaired t test
	P value	0.0081
	P value summary	**
	Significantly different (P < 0.05)?	Yes
	One- or two-tailed P value?	Two-tailed
	t, df	t=3,297, df=10
	SIRT2 -/-
	Unpaired t test
	P value	0.0027
	P value summary	**
	Significantly different (P < 0.05)?	Yes
	One- or two-tailed P value?	Two-tailed
	t, df	t=3,968, df=10
