# Supplementary material for: A host-directed oxadiazole compound potentiates antituberculosis treatment via zinc poisoning in human macrophages and in a mouse model of infection
Source: PLoS Biol. 2024 Apr 29;22(4):e3002259. doi: 10.1371/journal.pbio.3002259 (PMC11081512; doi:10.1371/journal.pbio.3002259)
Supplement: S10 Data — These files contain the numerical values used to generate the graphs in S4 Fig, the statistical analyses, and the p-value. (XLSX) [file pbio.3002259.s028.xlsx]

## Sheet: S10 Data for S4B Fig
Growth of MTB H37Rv or RvD1151c in liquid culture medium, determined by OD600.
	Days	H37Rv		RvΔ1151c
	0	0.056	0.047	0.052	0.047
	1	0.142	0.112	0.124	0.13
	2	0.356	0.283	0.288	0.312
	3	0.712	0.562	0.655	0.641
	4	1.243	0.823	1.076	0.918
	7	1.91	1.53	1.73	1.675
	8	3.12	2.87	2.91	2.78
	9	4.01	3.65	3.71	3.87
	10	3.88	3.44	3.66	3.91

## Sheet: S10 Data for S4C Fig
Human monocyte-derived macrophages were infected with either MTB wild-type (H37Rv) or a Rv1151c null mutant (RvΔ1151c). Cells were then treated with MC3465 and MC3466 (10 µM). After 0 or 96 h, bacteria were enumerated by CFU.
		0h			DMSO				MC3465
	H37Rv	70000	60000	70000	170000	130000	170000	190000	42000	50000	41000	51000
	RvΔ1151c	70000	80000	90000	180000	190000	200000	170000	60000	50000	70000	60000
	H37Rv
	Unpaired t test
	P value	<0,0001
	P value summary	****
	Significantly different (P < 0.05)?	Yes
	One- or two-tailed P value?	Two-tailed
	t, df	t=9,259, df=6
	RvΔ1151c
	Unpaired t test
	P value	<0,0001
	P value summary	****
	Significantly different (P < 0.05)?	Yes
	One- or two-tailed P value?	Two-tailed
	t, df	t=16,37, df=6
