# Supplementary material for: A host-directed oxadiazole compound potentiates antituberculosis treatment via zinc poisoning in human macrophages and in a mouse model of infection
Source: PLoS Biol. 2024 Apr 29;22(4):e3002259. doi: 10.1371/journal.pbio.3002259 (PMC11081512; doi:10.1371/journal.pbio.3002259)
Supplement: S11 Data — These files contain the numerical values used to generate the graphs in S5 Fig, the statistical analyses, and the p-value. (XLSX) [file pbio.3002259.s029.xlsx]

## Sheet: S11 Data for S5B Fig
Determination of the number of LC3-positive puncta per cell (unpaired t-test) after 4 h and 48 h treatment with MC3465 (10 µM).
	4h		48h
	DMSO	MC3465	DMSO	MC3465			4h
	1	1	0	0			Unpaired t test
	5	2	6	7			P value	0.0004
	1	4	8	0			P value summary	***
	3	1	10	6			Significantly different (P < 0.05)?	Yes
	8	1	6	0			One- or two-tailed P value?	Two-tailed
	3	1	7	12			t, df	t=3,600, df=214
	5	2	6	5
	9	2	7	7
	1	5	2	3			48h
	2	10	1	2			Unpaired t test
	5	3	23	3			P value	0.3037
	0	2	8	2			P value summary	ns
	0	2	6	0			Significantly different (P < 0.05)?	No
	4	5	6	0			One- or two-tailed P value?	Two-tailed
	4	2	22	0			t, df	t=1,031, df=237
	3	2	0	5
	2	6	1	5
	2	0	0	5
	8	1	1	0
	3	0	0	0
	3	0	0	22
	1	3	1	5
	4	0	0	9
	3	2	0	12
	7	1	0	5
	13	0	1	7
	13	3	0	2
	3	0	0	0
	7	0	2	5
	12	0	0	7
	3	3	2	4
	7	2	0	1
	6	6	0	4
	11	1	1	0
	1	2	0	4
	3	3	0	1
	6	0	0	2
	6	1	2	6
	1	1	0	4
	10	4	1	4
	4	2	2	3
	11	4	17	2
	0	2	0	2
	4	4	5	4
	4	2	2	1
	3	19	1	10
	6	5	2	6
	2	15	2	5
	2	0	5	6
	17	0	1	3
	1	2	13	0
	6	3	0	2
	4	0	1	5
	4	4	0	0
	5	16	5	2
	7	12	6	1
	1	2	4	1
	3	1	0	4
	3	1	6	4
	4	7	12	4
	4	2	0	1
	5	0	6	3
	0	2	6	4
	8	5	3	7
	2	3	3	5
	8	3	3	8
	9	1	5	2
	2	0	7	0
	6	5	16	5
	5	10	13	2
	11	4	7	0
	1	4	22	5
	1	1	11	12
	12	8	51	9
	18	3	9	6
	1	5	11	8
	10	5	6	7
	4	2	7	7
	21	3	13	2
	8	3	9	9
	4	1	9	13
	1	2	5	3
	2	7	33	7
	6	1	15	3
	11	5	3	3
	8	4	1	6
	2	1	5	9
		1	1	4
		2	1	5
		5	0	5
		2	10	4
		4	3	6
		0	1	5
		9	0	9
		2	1	1
		5	3	13
		4	2	3
		0	4	0
		8	1	5
		0	7	2
		9	8	4
		6	0	2
		10	2	4
		2	9	1
		6	0	7
		3	2	3
		1	2	1
		2	17	3
		2	4
		4	4
		3	4
		0	17
		1	2
		5	2
		4	0
		3	1
		10	8
		3	6
		1	4
		4	12
		8	3
		10	5
		1	2
		1	1
		3	1
		0	4
		1	3
		2	7
		5	4
			1
			0

## Sheet: S11 Data for S5D Fig
MTB-infected macrophages were left untreated or incubated with MC3465 (10 µM) plus BAF (100 nM), 3-methyladenine (3-MA, 5 mM) or chloroquine (CQ, 40 µM). After four days, the number of intracellular bacteria was enumerated.
	DMSO	MC3465	BAF + DMSO	BAF + MC3465	3-MA + DMSO	3-MA + MC3465	CQ + DMSO	CQ + MC3465
	98000	49000	200000	46000	180000	53000	100000	64000
	109000	53000	220000	47000	200000	64000	120000	81000
	96000	45000	150000	47000	220000	60000	140000	44000
			170000	49000	180000	50000	140000	53000
			170000	49000	160000	56000	150000	49000
			140000	51000		58000	200000
