# Supplementary material for: A host-directed oxadiazole compound potentiates antituberculosis treatment via zinc poisoning in human macrophages and in a mouse model of infection
Source: PLoS Biol. 2024 Apr 29;22(4):e3002259. doi: 10.1371/journal.pbio.3002259 (PMC11081512; doi:10.1371/journal.pbio.3002259)
Supplement: S12 Data — These files contain the numerical values used to generate the graphs in S6 Fig, the statistical analyses, and the p-value. (XLSX) [file pbio.3002259.s030.xlsx]

## Sheet: S12 Data for S6B Fig
MTB-infected macrophages were cultured in a 384-well plate and treated with DMSO or MC3465 (10 µM). CellROX staining were performed after 4 and 24 h.
		Intensity CellROX - Mean per Well	Intensity CellROX - StdDev per Well
	DMSO 4h	199.349	16.6522
	DMSO 24h	218.678	28.2232
	MC3465 4h	232.411	21.7795
	MC3465 24h	216.903	24.7931

## Sheet: S12 Data for S6D Fig 
MTB-infected macrophages were cultured in a 384-well plate and treated with DMSO or MC3465 (10 µM). MitoSOX staining were performed after 4 and 24 h.
		Intensity MitoSOX - Mean per Well	Intensity MitoSOX - StdDev per Well
	DMSO 4h	608.602	147.417
	DMSO 24h	413.634	116.98
	MC3465 4h	663.224	178.955
	MC3465 24h	423.441	96.95

## Sheet: S12 Data for S6E Fig
MTB-infected cells were treated with MC3465 with either the antioxidant glutathione (GSH, 1mM) or with its precursor N-Acetyl cysteine (NAC, 10 mM). The number of intracellular bacteria was enumerated at 96 h post-treatment.
		DMSO						MC3465
	Untreated	250000	290000	290000				22000	26000	19000
	NAC	220000	260000	180000	240000	300000	240000	10000	19000	14000	13000	15000	9000
	GSH	190000	210000	190000	360000	280000	290000	20000	11000	20000	13000	10000	21000
