# Supplementary material for: A host-directed oxadiazole compound potentiates antituberculosis treatment via zinc poisoning in human macrophages and in a mouse model of infection
Source: PLoS Biol. 2024 Apr 29;22(4):e3002259. doi: 10.1371/journal.pbio.3002259 (PMC11081512; doi:10.1371/journal.pbio.3002259)
Supplement: S13 Data — These files contain the numerical values used to generate the graphs in S8 Fig, the statistical analyses, and the p-value. (XLSX) [file pbio.3002259.s031.xlsx]

## Sheet: S13 Data for S8B Fig
Average FluoZin3-AM signal intensity in uninfected macrophages incubated with ZNSO4, MC3465 or the zinc-chelating agent TPEN during 4 h. .
	DMSO	TPEN	ZnSO4 (50 µM)	ZnSO4 (100 µM)	MC3465 (10 µM)	MC3465 (50 µM)
	719.282	664.835	1003.05	1397.68	868.912	1317.54
	845.761	649.391	1007.91	1406.84	1002.06	1703.77
	747.349	594.706	1275.4	1306.95	947.051

## Sheet: S13 Data for S8D Fig
Average FluoZin3-AM signal intensity in MTB-infected macrophages incubated with ZNSO4, MC3465 or the zinc-chelating agent TPEN during 4 h. .
	24h		96h
	DMSO	MC3465	DMSO	MC3465
	134.498	702.978	680.342	792.486
	133.835	717.64	671.057	877.167
	134.348	678.75	526.309	855.626
	136.064	541.534	424.45	823.382
	396.756	668.346	526.954	784.701
	142.461	631.14	530.972	656.485
	459.547	666.857	460.093	666.238
	495.258	645.96
	Ordinary one-way ANOVA
	Tukey's multiple comparisons test	Mean Diff,	95,00% CI of diff,	Summary	Adjusted P Value
	DMSO 24h vs. MC3465 24h	-402.6	-553,1 to -252,0	****	<0,0001
	DMSO 96h vs. MC3465 96h	-233.7	-394,6 to -72,79	**	0.0026
