# Supplementary material for: A host-directed oxadiazole compound potentiates antituberculosis treatment via zinc poisoning in human macrophages and in a mouse model of infection
Source: PLoS Biol. 2024 Apr 29;22(4):e3002259. doi: 10.1371/journal.pbio.3002259 (PMC11081512; doi:10.1371/journal.pbio.3002259)
Supplement: S14 Data — These files contain the numerical values used to generate the graphs in S9 Fig, the statistical analyses, and the p-value. (XLSX) [file pbio.3002259.s032.xlsx]

## Sheet: S14 Data for S9 Fig
Average signal intensity of BioTracker Green Copper Dye.
	4h		24h
	DMSO	MC3465	DMSO	MC3465
	237.818	245.711	229.212	252.132
	235.299	246.262	258.522	254.956
	238.926	233.919	251.55	245.054
	231.16	240.976	235.78	245.093
	Ordinary one-way ANOVA
	Tukey's multiple comparisons test	Mean Diff,	95,00% CI of diff,	Summary	Adjusted P Value
	DMSO 4h vs. MC3465 4h	-5.916	-22,66 to 10,83	ns	0.7251
	DMSO 24h vs. MC3465 24h	-5.543	-22,29 to 11,20	ns	0.7616
