# Supplementary material for: A host-directed oxadiazole compound potentiates antituberculosis treatment via zinc poisoning in human macrophages and in a mouse model of infection
Source: PLoS Biol. 2024 Apr 29;22(4):e3002259. doi: 10.1371/journal.pbio.3002259 (PMC11081512; doi:10.1371/journal.pbio.3002259)
Supplement: S15 Data — These files contain the numerical values used to generate the graphs in S10 Fig, the statistical analyses, and the p-value. (XLSX) [file pbio.3002259.s033.xlsx]

## Sheet: S15 Data for S10A Fig
MTB was grown in culture liquid medium in the presence of MC3466 (10 and 50 µM). The number of intracellular bacteria was enumerated at 96 h post-treatment through CFU counting.
	Days	untreated				DMSO				MC3466 (10 µM)				MC3466 (50 µM)
	0	420000	380000	380000	400000
	1					550000	550000	500000	700000	650000	800000	650000	650000	450000	450000	450000	700000
	4					6500000	6000000	5000000	6500000	3500000	5000000	6500000	3500000	6000000	3500000	5000000	2000000
	5					9000000	6500000	9000000	12500000	6000000	8000000	7500000	7500000	7000000	6500000	5000000	5500000
	6					12500000	10500000	10000000	9000000	10000000	7500000	6500000	9000000	10000000	8500000	9000000	8000000
	7					11000000	9500000	13500000	14500000	9000000	12500000	12500000	12500000	6000000	7000000	8000000	10500000

## Sheet: S15 Data for S10C Fig
Macrophages were infected with GFP expressing MTB and incubated with inactive MC3465 analogs(10 µM).
After 96 h treatment, cells were labeled with Hoechst 33342 and HCS CellMask Blue. Fluorescence was analyzed by the Opera Phenix Plus High-Content Screening System.
The areas of intracellular bacteria (px2: pixels2) were expressed as the percentage in compound-treated cells compared to cells incubated with DMSO.
	MC3610	MC3579	MC3738	MC3750	MC3748
	131.175	88.9877	147.495	128.843	126.784
	98.6698	101.842	96.0185	95.24	100.547
	84.4608	125.179	133.528	115.737
	Ordinary one-way ANOVA
	Dunnett's multiple comparisons test	Mean Diff,	95,00% CI of diff,	Summary	Adjusted P Value
	DMSO vs. MC3610	-4.769	-76,59 to 67,05	ns	0.9988
	DMSO vs. MC3579	-5.336	-77,15 to 66,48	ns	0.9986
	DMSO vs. MC3738	-25.68	-97,50 to 46,14	ns	0.6539
	DMSO vs. MC3750	-13.27	-85,09 to 58,54	ns	0.9425
	DMSO vs. MC3748	-13.67	-89,84 to 62,51	ns	0.9483

## Sheet: S15 Data for S10E Fig
MTB infected-macrophages were incubated with MC3465 analogs (10 µM) during 24 h. Cells were then fixed and stained with FluoZin 3-AM.
	DMSO	MC3576	MC3610	MC3738	MC3748	MC3750
	166.535	164.792	167.976	180.16	167.695	163.074
	170.405	166.162	180.187	178.234	181.167	174.02
	161.127	168.197	165.004	171.985	176.036	180.987
	159.757	172.671	171.048	164.789	175.625	189.135
	163.78	173.896	159.914	167.502	166.629	168.48
	163.866	162.384	158.377	169.166	164.356	182.276
	161.387	162.748	157.579	165.237	165.038	187.776
	152.542	170.449	171.65	168.908	164.796	169.132
