# Supplementary material for: A host-directed oxadiazole compound potentiates antituberculosis treatment via zinc poisoning in human macrophages and in a mouse model of infection
Source: PLoS Biol. 2024 Apr 29;22(4):e3002259. doi: 10.1371/journal.pbio.3002259 (PMC11081512; doi:10.1371/journal.pbio.3002259)
Supplement: S16 Data — These files contain the numerical values used to generate the graphs in S11 Fig, the statistical analyses, and the p-value. (XLSX) [file pbio.3002259.s034.xlsx]

## Sheet: S16 Data for S11A Fig
H37Rv was incubated in liquid culture medium with different concentrations of MC3465 or MC3466.
The growth was determined by OD600.
	Compound concentration (µM)	DMSO		MC3465		MC3466
	25	98.3208	97.3208	98.1134	102.113	97.3208	98.1134
	12.5	97.6151	96.6151	94.5973	98.5973	96.6151	94.5973
	6.25	97.6559	97.6559	95.4506	92.4506	97.6559	95.4506
	3.125	94.8613	95.8613	96.6447	91.6447	95.8613	96.6447
	1.6	97.6369	98.6369	95.1444	94.1444	98.6369	95.1444
	0.8	92.2273	96.2273	94.1858	99.1858	96.2273	94.1858
	0.4	95.5367	92.5367	91.7513	92.7513	92.5367	91.7513
	0.2	94.6888	92.6888	91.937	93.937	92.6888	91.937
	0.1	95.2629	97.2629	95.7745	96.7745	97.2629	95.7745

## Sheet: S16 Data for S11B Fig
H37Rv was incubated in liquid culture medium with MC3465 or MC3466 (10 µM) and various concentrations of RIF.
The growth was determined by OD600.
	Concentration (µg/mL)	MC3465	MC3466	RIF		RIF + MC3465		RIF + MC3466
	25	93.8564	98.7381	8.07952	8.1348	8.29214	8.20284	8.01786	8.10078
	12.5	98.1874	98.0131	7.99872	8.19646	8.15181	8.04975	8.03487	8.04337
	6.25	95.1661	96.8692	7.92431	7.92643	7.99872	7.88178	7.92006	7.80949
	3.125	97.6389	98.1874	7.84564	7.8584	7.92643	7.88391	7.93069	7.87115
	1.6	97.5347	97.1796	7.95195	7.91368	7.97746	7.91368	7.84776	7.86265
	0.8	95.0832	96.3908	7.9562	7.96896	8.04337	8.02424	7.93069	7.97746
	0.4	95.5637	96.3504	8.41121	8.25599	8.28151	8.28576	8.30064	8.3134
	0.2	98.9061	103.45	59.6354	53.5098	41.7945	35.4117	48.02	47.7351
	0.1	98.9061	94.1221	102.159	96.0336	105.58	99.1974	90.5438	90.2589
	0.05	102.906	98.1221	102.159	101.034	105.58	99.1974	100.544	105.259

## Sheet: S16 Data for S11C Fig
H37Rv was incubated in liquid culture medium with MC3465 or MC3466 (10 µM) and various concentrations of BDQ.
The growth was determined by OD600.
	Concentration (µg/mL)	MC3465	MC3466	BDQ		BDQ + MC3465		BDQ + MC3466
	25	98.3171	98.9146	7.90147	7.88894	7.9537	7.88476	7.82208	7.81999
	12.5	95.012	100.96	7.90983	7.8952	7.81581	7.75523	7.73851	7.71135
	6.25	97.3749	94.3956	7.87013	8.08323	7.90147	8.08532	7.94952	8.02056
	3.125	95.4632	92.6323	8.13338	8.39035	8.1292	7.94743	8.10413	8.11875
	1.6	96.5204	89.2979	12.3369	15.383	10.5945	9.76716	11.3508	12.4247
	0.8	97.3331	101.392	96.5434	100.287	100.97	97.3979	100.853	100.739
	0.4	96.8776	94.335	93.6686	97.0845	98.6368	101.374	100.11	99.5477
	0.2	98.1771	94.7989	94.5085	98.5052	100.179	98.6263	98.1855	98.0372
