# Supplementary material for: A host-directed oxadiazole compound potentiates antituberculosis treatment via zinc poisoning in human macrophages and in a mouse model of infection
Source: PLoS Biol. 2024 Apr 29;22(4):e3002259. doi: 10.1371/journal.pbio.3002259 (PMC11081512; doi:10.1371/journal.pbio.3002259)
Supplement: S17 Data — These files contain the numerical values used to generate the graphs in S12 Fig, the statistical analyses, and the p-value. (XLSX) [file pbio.3002259.s035.xlsx]

## Sheet: S17 Data for S12A Fig
The murine macrophage cell line, RAW 264.7, was infected with MTB and treated with MC3465 or MC3466 (10 µM). After 0 or 48 h, bacteria were enumerated by CFU.
	Time post-treatment	Untreated			DMSO			MC3465			MC3466
	0h	30000	34000	30000
	96h				153000	124000	119000	43000	52000	36000	12900	5400	5400
	Ordinary one-way ANOVA
	Dunnett's multiple comparisons test	Mean Diff,	95,00% CI of diff,	Summary	Adjusted P Value
	DMSO vs. MC3465	88333	60671 to 115996	***	0.0002
	DMSO vs. MC3466	124100	96438 to 151762	****	<0,0001

## Sheet: S17 Data for S12B Fig
Mouse weight (g) during treatment with MC3465 or MC3466.
								MC3465						MC3466
	Time post-treatment (days)	control						20 mg/kg			50 mg/kg			20 mg/kg			30 mg/kg
	0	19	21	18	22	18	19	20	19	20	18	19	22	21	24	21	20	18	22
	1	19	18	19	22	19	22	19	21	21	19	18	22	22	24	21	21	22	19
	2	19	21	20	23	18	19	21	20	20	19	19	22	23	22	21	20	19	23
	3	21	20	18	23	19	20	20	20	20	19	20	18	23	21	22	19	23	20
	4	20	20	22	19	19	23	21	20	19	18	21	19	22	23	21	19	21	23
	5	19	18	22	23	19	20	20	19	20	19	19	22	21	23	22	21	20	23
	7	19	23	19	20	22	19	20	20	19	19	22	19	21	22	21	23	21	20
	8	19	21	20	19	22	19	20	20	19	19	18	21	21	21	22	20	23	20
	9	22	20	22	19	20	19	19	19	19	19	18	22	21	20	23	19	23	20
	10	20	19	19	21	23	21	20	20	19	19	22	18	23	21	21	21	20	23
	11	22	20	19	19	22	18	19	21	20	19	19	22	23	21	21	21	23	19
	12	22	19	20	21	18	19	20	20	21	19	22	19	21	23	21	19	24	21
	14	23	23	19	19	19	19	21	20	21	19	18	21	21	21	23	19	23	21
	15	22	20	20	19	23	20	21	20	19	19	18	23	21	22	23	19	23	21

## Sheet: S17 Data for S12C Fig
Alanine aminotransferase (ALT) levels.
		MC3465		MC3466
	Control	20 mg/kg	50 mg/kg	20 mg/kg	30 mg/kg
	17.9	18.9	15	8.8	15.5
	13.8	13.3	15.6	14	107
	31.8	14.7	30.4	66	17.5
	102
	58.6
	32.8

## Sheet: S17 Data for S12D Fig
Aspartate aminotransferase (AST) levels.
		MC3465		MC3466
	Control	20 mg/kg	50 mg/kg	20 mg/kg	30 mg/kg
	38.7	210	33.4	33.8	51.2
	42.2	39	113	68.7	141
	136	108	92	230	116
	105
